# Supplementary material for: OLICH: A reference library of DNA barcodes for Nordic lichens
Source: Biodivers Data J. 2019 Aug 19;7:e36252. doi: 10.3897/BDJ.7.e36252 (PMC6711938; doi:10.3897/BDJ.7.e36252)
Supplement: Supplementary material 1 — OLICH library - Processing details [file bdj-07-e36252-s001.txt]

Project:	DS-OLICH
Created:	14-mai-2019
Sample ID	Field ID	Museum ID	Collection Code	Institution Storing	Phylum	Class	Order	Family	Subfamily	Tribe	Genus	Species	Subspecies	Identifier	Identifier Email	Identification Method	Taxonomy Notes	Sex	Reproduction	Life Stage	Extra Info	Notes	Voucher Status	Tissue Descriptor	External URLs	Associated Taxa	Associated Specimens	Collectors	Collection Date	Country/Ocean	State/Province	Region	Sector	Exact Site	Lat	Lon	Elev	Depth	Elevation Precision	Depth Precision	GPS Source	Coordinate Accuracy	Event Time	Collection Date Accuracy	Habitat	Sampling Protocol	Collection Notes	Site Code	Collection Event ID
O-L-163824		O-DFL-11753	L	University of Oslo, Natural History Museum	Ascomycota	Lecanoromycetes	Rhizocarpales	Rhizocarpaceae			Rhizocarpon	Rhizocarpon badioatrum		Einar Timdal	einar.timdal@nhm.uio.no							Chemistry: no lichen substances	Vouchered: Registered Collection					Einar Timdal	10-Aug-2010	Norway	Oppland	Sel		Hovringen	61.8888	9.478	940
O-L-163839		O-DFL-11754	L	University of Oslo, Natural History Museum	Ascomycota	Lecanoromycetes	Rhizocarpales	Rhizocarpaceae			Rhizocarpon	Rhizocarpon badioatrum		Einar Timdal	einar.timdal@nhm.uio.no							Chemistry: no lichen substances	Vouchered: Registered Collection					Einar Timdal	14-Aug-2010	Norway	Buskerud	Sigdal		Mt Holmevassnatten	60.3	9.3288	1100
O-L-163364		O-DFL-11766	L	University of Oslo, Natural History Museum	Ascomycota	Lecanoromycetes	Rhizocarpales	Rhizocarpaceae			Rhizocarpon	Rhizocarpon jemtlandicum		Einar Timdal	einar.timdal@nhm.uio.no							Chemistry: norstictic acid (trace), stictic acid (major)	Vouchered: Registered Collection					Einar Timdal	01-Jul-2010	Norway	Telemark	Vinje		Kvervesjaosen	59.6961	7.5529	900
O-L-163756		O-DFL-11770	L	University of Oslo, Natural History Museum	Ascomycota	Lecanoromycetes	Rhizocarpales	Rhizocarpaceae			Rhizocarpon	Rhizocarpon jemtlandicum		Einar Timdal	einar.timdal@nhm.uio.no							Chemistry: norstictic acid (minor), stictic acid (major)	Vouchered: Registered Collection					Einar Timdal	09-Aug-2010	Norway	Nordland	Rana		Umskardet	66.1795	14.5655	660
O-L-163373		O-DFL-11774	L	University of Oslo, Natural History Museum	Ascomycota	Lecanoromycetes	Rhizocarpales	Rhizocarpaceae			Rhizocarpon	Rhizocarpon bolanderi		Einar Timdal	einar.timdal@nhm.uio.no							Chemistry: norstictic acid (trace), stictic acid (major)	Vouchered: Registered Collection	Thallus				Einar Timdal	28-Jul-2010	Norway	Aust-Agder	Valle		Hallandsfossen	59.1906	7.5216	300
O-L-166501		O-DFL-11784	L	University of Oslo, Natural History Museum	Ascomycota	Lecanoromycetes	Rhizocarpales	Rhizocarpaceae			Rhizocarpon	Rhizocarpon subgeminatum		Einar Timdal	einar.timdal@nhm.uio.no							Chemistry: barbatic acid	Vouchered: Registered Collection					Reidar Haugan	20-Oct-2010	Norway	Hedmark	Nord-Odal		Songkjolen, N of Ulvtjernet	60.3325	11.516	440
O-L-165477		O-DFL-11785	L	University of Oslo, Natural History Museum	Ascomycota	Lecanoromycetes	Rhizocarpales	Rhizocarpaceae			Rhizocarpon	Rhizocarpon subgeminatum		Einar Timdal	einar.timdal@nhm.uio.no							Chemistry: barbatic acid	Vouchered: Registered Collection					Reidar Haugan	11-Jul-2010	Norway	Sor-Trondelag	Agdenes		Bakken, shore of Verrafjorden	63.5378	9.5778	5
O-L-165711		O-DFL-11850	L	University of Oslo, Natural History Museum	Ascomycota	Lecanoromycetes	Lecanorales	Micareaceae			Micarea	Micarea paratropa		Reidar Haugan	reidar.haugan2@getmail.no							Chemistry: no lichen substances	Vouchered: Registered Collection					Reidar Haugan	05-Oct-2010	Norway	Sor-Trondelag	Bjugn		Litjkopparen	63.801	9.7063	280
O-L-142025		O-DFL-11893	L	University of Oslo, Natural History Museum	Ascomycota	Lecanoromycetes	Lecanorales	Lecideaceae			Bryobilimbia	Bryobilimbia diapensiae		Reidar Haugan	reidar.haugan2@getmail.no								Vouchered: Registered Collection					Reidar Haugan	31-Jul-2004	Norway	Sor-Trondelag	Oppdal		Setaldalen, S of Satalsjoen	62.41	9.9938	1200
O-L-141675		O-DFL-11894	L	University of Oslo, Natural History Museum	Ascomycota	Lecanoromycetes	Lecanorales	Lecideaceae			Bryobilimbia	Bryobilimbia diapensiae		Reidar Haugan	reidar.haugan2@getmail.no								Vouchered: Registered Collection					Reidar Haugan	08-Aug-2003	Norway	Troms	Storfjord		mountain range S of Skibotndalen, between Luhcajavri and Stuoraoaivi	69.2666	20.428	750
O-L-169118		O-DFL-11899	L	University of Oslo, Natural History Museum	Ascomycota	Lecanoromycetes	Lecanorales	Lecideaceae			Romjularia	Romjularia lurida		Reidar Haugan	reidar.haugan2@getmail.no								Vouchered: Registered Collection					Einar Timdal	12-Sep-2010	Norway	Akershus	Nesodden		the island Langoyene, near southwestern point	59.868	10.7188	80
O-L-163621		O-DFL-11928	L	University of Oslo, Natural History Museum	Ascomycota	Lecanoromycetes	Lecanorales	Lecideaceae			Lecidea	Lecidea leucothallina		Reidar Haugan	reidar.haugan2@getmail.no							Chemistry: pannarin (apothecium), no lichen substances (thallus)	Vouchered: Registered Collection					Einar Timdal	06-Aug-2010	Norway	Nordland	Hattfjelldal		north side of Mt Krutvassroddiken	65.6915	14.3198	620
O-L-163673		O-DFL-11929	L	University of Oslo, Natural History Museum	Ascomycota	Lecanoromycetes	Lecanorales	Lecideaceae			Lecidea	Lecidea leucothallina		Reidar Haugan	reidar.haugan2@getmail.no							Chemistry: pannarin (thallus)	Vouchered: Registered Collection					Einar Timdal	07-Aug-2010	Norway	Nordland	Saltdal		Junkerdalen, Skaerremjakka	66.7503	15.805	600
O-L-165815		O-DFL-11930	L	University of Oslo, Natural History Museum	Ascomycota	Lecanoromycetes	Lecanorales	Lecideaceae			Lecidea	Lecidea leucothallina		Reidar Haugan	reidar.haugan2@getmail.no							Chemistry: no lichen substances (thallus)	Vouchered: Registered Collection					Reidar Haugan	02-Oct-2010	Norway	More og Romsdal	Norddal		W slope of Skarfjellenden	62.427	7.662	880
O-L-165806		O-DFL-11931	L	University of Oslo, Natural History Museum	Ascomycota	Lecanoromycetes	Lecanorales	Lecideaceae			Lecidea	Lecidea toensbergii		Reidar Haugan	reidar.haugan2@getmail.no							Chemistry: pannarin (thallus)	Vouchered: Registered Collection					Reidar Haugan	02-Oct-2010	Norway	More og Romsdal	Norddal		W slope of Skarfjellenden	62.4275	7.6601	870
O-L-170623		O-DFL-12036	L	University of Oslo, Natural History Museum	Ascomycota	Lecanoromycetes	Lecanorales	Ramalinaceae			Bacidia	Bacidia subincompta		Reidar Haugan	reidar.haugan2@getmail.no							Chemistry: no lichen substances	Vouchered: Registered Collection					Einar Timdal	27-Jun-2011	Norway	Finnmark	Batsfjord		Batsfjorddalen, dolomite ridge near the head of the road to Syltefjord	70.58	29.6566	90								On the trunk of Salix lanata, near the ground
O-L-158388		O-DFL-12044	L	University of Oslo, Natural History Museum	Ascomycota	Lecanoromycetes	Lecanorales	Porpidiaceae			Bilimbia	Bilimbia sabuletorum		Hakon Holien	Hakon.Holien@hint.no								Vouchered: Registered Collection					Jon T. Klepsland	10-Sep-2008	Norway	Buskerud	Gol		Hemsil close to guest house	60.7265	8.90513	380								Stammebark stor osp. Laagurtgranskog i tidlig aldersfase.
O-L-163841		O-DFL-12045	L	University of Oslo, Natural History Museum	Ascomycota	Lecanoromycetes	Lecanorales	Porpidiaceae			Bilimbia	Bilimbia sabuletorum		Reidar Haugan	reidar.haugan2@getmail.no							Chemistry: no lichen substances	Vouchered: Registered Collection					Siri Rui, Einar Timdal	20-Aug-2010	Norway	Telemark	Skien		Loveid sluice	59.2106	9.51759	20								Over soil on shady rock wall
O-L-164642		O-DFL-12046	L	University of Oslo, Natural History Museum	Ascomycota	Lecanoromycetes	Lecanorales	Porpidiaceae			Bilimbia	Bilimbia sabuletorum		Einar Timdal	einar.timdal@nhm.uio.no								Vouchered: Registered Collection					Jon T. Klepsland	16-May-2009	Norway	Oslo	Oslo		Karidalsasen NE	60.0171	10.5155	383								Over mose paa stammen av eldre, frittstaaende spissloenn. Soerboreal blandingsskog.
O-L-175077		O-DFL-12047	L	University of Oslo, Natural History Museum	Ascomycota	Lecanoromycetes	Lecanorales	Porpidiaceae			Bilimbia	Bilimbia sabuletorum		Jon T Klepsland	jon@biofokus.no								Vouchered: Registered Collection					Jon T. Klepsland	29-Jun-2010	Norway	Aust-Agder	Bygland		Skorsfjell W	58.9496	7.70797	340								paa gammel alm. Eldre granblandet alm-lindeskog.
O-L-123083		O-DFL-12049	L	University of Oslo, Natural History Museum	Ascomycota	Lecanoromycetes	Lecanorales	Cladoniaceae			Pilophorus	Pilophorus dovrensis		Einar Timdal	einar.timdal@nhm.uio.no								Vouchered: Registered Collection					Einar Timdal	09-Aug-2003	Norway	Troms	Storfjord		N slope and top of Luhcavarri	69.2593	20.3889	836								On the ground
O-L-177162		O-DFL-12102	L	University of Oslo, Natural History Museum	Ascomycota	Lecanoromycetes	Lecanorales	Ramalinaceae			Bacidia	Bacidia vermifera		Jon T Klepsland	jon@biofokus.no								Vouchered: Registered Collection					Jon T. Klepsland	13-Sep-2011	Norway	Troms	Malselv		Rostaasen	68.9698	19.7253	210								Stammebark av meget grov, gammel bjoerk. Yngre lagurtpreget smaabregne-bjoerkeskog med noe furu, graaor og osp.
O-L-161668		O-DFL-12120	L	University of Oslo, Natural History Museum	Ascomycota	Lecanoromycetes	Lecanorales	Ramalinaceae			Bacidia	Bacidia bagliettoana		Reidar Haugan	reidar.haugan2@getmail.no								Vouchered: Registered Collection					Reidar Haugan	28-Oct-2009	Norway	Akershus	Asker		Bronnoya, Viernbukta nature reserve	59.8568	10.5471	5								Sun-exposed calcareous rock
O-L-164908		O-DFL-12122	L	University of Oslo, Natural History Museum	Ascomycota	Lecanoromycetes	Lecanorales	Ramalinaceae			Bacidia	Bacidia bagliettoana		Jon T Klepsland	jon@biofokus.no								Vouchered: Registered Collection					Jon T. Klepsland	07-Aug-2009	Norway	Troms	Malselv		Tverrelva N	68.9247	18.8844	250								Over mose paa steinblokk ved elv i elvekl??ft.
O-L-175215		O-DFL-12123	L	University of Oslo, Natural History Museum	Ascomycota	Lecanoromycetes	Lecanorales	Catillariaceae			Toninia	Toninia coelestina		Einar Timdal	einar.timdal@nhm.uio.no								Vouchered: Registered Collection					Jon T. Klepsland	28-Jul-2010	Norway	Nordland	Bodo		Skjevlfjellet NW	66.9948	15.1294	715								Over mose paa fuktig bergvegg av marmor.
O-L-165007		O-DFL-12137	L	University of Oslo, Natural History Museum	Ascomycota	Lecanoromycetes	Lecanorales	Ramalinaceae			Bacidia	Bacidia vermifera		Jon T Klepsland	jon@biofokus.no								Vouchered: Registered Collection					Jon T. Klepsland	12-Aug-2009	Norway	Troms	Bardu		Tverrelvdalen	68.8189	18.5773	280
O-L-105331		O-DFL-12148	L	University of Oslo, Natural History Museum	Ascomycota	Lecanoromycetes	Lecanorales	Ramalinaceae			Bacidia	Bacidia subincompta		Stefan Ekman									Vouchered: Registered Collection					Bjorn Petter Lofall	05-May-2001	Norway	Ostfold	Marker		Svinsasen E	59.628	11.549	230
O-L-165163		O-DFL-12195	L	University of Oslo, Natural History Museum	Ascomycota	Lecanoromycetes	Lecanorales	Ramalinaceae			Japewia	Japewia tornoensis		Jon T Klepsland	jon@biofokus.no								Vouchered: Registered Collection					Jon T. Klepsland	18-Oct-2009	Norway	Buskerud	Ovre eiker		Urdsdokka S	59.8262	9.74755	590
O-L-176857		O-DFL-12196	L	University of Oslo, Natural History Museum	Ascomycota	Lecanoromycetes	Lecanorales	Ramalinaceae			Japewia	Japewia tornoensis		Jon T Klepsland	jon@biofokus.no								Vouchered: Registered Collection					Jon T. Klepsland	20-Oct-2011	Norway	Buskerud	Al		Kulu	60.6093	8.5546	725
O-L-163395		O-DFL-11940	L	University of Oslo, Natural History Museum	Ascomycota	Lecanoromycetes	Lecanorales	Ramalinaceae			Frutidella	Frutidella caesioatra		Einar Timdal	einar.timdal@nhm.uio.no								Vouchered: Registered Collection					Einar Timdal	22-May-2010	Norway	Sogn og Fjordane	Aurland		Myrdal	60.7377	7.12153	830								Rock in alpine zone
O-L-163746		O-DFL-11941	L	University of Oslo, Natural History Museum	Ascomycota	Lecanoromycetes	Lecanorales	Ramalinaceae			Frutidella	Frutidella caesioatra		Einar Timdal	einar.timdal@nhm.uio.no								Vouchered: Registered Collection					Einar Timdal	08-Aug-2010	Norway	Nordland	Saltdal		400 m S of Lonsdal	66.7393	15.4634	500								Rock outcrop in pine forest
O-L-163752		O-DFL-11943	L	University of Oslo, Natural History Museum	Ascomycota	Lecanoromycetes	Lecanorales	Ramalinaceae			Frutidella	Frutidella caesioatra		Einar Timdal	einar.timdal@nhm.uio.no								Vouchered: Registered Collection					Einar Timdal	09-Aug-2010	Norway	Nordland	Rana		Umskardet	66.1794	14.5656	660								Rock outcrop in N-facing slope
O-L-163524		O-DFL-11944	L	University of Oslo, Natural History Museum	Ascomycota	Lecanoromycetes	Lecanorales	Mycoblastaceae			Mycoblastus	Mycoblastus sanguinarius		Einar Timdal	einar.timdal@nhm.uio.no								Vouchered: Registered Collection					Einar Timdal	03-Aug-2010	Norway	Hedmark	Trysil		just SW of bridge over river Trysilelva at Fossheim	61.1772	12.4468	350								On bark in old spruce forest
O-L-160434		O-DFL-11952	L	University of Oslo, Natural History Museum	Ascomycota	Lecanoromycetes	Lecanorales	Mycoblastaceae			Tephromela	Tephromela atra		Einar Timdal	einar.timdal@nhm.uio.no								Vouchered: Registered Collection					Reidar Haugan, Sigve Reiso	18-May-2009	Norway	Telemark	Bamble		Langesundstangen	58.9879	9.75124	16
O-L-138597		O-DFL-11963	L	University of Oslo, Natural History Museum	Ascomycota	Lecanoromycetes	Lecanorales	Mycoblastaceae			Mycoblastus	Mycoblastus sanguinarius		Einar Timdal	einar.timdal@nhm.uio.no								Vouchered: Registered Collection					Einar Timdal	24-Sep-2005	Norway	Telemark	Vinje		Edland, Kjela, south of the river	59.7364	7.59235	550								On twigs of spruce in old, north-facing spruce forest
O-L-158501		O-DFL-11964	L	University of Oslo, Natural History Museum	Ascomycota	Lecanoromycetes	Lecanorales	Lecanoraceae			Ramboldia	Ramboldia elabens		Einar Timdal	einar.timdal@nhm.uio.no								Vouchered: Registered Collection					Einar Timdal	03-Oct-2007	Norway	Sor-Trondelag	Rennebu		old building 100 m NE of Overlandsbekken	62.8205	9.67529	690
O-L-160473		O-DFL-11965	L	University of Oslo, Natural History Museum	Ascomycota	Lecanoromycetes	Lecanorales	Lecanoraceae			Ramboldia	Ramboldia elabens		Einar Timdal	einar.timdal@nhm.uio.no								Vouchered: Registered Collection					Reidar Haugan	07-Nov-2008	Norway	Hedmark	Hamar		Vang, N of Gutasen	61.0496	11.1258	644								Pinus sylvestris snag; wooded ombrotrophic bog
O-L-136707		O-DFL-11966	L	University of Oslo, Natural History Museum	Ascomycota	Lecanoromycetes	Lecanorales	Lecanoraceae			Ramboldia	Ramboldia elabens		Einar Timdal	einar.timdal@nhm.uio.no								Vouchered: Registered Collection					Tom H. Hofton	16-Jun-2004	Norway	Oppland	Gausdal		Dokkvatnet N	61.2281	9.78124	820								Gammel naturskog: Baerlyng- og lavfuruskog, mange gamle traer, en god del gadd og laager. Furu: gadd og levende traer: paa naken, hard ved.
O-L-163472		O-DFL-11967	L	University of Oslo, Natural History Museum	Ascomycota	Lecanoromycetes	Lecanorales	Lecideaceae			Koerberiella	Koerberiella wimmeriana		Einar Timdal	einar.timdal@nhm.uio.no								Vouchered: Registered Collection					Einar Timdal	27-Jul-2010	Norway	Hordaland	Odda		E slope of Dyrskarnuten	59.8461	7.0542	1140								Rock outcrop in the alpine zone
O-L-158480		O-DFL-11968	L	University of Oslo, Natural History Museum	Ascomycota	Lecanoromycetes	Lecanorales	Stereocaulaceae			Hertelidea	Hertelidea botryosa		Einar Timdal	einar.timdal@nhm.uio.no								Vouchered: Registered Collection					Einar Timdal	02-Oct-2007	Norway	Sor-Trondelag	Rennebu		Lankemosaetra	62.7972	9.70064	700
O-L-169805		O-DFL-11985	L	University of Oslo, Natural History Museum	Ascomycota	Lecanoromycetes	Rhizocarpales	Rhizocarpaceae			Rhizocarpon	Rhizocarpon santessonii		Einar Timdal	einar.timdal@nhm.uio.no								Vouchered: Registered Collection					Reidar Haugan, Einar Timdal	29-May-2011	Norway	Oppland	Gausdal		near S end of lake Espedalvatn, Veslegruva	61.3626	9.64553	860								On Tremolecia atrata on rock in a rock pile by an old copper mine
O-L-105772		O-DFL-12022	L	University of Oslo, Natural History Museum	Ascomycota	Lecanoromycetes	Lecanorales	Porpidiaceae			Bilimbia	Bilimbia lobulata		Einar Timdal	einar.timdal@nhm.uio.no								Vouchered: Registered Collection	Apothecia				Bjorn Petter Lofall	23-Jul-2001	Norway	Nordland	Gildeskal		Storasen N, on Sorarnoya	67.147	13.9627	5								Over mose paa kalkspatmarmor
O-L-164992		O-DFL-12023	L	University of Oslo, Natural History Museum	Ascomycota	Lecanoromycetes	Lecanorales	Porpidiaceae			Bilimbia	Bilimbia lobulata		Jon T Klepsland	jon@biofokus.no								Vouchered: Registered Collection	Apothecia				Jon T. Klepsland	11-Aug-2009	Norway	Troms	Sorreisa		Storbekken	69.1227	18.2289	80								paa flytjord under lite overheng i kalkrik bergskrent i bekkekloeft.
O-L-51771		O-DFL-12024	L	University of Oslo, Natural History Museum	Ascomycota	Lecanoromycetes	Lecanorales	Porpidiaceae			Bilimbia	Bilimbia lobulata		Einar Timdal	einar.timdal@nhm.uio.no								Vouchered: Registered Collection	Apothecia				Siri Rui, Einar Timdal	04-Jul-2000	Norway	Nordland	Heroy		Storholmen, S of Brasoya	65.9029	12.171	5								Rocks near the sea
O-L-183511		O-DFL-12025	L	University of Oslo, Natural History Museum	Ascomycota	Lecanoromycetes	Lecanorales	Lecanoraceae			Ramboldia	Ramboldia elabens		Einar Timdal	einar.timdal@nhm.uio.no								Vouchered: Registered Collection	Apothecia				Jon T. Klepsland	21-Jun-2006	Norway	Nord-Trondelag	Verdal		Fiskloysingen N	63.9136	12.1049	450								paa furugadd. toerr lyngfuruskog.
O-L-170692		O-DFL-12026	L	University of Oslo, Natural History Museum	Ascomycota	Lecanoromycetes	Lecanorales	Lecanoraceae			Ramboldia	Ramboldia elabens		Einar Timdal	einar.timdal@nhm.uio.no								Vouchered: Registered Collection	Apothecia				Einar Timdal	29-Jun-2011	Norway	Finnmark	Karasjok		along river Anarjohka, 1 km N of Jargastat	69.1717	25.714	180								On old pine wood
O-L-183808		O-DFL-11091	L	University of Oslo, Natural History Museum	Ascomycota	Lecanoromycetes	Rhizocarpales	Rhizocarpaceae			Rhizocarpon	Rhizocarpon pycnocarpoides		Einar Timdal	einar.timdal@nhm.uio.no							Chemistry: no lichen substances	Vouchered: Registered Collection	Apothecia				Reidar Haugan	11-Aug-2012	Norway	Nordland	Fauske		Sulitjelma, Furuhaugen, site of old copper mine (in operation 1896-1921)	67.1504	15.9654	260
O-L-183810		O-DFL-11092	L	University of Oslo, Natural History Museum	Ascomycota	Lecanoromycetes	Rhizocarpales	Rhizocarpaceae			Rhizocarpon	Rhizocarpon pycnocarpoides		Einar Timdal	einar.timdal@nhm.uio.no							Chemistry: no lichen substances	Vouchered: Registered Collection	Apothecia				Reidar Haugan	08-Aug-2012	Norway	Nord-Trondelag	Namsskogan		S bank of river Namsen just W of Storholmen	64.9268	13.1454	200
O-L-179903		O-DFL-11093	L	University of Oslo, Natural History Museum	Ascomycota	Lecanoromycetes	Rhizocarpales	Rhizocarpaceae			Rhizocarpon	Rhizocarpon pycnocarpoides		Einar Timdal	einar.timdal@nhm.uio.no								Vouchered: Registered Collection	Apothecia				Siri Rui, Einar Timdal	16-Jul-2012	Norway	Oppland	Lunner		The old zinc mine Nysetergruvene (in use 1889-1931)	60.2615	10.6936	520
O-L-184267		O-DFL-11111	L	University of Oslo, Natural History Museum	Ascomycota	Lecanoromycetes	Rhizocarpales	Rhizocarpaceae			Rhizocarpon	Rhizocarpon pycnocarpoides		Einar Timdal	einar.timdal@nhm.uio.no							Chemistry: no lichen substances	Vouchered: Registered Collection	Apothecia				Siri Rui, Einar Timdal	18-May-2013	Norway	Buskerud	Ringerike		the old mine Ertlien	60.0689	10.0482	160
O-L-184293		O-DFL-11122	L	University of Oslo, Natural History Museum	Ascomycota	Lecanoromycetes	Rhizocarpales	Rhizocarpaceae			Rhizocarpon	Rhizocarpon rittokense		Einar Timdal	einar.timdal@nhm.uio.no								Vouchered: Registered Collection	Apothecia				Mika Bendiksby, Reidar Haugan, Einar Timdal	27-Jun-2013	Norway	Oppland	Nord-Fron		W of Hauksteinen, boulders by the road Jotunheimvegen	61.4086	9.1872	1050
O-L-184333		O-DFL-11126	L	University of Oslo, Natural History Museum	Ascomycota	Lecanoromycetes	Lecanorales	Catillariaceae			Toninia	Toninia taurica		Einar Timdal	einar.timdal@nhm.uio.no								Vouchered: Registered Collection	Apothecia				Mika Bendiksby, Reidar Haugan, Einar Timdal	28-Jun-2013	Norway	Oppland	Lom		Runningsgrende, Kleive	61.7155	8.23322	740
O-L-184337		O-DFL-11128	L	University of Oslo, Natural History Museum	Ascomycota	Lecanoromycetes	Baeomycetales	Trapeliaceae			Trapelia	Trapelia placodioides		Einar Timdal	einar.timdal@nhm.uio.no								Vouchered: Registered Collection	Thallus				Mika Bendiksby, Reidar Haugan, Einar Timdal	29-Jun-2013	Norway	Oppland	Lom		Runningsgrende, Rustahalsen	61.7224	8.30722	670
O-L-184350		O-DFL-11130	L	University of Oslo, Natural History Museum	Ascomycota	Lecanoromycetes	Lecanorales	Catillariaceae			Toninia	Toninia alutacea		Einar Timdal	einar.timdal@nhm.uio.no								Vouchered: Registered Collection	Apothecia				Mika Bendiksby, Reidar Haugan, Einar Timdal	29-Jun-2013	Norway	Oppland	Lom		N end of lake Bovertjonnen	61.658	8.13551	940
O-L-184351		O-DFL-11131	L	University of Oslo, Natural History Museum	Ascomycota	Lecanoromycetes	Lecanorales	Catillariaceae			Toninia	Toninia nordlandica		Einar Timdal	einar.timdal@nhm.uio.no								Vouchered: Registered Collection	Apothecia				Mika Bendiksby, Reidar Haugan, Einar Timdal	29-Jun-2013	Norway	Oppland	Lom		N end of lake Bovertjonnen	61.658	8.13551	940
O-L-169774		O-DFL-11132	L	University of Oslo, Natural History Museum	Ascomycota	Lecanoromycetes	Lecanorales	Catillariaceae			Toninia	Toninia squalida		Einar Timdal	einar.timdal@nhm.uio.no								Vouchered:Registered Collection	Apothecia				Reidar Haugan, Einar Timdal	28-May-2011	Norway	Oppland	Nord-Fron		Kvikne	61.574	9.60774	640
O-L-182301		O-DFL-11133	L	University of Oslo, Natural History Museum	Ascomycota	Lecanoromycetes	Lecanorales	Catillariaceae			Toninia	Toninia squalida		Einar Timdal	einar.timdal@nhm.uio.no								Vouchered: Registered Collection	Apothecia				Harald Bratli, Reidar Haugan	07-Aug-2012	Norway	Oppland	Lom		rock outcrops along river Bovre just E of lake Bovertjonnen	61.6585	8.13474	930
O-L-177883		O-DFL-11136	L	University of Oslo, Natural History Museum	Ascomycota	Lecanoromycetes	Lecanorales	Catillariaceae			Toninia	Toninia candida		Einar Timdal	einar.timdal@nhm.uio.no								Vouchered: Registered Collection	Apothecia				Kare Arnstein Lye, Torbjorn Hoitomt	02-Dec-2011	Norway	Buskerud	Hole		Storoya, W	60.0466	10.2379	65
O-L-183585		O-DFL-11137	L	University of Oslo, Natural History Museum	Ascomycota	Lecanoromycetes	Lecanorales	Catillariaceae			Toninia	Toninia sedifolia		Einar Timdal	einar.timdal@nhm.uio.no							Chemistry: no lichen substances	Vouchered: Registered Collection	Apothecia				Jon T. Klepsland	25-Jun-2010	Norway	Aust-Agder	Bygland		Heddeviki	58.9354	7.7297	400
O-L-183630		O-DFL-11138	L	University of Oslo, Natural History Museum	Ascomycota	Lecanoromycetes	Lecanorales	Catillariaceae			Toninia	Toninia opuntioides		Einar Timdal	einar.timdal@nhm.uio.no							Chemistry: triterpenoid (minor)	Vouchered: Registered Collection	Apothecia				Jon T. Klepsland	12-Aug-2011	Norway	Oppland	Dovre		Gygerhoe S	62.066	9.53029	1110
O-L-167368		O-DFL-11139	L	University of Oslo, Natural History Museum	Ascomycota	Lecanoromycetes	Lecanorales	Catillariaceae			Toninia	Toninia aromatica		Einar Timdal	einar.timdal@nhm.uio.no								Vouchered: Registered Collection	Apothecia				Jon T. Klepsland	10-Aug-2009	Norway	Troms	Sorreisa		Bekkedalen	69.1138	18.2311	120
O-L-177188		O-DFL-11140	L	University of Oslo, Natural History Museum	Ascomycota	Lecanoromycetes	Lecanorales	Catillariaceae			Toninia	Toninia alutacea		Einar Timdal	einar.timdal@nhm.uio.no								Vouchered: Registered Collection	Apothecia				Jon T. Klepsland	16-Sep-2011	Norway	Troms	Bardu		Sordalen, Veslejordbekken	68.6674	18.5804	390
O-L-182063		O-DFL-11141	L	University of Oslo, Natural History Museum	Ascomycota	Lecanoromycetes	Baeomycetales	Trapeliaceae			Trapelia	Trapelia coarctata		Einar Timdal	einar.timdal@nhm.uio.no								Vouchered: Registered Collection	Apothecia				Reidar Haugan, Siri Rui, Einar Timdal	28-Oct-2012	Norway	Hedmark	Stange		Gata	60.6821	11.3491	230
O-L-179924		O-DFL-11142	L	University of Oslo, Natural History Museum	Ascomycota	Lecanoromycetes	Baeomycetales	Trapeliaceae			Trapelia	Trapelia coarctata		Einar Timdal	einar.timdal@nhm.uio.no								Vouchered: Registered Collection	Apothecia				Einar Timdal	19-Jul-2012	Norway	Telemark	Tokke		c. 800 m WNW of Hatveit	59.4899	7.84844	540
O-L-158481		O-DFL-11144	L	University of Oslo, Natural History Museum	Ascomycota	Lecanoromycetes	Agyriales	Agyriaceae			Trapeliopsis	Trapeliopsis granulosa		Einar Timdal	einar.timdal@nhm.uio.no								Vouchered: Registered Collection	Thallus				Einar Timdal	02-Oct-2007	Norway	Sor-Trondelag	Rennebu		Lankemosaetra	62.7972	9.70064	700
O-L-177342		O-DFL-11145	L	University of Oslo, Natural History Museum	Ascomycota	Lecanoromycetes	Agyriales	Agyriaceae			Trapeliopsis	Trapeliopsis granulosa		Einar Timdal	einar.timdal@nhm.uio.no		Possibly T. granulosa						Vouchered: Registered Collection	Apothecia				Reidar Haugan	27-Nov-2011	Norway	Oslo	Oslo		Steep hill between Manglerudhallen and lake Ostensjovannet	59.8962	10.8289	370
O-L-177175		O-DFL-11146	L	University of Oslo, Natural History Museum	Ascomycota	Lecanoromycetes	Agyriales	Agyriaceae			Trapeliopsis	Trapeliopsis granulosa		Einar Timdal	einar.timdal@nhm.uio.no								Vouchered: Registered Collection	Apothecia and thallus				Jon T. Klepsland	14-Sep-2011	Norway	Troms	Bardu		Krokangelhaugen W	68.8526	18.1499	200
O-L-170698		O-DFL-11147	L	University of Oslo, Natural History Museum	Ascomycota	Lecanoromycetes	Agyriales	Agyriaceae			Trapeliopsis	Trapeliopsis granulosa		Einar Timdal	einar.timdal@nhm.uio.no								Vouchered: Registered Collection	Apothecia				Einar Timdal	30-Jun-2011	Norway	Finnmark	Karasjok		along river Anarjohka, 2 km N of Jargastat	69.1784	25.7066	170
O-L-179918		O-DFL-11148	L	University of Oslo, Natural History Museum	Ascomycota	Lecanoromycetes	Baeomycetales	Trapeliaceae			Trapelia	Trapelia placodioides		Einar Timdal	einar.timdal@nhm.uio.no								Vouchered: Registered Collection	Thallus				Siri Rui, Einar Timdal	16-Jul-2012	Norway	Oppland	Lunner		The old zinc mine Nysetergruvene (in use 1889-1931)	60.2618	10.6906	500
BG-L-94252		O-DFL-12220	L	University of Bergen, Natural History Collections	Ascomycota	Lecanoromycetes	Lecanorales	Ramalinaceae			Japewia	Japewia subaurifera		Tor Tonsberg	tor.tonsberg@bot.uib.no								Vouchered: Registered Collection	Thallus				Tor Tonsberg	17-Jun-2012	Norway	Nord-Trondelag	Namsskogan		Oddoenget, along Asbekken just N of Namsen	65.0655	13.3377	255
BG-L-94707		O-DFL-12223	L	University of Bergen, Natural History Collections	Ascomycota	Lecanoromycetes	Lecanorales	Ramalinaceae			Japewia	Japewia subaurifera		Tor Tonsberg	tor.tonsberg@bot.uib.no								Vouchered: Registered Collection	Thallus				Tor Tonsberg	23-Aug-2012	Norway	Finnmark	Kvalsund		Russelvdalen, the SW-facing slope NE of the road	70.5689	24.848	110
BG-L-95299		O-DFL-12224	L	University of Bergen, Natural History Collections	Ascomycota	Lecanoromycetes	Lecanorales	Lecanoraceae			Ramboldia	Ramboldia elabens		Tor Tonsberg	tor.tonsberg@bot.uib.no								Vouchered: Registered Collection	Apothecia				Tor Tonsberg	11-Jun-2011	Norway	Nordland	Grane		Borgefjell National Park, Simskaret, N of Simskarelva	65.3666	13.5	600
BG-L-94650		O-DFL-12221	L	University of Bergen, Natural History Collections	Ascomycota	Lecanoromycetes	Rhizocarpales	Sporastatiaceae			Toensbergia	Toensbergia leucococca		Tor Tonsberg	tor.tonsberg@bot.uib.no								Vouchered: Registered Collection	Thallus				Tor Tonsberg	15-Aug-2012	Norway	Nordland	Hemnes		Hemneshalvoya, E of Hemnesberget, uphill from Jektvika, just N of the road	66.2237	13.6547	45
BG-L-94659		O-DFL-12222	L	University of Bergen, Natural History Collections	Ascomycota	Lecanoromycetes	Lecanorales	Ramalinaceae			Japewia	Japewia subaurifera		Tor Tonsberg	tor.tonsberg@bot.uib.no								Vouchered: Registered Collection	Thallus				Tor Tonsberg	15-Aug-2012	Norway	Nordland	Hemnes		Hemneshalvoya, E of Hemnesberget, uphill from Jektvika, just N of the road	66.2237	13.6547	45
BG-L-92492		O-DFL-12219	L	University of Bergen, Natural History Collections	Ascomycota	Lecanoromycetes	Lecanorales	Micareaceae			Protomicarea	Protomicarea limosa		Tor Tonsberg	tor.tonsberg@bot.uib.no								Vouchered: Registered Collection	Apothecia				Tor Tonsberg	12-Sep-2010	Norway	Nordland	Grane		W of Tomasvatnet, along the gravel road to Berntvoll	65.1591	13.4046	360
O-L-170578		O-DFL-11154	L	University of Oslo, Natural History Museum	Ascomycota	Lecanoromycetes	Lecanorales				Tremolecia	Tremolecia atrata		Einar Timdal	einar.timdal@nhm.uio.no								Vouchered: Registered Collection	Apothecia and thallus				Einar Timdal	25-Jun-2011	Norway	Finnmark	Vadso		Klubben	70.1163	29.2103	20
O-L-170776		O-DFL-11155	L	University of Oslo, Natural History Museum	Ascomycota	Lecanoromycetes	Lecanorales				Tremolecia	Tremolecia atrata		Einar Timdal	einar.timdal@nhm.uio.no								Vouchered: Registered Collection	Apothecia and thallus				Einar Timdal	02-Jul-2011	Norway	Finnmark	Porsanger		Trevikneset	70.4791	25.2167	20
O-L-174042		O-DFL-11162	L	University of Oslo, Natural History Museum	Ascomycota	Lecanoromycetes	Lecanorales	Catillariaceae			Toninia	Toninia aromatica		Einar Timdal	einar.timdal@nhm.uio.no								Vouchered: Registered Collection	Apothecia				Reidar Haugan	14-Aug-2011	Norway	Nordland	Bindal		Sneringsvika	65.0768	12.0516	5
O-L-150999		O-DFL-11165	L	University of Oslo, Natural History Museum	Ascomycota	Lecanoromycetes	Lecanorales	Mycoblastaceae			Mycoblastus	Mycoblastus sanguinarius		Einar Timdal	einar.timdal@nhm.uio.no								Vouchered: Registered Collection	Apothecia				Anders Breili	26-Dec-2006	Norway	Oppland	Oyer		Turthaugane	61.2035	10.5157	785
O-L-148945		O-DFL-11175	L	University of Oslo, Natural History Museum	Ascomycota	Lecanoromycetes	Lecanorales	Porpidiaceae			Mycobilimbia	Mycobilimbia fissuriseda		Einar Timdal	einar.timdal@nhm.uio.no		Bryobilimbia fissuriseda (not yet published)						Vouchered: Registered Collection	Apothecia				Einar Timdal	02-Aug-2005	Norway	Oppland	Dovre		Grimsdalen, Storberget	62.063	9.61126	1025
O-L-145176		O-DFL-11176	L	University of Oslo, Natural History Museum	Ascomycota	Lecanoromycetes	Lecanorales	Porpidiaceae			Mycobilimbia	Mycobilimbia fissuriseda		Einar Timdal	einar.timdal@nhm.uio.no		Bryobilimbia fissuriseda (not yet published)						Vouchered: Registered Collection	Apothecia				Reidar Haugan	09-Sep-2006	Norway	Oppland	Lom		Hoyrokampen, Snipen	61.6435	8.06495	1000
O-L-142068		O-DFL-11177	L	University of Oslo, Natural History Museum	Ascomycota	Lecanoromycetes	Lecanorales	Porpidiaceae			Mycobilimbia	Mycobilimbia berengeriana		Einar Timdal	einar.timdal@nhm.uio.no								Vouchered: Registered Collection	Apothecia				Reidar Haugan	01-Aug-2004	Norway	Sor-Trondelag	Oppdal		Kongsvold, S of the railway station	62.3063	9.60462	890
O-L-19936		O-DFL-11178	L	University of Oslo, Natural History Museum	Ascomycota	Lecanoromycetes	Lecanorales	Porpidiaceae			Bilimbia	Bilimbia lobulata		Einar Timdal	einar.timdal@nhm.uio.no								Vouchered: Registered Collection	Apothecia				Reidar Haugan, Einar Timdal	06-Jul-1995	Norway	Oppland	Vaga		hillside above Visdal nerigard	61.8739	9.0114	760
O-L-164634		O-DFL-11179	L	University of Oslo, Natural History Museum	Ascomycota	Lecanoromycetes	Lecanorales	Porpidiaceae			Mycobilimbia	Mycobilimbia tetramera		Jon T Klepsland	jon@biofokus.no								Vouchered: Registered Collection	Apothecia				Jon T. Klepsland	03-May-2009	Norway	Akershus	Lorenskog		Skilledalen	59.8787	10.9142	220
O-L-131717		O-DFL-11180	L	University of Oslo, Natural History Museum	Ascomycota	Lecanoromycetes	Lecanorales	Porpidiaceae			Bilimbia	Bilimbia sabuletorum		Reidar Haugan	reidar.haugan2@getmail.no								Vouchered: Registered Collection	Apothecia and thallus				Reidar Haugan	26-Aug-2004	Norway	Hedmark	Hamar		Domkirkeodden/ Hedmarksmuseet	60.7916	11.0361	132
O-L-160476		O-DFL-11181	L	University of Oslo, Natural History Museum	Ascomycota	Lecanoromycetes	Lecanorales	Porpidiaceae			Mycobilimbia	Mycobilimbia tetramera		Reidar Haugan	reidar.haugan2@getmail.no								Vouchered: Registered Collection	Apothecia				Reidar Haugan	23-Oct-2008	Norway	Hedmark	Trysil		Drevdalen, Munkbetbekken	61.5353	12.3695	731
O-L-184387		O-DFL-11183	L	University of Oslo, Natural History Museum	Ascomycota	Lecanoromycetes	Lecanorales	Catillariaceae			Toninia	Toninia opuntioides		Einar Timdal	einar.timdal@nhm.uio.no							Chemistry: triterpenoid (possible trace)	Vouchered: Registered Collection	Apothecia				Mika Bendiksby, Reidar Haugan, Einar Timdal	30-Jun-2013	Norway	Oppland	Vaga		hill E of Svarthamarbekken	61.8693	8.98849	720
O-L-184381		O-DFL-11185	L	University of Oslo, Natural History Museum	Ascomycota	Lecanoromycetes	Lecanorales	Catillariaceae			Toninia	Toninia sedifolia		Einar Timdal	einar.timdal@nhm.uio.no								Vouchered: Registered Collection	Apothecia				Mika Bendiksby, Reidar Haugan, Einar Timdal	30-Jun-2013	Norway	Oppland	Vaga		hill E of Svarthamarbekken	61.8681	8.98868	690
O-L-184426		O-DFL-11186	L	University of Oslo, Natural History Museum	Ascomycota	Lecanoromycetes	Lecanorales	Catillariaceae			Toninia	Toninia squalida		Einar Timdal	einar.timdal@nhm.uio.no								Vouchered: Registered Collection	Apothecia				Einar Timdal	11-Jul-2013	Norway	Hordaland	Odda		Dyrskar	59.8392	6.99	1100
O-L-184539		O-DFL-11187	L	University of Oslo, Natural History Museum	Ascomycota	Lecanoromycetes	Lecanorales	Catillariaceae			Toninia	Toninia squalida		Einar Timdal	einar.timdal@nhm.uio.no								Vouchered: Registered Collection	Apothecia				Einar Timdal	22-Aug-2013	Norway	Sor-Trondelag	Oppdal		Kongsvold	62.3011	9.60404	910
O-L-184389		O-DFL-11189	L	University of Oslo, Natural History Museum	Ascomycota	Lecanoromycetes	Lecanorales	Catillariaceae			Toninia	Toninia verrucarioides		Einar Timdal	einar.timdal@nhm.uio.no								Vouchered: Registered Collection	Apothecia				Mika Bendiksby, Reidar Haugan, Einar Timdal	30-Jun-2013	Norway	Oppland	Vaga		hill E of Svarthamarbekken	61.8692	8.9883	720
O-L-184390		O-DFL-11195	L	University of Oslo, Natural History Museum	Ascomycota	Lecanoromycetes	Lecanorales	Porpidiaceae			Mycobilimbia	Mycobilimbia fissuriseda		Einar Timdal	einar.timdal@nhm.uio.no		Bryobilimbia fissuriseda (not yet published)						Vouchered: Registered Collection	Apothecia				Mika Bendiksby, Reidar Haugan, Einar Timdal	30-Jun-2013	Norway	Oppland	Vaga		hill E of Svarthamarbekken	61.8683	8.98697	690
O-L-184422		O-DFL-11196	L	University of Oslo, Natural History Museum	Ascomycota	Lecanoromycetes	Lecanorales	Psoraceae			Psora	Psora rubiformis		Einar Timdal	einar.timdal@nhm.uio.no								Vouchered: Registered Collection	Apothecia				Einar Timdal	11-Jul-2013	Norway	Hordaland	Odda		S shore of lake Ulevavatnet	59.8493	7.08186	1000
O-L-184359		O-DFL-11197	L	University of Oslo, Natural History Museum	Ascomycota	Lecanoromycetes	Lecanorales	Psoraceae			Psora	Psora rubiformis		Einar Timdal	einar.timdal@nhm.uio.no								Vouchered: Registered Collection	Apothecia				Mika Bendiksby, Reidar Haugan, Einar Timdal	29-Jun-2013	Norway	Oppland	Lom		N end of lake Bovertjonnen	61.6585	8.13606	940
O-L-184392		O-DFL-11198	L	University of Oslo, Natural History Museum	Ascomycota	Lecanoromycetes	Lecanorales	Psoraceae			Psora	Psora vallesiaca		Einar Timdal	einar.timdal@nhm.uio.no							Chemistry: norstictic acid	Vouchered: Registered Collection	Apothecia				Mika Bendiksby, Reidar Haugan, Einar Timdal	30-Jun-2013	Norway	Oppland	Vaga		hill E of Svarthamarbekken	61.8683	8.98697	690
O-L-184399		O-DFL-11205	L	University of Oslo, Natural History Museum	Ascomycota	Lecanoromycetes	Lecanorales	Ramalinaceae			Frutidella	Frutidella caesioatra		Einar Timdal	einar.timdal@nhm.uio.no								Vouchered: Registered Collection	Apothecia and thallus				Mika Bendiksby, Reidar Haugan, Einar Timdal	30-Jun-2013	Norway	Oppland	Vang		E faced talus at the base of Mt Bitihorn	61.2991	8.80803	1150
O-L-184487		O-DFL-11213	L	University of Oslo, Natural History Museum	Ascomycota	Lecanoromycetes	Lecanorales	Micareaceae			Psilolechia	Psilolechia lucida		Einar Timdal	einar.timdal@nhm.uio.no								Vouchered: Registered Collection	Apothecia and thallus				Mika Bendiksby, Reidar Haugan, Einar Timdal	15-Aug-2013	Sweden	Orebro			Mariedamm	58.846	15.1635	140
O-L-184515		O-DFL-11222	L	University of Oslo, Natural History Museum	Ascomycota	Lecanoromycetes	Lecanorales	Stereocaulaceae			Stereocaulon	Stereocaulon cumulatum		Einar Timdal	einar.timdal@nhm.uio.no								Vouchered: Registered Collection					Einar Timdal	21-Aug-2013	Norway	Hedmark	Tynset		Kvikne copper mine	62.5496	10.4271	730
O-L-184361		O-DFL-11240	L	University of Oslo, Natural History Museum	Ascomycota	Lecanoromycetes	Lecanorales	Cladoniaceae			Cladonia	Cladonia maxima		Einar Timdal	einar.timdal@nhm.uio.no								Vouchered: Registered Collection					Mika Bendiksby, Reidar Haugan, Einar Timdal	29-Jun-2013	Norway	Oppland	Lom		N end of lake Bovertjonnen	61.6582	8.13551	940
O-L-184378		O-DFL-11241	L	University of Oslo, Natural History Museum	Ascomycota	Lecanoromycetes	Lecanorales	Ramalinaceae			Ramalina	Ramalina capitata		Einar Timdal	einar.timdal@nhm.uio.no		Ramalina capitata-form						Vouchered: Registered Collection	Thallus				Mika Bendiksby, Reidar Haugan, Einar Timdal	29-Jun-2013	Norway	Oppland	Lom		Sore Hoydalssaetren	61.6609	8.05725	940
O-L-184396		O-DFL-11242	L	University of Oslo, Natural History Museum	Ascomycota	Lecanoromycetes	Lecanorales	Parmeliaceae			Pseudephebe	Pseudephebe pubescens		Einar Timdal	einar.timdal@nhm.uio.no								Vouchered: Registered Collection					Mika Bendiksby, Reidar Haugan, Einar Timdal	30-Jun-2013	Norway	Oppland	Oystre Slidre		Valdresflye, E of Fisktjedne	61.4022	8.8059	1380
O-L-184414		O-DFL-11243	L	University of Oslo, Natural History Museum	Ascomycota	Lecanoromycetes	Lecanorales	Acarosporaceae			Pleopsidium	Pleopsidium chlorophanum		Einar Timdal	einar.timdal@nhm.uio.no								Vouchered: Registered Collection					Einar Timdal	10-Jul-2013	Norway	Telemark	Vinje		Mt Kreklingdyrnuten	59.7959	7.27056	1050
O-L-184415		O-DFL-11244	L	University of Oslo, Natural History Museum	Ascomycota	Lecanoromycetes	Lecanorales	Acarosporaceae			Pleopsidium	Pleopsidium flavum		Einar Timdal	einar.timdal@nhm.uio.no								Vouchered: Registered Collection					Einar Timdal	10-Jul-2013	Norway	Telemark	Vinje		Mt Kreklingdyrnuten	59.7959	7.27056	1050
O-L-184439		O-DFL-11245	L	University of Oslo, Natural History Museum	Ascomycota	Lecanoromycetes	Lecanorales	Acarosporaceae			Pleopsidium	Pleopsidium flavum		Einar Timdal	einar.timdal@nhm.uio.no								Vouchered: Registered Collection					Einar Timdal	11-Jul-2013	Norway	Hordaland	Odda		Dyrskar	59.8412	7.04967	1160
O-L-184520		O-DFL-11249	L	University of Oslo, Natural History Museum	Ascomycota	Lecanoromycetes	Lecanorales	Ophioparmaceae			Ophioparma	Ophioparma ventosa		Einar Timdal	einar.timdal@nhm.uio.no		var. cuprigenum						Vouchered: Registered Collection	Apothecia				Einar Timdal	21-Aug-2013	Norway	Hedmark	Tynset		Kvikne copper mine	62.5503	10.4285	740
O-L-184538		O-DFL-11250	L	University of Oslo, Natural History Museum	Ascomycota	Lecanoromycetes	Peltigerales	Pannariaceae			Psoroma	Psoroma cinnamomeum		Einar Timdal	einar.timdal@nhm.uio.no	DNA match							Vouchered: Registered Collection					Einar Timdal	22-Aug-2013	Norway	Sor-Trondelag	Oppdal		Kongsvold	62.3011	9.60404	910
O-L-184537		O-DFL-11251	L	University of Oslo, Natural History Museum	Ascomycota	Lecanoromycetes	Peltigerales	Pannariaceae			Psoroma	Psoroma hypnorum		Einar Timdal	einar.timdal@nhm.uio.no								Vouchered: Registered Collection					Einar Timdal	22-Aug-2013	Norway	Sor-Trondelag	Oppdal		Kongsvold	62.3011	9.60404	910
O-L-183927		O-DFL-11254	L	University of Oslo, Natural History Museum	Ascomycota	Lecanoromycetes	Lecanorales	Stereocaulaceae			Stereocaulon	Stereocaulon symphycheilum		Einar Timdal	einar.timdal@nhm.uio.no							Chemistry: lobaric acid	Vouchered: Registered Collection					Harald Bratli	13-Sep-2012	Norway	Oppland	Sel		Nedre Rustgruven	61.7732	9.56182	685
O-L-182037		O-DFL-11259	L	University of Oslo, Natural History Museum	Ascomycota	Lecanoromycetes	Lecanorales	Stereocaulaceae			Stereocaulon	Stereocaulon cumulatum		Einar Timdal	einar.timdal@nhm.uio.no								Vouchered: Registered Collection					Einar Timdal	21-Sep-2012	Norway	Oppland	Ringebu		Remdalshogdene	61.6127	10.3979	1230
O-L-169267		O-DFL-11261	L	University of Oslo, Natural History Museum	Ascomycota	Lecanoromycetes	Lecanorales	Stereocaulaceae			Stereocaulon	Stereocaulon coniophyllum		Einar Timdal	einar.timdal@nhm.uio.no							Chemistry: lobaric acid, atranorin	Vouchered: Registered Collection					Steinar Vatne	30-Jul-2010	Norway	Sogn og Fjordane	Laerdal		Tynjadalen. In the river Kuvella	61.0464	7.52667	80
O-L-184308		O-DFL-11273	L	University of Oslo, Natural History Museum	Ascomycota	Lecanoromycetes	Lecanorales	Parmeliaceae			Brodoa	Brodoa atrofusca		Einar Timdal	einar.timdal@nhm.uio.no							Chemistry: atranorin (major), physodic acid (minor), protocetraric acid (major)	Vouchered: Registered Collection					Mika Bendiksby, Reidar Haugan, Einar Timdal	28-Jun-2013	Norway	Oppland	Lom		S slope of Mt Juvasshoe	61.6743	8.37045	1850
O-L-184297		O-DFL-11274	L	University of Oslo, Natural History Museum	Ascomycota	Lecanoromycetes	Lecanorales	Parmeliaceae			Brodoa	Brodoa oroarctica		Einar Timdal	einar.timdal@nhm.uio.no								Vouchered: Registered Collection					Mika Bendiksby, Reidar Haugan, Einar Timdal	28-Jun-2013	Norway	Oppland	Lom		S slope of Mt Juvasshoe	61.6739	8.37008	1850
O-L-184640		O-DFL-11278	L	University of Oslo, Natural History Museum	Ascomycota	Lecanoromycetes	Lecanorales	Stereocaulaceae			Stereocaulon	Stereocaulon symphycheilum		Einar Timdal	einar.timdal@nhm.uio.no							Chemistry: atranorin, lobaric acid	Vouchered: Registered Collection					Siri Rui, Einar Timdal	13-Aug-2012	Norway	Buskerud	Modum		Sorgruvene (old cobolt mine)	59.969	9.86649	350
O-L-184529		O-DFL-11279	L	University of Oslo, Natural History Museum	Ascomycota	Lecanoromycetes	Umbilicariales	Umbilicariaceae			Umbilicaria	Umbilicaria dendrophora		Einar Timdal	einar.timdal@nhm.uio.no								Vouchered: Registered Collection					Einar Timdal	22-Aug-2013	Norway	Sor-Trondelag	Oppdal		Drivstoggosaetra	62.357	9.63201	750
O-L-184530		O-DFL-11280	L	University of Oslo, Natural History Museum	Ascomycota	Lecanoromycetes	Lecanorales	Peltigeraceae			Peltigera	Peltigera lepidophora		Einar Timdal	einar.timdal@nhm.uio.no								Vouchered: Registered Collection					Einar Timdal	22-Aug-2013	Norway	Sor-Trondelag	Oppdal		Varstigen	62.3314	9.62202	830
O-L-184306		O-DFL-11283	L	University of Oslo, Natural History Museum	Ascomycota	Lecanoromycetes	Lecanorales	Parmeliaceae			Pseudephebe	Pseudephebe pubescens		Einar Timdal	einar.timdal@nhm.uio.no								Vouchered: Registered Collection					Mika Bendiksby, Reidar Haugan, Einar Timdal	28-Jun-2013	Norway	Oppland	Lom		S slope of Mt Juvasshoe	61.674	8.37026	1850
O-L-184305		O-DFL-11284	L	University of Oslo, Natural History Museum	Ascomycota	Lecanoromycetes	Lecanorales	Parmeliaceae			Pseudephebe	Pseudephebe minuscula		Einar Timdal	einar.timdal@nhm.uio.no								Vouchered: Registered Collection					Mika Bendiksby, Reidar Haugan, Einar Timdal	28-Jun-2013	Norway	Oppland	Lom		S slope of Mt Juvasshoe	61.674	8.37026	1850
O-L-184511		O-DFL-11285	L	University of Oslo, Natural History Museum	Ascomycota	Lecanoromycetes	Lecanorales	Acarosporaceae			Acarospora	Acarospora wahlenbergii		Einar Timdal	einar.timdal@nhm.uio.no								Vouchered: Registered Collection					Einar Timdal	21-Aug-2013	Norway	Hedmark	Tynset		Kvikne copper mine	62.5498	10.4273	730
O-L-184363		O-DFL-11290	L	University of Oslo, Natural History Museum	Ascomycota	Lecanoromycetes	Lecanorales	Acarosporaceae			Acarospora	Acarospora wahlenbergii		Einar Timdal	einar.timdal@nhm.uio.no								Vouchered: Registered Collection					Mika Bendiksby, Reidar Haugan, Einar Timdal	29-Jun-2013	Norway	Oppland	Lom		W of Vassberget	61.6603	8.07256	910
O-L-184343		O-DFL-11291	L	University of Oslo, Natural History Museum	Ascomycota	Lecanoromycetes	Lecanorales	Cladoniaceae			Cladonia	Cladonia cariosa		Einar Timdal	einar.timdal@nhm.uio.no								Vouchered: Registered Collection					Mika Bendiksby, Reidar Haugan, Einar Timdal	29-Jun-2013	Norway	Oppland	Lom		Runningsgrende, Rustahalsen	61.7213	8.30705	670
O-L-184329		O-DFL-11314	L	University of Oslo, Natural History Museum	Ascomycota	Lecanoromycetes	Rhizocarpales	Rhizocarpaceae			Rhizocarpon	Rhizocarpon copelandii		Einar Timdal	einar.timdal@nhm.uio.no								Vouchered: Registered Collection	Apothecia				Mika Bendiksby, Reidar Haugan, Einar Timdal	28-Jun-2013	Norway	Oppland	Lom		Runningsgrende, Kleive	61.7153	8.23303	730
O-L-184330		O-DFL-11317	L	University of Oslo, Natural History Museum	Ascomycota	Lecanoromycetes	Rhizocarpales	Rhizocarpaceae			Rhizocarpon	Rhizocarpon suomiense		Einar Timdal	einar.timdal@nhm.uio.no								Vouchered: Registered Collection	Apothecia				Mika Bendiksby, Reidar Haugan, Einar Timdal	28-Jun-2013	Norway	Oppland	Lom		Runningsgrende, Kleive	61.7153	8.23303	730
O-L-183778		O-DFL-11328	L	University of Oslo, Natural History Museum	Ascomycota	Lecanoromycetes	Lecanorales	Psoraceae			Psora	Psora vallesiaca		Einar Timdal	einar.timdal@nhm.uio.no							Chemistry: norstictic acid	Vouchered: Registered Collection	Apothecia				Jon T. Klepsland	12-Aug-2011	Norway	Oppland	Dovre		Gygerhoe S	62.0671	9.5261	1140
O-L-183760		O-DFL-11329	L	University of Oslo, Natural History Museum	Ascomycota	Lecanoromycetes	Lecanorales	Psoraceae			Psora	Psora vallesiaca		Einar Timdal	einar.timdal@nhm.uio.no							Chemistry: norstictic acid	Vouchered: Registered Collection	Apothecia				Jon T. Klepsland	07-Aug-2011	Norway	Oppland	Vaga		Raudnebb S (Jonndalen)	61.9536	9.09769	920
O-L-183774		O-DFL-11330	L	University of Oslo, Natural History Museum	Ascomycota	Lecanoromycetes	Lecanorales	Psoraceae			Psora	Psora globifera		Einar Timdal	einar.timdal@nhm.uio.no							Chemistry: no lichen substances	Vouchered: Registered Collection	Apothecia				Jon T. Klepsland	12-Aug-2011	Norway	Oppland	Dovre		Gygerhoe S	62.066	9.53106	1100
O-L-183755		O-DFL-11331	L	University of Oslo, Natural History Museum	Ascomycota	Lecanoromycetes	Lecanorales	Catillariaceae			Toninia	Toninia alutacea		Einar Timdal	einar.timdal@nhm.uio.no								Vouchered: Registered Collection	Apothecia				Jon T. Klepsland	07-Aug-2011	Norway	Oppland	Vaga		Veslhoin S (Jonndalen)	61.9488	9.14152	800
O-L-183757		O-DFL-11332	L	University of Oslo, Natural History Museum	Ascomycota	Lecanoromycetes	Lecanorales	Catillariaceae			Toninia	Toninia opuntioides		Einar Timdal	einar.timdal@nhm.uio.no								Vouchered: Registered Collection	Apothecia				Jon T. Klepsland	07-Aug-2011	Norway	Oppland	Vaga		Veslhoin S (Jonndalen)	61.949	9.14095	850
O-L-184521		O-DFL-11338	L	University of Oslo, Natural History Museum	Ascomycota	Lecanoromycetes	Rhizocarpales	Rhizocarpaceae			Rhizocarpon	Rhizocarpon copelandii		Einar Timdal	einar.timdal@nhm.uio.no							Chemistry: norstictic acid	Vouchered: Registered Collection	Apothecia				Einar Timdal	21-Aug-2013	Norway	Hedmark	Tynset		Kvikne copper mine	62.5503	10.4285	740
O-L-170452		O-DFL-11351	L	University of Oslo, Natural History Museum	Ascomycota	Lecanoromycetes	Rhizocarpales	Rhizocarpaceae			Rhizocarpon	Rhizocarpon jemtlandicum		Einar Timdal	einar.timdal@nhm.uio.no							Chemistry: stictic acid	Vouchered: Registered Collection	Apothecia				Einar Timdal	22-Jun-2011	Norway	Finnmark	Sor-Varanger		hillside E of Ferdesmyra	69.727	29.3016	100
O-L-184332		O-DFL-11365	L	University of Oslo, Natural History Museum	Ascomycota	Lecanoromycetes	Lecanorales	Catillariaceae			Toninia	Toninia sedifolia		Einar Timdal	einar.timdal@nhm.uio.no								Vouchered: Registered Collection	Apothecia				Mika Bendiksby, Reidar Haugan, Einar Timdal	28-Jun-2013	Norway	Oppland	Lom		Runningsgrende, Kleive	61.7155	8.23322	740
O-L-184327		O-DFL-11368	L	University of Oslo, Natural History Museum	Ascomycota	Lecanoromycetes	Lecanorales	Psoraceae			Psora	Psora globifera		Einar Timdal	einar.timdal@nhm.uio.no							Chemistry: no lichen substances	Vouchered: Registered Collection	Apothecia				Mika Bendiksby, Reidar Haugan, Einar Timdal	28-Jun-2013	Norway	Oppland	Lom		between Brennhaugen and Flekken, Runningsgrende, Klypa	61.7237	8.26121	700
O-L-184281		O-DFL-11369	L	University of Oslo, Natural History Museum	Ascomycota	Lecanoromycetes	Lecanorales	Micareaceae			Protomicarea	Protomicarea limosa		Einar Timdal	einar.timdal@nhm.uio.no								Vouchered: Registered Collection	Apothecia				Mika Bendiksby, Reidar Haugan, Einar Timdal	27-Jun-2013	Norway	Oppland	Gausdal		Bjelkugruva old nickel mine above the farm Gammelsaetra	61.4094	9.57681	910
O-L-177770		O-DFL-11370	L	University of Oslo, Natural History Museum	Ascomycota	Lecanoromycetes	Lecanorales	Scoliciosporaceae			Scoliciosporum	Scoliciosporum umbrinum		Einar Timdal	einar.timdal@nhm.uio.no								Vouchered: Registered Collection	Apothecia				Einar Timdal	06-May-2012	Norway	Akershus	Ski		Krokhol	59.8002	10.9328	140
O-L-164936		O-DFL-11380	L	University of Oslo, Natural History Museum	Ascomycota	Lecanoromycetes	Rhizocarpales	Rhizocarpaceae			Epilichen	Epilichen scabrosus		Einar Timdal	einar.timdal@nhm.uio.no								Vouchered: Registered Collection	Apothecia				Jon T. Klepsland	08-Aug-2009	Norway	Troms	Malselv		Lappskardelva	68.8581	19.1152	345
O-L-180002		O-DFL-11385	L	University of Oslo, Natural History Museum	Ascomycota	Lecanoromycetes	Rhizocarpales	Rhizocarpaceae			Rhizocarpon	Rhizocarpon copelandii		Einar Timdal	einar.timdal@nhm.uio.no							Chemistry: norstictic acid	Vouchered: Registered Collection	Apothecia				Siri Rui, Einar Timdal	29-Jul-2012	Norway	Oppland	Dovre		Grimsdalen, the old mine Grimsdalsgruva	62.1041	9.80051	1020
O-L-183717		O-DFL-11398	L	University of Oslo, Natural History Museum	Ascomycota	Lecanoromycetes	Lecanorales	Catillariaceae			Toninia	Toninia verrucarioides		Einar Timdal	einar.timdal@nhm.uio.no								Vouchered: Registered Collection	Apothecia and thallus				Jon T. Klepsland	04-Aug-2011	Norway	Oppland	Sor-Fron		Hesteskobakken	61.5881	9.83145	380
O-L-183692		O-DFL-11400	L	University of Oslo, Natural History Museum	Ascomycota	Lecanoromycetes	Agyriales	Agyriaceae			Trapeliopsis	Trapeliopsis pseudogranulosa		Einar Timdal	einar.timdal@nhm.uio.no								Vouchered: Registered Collection	Thallus and soredia				Jon T. Klepsland	24-Jul-2011	Norway	Rogaland	Rennesoy		Klosterneset E	59.1047	5.57475	20
BG-L-95692		O-DFL-12225	L	University of Bergen, Natural History Collections	Ascomycota	Lecanoromycetes	Lecanorales	Parmeliaceae			Menegazzia	Menegazzia terebrata		Tor Tonsberg	tor.tonsberg@bot.uib.no								Vouchered: Registered Collection	Thallus				Tor Tonsberg	21-Sep-2013	Norway	Hordaland	Fusa		S of lake Skogseidvatnet, E of Tomra, NE of unnamed stream, just S of main road	60.2	5.8788	70								Corticolous on trunk of Sorbus aucuparia
O-L-176828		O-DFL-11404	L	University of Oslo, Natural History Museum	Ascomycota	Lecanoromycetes	Lecanorales	Parmeliaceae			Menegazzia	Menegazzia terebrata		Einar Timdal	einar.timdal@nhm.uio.no								Vouchered: Registered Collection	Thallus				Jon T. Klepsland	03-Nov-2011	Norway	Oppland	Sel		Rudi W	61.8247	9.49081	440								Sparsomt paa mosekledd bergvegg. Aapen, eldre bjoerkeblandingsskog med osp og selje.
O-L-149092		O-DFL-11407	L	University of Oslo, Natural History Museum	Ascomycota	Lecanoromycetes	Lecanorales	Parmeliaceae			Menegazzia	Menegazzia subsimilis		Einar Timdal	einar.timdal@nhm.uio.no								Vouchered: Registered Collection	Thallus and soredia				Einar Timdal	23-Jul-2007	Norway	Rogaland	Hjelmeland		Hjelmen	59.2299	6.18381	60								On bark of Betula tortuosa in N-facing birch forest
O-L-180951		O-DFL-11412	L	University of Oslo, Natural History Museum	Ascomycota	Lecanoromycetes	Lecanorales	Parmeliaceae			Arctocetraria	Arctocetraria andrejevii		Einar Timdal	einar.timdal@nhm.uio.no							Chemistry: norrangiformic acid (minor), rangiformic acid (major)	Vouchered: Registered Collection	Thallus				Hanne Henriksen	30-Sep-2012	Norway	Finnmark	Vardo		Oksevatnet landskapsvernomrade, pa kanten av Oksevatnet canyon	70.3475	30.899	152								On ground
O-L-184419		O-DFL-11413	L	University of Oslo, Natural History Museum	Ascomycota	Lecanoromycetes	Lecanorales	Acarosporaceae			Acarospora	Acarospora wahlenbergii		Einar Timdal	einar.timdal@nhm.uio.no								Vouchered: Registered Collection	Thallus				Einar Timdal	11-Jul-2013	Norway	Telemark	Vinje		Mt Kreklingdyrnuten	59.7959	7.27056	1050								Steep, S-facing rock wall in the alpine region
O-L-184687		O-DFL-11414	L	University of Oslo, Natural History Museum	Ascomycota	Lecanoromycetes	Lecanorales	Parmeliaceae			Bryoria	Bryoria capillaris		Einar Timdal	einar.timdal@nhm.uio.no							Chemistry: alectorialic acid, barbatolic acid, fumarprotocetraric acid	Vouchered: Registered Collection	Thallus				Siri Rui, Einar Timdal	29-Sep-2013	Norway	Buskerud	Sigdal		hill between lakes Kvelvsavannet and Nedre Sandvann	60.3094	9.29779	970								On Betula tortuosa in subalpine birch forest
O-L-184688		O-DFL-11415	L	University of Oslo, Natural History Museum	Ascomycota	Lecanoromycetes	Lecanorales	Parmeliaceae			Bryoria	Bryoria implexa		Einar Timdal	einar.timdal@nhm.uio.no							Chemistry: fumarprotocetraric acid	Vouchered: Registered Collection	Thallus				Siri Rui, Einar Timdal	29-Sep-2013	Norway	Buskerud	Sigdal		hill between lakes Kvelvsavannet and Nedre Sandvann	60.3094	9.29779	970								On Betula tortuosa in subalpine birch forest
O-L-184689		O-DFL-11416	L	University of Oslo, Natural History Museum	Ascomycota	Lecanoromycetes	Lecanorales	Parmeliaceae			Bryoria	Bryoria nadvornikiana		Einar Timdal	einar.timdal@nhm.uio.no								Vouchered: Registered Collection	Thallus				Siri Rui, Einar Timdal	29-Sep-2013	Norway	Buskerud	Sigdal		hill between lakes Kvelvsavannet and Nedre Sandvann	60.3094	9.29779	970								On Betula tortuosa in subalpine birch forest
O-L-184690		O-DFL-11417	L	University of Oslo, Natural History Museum	Ascomycota	Lecanoromycetes	Lecanorales	Parmeliaceae			Hypogymnia	Hypogymnia bitteri		Einar Timdal	einar.timdal@nhm.uio.no								Vouchered: Registered Collection	Thallus				Siri Rui, Einar Timdal	29-Sep-2013	Norway	Buskerud	Sigdal		hill between lakes Kvelvsavannet and Nedre Sandvann	60.3094	9.29779	970								On Betula tortuosa in subalpine birch forest
O-L-184691		O-DFL-11418	L	University of Oslo, Natural History Museum	Ascomycota	Lecanoromycetes	Lecanorales	Parmeliaceae			Hypogymnia	Hypogymnia physodes		Einar Timdal	einar.timdal@nhm.uio.no								Vouchered: Registered Collection	Thallus and soredia				Siri Rui, Einar Timdal	29-Sep-2013	Norway	Buskerud	Sigdal		hill between lakes Kvelvsavannet and Nedre Sandvann	60.3094	9.29779	970								On Betula tortuosa in subalpine birch forest
O-L-184692		O-DFL-11419	L	University of Oslo, Natural History Museum	Ascomycota	Lecanoromycetes	Lecanorales	Parmeliaceae			Hypogymnia	Hypogymnia tubulosa		Einar Timdal	einar.timdal@nhm.uio.no								Vouchered: Registered Collection	Thallus and soredia				Siri Rui, Einar Timdal	29-Sep-2013	Norway	Buskerud	Sigdal		hill between lakes Kvelvsavannet and Nedre Sandvann	60.3094	9.29779	970								On Betula tortuosa in subalpine birch forest
O-L-184694		O-DFL-11421	L	University of Oslo, Natural History Museum	Ascomycota	Lecanoromycetes	Lecanorales	Parmeliaceae			Parmelia	Parmelia sulcata		Einar Timdal	einar.timdal@nhm.uio.no								Vouchered: Registered Collection	Thallus				Siri Rui, Einar Timdal	29-Sep-2013	Norway	Buskerud	Sigdal		hill between lakes Kvelvsavannet and Nedre Sandvann	60.3094	9.29779	970								On Betula tortuosa in subalpine birch forest
O-L-184695		O-DFL-11422	L	University of Oslo, Natural History Museum	Ascomycota	Lecanoromycetes	Lecanorales	Parmeliaceae			Parmeliopsis	Parmeliopsis ambigua		Einar Timdal	einar.timdal@nhm.uio.no								Vouchered: Registered Collection	Thallus				Siri Rui, Einar Timdal	29-Sep-2013	Norway	Buskerud	Sigdal		hill between lakes Kvelvsavannet and Nedre Sandvann	60.3094	9.29779	970								On Betula tortuosa in subalpine birch forest
O-L-184696		O-DFL-11423	L	University of Oslo, Natural History Museum	Ascomycota	Lecanoromycetes	Lecanorales	Parmeliaceae			Parmeliopsis	Parmeliopsis hyperopta		Einar Timdal	einar.timdal@nhm.uio.no								Vouchered: Registered Collection	Thallus and soredia				Siri Rui, Einar Timdal	29-Sep-2013	Norway	Buskerud	Sigdal		hill between lakes Kvelvsavannet and Nedre Sandvann	60.3094	9.29779	970								On Betula tortuosa in subalpine birch forest
O-L-184697		O-DFL-11424	L	University of Oslo, Natural History Museum	Ascomycota	Lecanoromycetes	Lecanorales	Parmeliaceae			Platismatia	Platismatia glauca		Einar Timdal	einar.timdal@nhm.uio.no								Vouchered: Registered Collection	Thallus				Siri Rui, Einar Timdal	29-Sep-2013	Norway	Buskerud	Sigdal		hill between lakes Kvelvsavannet and Nedre Sandvann	60.3094	9.29779	970								On Betula tortuosa in subalpine birch forest
O-L-184698		O-DFL-11425	L	University of Oslo, Natural History Museum	Ascomycota	Lecanoromycetes	Lecanorales	Parmeliaceae			Pseudevernia	Pseudevernia furfuracea		Einar Timdal	einar.timdal@nhm.uio.no								Vouchered: Registered Collection	Thallus				Siri Rui, Einar Timdal	29-Sep-2013	Norway	Buskerud	Sigdal		hill between lakes Kvelvsavannet and Nedre Sandvann	60.3094	9.29779	970								On Betula tortuosa in subalpine birch forest
O-L-184701		O-DFL-11426	L	University of Oslo, Natural History Museum	Ascomycota	Lecanoromycetes	Lecanorales	Parmeliaceae			Vulpicida	Vulpicida pinastri		Einar Timdal	einar.timdal@nhm.uio.no							Chemistry: pinastric acid, vulpinic acid	Vouchered: Registered Collection	Thallus and soredia				Siri Rui, Einar Timdal	29-Sep-2013	Norway	Buskerud	Sigdal		hill between lakes Kvelvsavannet and Nedre Sandvann	60.3094	9.29779	970								On Betula tortuosa in subalpine birch forest
O-L-184702		O-DFL-11427	L	University of Oslo, Natural History Museum	Ascomycota	Lecanoromycetes	Lecanorales	Parmeliaceae			Cetraria	Cetraria ericetorum		Einar Timdal	einar.timdal@nhm.uio.no								Vouchered: Registered Collection	Thallus				Siri Rui, Einar Timdal	30-Sep-2013	Norway	Buskerud	Sigdal		hill N of lake Nedre Sandvatn	60.3117	9.29998	960								On the ground in subalpine heath
O-L-184703		O-DFL-11428	L	University of Oslo, Natural History Museum	Ascomycota	Lecanoromycetes	Lecanorales	Parmeliaceae			Cetraria	Cetraria islandica		Einar Timdal	einar.timdal@nhm.uio.no								Vouchered: Registered Collection	Thallus				Siri Rui, Einar Timdal	30-Sep-2013	Norway	Buskerud	Sigdal		hill N of lake Nedre Sandvatn	60.3117	9.29998	960								On the ground in subalpine heath
O-L-184705		O-DFL-11429	L	University of Oslo, Natural History Museum	Ascomycota	Lecanoromycetes	Lecanorales	Parmeliaceae			Cetraria	Cetraria sepincola		Einar Timdal	einar.timdal@nhm.uio.no								Vouchered: Registered Collection	Apothecia and thallus				Siri Rui, Einar Timdal	30-Sep-2013	Norway	Buskerud	Sigdal		hill N of lake Nedre Sandvatn	60.3117	9.29998	960								On Betula nana in subalpine heath
O-L-184706		O-DFL-11430	L	University of Oslo, Natural History Museum	Ascomycota	Lecanoromycetes	Lecanorales	Cladoniaceae			Cladonia	Cladonia mitis		Einar Timdal	einar.timdal@nhm.uio.no								Vouchered: Registered Collection	Thallus				Siri Rui, Einar Timdal	30-Sep-2013	Norway	Buskerud	Sigdal		hill N of lake Nedre Sandvatn	60.3117	9.29998	960								On the ground in subalpine heath
O-L-158545		O-DFL-11438	L	University of Oslo, Natural History Museum	Ascomycota	Lecanoromycetes	Lecanorales	Stereocaulaceae			Stereocaulon	Stereocaulon symphycheilum		Einar Timdal	einar.timdal@nhm.uio.no							Chemistry: atranorin, lobaric acid	Vouchered: Registered Collection	Thallus				Einar Timdal	30-Sep-2009	Norway	Sor-Trondelag	Holtalen		Eafossen, at the site of Dragas Smelting Works (copper production, in use 1727-1832)	62.8587	11.2127	340								On exposed, vertical rock wall
O-L-127342		O-DFL-11442	L	University of Oslo, Natural History Museum	Ascomycota	Lecanoromycetes	Lecanorales	Stereocaulaceae			Stereocaulon	Stereocaulon rivulorum		Einar Timdal	einar.timdal@nhm.uio.no							Chemistry: anziaic acid, atranorin, perlatolic acid	Vouchered: Registered Collection	Thallus				Einar Timdal	13-Aug-2003	Norway	Troms	Nordreisa		Kildalen, by the dam	69.6482	21.1249	245								On the ground on open birch forest
O-L-123189		O-DFL-11444	L	University of Oslo, Natural History Museum	Ascomycota	Lecanoromycetes	Lecanorales	Stereocaulaceae			Stereocaulon	Stereocaulon rivulorum		Einar Timdal	einar.timdal@nhm.uio.no							Chemistry: anziaic acid, atranorin, perlatolic acid	Vouchered: Registered Collection	Thallus				Einar Timdal	14-Aug-2003	Norway	Finnmark	Alta		Kafjord, Hyttebukta, the harbour of the old copper work	69.9409	23.0383	3								On slag
O-L-113318		O-DFL-11451	L	University of Oslo, Natural History Museum	Ascomycota	Lecanoromycetes	Lecanorales	Stereocaulaceae			Stereocaulon	Stereocaulon pileatum		Einar Timdal	einar.timdal@nhm.uio.no							Chemistry: atranorin, lobaric acid	Vouchered: Registered Collection	Thallus				Bjorn Petter Lofall, Anders Often	30-Sep-2002	Norway	Ostfold	Rakkestad		Rorvik N	59.3469	11.5455	110								Paa sildreberg ved elv
O-L-174391		O-DFL-11452	L	University of Oslo, Natural History Museum	Ascomycota	Lecanoromycetes	Lecanorales	Stereocaulaceae			Stereocaulon	Stereocaulon pileatum		Einar Timdal	einar.timdal@nhm.uio.no							Chemistry: atranorin, lobaric acid	Vouchered: Registered Collection	Thallus				Harald Bratli, Reidar Haugan	17-Oct-2011	Norway	Oslo	Oslo		N of Ostensjo gard	59.8893	10.8342	125								Siliceous rock in stone heap
O-L-122991		O-DFL-11460	L	University of Oslo, Natural History Museum	Ascomycota	Lecanoromycetes	Lecanorales	Stereocaulaceae			Stereocaulon	Stereocaulon grande		Einar Timdal	einar.timdal@nhm.uio.no							Chemistry: atranorin, bourgeanic acid, lobaric acid	Vouchered: Registered Collection	Apothecia and thallus				Einar Timdal	07-Aug-2003	Norway	Troms	Storfjord		Perskogen, at the bridge over Galgujakka	69.1638	20.7518	470								On the ground
O-L-149404		O-DFL-11468	L	University of Oslo, Natural History Museum	Ascomycota	Lecanoromycetes	Lecanorales	Stereocaulaceae			Stereocaulon	Stereocaulon alpinum		Einar Timdal	einar.timdal@nhm.uio.no							Chemistry: atranorin, lobaric acid	Vouchered: Registered Collection	Thallus				Einar Timdal	29-Jul-2006	Norway	Telemark	Vinje		Haukeligrend, on the S side of the river	59.7352	7.56634	565								On the ground in open spruce forest
O-L-184707		O-DFL-11469	L	University of Oslo, Natural History Museum	Ascomycota	Lecanoromycetes	Lecanorales	Cladoniaceae			Cladonia	Cladonia stellaris		Einar Timdal	einar.timdal@nhm.uio.no								Vouchered: Registered Collection	Thallus				Siri Rui, Einar Timdal	30-Sep-2013	Norway	Buskerud	Sigdal		hill N of lake Nedre Sandvatn	60.3117	9.29998	960								On the ground in subalpine heath
O-L-184708		O-DFL-11470	L	University of Oslo, Natural History Museum	Ascomycota	Lecanoromycetes	Lecanorales	Cladoniaceae			Cladonia	Cladonia stygia		Einar Timdal	einar.timdal@nhm.uio.no								Vouchered: Registered Collection	Thallus				Siri Rui, Einar Timdal	30-Sep-2013	Norway	Buskerud	Sigdal		hill N of lake Nedre Sandvatn	60.3117	9.29998	960								On the ground in subalpine heath
O-L-184709		O-DFL-11471	L	University of Oslo, Natural History Museum	Ascomycota	Lecanoromycetes	Lecanorales	Parmeliaceae			Brodoa	Brodoa intestiniformis		Einar Timdal	einar.timdal@nhm.uio.no								Vouchered: Registered Collection	Apothecia				Siri Rui, Einar Timdal	30-Sep-2013	Norway	Buskerud	Sigdal		Sandvassetra	60.3141	9.30218	980								On siliceous stone in the subalpine heath
O-L-184711		O-DFL-11472	L	University of Oslo, Natural History Museum	Ascomycota	Lecanoromycetes	Umbilicariales	Umbilicariaceae			Umbilicaria	Umbilicaria cylindrica		Einar Timdal	einar.timdal@nhm.uio.no								Vouchered: Registered Collection	Apothecia and thallus				Siri Rui, Einar Timdal	30-Sep-2013	Norway	Buskerud	Sigdal		Sandvassetra	60.3141	9.30218	980								On siliceous stone in the subalpine heath
O-L-184712		O-DFL-11473	L	University of Oslo, Natural History Museum	Ascomycota	Lecanoromycetes	Umbilicariales	Umbilicariaceae			Umbilicaria	Umbilicaria deusta		Einar Timdal	einar.timdal@nhm.uio.no								Vouchered: Registered Collection	Thallus				Siri Rui, Einar Timdal	30-Sep-2013	Norway	Buskerud	Sigdal		Sandvassetra	60.3141	9.30218	980								On siliceous stone in the subalpine heath
O-L-184713		O-DFL-11474	L	University of Oslo, Natural History Museum	Ascomycota	Lecanoromycetes	Umbilicariales	Umbilicariaceae			Umbilicaria	Umbilicaria hyperborea		Einar Timdal	einar.timdal@nhm.uio.no								Vouchered: Registered Collection	Apothecia and thallus				Siri Rui, Einar Timdal	30-Sep-2013	Norway	Buskerud	Sigdal		Sandvassetra	60.3141	9.30218	980								On siliceous stone in the subalpine heath
O-L-184714		O-DFL-11475	L	University of Oslo, Natural History Museum	Ascomycota	Lecanoromycetes	Lecanorales	Cladoniaceae			Cladonia	Cladonia cenotea		Einar Timdal	einar.timdal@nhm.uio.no								Vouchered: Registered Collection	Thallus				Siri Rui, Einar Timdal	30-Sep-2013	Norway	Buskerud	Sigdal		Sandvassetra	60.3147	9.30273	980								On turf roof of a barn in the subalpine region
O-L-184715		O-DFL-11476	L	University of Oslo, Natural History Museum	Ascomycota	Lecanoromycetes	Lecanorales	Cladoniaceae			Cladonia	Cladonia cornuta		Einar Timdal	einar.timdal@nhm.uio.no								Vouchered: Registered Collection	Thallus				Siri Rui, Einar Timdal	30-Sep-2013	Norway	Buskerud	Sigdal		Sandvassetra	60.3147	9.30273	980								On turf roof of a barn in the subalpine region
O-L-184721		O-DFL-11481	L	University of Oslo, Natural History Museum	Ascomycota	Lecanoromycetes	Lecanorales	Parmeliaceae			Flavocetraria	Flavocetraria cucullata		Einar Timdal	einar.timdal@nhm.uio.no								Vouchered: Registered Collection	Thallus				Siri Rui, Einar Timdal	30-Sep-2013	Norway	Buskerud	Sigdal		Sandvassetra	60.3158	9.30219	1000								On the ground in low alpine heath
O-L-184723		O-DFL-11482	L	University of Oslo, Natural History Museum	Ascomycota	Lecanoromycetes	Lecanorales	Parmeliaceae			Melanelia	Melanelia hepatizon		Einar Timdal	einar.timdal@nhm.uio.no								Vouchered: Registered Collection	Thallus				Siri Rui, Einar Timdal	30-Sep-2013	Norway	Buskerud	Sigdal		Sandvassetra	60.3158	9.30219	1000								On stone on the ground in low alpine heath
O-L-184724		O-DFL-11483	L	University of Oslo, Natural History Museum	Ascomycota	Lecanoromycetes	Lecanorales	Parmeliaceae			Parmelia	Parmelia saxatilis		Einar Timdal	einar.timdal@nhm.uio.no							Chemistry: atranorin, lobaric acid, salazinic acid	Vouchered: Registered Collection	Thallus				Siri Rui, Einar Timdal	30-Sep-2013	Norway	Buskerud	Sigdal		Sandvassetra	60.3158	9.30219	1000								On stone on the ground in low alpine heath
O-L-184725		O-DFL-11484	L	University of Oslo, Natural History Museum	Ascomycota	Lecanoromycetes	Lecanorales	Parmeliaceae			Pseudephebe	Pseudephebe pubescens		Einar Timdal	einar.timdal@nhm.uio.no								Vouchered: Registered Collection	Apothecia				Siri Rui, Einar Timdal	30-Sep-2013	Norway	Buskerud	Sigdal		Sandvassetra	60.3158	9.30219	1000								On stone on the ground in low alpine heath
O-L-184727		O-DFL-11485	L	University of Oslo, Natural History Museum	Ascomycota	Lecanoromycetes	Lecanorales	Parmeliaceae			Arctoparmelia	Arctoparmelia centrifuga		Einar Timdal	einar.timdal@nhm.uio.no								Vouchered: Registered Collection	Apothecia				Siri Rui, Einar Timdal	30-Sep-2013	Norway	Buskerud	Sigdal		Sandvassetra	60.3162	9.30238	1010								On siliceous rock in low region
O-L-186134		O-DFL-11487	L	University of Oslo, Natural History Museum	Ascomycota	Lecanoromycetes	Lecanorales	Parmeliaceae			Menegazzia	Menegazzia subsimilis		Einar Timdal	einar.timdal@nhm.uio.no								Vouchered: Registered Collection	Thallus				Jon T. Klepsland	28-Jun-2012	Norway	Rogaland	Hjelmeland		Hestasen N	59.1663	6.16175	140								Paa eldre svartor. Fuktig smaabregne-gulaks-svartorskog i terrengforsenkning.
O-L-186132		O-DFL-11492	L	University of Oslo, Natural History Museum	Ascomycota	Lecanoromycetes	Lecanorales	Parmeliaceae			Menegazzia	Menegazzia terebrata		Einar Timdal	einar.timdal@nhm.uio.no								Vouchered: Registered Collection	Thallus				Jon T. Klepsland	28-Jun-2012	Norway	Rogaland	Hjelmeland		Kvamme W	59.2353	6.19161	170								Paa mosekledd bergvegg og ved basis av eldre bjoerk. Eldre blaabaer-smyle-bjoerkeskog med einer paa aasrygg.
O-L-184729		O-DFL-11493	L	University of Oslo, Natural History Museum	Ascomycota	Lecanoromycetes	Umbilicariales	Umbilicariaceae			Umbilicaria	Umbilicaria nylanderiana		Einar Timdal	einar.timdal@nhm.uio.no								Vouchered: Registered Collection	Thallus				Siri Rui, Einar Timdal	30-Sep-2013	Norway	Buskerud	Sigdal		Mt Steinfantnatten, at the top	60.3191	9.30367	1065								On siliceous rock, the cairn
TRH-L-15146		O-DFL-12263	L	University of Trondheim, Museum of Natural History and Archeology	Ascomycota	Lecanoromycetes	Lecanorales	Micareaceae			Micarea	Micarea misella		Hakon Holien	Hakon.Holien@hint.no								Vouchered: Registered Collection					Hakon Holien	31-Aug-2013	Norway	Nord-Trondelag	Meraker		N of Tovmovollen	63.3662	11.9748	410								On decaying wood (snag) of Alnus incana
TRH-L-14083		O-DFL-12261	L	University of Trondheim, Museum of Natural History and Archeology	Ascomycota	Lecanoromycetes	Baeomycetales	Trapeliaceae			Trapelia	Trapelia corticola		Hakon Holien	Hakon.Holien@hint.no								Vouchered: Registered Collection					Hakon Holien	16-Aug-2011	Norway	Nord-Trondelag	Fosnes		E of Saksa, by the stream S of Fokktuva	64.6942	11.8044	40								On decaying wood of Salix caprea in humid spruce forest
TRH-L-15151		O-DFL-12265	L	University of Trondheim, Museum of Natural History and Archeology	Ascomycota	Lecanoromycetes	Agyriales	Agyriaceae			Trapeliopsis	Trapeliopsis flexuosa		Hakon Holien	Hakon.Holien@hint.no								Vouchered: Registered Collection					Hakon Holien	29-Aug-2013	Norway	Nord-Trondelag	Meraker		N of Sulamoen, by river Litlaa	63.571	11.9397	440								On decaying wood (windfall) in spruce forest by ombrotrophic mire
TRH-L-15150		O-DFL-12264	L	University of Trondheim, Museum of Natural History and Archeology	Ascomycota	Lecanoromycetes	Agyriales	Agyriaceae			Trapeliopsis	Trapeliopsis granulosa		Hakon Holien	Hakon.Holien@hint.no								Vouchered: Registered Collection					Hakon Holien	22-Sep-2013	Norway	Nord-Trondelag	Namdalseid		Hallaberget	64.2056	11.2538	135								On rotten stump of Picea abies in Picea plantation
BG-L-95780		O-DFL-12226	L	University of Bergen, Natural History Collections	Ascomycota	Lecanoromycetes	Lecanorales	Micareaceae			Micarea	Micarea botryoides		Tor Tonsberg	tor.tonsberg@bot.uib.no								Vouchered: Registered Collection					J.I. Johnsen	03-Oct-2013	Norway	Rogaland	Suldal		Jelsaheia	59.353	6.071	280								On bryophytes on standing pine log
BG-L-95936		O-DFL-12227	L	University of Bergen, Natural History Collections	Ascomycota	Lecanoromycetes	Lecanorales	Lecideaceae			Lecidea	Lecidea toensbergii		Einar Timdal	einar.timdal@nhm.uio.no							Chemistry: pannarin (thallus)	Vouchered: Registered Collection					Tor Tonsberg	29-Jun-2013	Norway	Oppland	Lom		S slope of Mt Juvasshoe	61.6742	8.3699	1860								Saxicolous on loose rock on floor in cave under boulder on polygonal patterned ground in the high alpine zone
O-L-174438		O-DFL-11495	L	University of Oslo, Natural History Museum	Ascomycota	Lecanoromycetes	Lecanorales	Micareaceae			Micarea	Micarea denigrata		Reidar Haugan	reidar.haugan2@getmail.no								Vouchered: Registered Collection					Reidar Haugan, A.M. Haugan	24-Oct-2011	Norway	Oppland	Sor-Fron		Espedalen, Verket, the bridge to Gravholmen churchyard	61.4346	9.49536	725								On railings of wooden bridge
O-L-165033		O-DFL-11515	L	University of Oslo, Natural History Museum	Ascomycota	Lecanoromycetes	Lecanorales	Megalariaceae			Megalaria	Megalaria pulverea		Einar Timdal	einar.timdal@nhm.uio.no								Vouchered: Registered Collection					Jon T. Klepsland	20-Aug-2009	Norway	Sogn og Fjordane	Flora		Ulldalen	61.6499	5.36568	170								Paa eldre osp. Eldre ospesuksesjon i nordvendt li, blaabaerutforming.
O-L-167026		O-DFL-11516	L	University of Oslo, Natural History Museum	Ascomycota	Lecanoromycetes	Lecanorales	Megalariaceae			Megalaria	Megalaria pulverea		Einar Timdal	einar.timdal@nhm.uio.no								Vouchered: Registered Collection					Reidar Haugan	08-Apr-2009	Norway	Sor-Trondelag	Orland		Fosenheia, E of Bukkhallaren	63.6418	9.45269	50								Trunk of old Juniperus communis
O-L-158214		O-DFL-11517	L	University of Oslo, Natural History Museum	Ascomycota	Lecanoromycetes	Lecanorales	Megalariaceae			Megalaria	Megalaria pulverea		Einar Timdal	einar.timdal@nhm.uio.no								Vouchered: Registered Collection					Jon T. Klepsland	11-Jun-2008	Norway	Nord-Trondelag	Naeroy		Kilsdalen	65.0005	11.8724	120								Stammebark osp (beiteskadd). Aapen eldre blaabaergranskog. Paa Populus tremula
O-L-174947		O-DFL-11518	L	University of Oslo, Natural History Museum	Ascomycota	Lecanoromycetes	Lecanorales	Megalariaceae			Megalaria	Megalaria grossa		Einar Timdal	einar.timdal@nhm.uio.no								Vouchered: Registered Collection					Jon T. Klepsland	21-Mar-2010	Norway	Akershus	Enebakk		Lokensetermyrene S	59.839	10.9634	275								Stammebark, gammel osp. Gammel granskog med noe osp.
O-L-149362		O-DFL-11521	L	University of Oslo, Natural History Museum	Ascomycota	Lecanoromycetes	Lecanorales	Megalariaceae			Megalaria	Megalaria grossa		Einar Timdal	einar.timdal@nhm.uio.no								Vouchered: Registered Collection					Einar Timdal	07-Oct-2005	Norway	Sor-Trondelag	Orland		Austrattskogen	63.7098	9.7253	30								On bark of Populus tremula
O-L-182192		O-DFL-11543	L	University of Oslo, Natural History Museum	Ascomycota	Lecanoromycetes	Lecanorales	Lecanoraceae			Psorinia	Psorinia conglomerata		Einar Timdal	einar.timdal@nhm.uio.no							Chemistry: stictic acid	Vouchered: Registered Collection					Harald Bratli, Reidar Haugan	06-Aug-2012	Norway	Oppland	Lom		Jotunheimen national park, Mt Galdhopiggen, the summit	61.636	8.313	2460
BG-L-96170		O-DFL-12228	L	University of Bergen, Natural History Collections	Ascomycota	Lecanoromycetes	Lecanorales	Lecideaceae			Lecidea	Lecidea leucothallina		Einar Timdal	einar.timdal@nhm.uio.no		non-sorediate					Chemistry: pannarin (thallus)	Vouchered: Registered Collection					Tor Tonsberg	30-Jun-2013	Norway	Oppland	Lom		Breidsaeterdalen, N of Krossbu, E and uphill from road	61.596	8.041
O-L-164653		O-DFL-11550	L	University of Oslo, Natural History Museum	Ascomycota	Lecanoromycetes	Lecanorales	Micareaceae			Psilolechia	Psilolechia clavulifera		Reidar Haugan	reidar.haugan2@getmail.no								Vouchered: Registered Collection					Jon T. Klepsland	24-May-2009	Norway	Akershus	Enebakk		Grinderkollen O	59.831	11.068	270
O-L-183466		O-DFL-11551	L	University of Oslo, Natural History Museum	Ascomycota	Lecanoromycetes	Lecanorales	Psoraceae			Psora	Psora rubiformis		Einar Timdal	einar.timdal@nhm.uio.no								Vouchered: Registered Collection					Harald Bratli, Reidar Haugan	07-Aug-2012	Norway	Oppland	Lom		rock outcrops along river Bovre just E of lake Bovertjonnen	61.658	8.135	930
O-L-182289		O-DFL-11553	L	University of Oslo, Natural History Museum	Ascomycota	Lecanoromycetes	Lecanorales	Micareaceae			Protomicarea	Protomicarea limosa		Reidar Haugan	reidar.haugan2@getmail.no								Vouchered: Registered Collection					Reidar Haugan	21-May-2012	Norway	Hedmark	Stor-Elvdal		Sore Bjoraa	61.653	10.829	596
O-L-131761		O-DFL-11554	L	University of Oslo, Natural History Museum	Ascomycota	Lecanoromycetes	Lecanorales	Micareaceae			Protomicarea	Protomicarea limosa		Reidar Haugan	reidar.haugan2@getmail.no								Vouchered: Registered Collection					Reidar Haugan	13-Aug-2004	Norway	Hedmark	Amot		Along road W of Storasen	61.429	11.447	755
O-L-165102		O-DFL-11555	L	University of Oslo, Natural History Museum	Ascomycota	Lecanoromycetes	Lecanorales	Micareaceae			Protomicarea	Protomicarea limosa		Reidar Haugan	reidar.haugan2@getmail.no								Vouchered: Registered Collection					Jon T. Klepsland	08-Sep-2009	Norway	Nord-Trondelag	Namsskogan		Sandamoen S	64.916	13.183	230
O-L-179907		O-DFL-11569	L	University of Oslo, Natural History Museum	Ascomycota	Lecanoromycetes	Rhizocarpales	Rhizocarpaceae			Epilichen	Epilichen glauconigellus		Einar Timdal	einar.timdal@nhm.uio.no							Possibly with some host tissue (Baeomyces rufus)	Vouchered: Registered Collection					Siri Rui, Einar Timdal	16-Jul-2012	Norway	Oppland	Lunner		The old zinc mine Nysetergruvene (in use 1889-1931)	60.261	10.692	500
O-L-141634		O-DFL-11570	L	University of Oslo, Natural History Museum	Ascomycota	Lecanoromycetes	Rhizocarpales	Rhizocarpaceae			Epilichen	Epilichen glauconigellus		Reidar Haugan	reidar.haugan2@getmail.no							Possibly with some host tissue (Baeomyces rufus)	Vouchered: Registered Collection					Reidar Haugan	09-Aug-2003	Norway	Troms	Storfjord		mountain range S of Skibotndalen, Luhcavarri and eastern part of Davimus Viessogasgaisi	69.26	20.376	925
O-L-179955		O-DFL-11571	L	University of Oslo, Natural History Museum	Ascomycota	Lecanoromycetes	Rhizocarpales	Rhizocarpaceae			Epilichen	Epilichen scabrosus		Einar Timdal	einar.timdal@nhm.uio.no							Possibly with some host tissue (Baeomyces placophyllus)	Vouchered: Registered Collection					Siri Rui, Einar Timdal	27-Jul-2012	Norway	Hedmark	Alvdal		Mt Tronfjellet, the old copper mine Gruvvangen	62.141	10.656	770
O-L-164598		O-DFL-11574	L	University of Oslo, Natural History Museum	Ascomycota	Lecanoromycetes	Lecanorales	Porpidiaceae			Mycobilimbia	Mycobilimbia epixanthoides		Einar Timdal	einar.timdal@nhm.uio.no								Vouchered: Registered Collection					Jon T. Klepsland	14-Oct-2006	Norway	Hedmark	Stor-Elvdal		Etarmyrbekken	61.315	11.203	460
O-L-151124		O-DFL-11575	L	University of Oslo, Natural History Museum	Ascomycota	Lecanoromycetes	Lecanorales	Porpidiaceae			Mycobilimbia	Mycobilimbia epixanthoides		Einar Timdal	einar.timdal@nhm.uio.no								Vouchered: Registered Collection					Jon T. Klepsland	18-Nov-2006	Norway	Aust-Agder	Birkenes		Hangetjornheia E	58.569	8.214	290
O-L-154903		O-DFL-11576	L	University of Oslo, Natural History Museum	Ascomycota	Lecanoromycetes	Lecanorales	Porpidiaceae			Mycobilimbia	Mycobilimbia epixanthoides		Hakon Holien	Hakon.Holien@hint.no								Vouchered: Registered Collection					Jon T. Klepsland	06-Aug-2007	Norway	Troms	Nordreisa		Royelelva	69.748	21.258	54
O-L-149055		O-DFL-11577	L	University of Oslo, Natural History Museum	Ascomycota	Lecanoromycetes	Lecanorales	Porpidiaceae			Mycobilimbia	Mycobilimbia epixanthoides		Einar Timdal	einar.timdal@nhm.uio.no							Chemistry: no lichen substances	Vouchered: Registered Collection					Einar Timdal	05-Apr-2007	Norway	Telemark	Tokke		WSW of Omdal	59.478	7.96	220
O-L-175294		O-DFL-11578	L	University of Oslo, Natural History Museum	Ascomycota	Lecanoromycetes	Lecanorales	Porpidiaceae			Mycobilimbia	Mycobilimbia carneoalbida		Einar Timdal	einar.timdal@nhm.uio.no								Vouchered: Registered Collection					Jon T. Klepsland	23-Aug-2010	Norway	Telemark	Drangedal		Grytingheia N	59.041	8.997	270
O-L-164694		O-DFL-11579	L	University of Oslo, Natural History Museum	Ascomycota	Lecanoromycetes	Lecanorales	Porpidiaceae			Mycobilimbia	Mycobilimbia pilularis		Einar Timdal	einar.timdal@nhm.uio.no								Vouchered: Registered Collection					Jon T. Klepsland	10-Jun-2009	Norway	Vest-Agder	Kristiansand		Selasen N	58.128	8.122	39
O-L-180158		O-DFL-11580	L	University of Oslo, Natural History Museum	Ascomycota	Lecanoromycetes	Lecanorales	Porpidiaceae			Mycobilimbia	Mycobilimbia pilularis		Einar Timdal	einar.timdal@nhm.uio.no								Vouchered: Registered Collection					Bjoern Norden, John Bjarne Jordal	09-May-2012	Norway	More og Romsdal	Sunndal		Under Mulvikknuten	62.864	8.417
O-L-160303		O-DFL-11581	L	University of Oslo, Natural History Museum	Ascomycota	Lecanoromycetes	Lecanorales	Porpidiaceae			Mycobilimbia	Mycobilimbia epixanthoides		Hakon Holien	Hakon.Holien@hint.no								Vouchered: Registered Collection					Reidar Haugan	31-Mar-2000	Norway	Akershus	Nannestad		Nannestad church	60.204	11.597	185
O-L-177070		O-DFL-11582	L	University of Oslo, Natural History Museum	Ascomycota	Lecanoromycetes	Lecanorales	Porpidiaceae			Mycobilimbia	Mycobilimbia berengeriana		Einar Timdal	einar.timdal@nhm.uio.no								Vouchered: Registered Collection					Jon T. Klepsland	20-Sep-2011	Norway	Aust-Agder	Gjerstad		Det brente fjellet	58.857	8.871	300
O-L-176838		O-DFL-11583	L	University of Oslo, Natural History Museum	Ascomycota	Lecanoromycetes	Lecanorales	Porpidiaceae			Mycobilimbia	Mycobilimbia berengeriana		Einar Timdal	einar.timdal@nhm.uio.no								Vouchered: Registered Collection					Jon T. Klepsland	03-Nov-2011	Norway	Oppland	Sel		Eide, nordre E	61.699	9.558	370
O-L-170554		O-DFL-11586	L	University of Oslo, Natural History Museum	Ascomycota	Lecanoromycetes	Lecanorales	Porpidiaceae			Mycobilimbia	Mycobilimbia berengeriana		Reidar Haugan	reidar.haugan2@getmail.no							Chemistry: no lichen substances	Vouchered: Registered Collection					Einar Timdal	25-Jun-2011	Norway	Finnmark	Vardo		Komagnes	70.208	30.469	40
O-L-170621		O-DFL-11588	L	University of Oslo, Natural History Museum	Ascomycota	Lecanoromycetes	Lecanorales	Porpidiaceae			Mycobilimbia	Mycobilimbia tetramera		Einar Timdal	einar.timdal@nhm.uio.no	DNA match						Chemistry: no lichen substances	Vouchered: Registered Collection					Einar Timdal	27-Jun-2011	Norway	Finnmark	Batsfjord		Batsfjorddalen, dolomite ridge near the head of the road to Syltefjord	70.58	29.657	90
O-L-151121		O-DFL-11589	L	University of Oslo, Natural History Museum	Ascomycota	Lecanoromycetes	Lecanorales	Porpidiaceae			Mycobilimbia	Mycobilimbia carneoalbida		Hakon Holien	Hakon.Holien@hint.no								Vouchered: Registered Collection					Jon T. Klepsland	31-Dec-2005	Norway	Aust-Agder	Birkenes		Mannfallnuten	58.63	8.171	230
O-L-164904		O-DFL-11590	L	University of Oslo, Natural History Museum	Ascomycota	Lecanoromycetes	Lecanorales	Porpidiaceae			Mycobilimbia	Mycobilimbia carneoalbida		Einar Timdal	einar.timdal@nhm.uio.no								Vouchered: Registered Collection					Jon T. Klepsland	07-Aug-2009	Norway	Troms	Malselv		Iselva (W of Brunessetra)	68.939	18.894	260
O-L-174298		O-DFL-11591	L	University of Oslo, Natural History Museum	Ascomycota	Lecanoromycetes	Lecanorales	Porpidiaceae			Mycobilimbia	Mycobilimbia carneoalbida		Hakon Holien	Hakon.Holien@hint.no								Vouchered: Registered Collection					Reidar Haugan	12-Sep-2011	Norway	Oppland	Oyer		Rinddal, Bekkekampen	61.292	10.335	550
O-L-174282		O-DFL-11592	L	University of Oslo, Natural History Museum	Ascomycota	Lecanoromycetes	Lecanorales	Porpidiaceae			Mycobilimbia	Mycobilimbia carneoalbida		Hakon Holien	Hakon.Holien@hint.no								Vouchered: Registered Collection					Reidar Haugan	08-Sep-2011	Norway	Hedmark	Stange		Sutterberget	60.607	11.454	370
O-L-149057		O-DFL-11593	L	University of Oslo, Natural History Museum	Ascomycota	Lecanoromycetes	Lecanorales	Porpidiaceae			Mycobilimbia	Mycobilimbia carneoalbida		Einar Timdal	einar.timdal@nhm.uio.no								Vouchered: Registered Collection					Einar Timdal	05-Apr-2007	Norway	Telemark	Tokke		WSW of Omdal	59.479	7.958	210
O-L-176020		O-DFL-11594	L	University of Oslo, Natural History Museum	Ascomycota	Lecanoromycetes	Lecanorales	Porpidiaceae			Mycobilimbia	Mycobilimbia pilularis		Einar Timdal	einar.timdal@nhm.uio.no								Vouchered: Registered Collection					John Bjarne Jordal	15-Jun-2008	Norway	Hordaland	Kvam		Strandadalen at Strandebarm	60.302	5.983
O-L-159489		O-DFL-11595	L	University of Oslo, Natural History Museum	Ascomycota	Lecanoromycetes	Lecanorales	Porpidiaceae			Mycobilimbia	Mycobilimbia pilularis		Hakon Holien	Hakon.Holien@hint.no								Vouchered: Registered Collection					Anders Breili	07-Apr-2009	Norway	Sogn og Fjordane	Eid		Hundvik, above	61.886	5.92	280
O-L-174132		O-DFL-11596	L	University of Oslo, Natural History Museum	Ascomycota	Lecanoromycetes	Lecanorales	Porpidiaceae			Mycobilimbia	Mycobilimbia tetramera		Reidar Haugan	reidar.haugan2@getmail.no							Chemistry: no lichen substances	Vouchered: Registered Collection					Reidar Haugan	18-Aug-2011	Norway	Nordland	Hattfjelldal		Kjerringtinden	65.744	13.906	620
O-L-183493		O-DFL-11597	L	University of Oslo, Natural History Museum	Ascomycota	Lecanoromycetes	Lecanorales	Porpidiaceae			Mycobilimbia	Mycobilimbia tetramera		Einar Timdal	einar.timdal@nhm.uio.no								Vouchered: Registered Collection					Jon T. Klepsland	07-May-2006	Norway	Aust-Agder	Evje og Hornnes		Osterhusoygard-Hovringen	58.634	7.945	520
O-L-182031		O-DFL-11609	L	University of Oslo, Natural History Museum	Ascomycota	Lecanoromycetes	Lecanorales	Micareaceae			Protomicarea	Protomicarea limosa		Einar Timdal	einar.timdal@nhm.uio.no								Vouchered: Registered Collection					Einar Timdal	21-Sep-2012	Norway	Oppland	Ringebu		Remdalshogdene	61.615	10.402	1190
O-L-170679		O-DFL-11636	L	University of Oslo, Natural History Museum	Ascomycota	Lecanoromycetes	Lecanorales	Lecideaceae			Bryobilimbia	Bryobilimbia diapensiae		Einar Timdal	einar.timdal@nhm.uio.no								Vouchered: Registered Collection					Einar Timdal	28-Jun-2011	Norway	Finnmark	Tana		S slope of Mt Rasttigaisa	69.988	26.31	670
O-L-182225		O-DFL-11637	L	University of Oslo, Natural History Museum	Ascomycota	Lecanoromycetes	Lecanorales	Lecideaceae			Bryobilimbia	Bryobilimbia diapensiae		Reidar Haugan	reidar.haugan2@getmail.no								Vouchered: Registered Collection					Reidar Haugan	12-Aug-2012	Norway	Nordland	Rana		Saltfjellet, W slope of Mt. Svanjgavarre	66.564	15.36	740
O-L-167344		O-DFL-11639	L	University of Oslo, Natural History Museum	Ascomycota	Lecanoromycetes	Lecanorales	Porpidiaceae			Mycobilimbia	Mycobilimbia berengeriana		Einar Timdal	einar.timdal@nhm.uio.no								Vouchered: Registered Collection					Jon T. Klepsland	16-Jun-2009	Norway	Aust-Agder	Amli		Engedalen	58.903	8.585	255
O-L-182032		O-DFL-11645	L	University of Oslo, Natural History Museum	Ascomycota	Lecanoromycetes	Agyriales	Agyriaceae			Placynthiella	Placynthiella oligotropha		Einar Timdal	einar.timdal@nhm.uio.no								Vouchered: Registered Collection					Einar Timdal	21-Sep-2012	Norway	Oppland	Ringebu		Remdalshogdene	61.615	10.402	1190
O-L-175738		O-DFL-11646	L	University of Oslo, Natural History Museum	Ascomycota	Lecanoromycetes	Agyriales	Agyriaceae			Placynthiella	Placynthiella oligotropha		Einar Timdal	einar.timdal@nhm.uio.no								Vouchered: Registered Collection					Mika Bendiksby, T. Myhre, Einar Timdal	07-Aug-2011	Norway	Oppland	Ringebu		Jammerdalshogda	61.593	10.335	1100
TRH-L-13774		O-DFL-12260	L	University of Trondheim, Museum of Natural History and Archeology	Ascomycota	Arthoniomycetes	Arthoniales	Roccellaceae			Bactrospora	Bactrospora corticola		Hakon Holien	Hakon.Holien@hint.no								Vouchered: Registered Collection					Hakon Holien	17-Sep-2010	Norway	Nord-Trondelag	Steinkjer		NE of Fiskloysa	64.2	11.491	260
TRH-L-12953		O-DFL-12258	L	University of Trondheim, Museum of Natural History and Archeology	Ascomycota	Arthoniomycetes	Arthoniales	Roccellaceae			Bactrospora	Bactrospora corticola		Hakon Holien	Hakon.Holien@hint.no								Vouchered: Registered Collection					Hakon Holien	26-Jul-2009	Norway	Nord-Trondelag	Namdalseid		S of lake Rorvatnet, along stream Kjolbekken	64.223	11.468	70
TRH-L-12974		O-DFL-12259	L	University of Trondheim, Museum of Natural History and Archeology	Ascomycota	Arthoniomycetes	Arthoniales	Roccellaceae			Bactrospora	Bactrospora corticola		Hakon Holien	Hakon.Holien@hint.no								Vouchered: Registered Collection					Hakon Holien	03-Sep-2009	Norway	Nord-Trondelag	Leksvik		Himmelriket nature reserve, E of river St Bjornaa	63.612	10.495	135
TRH-L-651772		O-DFL-12277	L	University of Trondheim, Museum of Natural History and Archeology	Ascomycota	Arthoniomycetes	Arthoniales	Roccellaceae			Bactrospora	Bactrospora corticola		Hakon Holien	Hakon.Holien@hint.no								Vouchered: Registered Collection					Gaarder, Geir	16-Sep-2010	Norway	Sor-Trondelag	Malvik		Hogestadberga	63.42	10.842
O-L-176983		O-DFL-11738	L	University of Oslo, Natural History Museum	Ascomycota	Lecanoromycetes	Lecanorales	Megalariaceae			Megalaria	Megalaria pulverea		Einar Timdal	einar.timdal@nhm.uio.no								Vouchered: Registered Collection	Apothecia				Jon T. Klepsland	26-Jul-2011	Norway	Hordaland	Fusa		Hovda	60.1291	5.76632	150								Pa eldre einer. Gammel einerdominert hagemark.
O-L-177145		O-DFL-11740	L	University of Oslo, Natural History Museum	Ascomycota	Lecanoromycetes	Lecanorales	Psoraceae			Psora	Psora globifera		Einar Timdal	einar.timdal@nhm.uio.no							Chemistry: no lichen substances	Vouchered: Registered Collection	Apothecia				Jon T. Klepsland	23-Jun-2011	Norway	Nord-Trondelag	Hoylandet		Brynntjonna E	64.6023	12.367	170								Over kort mose pa kalkrikt berg under overheng.
O-L-184143		O-DFL-11741	L	University of Oslo, Natural History Museum	Ascomycota	Lecanoromycetes	Lecanorales	Psoraceae			Psora	Psora globifera		Einar Timdal	einar.timdal@nhm.uio.no							Chemistry: no lichen substances	Vouchered: Registered Collection	Apothecia				Rolv Hjelmstad	19-May-2012	Norway	Sor-Trondelag	Oppdal		Kletthammer	62.5857	9.21316	530
O-L-177142		O-DFL-11742	L	University of Oslo, Natural History Museum	Ascomycota	Lecanoromycetes	Lecanorales	Psoraceae			Psora	Psora rubiformis		Einar Timdal	einar.timdal@nhm.uio.no								Vouchered: Registered Collection	Apothecia				Jon T. Klepsland	23-Jun-2011	Norway	Nord-Trondelag	Hoylandet		Brynntjonna E	64.6027	12.367	180								Over humifisert mose pa fuktig skraberg.
O-L-177141		O-DFL-11744	L	University of Oslo, Natural History Museum	Ascomycota	Lecanoromycetes	Lecanorales	Catillariaceae			Toninia	Toninia rosulata		Einar Timdal	einar.timdal@nhm.uio.no								Vouchered: Registered Collection	Apothecia				Jon T. Klepsland	23-Jun-2011	Norway	Nord-Trondelag	Hoylandet		Brynntjonna E	64.6027	12.367	180								Over humifisert mose pa fuktig skraberg.
O-L-183857		O-DFL-11745	L	University of Oslo, Natural History Museum	Ascomycota	Lecanoromycetes	Baeomycetales	Trapeliaceae			Trapelia	Trapelia placodioides		Einar Timdal	einar.timdal@nhm.uio.no								Vouchered: Registered Collection	Thallus				Reidar Haugan	08-Aug-2012	Norway	Nord-Trondelag	Namsskogan		S bank of river Namsen just W of Storholmen	64.9267	13.1454	200								Rust stained riverbank rock
O-L-127158		O-DFL-2344	L	University of Oslo, Natural History Museum	Ascomycota	Lecanoromycetes	Lecanorales	Cladoniaceae			Cladonia	Cladonia krogiana		Reidar Haugan	reidar.haugan2@getmail.no							Chemistry: barbatic acid, chlorovinetorin	Vouchered: Registered Collection					Bjorn Petter Lofall, Anne Ognedal	27-Sep-2003	Norway	Telemark	Skien		Ostgarden ved Fjaerekilen	59.19	9.531	15
O-L-129021		O-DFL-2345	L	University of Oslo, Natural History Museum	Ascomycota	Lecanoromycetes	Lecanorales	Cladoniaceae			Cladonia	Cladonia krogiana		Reidar Haugan	reidar.haugan2@getmail.no							Chemistry: barbatic acid, chlorovinetorin	Vouchered: Registered Collection					Bjorn Petter Lofall	02-May-2004	Norway	Akershus	Fet		Gan, close to Oyern	59.862	11.216	102
O-L-141145		O-DFL-2386	L	University of Oslo, Natural History Museum	Ascomycota	Lecanoromycetes	Lecanorales	Parmeliaceae			Hypotrachyna	Hypotrachyna revoluta		Einar Timdal	einar.timdal@nhm.uio.no								Vouchered: Registered Collection					Jon T. Klepsland	22-Mar-2005	Norway	Rogaland	Gjesdal		Migaren, Frafjord	58.846	6.316	20
O-L-141329		O-DFL-2318	L	University of Oslo, Natural History Museum	Ascomycota	Lecanoromycetes	Lecanorales	Parmeliaceae			Cetrelia	Cetrelia cetrarioides		Reidar Haugan	reidar.haugan2@getmail.no							Chemistry: anziaic acid (minor), atranorin (major), perlatolic acid (major), 4-O-methylolivetoric acid (minor)	Vouchered: Registered Collection					Sigve Reiso	25-May-2005	Norway	Telemark	Tinn		Lyngflat	59.92	8.865	510
O-L-151129		O-DFL-2700	L	University of Oslo, Natural History Museum	Ascomycota	Lecanoromycetes	Lecanorales	Cladoniaceae			Pycnothelia	Pycnothelia papillaria		Einar Timdal	einar.timdal@nhm.uio.no							Chemistry: atranorin, lichesterinic acid	Vouchered: Registered Collection					Jon T. Klepsland	18-Nov-2006	Norway	Aust-Agder	Birkenes		Jabrumyrane N	58.559	8.186	215
O-L-155318		O-DFL-2341	L	University of Oslo, Natural History Museum	Ascomycota	Lecanoromycetes	Lecanorales	Parmeliaceae			Bryoria	Bryoria nadvornikiana		Reidar Haugan	reidar.haugan2@getmail.no								Vouchered: Registered Collection					G. Gaarder	09-Sep-2008	Norway	Sogn og Fjordane	Laerdal		Borlo, Hagan	61.074	7.966
O-L-155319		O-DFL-2397	L	University of Oslo, Natural History Museum	Ascomycota	Lecanoromycetes	Lecanorales	Parmeliaceae			Hypogymnia	Hypogymnia vittata		Einar Timdal	einar.timdal@nhm.uio.no								Vouchered: Registered Collection					G. Gaarder	04-Sep-2008	Norway	Buskerud	Nore og Uvdal		Gastjonnbekken	60.148	9.129
O-L-157404		O-DFL-2324	L	University of Oslo, Natural History Museum	Ascomycota	Lecanoromycetes	Lecanorales	Parmeliaceae			Bryoria	Bryoria bicolor		Reidar Haugan	reidar.haugan2@getmail.no								Vouchered: Registered Collection					Sten Svantesson	17-Jun-2009	Norway	Buskerud	Ringerike		Kjerringkollen	60.085	10.462	543
O-L-175129		O-DFL-2389	L	University of Oslo, Natural History Museum	Ascomycota	Lecanoromycetes	Lecanorales	Parmeliaceae			Hypotrachyna	Hypotrachyna laevigata		Einar Timdal	einar.timdal@nhm.uio.no								Vouchered: Registered Collection					Jon T. Klepsland	15-Jul-2010	Norway	Rogaland	Hjelmeland		Kammen NW	59.135	6.168	235
O-L-176836		O-DFL-2317	L	University of Oslo, Natural History Museum	Ascomycota	Lecanoromycetes	Lecanorales	Parmeliaceae			Cetrelia	Cetrelia cetrarioides		Reidar Haugan	reidar.haugan2@getmail.no							Chemistry: anziaic acid (minor), atranorin (major), perlatolic acid (major), 4-O-methylolivetoric acid (minor)	Vouchered: Registered Collection					Jon T. Klepsland	03-Nov-2011	Norway	Oppland	Sel		Eide, nordre E	61.699	9.556	330
O-L-176874		O-DFL-2328	L	University of Oslo, Natural History Museum	Ascomycota	Lecanoromycetes	Lecanorales	Parmeliaceae			Bryoria	Bryoria bicolor		Reidar Haugan	reidar.haugan2@getmail.no								Vouchered: Registered Collection					Jon T. Klepsland	30-May-2011	Norway	Rogaland	Sokndal		Ovre Lauvas	58.33	6.313	130
O-L-176890		O-DFL-2390	L	University of Oslo, Natural History Museum	Ascomycota	Lecanoromycetes	Lecanorales	Parmeliaceae			Hypotrachyna	Hypotrachyna laevigata		Einar Timdal	einar.timdal@nhm.uio.no								Vouchered: Registered Collection					Jon T. Klepsland	30-May-2011	Norway	Rogaland	Sokndal		Sletna NV	58.326	6.302	135
O-L-177411		O-DFL-2714	L	University of Oslo, Natural History Museum	Ascomycota	Lecanoromycetes	Lecanorales	Sphaerophoraceae			Bunodophoron	Bunodophoron melanocarpum		Einar Timdal	einar.timdal@nhm.uio.no								Vouchered: Registered Collection					Fjeldstad, Helge	30-May-2011	Norway	Rogaland	Sandnes		Husalifjellet	58.899	5.972
O-L-179764		O-DFL-2326	L	University of Oslo, Natural History Museum	Ascomycota	Lecanoromycetes	Lecanorales	Parmeliaceae			Bryoria	Bryoria bicolor		Reidar Haugan	reidar.haugan2@getmail.no								Vouchered: Registered Collection					Reidar Haugan	05-Jun-2012	Norway	Hedmark	Sor-Odal		Lunnmyra	60.367	11.777	320
O-L-183745		O-DFL-2325	L	University of Oslo, Natural History Museum	Ascomycota	Lecanoromycetes	Lecanorales	Parmeliaceae			Bryoria	Bryoria bicolor		Reidar Haugan	reidar.haugan2@getmail.no								Vouchered: Registered Collection					Jon T. Klepsland	07-Aug-2011	Norway	Oppland	Vaga		Dalgrovi (Jonndalen)	61.957	9.001	870
O-L-183997		O-DFL-2332	L	University of Oslo, Natural History Museum	Ascomycota	Lecanoromycetes	Lecanorales	Parmeliaceae			Bryoria	Bryoria bicolor		Einar Timdal	einar.timdal@nhm.uio.no								Vouchered: Registered Collection					Reidar Haugan	18-Sep-2012	Norway	Hedmark	Trysil		Hogberget	61.087	12.473	610
O-L-184032		O-DFL-2779	L	University of Oslo, Natural History Museum	Ascomycota	Lecanoromycetes	Lecanorales	Parmeliaceae			Letharia	Letharia vulpina		Einar Timdal	einar.timdal@nhm.uio.no							Chemistry: unknown acid, vulpinic acid	Vouchered: Registered Collection					Reidar Haugan	08-Oct-2012	Norway	Hedmark	Valer		Risbergmarka, Nordre Gronmyra	60.938	12.021	550
O-L-184298		O-DFL-2721	L	University of Oslo, Natural History Museum	Ascomycota	Lecanoromycetes	Lecanorales	Parmeliaceae			Vulpicida	Vulpicida juniperinus		Einar Timdal	einar.timdal@nhm.uio.no								Vouchered: Registered Collection					Mika Bendiksby, Reidar Haugan, Einar Timdal	28-Jun-2013	Norway	Oppland	Lom		S slope of Mt Juvasshoe	61.674	8.37	1850
O-L-184699		O-DFL-2719	L	University of Oslo, Natural History Museum	Ascomycota	Lecanoromycetes	Lecanorales	Parmeliaceae			Usnea	Usnea dasypoga		Einar Timdal	einar.timdal@nhm.uio.no								Vouchered: Registered Collection					Siri Rui, Einar Timdal	28-Sep-2013	Norway	Buskerud	Sigdal		hill between lakes Kvelvsavannet and Nedre Sandvann	60.309	9.298	970
O-L-184700		O-DFL-2720	L	University of Oslo, Natural History Museum	Ascomycota	Lecanoromycetes	Lecanorales	Parmeliaceae			Usnea	Usnea subfloridana		Einar Timdal	einar.timdal@nhm.uio.no								Vouchered: Registered Collection					Siri Rui, Einar Timdal	28-Sep-2013	Norway	Buskerud	Sigdal		hill between lakes Kvelvsavannet and Nedre Sandvann	60.309	9.298	970
O-L-184733		O-DFL-2712	L	University of Oslo, Natural History Museum	Ascomycota	Lecanoromycetes	Lecanorales	Cladoniaceae			Cladonia	Cladonia squamosa		Einar Timdal	einar.timdal@nhm.uio.no								Vouchered: Registered Collection					Siri Rui, Einar Timdal	29-Sep-2013	Norway	Buskerud	Sigdal		NE slope of Mt Steinfantnatten	60.322	9.304	1060
O-L-184734		O-DFL-2724	L	University of Oslo, Natural History Museum	Ascomycota	Lecanoromycetes	Pertusariales	Icmadophilaceae			Icmadophila	Icmadophila ericetorum		Einar Timdal	einar.timdal@nhm.uio.no								Vouchered: Registered Collection					Siri Rui, Einar Timdal	29-Sep-2013	Norway	Buskerud	Sigdal		NE slope of Mt Steinfantnatten	60.322	9.304	1060
O-L-184736		O-DFL-2723	L	University of Oslo, Natural History Museum	Ascomycota	Lecanoromycetes	Lecanorales	Parmeliaceae			Melanelia	Melanelia stygia		Einar Timdal	einar.timdal@nhm.uio.no								Vouchered: Registered Collection					Siri Rui, Einar Timdal	29-Sep-2013	Norway	Buskerud	Sigdal		NE slope of Mt Steinfantnatten	60.321	9.306	1030
O-L-186030		O-DFL-2707	L	University of Oslo, Natural History Museum	Ascomycota	Lecanoromycetes	Teloschistales	Physciaceae			Anaptychia	Anaptychia ciliaris		Einar Timdal	einar.timdal@nhm.uio.no								Vouchered: Registered Collection					Jon T. Klepsland	04-Apr-2012	Norway	Aust-Agder	Evje og Hornnes		Mykleasen S	58.59	7.874	480
O-L-186036		O-DFL-2750	L	University of Oslo, Natural History Museum	Ascomycota	Lecanoromycetes	Lecanorales	Cladoniaceae			Cladonia	Cladonia caespiticia		Einar Timdal	einar.timdal@nhm.uio.no								Vouchered: Registered Collection					Jon T. Klepsland	28-Apr-2012	Norway	Ostfold	Hvaler		Homlungen N	59.02	11.026	23
O-L-186049		O-DFL-2728	L	University of Oslo, Natural History Museum	Ascomycota	Lecanoromycetes	Lecanorales	Cladoniaceae			Cladonia	Cladonia pyxidata		Einar Timdal	einar.timdal@nhm.uio.no							Chemistry: fumarprotocetraric acid	Vouchered: Registered Collection					Jon T. Klepsland	01-May-2012	Norway	Ostfold	Marker		Langnes	59.381	11.659	115
O-L-186087		O-DFL-2748	L	University of Oslo, Natural History Museum	Ascomycota	Lecanoromycetes	Lecanorales	Cladoniaceae			Cladonia	Cladonia cyathomorpha		Einar Timdal	einar.timdal@nhm.uio.no								Vouchered: Registered Collection					Jon T. Klepsland	19-Jun-2012	Norway	Vest-Agder	Haegebostad		Urdestad N	58.343	7.195	370
O-L-186120		O-DFL-2402	L	University of Oslo, Natural History Museum	Ascomycota	Lecanoromycetes	Lecanorales	Parmeliaceae			Hypogymnia	Hypogymnia incurvoides		Einar Timdal	einar.timdal@nhm.uio.no							Chemistry: atranorin, physodalic acid, physodic acid, protocetraric acid (minor)	Vouchered: Registered Collection					Jon T. Klepsland	26-Jun-2012	Norway	Rogaland	Hjelmeland		Vassvikfjellet N	59.22	6.191	70
O-L-186139		O-DFL-2401	L	University of Oslo, Natural History Museum	Ascomycota	Lecanoromycetes	Lecanorales	Parmeliaceae			Hypogymnia	Hypogymnia incurvoides		Einar Timdal	einar.timdal@nhm.uio.no							Chemistry: atranorin, physodalic acid, physodic acid, protocetraric acid (minor)	Vouchered: Registered Collection					Jon T. Klepsland	28-Jun-2012	Norway	Rogaland	Hjelmeland		Kammen W	59.133	6.163	300
O-L-186197		O-DFL-2758	L	University of Oslo, Natural History Museum	Ascomycota	Lecanoromycetes	Lecanorales	Parmeliaceae			Cetraria	Cetraria nigricans		Einar Timdal	einar.timdal@nhm.uio.no								Vouchered: Registered Collection					Jon T. Klepsland	21-Aug-2012	Norway	Troms	Kafjord		Raisduottarhaldi NW	69.335	21.217	1060
O-L-186199		O-DFL-2760	L	University of Oslo, Natural History Museum	Ascomycota	Lecanoromycetes	Lecanorales	Parmeliaceae			Dactylina	Dactylina ramulosa		Einar Timdal	einar.timdal@nhm.uio.no								Vouchered: Registered Collection					Jon T. Klepsland	21-Aug-2012	Norway	Troms	Kafjord		Raisduottarhaldi NV	69.335	21.22	1075
O-L-186255		O-DFL-2706	L	University of Oslo, Natural History Museum	Ascomycota	Lecanoromycetes	Lecanorales	Parmeliaceae			Alectoria	Alectoria sarmentosa		Einar Timdal	einar.timdal@nhm.uio.no								Vouchered: Registered Collection					Jon T. Klepsland	09-Sep-2012	Norway	Nord-Trondelag	Leksvik		Svartfjellbekken	63.718	10.826	195
O-L-186370		O-DFL-2756	L	University of Oslo, Natural History Museum	Ascomycota	Lecanoromycetes	Lecanorales	Cladoniaceae			Cladonia	Cladonia cariosa		Einar Timdal	einar.timdal@nhm.uio.no								Vouchered: Registered Collection					Even W. Hanssen, Reidun Braathen, Inger Kristoffersen, V. Kristensen, R. Solvang	03-Jun-2012	Norway	Buskerud	Ringerike		Hensmoen	60.218	10.256
O-L-186870		O-DFL-2705	L	University of Oslo, Natural History Museum	Ascomycota	Lecanoromycetes	Lecanorales	Parmeliaceae			Alectoria	Alectoria sarmentosa		Einar Timdal	einar.timdal@nhm.uio.no								Vouchered: Registered Collection					Tom H. Hofton	18-Aug-2009	Norway	Sogn og Fjordane	Flora		Kloven V	61.62	5.364	338
O-L-186891		O-DFL-2316	L	University of Oslo, Natural History Museum	Ascomycota	Lecanoromycetes	Lecanorales	Parmeliaceae			Cetrelia	Cetrelia cetrarioides		Reidar Haugan	reidar.haugan2@getmail.no							Chemistry: anziaic acid (minor), atranorin (major), perlatolic acid (major), 4-O-methylolivetoric acid (minor)	Vouchered: Registered Collection					Tom H. Hofton	20-Aug-2009	Norway	Sogn og Fjordane	Laerdal		Senda at Rikheim	61.036	7.617	175
O-L-186983		O-DFL-2782	L	University of Oslo, Natural History Museum	Ascomycota	Lecanoromycetes	Teloschistales	Physciaceae			Heterodermia	Heterodermia speciosa		Einar Timdal	einar.timdal@nhm.uio.no								Vouchered: Registered Collection					Tom H. Hofton	18-Sep-2009	Norway	Buskerud	Nore og Uvdal		Oygardsjuvet (Numedalslagen elvekloft) above Sporan	60.272	8.98	334
O-L-187021		O-DFL-2770	L	University of Oslo, Natural History Museum	Ascomycota	Eurotiomycetes	Verrucariales	Verrucariaceae			Dermatocarpon	Dermatocarpon luridum		Einar Timdal	einar.timdal@nhm.uio.no								Vouchered: Registered Collection					Tom H. Hofton	24-Sep-2009	Norway	Buskerud	Nore og Uvdal		Oygardsjuvet (Numedalslagen elvekloft) SE of Hytta	60.296	8.97	460
O-L-187361		O-DFL-2757	L	University of Oslo, Natural History Museum	Ascomycota	Lecanoromycetes	Lecanorales	Parmeliaceae			Flavocetraria	Flavocetraria nivalis		Einar Timdal	einar.timdal@nhm.uio.no								Vouchered: Registered Collection					Bjorn Petter Lofall	01-Sep-2013	Norway	Ostfold	Hvaler		Asmaloy, S of Skipstadkilen	59.048	10.94	3
O-L-187362		O-DFL-2754	L	University of Oslo, Natural History Museum	Ascomycota	Lecanoromycetes	Lecanorales	Parmeliaceae			Flavocetraria	Flavocetraria cucullata		Einar Timdal	einar.timdal@nhm.uio.no								Vouchered: Registered Collection					Bjorn Petter Lofall	01-Sep-2013	Norway	Ostfold	Hvaler		Asmaloy, S of Skipstadkilen	59.048	10.94	3
O-L-187364		O-DFL-2703	L	University of Oslo, Natural History Museum	Ascomycota	Lecanoromycetes	Lecanorales	Parmeliaceae			Alectoria	Alectoria sarmentosa		Einar Timdal	einar.timdal@nhm.uio.no								Vouchered: Registered Collection					Bjorn Petter Lofall, Ola Wergeland Krog	27-Nov-2013	Norway	Ostfold	Eidsberg		Steinvannet SW side	59.5	11.529	240
O-L-190020		O-DFL-2751	L	University of Oslo, Natural History Museum	Ascomycota	Lecanoromycetes	Lecanorales	Parmeliaceae			Cetraria	Cetraria sepincola		Einar Timdal	einar.timdal@nhm.uio.no								Vouchered: Registered Collection					Reidar Haugan	16-Oct-2013	Norway	Hedmark	Rendalen		E of Storastjonna	61.446	11.436	760
O-L-190044		O-DFL-2759	L	University of Oslo, Natural History Museum	Ascomycota	Lecanoromycetes	Lecanorales	Parmeliaceae			Cetrariella	Cetrariella delisei		Einar Timdal	einar.timdal@nhm.uio.no								Vouchered: Registered Collection					Reidar Haugan	21-Jul-2013	Norway	Oppland	Dovre		Hjerkinn, mountain ridge E of Veslkringla	62.162	9.54	1330
O-L-190094		O-DFL-2781	L	University of Oslo, Natural History Museum	Ascomycota	Lecanoromycetes	Lecanorales	Parmeliaceae			Hypogymnia	Hypogymnia austerodes		Einar Timdal	einar.timdal@nhm.uio.no								Vouchered: Registered Collection					Reidar Haugan	22-Jul-2013	Norway	Hedmark	Folldal		Setaldalen, S of Satallia	62.414	10.042	1000
O-L-190182		O-DFL-2732	L	University of Oslo, Natural History Museum	Ascomycota	Lecanoromycetes	Lecanorales	Cladoniaceae			Cladonia	Cladonia uncialis		Einar Timdal	einar.timdal@nhm.uio.no								Vouchered: Registered Collection					Reidar Haugan	15-Nov-2013	Norway	Ostfold	Halden		SW of Bofjellet	59.063	11.482	200
O-L-190276		O-DFL-2753	L	University of Oslo, Natural History Museum	Ascomycota	Lecanoromycetes	Lecanorales	Parmeliaceae			Cetraria	Cetraria ericetorum		Einar Timdal	einar.timdal@nhm.uio.no								Vouchered: Registered Collection					Reidar Haugan	09-Oct-2013	Norway	Hedmark	Stor-Elvdal		Skollfjellet	61.334	10.833	1050
O-L-190281		O-DFL-2726	L	University of Oslo, Natural History Museum	Ascomycota	Lecanoromycetes	Lecanorales	Cladoniaceae			Cladonia	Cladonia subulata		Einar Timdal	einar.timdal@nhm.uio.no								Vouchered: Registered Collection					Reidar Haugan	28-Sep-2013	Norway	Sor-Trondelag	Orland		Storfosna, Reksterhaugen	63.666	9.392	20
O-L-190313		O-DFL-2715	L	University of Oslo, Natural History Museum	Ascomycota	Lecanoromycetes	Lecanorales	Parmeliaceae			Bryocaulon	Bryocaulon divergens		Einar Timdal	einar.timdal@nhm.uio.no								Vouchered: Registered Collection					Reidar Haugan	09-Oct-2013	Norway	Hedmark	Stor-Elvdal		Skollfjellet	61.334	10.833	1050
O-L-190610		O-DFL-2716	L	University of Oslo, Natural History Museum	Ascomycota	Lecanoromycetes	Lecanorales	Parmeliaceae			Brodoa	Brodoa intestiniformis		Einar Timdal	einar.timdal@nhm.uio.no								Vouchered: Registered Collection					Mika Bendiksby, Reidar Haugan, Einar Timdal	30-Jun-2013	Norway	Oppland	Oystre Slidre		Valdresflye, E of Fisketjedne	61.402	8.806	1380
O-L-193006		O-DFL-2762	L	University of Oslo, Natural History Museum	Ascomycota	Lecanoromycetes	Peltigerales	Pannariaceae			Pectenia	Pectenia cyanoloma		Einar Timdal	einar.timdal@nhm.uio.no								Vouchered: Registered Collection					Hakon Holien	07-May-2013	Norway	Nord-Trondelag	Flatanger		Flatanger, by the lake Floavatnet, W-facing slope	64.443	10.79	120
O-L-193185		O-DFL-2342	L	University of Oslo, Natural History Museum	Ascomycota	Lecanoromycetes	Lecanorales	Parmeliaceae			Alectoria	Alectoria sarmentosa		Reidar Haugan	reidar.haugan2@getmail.no								Vouchered: Registered Collection					K.J. Grimstad, Oddvar Olsen	10-Mar-2014	Norway	Sogn og Fjordane	Selje		Dalskarhornet, Stadt	62.13	5.274	200
O-L-194142		O-DFL-2734	L	University of Oslo, Natural History Museum	Ascomycota	Lecanoromycetes	Lecanorales	Cladoniaceae			Cladonia	Cladonia rei		Einar Timdal	einar.timdal@nhm.uio.no								Vouchered: Registered Collection					Siri Rui, Einar Timdal	16-Apr-2014	Norway	Telemark	Vinje		Grungedal, Rui	59.71	7.767	550
O-L-194145		O-DFL-2780	L	University of Oslo, Natural History Museum	Ascomycota	Lecanoromycetes	Lecanorales	Parmeliaceae			Hypogymnia	Hypogymnia tubulosa		Einar Timdal	einar.timdal@nhm.uio.no								Vouchered: Registered Collection					Siri Rui, Einar Timdal	16-Apr-2014	Norway	Telemark	Vinje		Grungedal, Rui	59.709	7.771	550
O-L-194160		O-DFL-2717	L	University of Oslo, Natural History Museum	Ascomycota	Lecanoromycetes	Baeomycetales	Baeomycetaceae			Baeomyces	Baeomyces rufus		Einar Timdal	einar.timdal@nhm.uio.no								Vouchered: Registered Collection					Siri Rui, Einar Timdal	17-Apr-2014	Norway	Telemark	Vinje		Steintjonn	59.604	7.807	580
O-L-194359		O-DFL-2708	L	University of Oslo, Natural History Museum	Ascomycota	Lecanoromycetes	Teloschistales	Physciaceae			Anaptychia	Anaptychia ciliaris		Einar Timdal	einar.timdal@nhm.uio.no								Vouchered: Registered Collection					Tom H. Hofton	09-Sep-2011	Norway	Hedmark	Asnes		Juvberget gard	60.809	12.343	421
O-L-194431		O-DFL-2774	L	University of Oslo, Natural History Museum	Ascomycota	Lecanoromycetes	Lecanorales	Parmeliaceae			Evernia	Evernia divaricata		Einar Timdal	einar.timdal@nhm.uio.no								Vouchered: Registered Collection					Tom H. Hofton	17-Nov-2011	Norway	Buskerud	Ringerike		Storleinabekken myr, Urdevassfjellet S	60.376	9.929	630
O-L-194457		O-DFL-2752	L	University of Oslo, Natural History Museum	Ascomycota	Lecanoromycetes	Lecanorales	Parmeliaceae			Cetraria	Cetraria odontella		Einar Timdal	einar.timdal@nhm.uio.no								Vouchered: Registered Collection					Tom H. Hofton	02-Jun-2012	Norway	Buskerud	Sigdal		Ovstevatn E	60.206	9.19	880
O-L-194511		O-DFL-2771	L	University of Oslo, Natural History Museum	Ascomycota	Lecanoromycetes	Lecanorales	Parmeliaceae			Evernia	Evernia mesomorpha		Einar Timdal	einar.timdal@nhm.uio.no								Vouchered: Registered Collection					Tom H. Hofton	05-Jul-2012	Norway	Hedmark	Stor-Elvdal		Grafjellet NE	61.546	10.808	926
O-L-194749		O-DFL-2747	L	University of Oslo, Natural History Museum	Ascomycota	Lecanoromycetes	Lecanorales	Cladoniaceae			Cladonia	Cladonia furcata		Einar Timdal	einar.timdal@nhm.uio.no								Vouchered: Registered Collection					Kare Arnstein Lye, Torbjorn Hoitomt	02-Dec-2011	Norway	Buskerud	Hole		Storoya, 100 m N of farm houses	60.048	10.245	125
O-L-195485		O-DFL-2793	L	University of Oslo, Natural History Museum	Ascomycota	Lecanoromycetes	Lecanorales	Parmeliaceae			Bryoria	Bryoria implexa		Einar Timdal	einar.timdal@nhm.uio.no							Chemistry: fumarprotocetraric acid	Vouchered: Registered Collection					Einar Timdal	28-Jun-2014	Finland		Perae-Pohjanmaa	Rovaniemi Municipality	Korvala	66.899	26.194	160
O-L-195487		O-DFL-2794	L	University of Oslo, Natural History Museum	Ascomycota	Lecanoromycetes	Lecanorales	Parmeliaceae			Bryoria	Bryoria furcellata		Einar Timdal	einar.timdal@nhm.uio.no								Vouchered: Registered Collection					Einar Timdal	28-Jun-2014	Finland		Perae-Pohjanmaa	Rovaniemi Municipality	Korvala	66.9	26.194	160
O-L-195488		O-DFL-2795	L	University of Oslo, Natural History Museum	Ascomycota	Lecanoromycetes	Lecanorales	Parmeliaceae			Bryoria	Bryoria fremontii		Einar Timdal	einar.timdal@nhm.uio.no								Vouchered: Registered Collection					Einar Timdal	28-Jun-2014	Finland		Perae-Pohjanmaa	Rovaniemi Municipality	Korvala	66.9	26.194	160
O-L-195490		O-DFL-2812	L	University of Oslo, Natural History Museum	Ascomycota	Lecanoromycetes	Lecanorales	Cladoniaceae			Cladonia	Cladonia subulata		Einar Timdal	einar.timdal@nhm.uio.no								Vouchered: Registered Collection					Einar Timdal	29-Jun-2014	Finland		Inarin Lappi	Inari Municipality	Ivalo, river Alajoki, at the Tolosentie road bridge	68.598	27.464	135
O-L-195498		O-DFL-2849	L	University of Oslo, Natural History Museum	Ascomycota	Lecanoromycetes	Lecanorales	Ophioparmaceae			Ophioparma	Ophioparma ventosa		Einar Timdal	einar.timdal@nhm.uio.no								Vouchered: Registered Collection					Einar Timdal	29-Jun-2014	Finland		Inarin Lappi	Inari Municipality	shore of Inari lake, 12 km N-NNW of Ivalo	68.759	27.461	120
O-L-195500		O-DFL-2850	L	University of Oslo, Natural History Museum	Ascomycota	Lecanoromycetes	Rhizocarpales	Rhizocarpaceae			Rhizocarpon	Rhizocarpon leptolepis		Einar Timdal	einar.timdal@nhm.uio.no								Vouchered: Registered Collection					Einar Timdal	29-Jun-2014	Finland		Inarin Lappi	Inari Municipality	shore of Inari lake, 12 km N-NNW of Ivalo	68.759	27.461	120
O-L-195506		O-DFL-2796	L	University of Oslo, Natural History Museum	Ascomycota	Lecanoromycetes	Lecanorales	Parmeliaceae			Bryoria	Bryoria simplicior		Einar Timdal	einar.timdal@nhm.uio.no								Vouchered: Registered Collection					Einar Timdal	29-Jun-2014	Finland		Inarin Lappi	Utsjoki Municipality	Utsjoki river valley, 17 km S of Utsjoki, E of lake Kevojaervi	69.757	27.023	130
O-L-195523		O-DFL-2814	L	University of Oslo, Natural History Museum	Ascomycota	Lecanoromycetes	Teloschistales	Physciaceae			Buellia	Buellia epigaea		Einar Timdal	einar.timdal@nhm.uio.no								Vouchered: Registered Collection					Einar Timdal	30-Jun-2014	Norway	Finnmark	Nesseby		Mortensnes, Storfjellet	70.132	29.034	120
O-L-195525		O-DFL-2822	L	University of Oslo, Natural History Museum	Ascomycota	Lecanoromycetes	Lecanorales	Psoraceae			Psora	Psora rubiformis		Einar Timdal	einar.timdal@nhm.uio.no								Vouchered: Registered Collection					Einar Timdal	30-Jun-2014	Norway	Finnmark	Nesseby		Mortensnes, Storfjellet	70.132	29.034	120
O-L-195535		O-DFL-2816	L	University of Oslo, Natural History Museum	Ascomycota	Lecanoromycetes	Rhizocarpales	Rhizocarpaceae			Rhizocarpon	Rhizocarpon chioneum		Einar Timdal	einar.timdal@nhm.uio.no								Vouchered: Registered Collection					Einar Timdal	01-Jul-2014	Norway	Finnmark	Vardo		Bukkemoltangen	70.426	30.757	40
O-L-195537		O-DFL-2819	L	University of Oslo, Natural History Museum	Ascomycota	Lecanoromycetes	Lecanoromycetes_incertae_sedis	Ropalosporaceae			Ropalospora	Ropalospora lugubris		Einar Timdal	einar.timdal@nhm.uio.no								Vouchered: Registered Collection					Einar Timdal	01-Jul-2014	Norway	Finnmark	Vardo		Bukkemoltangen	70.426	30.757	40
O-L-195543		O-DFL-2821	L	University of Oslo, Natural History Museum	Ascomycota	Lecanoromycetes	Lecanorales	Ophioparmaceae			Ophioparma	Ophioparma ventosa		Einar Timdal	einar.timdal@nhm.uio.no								Vouchered: Registered Collection					Einar Timdal	02-Jul-2014	Norway	Finnmark	Batsfjord		the top of the valley Skogdalen	70.536	29.692	240
O-L-195556		O-DFL-2851	L	University of Oslo, Natural History Museum	Ascomycota	Lecanoromycetes	Lecanorales	Acarosporaceae			Acarospora	Acarospora molybdina		Einar Timdal	einar.timdal@nhm.uio.no								Vouchered: Registered Collection					Einar Timdal	03-Jul-2014	Norway	Finnmark	Vadso		Store Ekkeroya	70.071	30.109	40
O-L-195557		O-DFL-2811	L	University of Oslo, Natural History Museum	Ascomycota	Lecanoromycetes	Pertusariales	Icmadophilaceae			Icmadophila	Icmadophila ericetorum		Einar Timdal	einar.timdal@nhm.uio.no								Vouchered: Registered Collection					Einar Timdal	03-Jul-2014	Norway	Finnmark	Vadso		Store Ekkeroya	70.072	30.109	50
O-L-195558		O-DFL-2815	L	University of Oslo, Natural History Museum	Ascomycota	Lecanoromycetes	Lecanorales	Lecanoraceae			Lecanora	Lecanora atrosulphurea		Einar Timdal	einar.timdal@nhm.uio.no								Vouchered: Registered Collection					Einar Timdal	03-Jul-2014	Norway	Finnmark	Vadso		Store Ekkeroya	70.072	30.109	50
O-L-195559		O-DFL-2809	L	University of Oslo, Natural History Museum	Ascomycota	Lecanoromycetes	Lecanorales	Parmeliaceae			Cetrariella	Cetrariella delisei		Einar Timdal	einar.timdal@nhm.uio.no								Vouchered: Registered Collection					Einar Timdal	03-Jul-2014	Norway	Finnmark	Vadso		Store Ekkeroya	70.073	30.109	50
O-L-195560		O-DFL-2806	L	University of Oslo, Natural History Museum	Ascomycota	Lecanoromycetes	Lecanorales	Parmeliaceae			Cetrariella	Cetrariella fastigiata		Einar Timdal	einar.timdal@nhm.uio.no								Vouchered: Registered Collection					Einar Timdal	03-Jul-2014	Norway	Finnmark	Vadso		Store Ekkeroya	70.073	30.109	50
O-L-195561		O-DFL-2810	L	University of Oslo, Natural History Museum	Ascomycota	Lecanoromycetes	Teloschistales	Physciaceae			Physcia	Physcia tenella		Einar Timdal	einar.timdal@nhm.uio.no								Vouchered: Registered Collection					Einar Timdal	03-Jul-2014	Norway	Finnmark	Vardo		Komagnes	70.208	30.468	20
O-L-195564		O-DFL-2807	L	University of Oslo, Natural History Museum	Ascomycota	Lecanoromycetes	Rhizocarpales	Rhizocarpaceae			Rhizocarpon	Rhizocarpon geminatum		Einar Timdal	einar.timdal@nhm.uio.no								Vouchered: Registered Collection					Einar Timdal	03-Jul-2014	Norway	Finnmark	Vardo		Komagnes	70.206	30.469	1
O-L-195568		O-DFL-2852	L	University of Oslo, Natural History Museum	Ascomycota	Lecanoromycetes	Lecanorales	Parmeliaceae			Protoparmelia	Protoparmelia badia		Einar Timdal	einar.timdal@nhm.uio.no								Vouchered: Registered Collection					Einar Timdal	03-Jul-2014	Norway	Finnmark	Vadso		Navaren	70.065	29.824	20
O-L-195574		O-DFL-2831	L	University of Oslo, Natural History Museum	Ascomycota	Lecanoromycetes	Lecanorales	Ophioparmaceae			Ophioparma	Ophioparma ventosa		Einar Timdal	einar.timdal@nhm.uio.no								Vouchered: Registered Collection					Einar Timdal	05-Jul-2014	Norway	Finnmark	Tana		Geaidnonjoaski	70.437	27.71	220
O-L-195577		O-DFL-2833	L	University of Oslo, Natural History Museum	Ascomycota	Lecanoromycetes	Teloschistales	Physciaceae			Diplotomma	Diplotomma alboatrum		Einar Timdal	einar.timdal@nhm.uio.no							With host Xanthoria elegans	Vouchered: Registered Collection					Einar Timdal	05-Jul-2014	Norway	Finnmark	Lebesby		Underfossen	70.382	26.633	40
O-L-195590		O-DFL-2837	L	University of Oslo, Natural History Museum	Ascomycota	Lecanoromycetes	Lecanorales	Parmeliaceae			Montanelia	Montanelia disjuncta		Einar Timdal	einar.timdal@nhm.uio.no								Vouchered: Registered Collection					Einar Timdal	05-Jul-2014	Norway	Finnmark	Porsanger		Borselvnes, Steinneset	70.336	25.404	40
O-L-195591		O-DFL-2838	L	University of Oslo, Natural History Museum	Ascomycota	Lecanoromycetes	Teloschistales	Physciaceae			Anaptychia	Anaptychia ciliaris		Einar Timdal	einar.timdal@nhm.uio.no								Vouchered: Registered Collection					Einar Timdal	05-Jul-2014	Norway	Finnmark	Porsanger		Borselvnes, Kiksiniemi	70.329	25.399	30
O-L-195592		O-DFL-2839	L	University of Oslo, Natural History Museum	Ascomycota	Lecanoromycetes	Lecanorales	Collemataceae			Leptogium	Leptogium saturninum		Einar Timdal	einar.timdal@nhm.uio.no								Vouchered: Registered Collection					Einar Timdal	05-Jul-2014	Norway	Finnmark	Porsanger		Borselvnes, Kiksiniemi	70.329	25.399	30
O-L-195597		O-DFL-2841	L	University of Oslo, Natural History Museum	Ascomycota	Lecanoromycetes	Lecanorales	Cladoniaceae			Cladonia	Cladonia symphycarpa		Einar Timdal	einar.timdal@nhm.uio.no							Chemistry: atranorin	Vouchered: Registered Collection					Einar Timdal	05-Jul-2014	Norway	Finnmark	Porsanger		Borselv, 1 km E of Rautakoppa	70.313	25.492	10
O-L-195599		O-DFL-2847	L	University of Oslo, Natural History Museum	Ascomycota	Lecanoromycetes	Lecanorales	Catillariaceae			Toninia	Toninia sedifolia		Einar Timdal	einar.timdal@nhm.uio.no								Vouchered: Registered Collection					Einar Timdal	05-Jul-2014	Norway	Finnmark	Porsanger		Borselv, 1 km E of Rautakoppa	70.313	25.491	10
O-L-195601		O-DFL-2842	L	University of Oslo, Natural History Museum	Ascomycota	Lecanoromycetes	Lecanorales	Catillariaceae			Toninia	Toninia nordlandica		Einar Timdal	einar.timdal@nhm.uio.no								Vouchered: Registered Collection					Einar Timdal	05-Jul-2014	Norway	Finnmark	Porsanger		Borselv, 1 km E of Rautakoppa	70.313	25.491	10
O-L-195603		O-DFL-2844	L	University of Oslo, Natural History Museum	Ascomycota	Lecanoromycetes	Lecanorales	Catillariaceae			Toninia	Toninia opuntioides		Einar Timdal	einar.timdal@nhm.uio.no								Vouchered: Registered Collection					Einar Timdal	05-Jul-2014	Norway	Finnmark	Porsanger		Borselv, 1 km E of Rautakoppa	70.313	25.49	10
O-L-195609		O-DFL-2854	L	University of Oslo, Natural History Museum	Ascomycota	Lecanoromycetes	Lecanorales	Acarosporaceae			Myriospora	Myriospora smaragdula		Einar Timdal	einar.timdal@nhm.uio.no								Vouchered: Registered Collection					Einar Timdal	06-Jul-2014	Norway	Finnmark	Alta		Kafjord, Hyttebukta, the harbour of the old copper work	69.938	23.034	1
O-L-195611		O-DFL-2855	L	University of Oslo, Natural History Museum	Ascomycota	Lecanoromycetes	Lecanorales	Micareaceae			Psilolechia	Psilolechia leprosa		Einar Timdal	einar.timdal@nhm.uio.no								Vouchered: Registered Collection					Einar Timdal	06-Jul-2014	Norway	Finnmark	Alta		Kafjord, Hyttebukta, the harbour of the old copper work	69.938	23.034	1
O-L-195619		O-DFL-2859	L	University of Oslo, Natural History Museum	Ascomycota	Lecanoromycetes	Lecanorales	Parmeliaceae			Pseudephebe	Pseudephebe pubescens		Einar Timdal	einar.timdal@nhm.uio.no								Vouchered: Registered Collection					Einar Timdal	06-Jul-2014	Norway	Troms	Kafjord		Ankerlia copper work	69.425	20.969	140
O-L-195634		O-DFL-2864	L	University of Oslo, Natural History Museum	Ascomycota	Lecanoromycetes	Umbilicariales	Umbilicariaceae			Umbilicaria	Umbilicaria torrefacta		Einar Timdal	einar.timdal@nhm.uio.no								Vouchered: Registered Collection					Einar Timdal	06-Jul-2014	Norway	Troms	Kafjord		Ankerlia copper work	69.425	20.967	140
O-L-195643		O-DFL-2866	L	University of Oslo, Natural History Museum	Ascomycota	Lecanoromycetes	Lecanorales	Acarosporaceae			Pleopsidium	Pleopsidium chlorophanum		Einar Timdal	einar.timdal@nhm.uio.no								Vouchered: Registered Collection					Einar Timdal	07-Jul-2014	Norway	Troms	Kafjord		Miessevarri	69.401	21.018	600
O-L-195646		O-DFL-2869	L	University of Oslo, Natural History Museum	Ascomycota	Lecanoromycetes	Lecanorales	Cladoniaceae			Cladonia	Cladonia squamosa		Einar Timdal	einar.timdal@nhm.uio.no								Vouchered: Registered Collection					Einar Timdal	07-Jul-2014	Norway	Troms	Balsfjord		Berg, at the boulder `piggsteinen`	69.2	19.666	75
O-L-195648		O-DFL-2871	L	University of Oslo, Natural History Museum	Ascomycota	Lecanoromycetes	Lecanorales	Parmeliaceae			Hypogymnia	Hypogymnia vittata		Einar Timdal	einar.timdal@nhm.uio.no								Vouchered: Registered Collection					Einar Timdal	07-Jul-2014	Norway	Troms	Balsfjord		Berg, at the boulder `piggsteinen`	69.2	19.666	75
O-L-195649		O-DFL-2872	L	University of Oslo, Natural History Museum	Ascomycota	Lecanoromycetes	Lecanorales	Parmeliaceae			Platismatia	Platismatia glauca		Einar Timdal	einar.timdal@nhm.uio.no								Vouchered: Registered Collection					Einar Timdal	07-Jul-2014	Norway	Troms	Balsfjord		Berg, at the boulder `piggsteinen`	69.2	19.666	75
O-L-195650		O-DFL-2873	L	University of Oslo, Natural History Museum	Ascomycota	Lecanoromycetes	Lecanorales	Sphaerophoraceae			Sphaerophorus	Sphaerophorus fragilis		Einar Timdal	einar.timdal@nhm.uio.no								Vouchered: Registered Collection					Einar Timdal	07-Jul-2014	Norway	Troms	Balsfjord		Berg, at the boulder `piggsteinen`	69.2	19.666	75
O-L-195651		O-DFL-2874	L	University of Oslo, Natural History Museum	Ascomycota	Lecanoromycetes	Lecanorales	Sphaerophoraceae			Sphaerophorus	Sphaerophorus globosus		Einar Timdal	einar.timdal@nhm.uio.no							Chemistry: sphaerophorin	Vouchered: Registered Collection					Einar Timdal	07-Jul-2014	Norway	Troms	Balsfjord		Berg, at the boulder `piggsteinen`	69.2	19.666	75
O-L-195654		O-DFL-2877	L	University of Oslo, Natural History Museum	Ascomycota	Lecanoromycetes	Lecanorales	Nephromataceae			Nephroma	Nephroma arcticum		Einar Timdal	einar.timdal@nhm.uio.no								Vouchered: Registered Collection					Einar Timdal	07-Jul-2014	Norway	Troms	Balsfjord		Berg, at the boulder `piggsteinen`	69.2	19.666	75
O-L-195695		O-DFL-2785	L	University of Oslo, Natural History Museum	Ascomycota	Lecanoromycetes	Rhizocarpales	Rhizocarpaceae			Rhizocarpon	Rhizocarpon rittokense		Martin Westberg	Martin.Westberg@nrm.se								Vouchered: Registered Collection					Martin Westberg	30-Jun-2014	Norway	Finnmark	Vadso		Klubben	70.117	29.2	60
O-L-195696		O-DFL-2784	L	University of Oslo, Natural History Museum	Ascomycota	Lecanoromycetes	Lecanorales	Porpidiaceae			Mycobilimbia	Mycobilimbia berengeriana		Esteve Llop Vallverdu	ellv66@gmail.com								Vouchered: Registered Collection					Esteve Llop Vallverdu	30-Jun-2014	Norway	Finnmark	Nesseby		Mortensnes, Storfjellet	70.1333	29.0333	100
O-L-195697		O-DFL-2783	L	University of Oslo, Natural History Museum	Ascomycota	Lecanoromycetes	Peltigerales	Pannariaceae			Protopannaria	Protopannaria pezizoides		Guillermo Amo De Paz	gamopaz@ucm.es								Vouchered: Registered Collection					Ana Guillermo	30-Jun-2014	Norway	Finnmark	Nesseby		Meskelven	70.1667	28.6667	30
O-L-195701		O-DFL-2798	L	University of Oslo, Natural History Museum	Ascomycota	Lecanoromycetes	Lecanorales	Nephromataceae			Nephroma	Nephroma expallidum											Vouchered: Registered Collection					Martin Westberg	01-Jul-2014	Norway	Finnmark	Vadso		Krampenes, Sandbukta	70.1167	30.2167	4
O-L-195705		O-DFL-2818	L	University of Oslo, Natural History Museum	Ascomycota	Lecanoromycetes	Teloschistales	Physciaceae			Rinodina	Rinodina balanina											Vouchered: Registered Collection					Tim Wheeler	03-Jul-2014	Norway	Finnmark	Vadso		Navaren	70.0667	29.8167	25
O-L-195707		O-DFL-2786	L	University of Oslo, Natural History Museum	Ascomycota	Lecanoromycetes	Lecanoromycetes_incertae_sedis	Fuscideaceae			Fuscidea	Fuscidea mollis										Chemistry: divaricatic acid	Vouchered: Registered Collection					Martin Westberg	30-Jun-2014	Norway	Finnmark	Vadso		Klubben	70.1167	29.2	60
O-L-195708		O-DFL-2787	L	University of Oslo, Natural History Museum	Ascomycota	Lecanoromycetes	Ostropales	Gyalectaceae			Gyalecta	Gyalecta jenensis											Vouchered: Registered Collection					Martin Westberg	30-Jun-2014	Norway	Finnmark	Nesseby		Mortensnes, Storfjellet	70.1333	29.0333	100
O-L-195710		O-DFL-2800	L	University of Oslo, Natural History Museum	Ascomycota	Lecanoromycetes	Pertusariales	Icmadophilaceae			Thamnolia	Thamnolia vermicularis											Vouchered: Registered Collection					Einar Timdal	01-Jul-2014	Norway	Finnmark	Vardo		Skagodden	70.4	31.0667	15
O-L-195711		O-DFL-2803	L	University of Oslo, Natural History Museum	Ascomycota	Lecanoromycetes	Lecanorales	Lecanoraceae			Calvitimela	Calvitimela melaleuca										Chemistry: alectorialic acid, atranorin	Vouchered: Registered Collection					Reidar Haugan	02-Jul-2014	Norway	Finnmark	Batsfjord		Batsfjorddalen, near the exit to Syltefjord	70.5833	29.65	110
O-L-195714		O-DFL-2788	L	University of Oslo, Natural History Museum	Ascomycota	Lecanoromycetes	Ostropales	Gomphillaceae			Sagiolechia	Sagiolechia protuberans											Vouchered: Registered Collection					Martin Westberg	30-Jun-2014	Norway	Finnmark	Nesseby		Mortensnes, Storfjellet	70.1333	29.0333	100
O-L-195715		O-DFL-2829	L	University of Oslo, Natural History Museum	Ascomycota	Lecanoromycetes	Lecanorales	Parmeliaceae			Bryoria	Bryoria nitidula		Einar Timdal	einar.timdal@nhm.uio.no							Chemistry: fumarprotocetraric acid (major), protocetraric acid (minor)	Vouchered: Registered Collection					Einar Timdal	04-Jul-2014	Norway	Finnmark	Sor-Varanger		hill W of Storsand	70	29.367	35
O-L-195716		O-DFL-2403	L	University of Oslo, Natural History Museum	Ascomycota	Lecanoromycetes	Lecanoromycetes_incertae_sedis	Fuscideaceae			Orphniospora	Orphniospora moriopsis		Hakon Holien	Hakon.Holien@hint.no								Vouchered: Registered Collection					Hakon Holien	30-Jun-2014	Norway	Finnmark	Vadso		Klubben	70.117	29.202	60
O-L-195717		O-DFL-2404	L	University of Oslo, Natural History Museum	Ascomycota	Lecanoromycetes	Lecanorales	Parmeliaceae			Arctoparmelia	Arctoparmelia incurva		Tor Tonsberg	tor.tonsberg@bot.uib.no								Vouchered: Registered Collection					Tor Tonsberg	30-Jun-2014	Norway	Finnmark	Vadso		Klubben	70.117	29.202	60
O-L-195719		O-DFL-2406	L	University of Oslo, Natural History Museum	Ascomycota	Lecanoromycetes	Umbilicariales	Umbilicariaceae			Umbilicaria	Umbilicaria proboscidea		Hakon Holien	Hakon.Holien@hint.no								Vouchered: Registered Collection					Hakon Holien	30-Jun-2014	Norway	Finnmark	Vadso		Klubben	70.117	29.198	60
O-L-195721		O-DFL-2408	L	University of Oslo, Natural History Museum	Ascomycota	Lecanoromycetes	Teloschistales	Physciaceae			Phaeophyscia	Phaeophyscia sciastra		Einar Timdal	einar.timdal@nhm.uio.no								Vouchered: Registered Collection					Einar Timdal	30-Jun-2014	Norway	Finnmark	Vadso		Klubben	70.116	29.197	60
O-L-195722		O-DFL-2409	L	University of Oslo, Natural History Museum	Ascomycota	Lecanoromycetes	Teloschistales	Physciaceae			Physconia	Physconia muscigena		Einar Timdal	einar.timdal@nhm.uio.no								Vouchered: Registered Collection					Einar Timdal	30-Jun-2014	Norway	Finnmark	Vadso		Klubben	70.116	29.197	60
O-L-195723		O-DFL-2410	L	University of Oslo, Natural History Museum	Ascomycota	Lecanoromycetes	Lecanorales	Parmeliaceae			Flavocetraria	Flavocetraria nivalis		Siri Rui	siri.rui@nhm.uio.no								Vouchered: Registered Collection					Siri Rui	30-Jun-2014	Norway	Finnmark	Vadso		Klubben	70.116	29.197	60
O-L-195724		O-DFL-2411	L	University of Oslo, Natural History Museum	Ascomycota	Lecanoromycetes	Lecanorales	Nephromataceae			Nephroma	Nephroma arcticum		Siri Rui	siri.rui@nhm.uio.no								Vouchered: Registered Collection					Siri Rui	30-Jun-2014	Norway	Finnmark	Nesseby		Mortensnes, Storfjellet	70.13	29.031	100
O-L-195725		O-DFL-2412	L	University of Oslo, Natural History Museum	Ascomycota	Lecanoromycetes	Lecanorales	Peltigeraceae			Peltigera	Peltigera malacea		Einar Timdal	einar.timdal@nhm.uio.no								Vouchered: Registered Collection					Einar Timdal	30-Jun-2014	Norway	Finnmark	Nesseby		Meskelven	70.18	28.681	30
O-L-195726		O-DFL-2413	L	University of Oslo, Natural History Museum	Ascomycota	Lecanoromycetes	Lecanorales	Peltigeraceae			Peltigera	Peltigera aphthosa		Einar Timdal	einar.timdal@nhm.uio.no								Vouchered: Registered Collection					Einar Timdal	30-Jun-2014	Norway	Finnmark	Nesseby		Meskelven	70.18	28.681	30
O-L-195728		O-DFL-2415	L	University of Oslo, Natural History Museum	Ascomycota	Lecanoromycetes	Peltigerales	Lobariaceae			Lobaria	Lobaria linita		Einar Timdal	einar.timdal@nhm.uio.no								Vouchered: Registered Collection					Einar Timdal	30-Jun-2014	Norway	Finnmark	Nesseby		Meskelven	70.18	28.681	30
O-L-195729		O-DFL-2416	L	University of Oslo, Natural History Museum	Ascomycota	Lecanoromycetes	Lecanorales	Peltigeraceae			Peltigera	Peltigera scabrosa		Einar Timdal	einar.timdal@nhm.uio.no								Vouchered: Registered Collection					Einar Timdal	30-Jun-2014	Norway	Finnmark	Nesseby		Meskelven	70.18	28.681	30
O-L-195732		O-DFL-2419	L	University of Oslo, Natural History Museum	Basidiomycota	Agaricomycetes	Agaricales	Hygrophoraceae			Lichenomphalia	Lichenomphalia alpina		Hakon Holien	Hakon.Holien@hint.no								Vouchered: Registered Collection					Hakon Holien	01-Jul-2014	Norway	Finnmark	Vadso		Ytre Halsen	70.097	29.415	20
O-L-195734		O-DFL-2421	L	University of Oslo, Natural History Museum	Ascomycota	Lecanoromycetes	Teloschistales	Physciaceae			Phaeophyscia	Phaeophyscia orbicularis		Einar Timdal	einar.timdal@nhm.uio.no								Vouchered: Registered Collection					Einar Timdal	01-Jul-2014	Norway	Finnmark	Vardo		Bukkemoltangen	70.426	30.757	35
O-L-195735		O-DFL-2422	L	University of Oslo, Natural History Museum	Ascomycota	Lecanoromycetes	Ostropales	Gyalectaceae			Gyalecta	Gyalecta foveolaris		Tim B. Wheeler	timothybwheeler@gmail.com								Vouchered: Registered Collection					Tim Wheeler	01-Jul-2014	Norway	Finnmark	Vardo		Bukkemoltangen	70.426	30.757	35
O-L-195736		O-DFL-2423	L	University of Oslo, Natural History Museum	Ascomycota	Lecanoromycetes	Teloschistales	Physciaceae			Anaptychia	Anaptychia ciliaris		Goeran Thor	goran.thor@slu.se								Vouchered: Registered Collection					G. Thor	01-Jul-2014	Norway	Finnmark	Vardo		Bukkemoltangen	70.426	30.757	35
O-L-195737		O-DFL-2424	L	University of Oslo, Natural History Museum	Ascomycota	Lecanoromycetes	Lecanorales	Ramalinaceae			Ramalina	Ramalina polymorpha		Einar Timdal	einar.timdal@nhm.uio.no								Vouchered: Registered Collection					Einar Timdal	01-Jul-2014	Norway	Finnmark	Vardo		Bukkemoltangen	70.426	30.757	35
O-L-195740		O-DFL-2427	L	University of Oslo, Natural History Museum	Ascomycota	Lecanoromycetes	Lecanorales	Cladoniaceae			Cladonia	Cladonia bellidiflora		Hakon Holien	Hakon.Holien@hint.no								Vouchered: Registered Collection					Hakon Holien	02-Jul-2014	Norway	Finnmark	Batsfjord		the top of the valley Skogdalen	70.535	29.693	220
O-L-195741		O-DFL-2428	L	University of Oslo, Natural History Museum	Ascomycota	Lecanoromycetes	Lecanorales	Lecanoraceae			Calvitimela	Calvitimela armeniaca		Einar Timdal	einar.timdal@nhm.uio.no							Chemistry: alectorialic acid	Vouchered: Registered Collection					Einar Timdal	02-Jul-2014	Norway	Finnmark	Batsfjord		the top of the valley Skogdalen	70.535	29.693	220
O-L-195743		O-DFL-2430	L	University of Oslo, Natural History Museum	Ascomycota	Lecanoromycetes	Lecanorales	Cladoniaceae			Cladonia	Cladonia fimbriata		Einar Timdal	einar.timdal@nhm.uio.no								Vouchered: Registered Collection					Einar Timdal	02-Jul-2014	Norway	Finnmark	Batsfjord		Syltefjorddalen, at Slangedalen	70.51	29.722	120
O-L-195746		O-DFL-2433	L	University of Oslo, Natural History Museum	Ascomycota	Lecanoromycetes	Lecanorales	Parmeliaceae			Alectoria	Alectoria ochroleuca		Reidar Haugan	reidar.haugan2@getmail.no								Vouchered: Registered Collection					Reidar Haugan	02-Jul-2014	Norway	Finnmark	Batsfjord		Batsfjorddalen, near the exit to Syltefjord	70.58	29.655	110
O-L-195748		O-DFL-2435	L	University of Oslo, Natural History Museum	Ascomycota	Lecanoromycetes	Lecanorales	Parmeliaceae			Allantoparmelia	Allantoparmelia alpicola		Reidar Haugan	reidar.haugan2@getmail.no								Vouchered: Registered Collection					Reidar Haugan	02-Jul-2014	Norway	Finnmark	Batsfjord		Batsfjorddalen, near the exit to Syltefjord	70.58	29.657	110
O-L-195750		O-DFL-2437	L	University of Oslo, Natural History Museum	Ascomycota	Lecanoromycetes	Lecanorales	Parmeliaceae			Cetraria	Cetraria ericetorum		Einar Timdal	einar.timdal@nhm.uio.no								Vouchered: Registered Collection					Einar Timdal	02-Jul-2014	Norway	Finnmark	Batsfjord		hill E of lake Adamsvann	70.546	29.442	360
O-L-195752		O-DFL-2439	L	University of Oslo, Natural History Museum	Ascomycota	Lecanoromycetes	Lecanorales	Parmeliaceae			Flavocetraria	Flavocetraria cucullata		Siri Rui	siri.rui@nhm.uio.no								Vouchered: Registered Collection					Siri Rui	03-Jul-2014	Norway	Finnmark	Vadso		Store Ekkeroya	70.071	30.108	25
O-L-195753		O-DFL-2440	L	University of Oslo, Natural History Museum	Ascomycota	Lecanoromycetes	Lecanorales	Peltigeraceae			Peltigera	Peltigera neckeri		Einar Timdal	einar.timdal@nhm.uio.no								Vouchered: Registered Collection					Einar Timdal	03-Jul-2014	Norway	Finnmark	Vadso		Navaren	70.064	29.822	25
O-L-195754		O-DFL-2441	L	University of Oslo, Natural History Museum	Ascomycota	Lecanoromycetes	Lecanorales	Parmeliaceae			Asahinea	Asahinea chrysantha		Einar Timdal	einar.timdal@nhm.uio.no								Vouchered: Registered Collection					Einar Timdal	04-Jul-2014	Norway	Finnmark	Nesseby		Gii`sagai`sa, between Karlebotn and Reppen	70.102	28.62	80
O-L-195755		O-DFL-2442	L	University of Oslo, Natural History Museum	Ascomycota	Lecanoromycetes	Lecanorales	Cladoniaceae			Cladonia	Cladonia rangiferina		Einar Timdal	einar.timdal@nhm.uio.no								Vouchered: Registered Collection					Einar Timdal	04-Jul-2014	Norway	Finnmark	Nesseby		Gii`sagai`sa, between Karlebotn and Reppen	70.102	28.62	80
O-L-195756		O-DFL-2443	L	University of Oslo, Natural History Museum	Ascomycota	Lecanoromycetes	Pertusariales	Icmadophilaceae			Icmadophila	Icmadophila ericetorum		Hakon Holien	Hakon.Holien@hint.no								Vouchered: Registered Collection					Hakon Holien	04-Jul-2014	Norway	Finnmark	Nesseby		Gii`sagai`sa, between Karlebotn and Reppen	70.102	28.62	80
O-L-195757		O-DFL-2444	L	University of Oslo, Natural History Museum	Ascomycota	Lecanoromycetes	Lecanorales	Cladoniaceae			Cladonia	Cladonia grayi		Hakon Holien	Hakon.Holien@hint.no								Vouchered: Registered Collection					Hakon Holien	04-Jul-2014	Norway	Finnmark	Nesseby		Gii`sagai`sa, between Karlebotn and Reppen	70.102	28.62	80
O-L-195758		O-DFL-2445	L	University of Oslo, Natural History Museum	Ascomycota	Lecanoromycetes	Lecanorales	Cladoniaceae			Cladonia	Cladonia cyanipes		Hakon Holien	Hakon.Holien@hint.no								Vouchered: Registered Collection					Hakon Holien	04-Jul-2014	Norway	Finnmark	Nesseby		Gii`sagai`sa, between Karlebotn and Reppen	70.101	28.62	80
O-L-195762		O-DFL-2449	L	University of Oslo, Natural History Museum	Ascomycota	Lecanoromycetes	Lecanorales	Parmeliaceae			Cetrariella	Cetrariella fastigiata		Hakon Holien	Hakon.Holien@hint.no								Vouchered: Registered Collection					Hakon Holien	04-Jul-2014	Norway	Finnmark	Sor-Varanger		Balgami	69.977	29.58	30
O-L-195763		O-DFL-2450	L	University of Oslo, Natural History Museum	Ascomycota	Lecanoromycetes	Lecanorales	Parmeliaceae			Cetrariella	Cetrariella delisei		Hakon Holien	Hakon.Holien@hint.no								Vouchered: Registered Collection					Hakon Holien	04-Jul-2014	Norway	Finnmark	Sor-Varanger		Balgami	69.977	29.58	30
O-L-195764		O-DFL-2451	L	University of Oslo, Natural History Museum	Ascomycota	Lecanoromycetes	Lecanorales	Cladoniaceae			Cladonia	Cladonia gracilis		Einar Timdal	einar.timdal@nhm.uio.no								Vouchered: Registered Collection					Einar Timdal	04-Jul-2014	Norway	Finnmark	Sor-Varanger		hill W of Storsand	70.006	29.375	35
O-L-195765		O-DFL-2452	L	University of Oslo, Natural History Museum	Ascomycota	Lecanoromycetes	Lecanorales	Peltigeraceae			Peltigera	Peltigera scabrosa		Einar Timdal	einar.timdal@nhm.uio.no								Vouchered: Registered Collection					Einar Timdal	04-Jul-2014	Norway	Finnmark	Sor-Varanger		hill W of Storsand	70.006	29.374	35
O-L-195766		O-DFL-2453	L	University of Oslo, Natural History Museum	Ascomycota	Lecanoromycetes	Umbilicariales	Umbilicariaceae			Umbilicaria	Umbilicaria deusta		Einar Timdal	einar.timdal@nhm.uio.no								Vouchered: Registered Collection					Einar Timdal	04-Jul-2014	Norway	Finnmark	Sor-Varanger		hill W of Storsand	70.006	29.374	35
O-L-195767		O-DFL-2454	L	University of Oslo, Natural History Museum	Ascomycota	Lecanoromycetes	Teloschistales	Physciaceae			Anaptychia	Anaptychia runcinata		Einar Timdal	einar.timdal@nhm.uio.no								Vouchered: Registered Collection					Einar Timdal	05-Jul-2014	Norway	Finnmark	Porsanger		Borselvnes, Steinneset	70.336	25.401	20
O-L-195768		O-DFL-2455	L	University of Oslo, Natural History Museum	Ascomycota	Lecanoromycetes	Lecanorales	Mycoblastaceae			Mycoblastus	Mycoblastus sanguinarius		Einar Timdal	einar.timdal@nhm.uio.no								Vouchered: Registered Collection					Einar Timdal	06-Jul-2014	Norway	Finnmark	Alta		Langnes	70.108	22.988	30
O-L-195769		O-DFL-2456	L	University of Oslo, Natural History Museum	Ascomycota	Lecanoromycetes	Teloschistales	Physciaceae			Physcia	Physcia stellaris		Einar Timdal	einar.timdal@nhm.uio.no								Vouchered: Registered Collection					Einar Timdal	06-Jul-2014	Norway	Troms	Kafjord		Birtavarre, the camping ground	69.49	20.824	10
O-L-195772		O-DFL-2459	L	University of Oslo, Natural History Museum	Ascomycota	Lecanoromycetes	Umbilicariales	Umbilicariaceae			Umbilicaria	Umbilicaria proboscidea		Einar Timdal	einar.timdal@nhm.uio.no								Vouchered: Registered Collection					Einar Timdal	07-Jul-2014	Norway	Troms	Kafjord		Sabetjohka	69.395	21.037	630
O-L-195773		O-DFL-2460	L	University of Oslo, Natural History Museum	Ascomycota	Lecanoromycetes	Pertusariales	Icmadophilaceae			Thamnolia	Thamnolia vermicularis		Einar Timdal	einar.timdal@nhm.uio.no								Vouchered: Registered Collection					Einar Timdal	07-Jul-2014	Norway	Troms	Kafjord		Sabetjohka	69.395	21.037	630
O-L-195774		O-DFL-2461	L	University of Oslo, Natural History Museum	Ascomycota	Lecanoromycetes	Lecanorales	Cladoniaceae			Cladonia	Cladonia rangiferina		Einar Timdal	einar.timdal@nhm.uio.no								Vouchered: Registered Collection					Einar Timdal	07-Jul-2014	Norway	Troms	Kafjord		Sabetjohka	69.395	21.037	630
O-L-195776		O-DFL-2463	L	University of Oslo, Natural History Museum	Ascomycota	Lecanoromycetes	Lecanorales	Cladoniaceae			Cladonia	Cladonia amaurocraea		Einar Timdal	einar.timdal@nhm.uio.no								Vouchered: Registered Collection					Einar Timdal	07-Jul-2014	Norway	Troms	Kafjord		Sabetjohka	69.395	21.036	630
O-L-195777		O-DFL-2464	L	University of Oslo, Natural History Museum	Ascomycota	Lecanoromycetes	Lecanorales	Parmeliaceae			Flavocetraria	Flavocetraria nivalis		Einar Timdal	einar.timdal@nhm.uio.no								Vouchered: Registered Collection					Einar Timdal	07-Jul-2014	Norway	Troms	Kafjord		Sabetjohka	69.395	21.036	630
O-L-195778		O-DFL-2465	L	University of Oslo, Natural History Museum	Ascomycota	Lecanoromycetes	Lecanorales	Parmeliaceae			Flavocetraria	Flavocetraria cucullata		Einar Timdal	einar.timdal@nhm.uio.no								Vouchered: Registered Collection					Einar Timdal	07-Jul-2014	Norway	Troms	Kafjord		Sabetjohka	69.395	21.036	630
O-L-195780		O-DFL-2467	L	University of Oslo, Natural History Museum	Ascomycota	Lecanoromycetes	Lecanorales	Parmeliaceae			Alectoria	Alectoria nigricans		Einar Timdal	einar.timdal@nhm.uio.no								Vouchered: Registered Collection					Einar Timdal	07-Jul-2014	Norway	Troms	Kafjord		Sabetjohka	69.395	21.038	630
O-L-195782		O-DFL-2469	L	University of Oslo, Natural History Museum	Ascomycota	Lecanoromycetes	Teloschistales	Teloschistaceae			Xanthoria	Xanthoria parietina		Einar Timdal	einar.timdal@nhm.uio.no								Vouchered: Registered Collection					Einar Timdal	22-Jul-2014	Norway	Telemark	Vinje		Grungedal, Rui	59.71	7.77	550
O-L-195783		O-DFL-2470	L	University of Oslo, Natural History Museum	Ascomycota	Lecanoromycetes	Teloschistales	Physciaceae			Physcia	Physcia aipolia		Einar Timdal	einar.timdal@nhm.uio.no								Vouchered: Registered Collection					Einar Timdal	22-Jul-2014	Norway	Telemark	Vinje		Grungedal, Rui	59.709	7.77	550
O-L-195786		O-DFL-2473	L	University of Oslo, Natural History Museum	Ascomycota	Lecanoromycetes	Teloschistales	Teloschistaceae			Gyalolechia	Gyalolechia flavorubescens		Einar Timdal	einar.timdal@nhm.uio.no								Vouchered: Registered Collection					Einar Timdal	22-Jul-2014	Norway	Telemark	Vinje		Grungedal, Rui	59.71	7.77	550
O-L-195789		O-DFL-2476	L	University of Oslo, Natural History Museum	Ascomycota	Lecanoromycetes	Lecanorales	Parmeliaceae			Parmelia	Parmelia sulcata		Einar Timdal	einar.timdal@nhm.uio.no								Vouchered: Registered Collection					Einar Timdal	22-Jul-2014	Norway	Telemark	Vinje		Grungedal, Rui	59.709	7.769	550
O-L-195790		O-DFL-2477	L	University of Oslo, Natural History Museum	Ascomycota	Lecanoromycetes	Umbilicariales	Umbilicariaceae			Umbilicaria	Umbilicaria deusta		Einar Timdal	einar.timdal@nhm.uio.no								Vouchered: Registered Collection					Einar Timdal	22-Jul-2014	Norway	Telemark	Vinje		Grungedal, Rui	59.709	7.769	550
O-L-195791		O-DFL-2478	L	University of Oslo, Natural History Museum	Ascomycota	Lecanoromycetes	Lecanorales	Parmeliaceae			Montanelia	Montanelia sorediata		Einar Timdal	einar.timdal@nhm.uio.no								Vouchered: Registered Collection					Einar Timdal	22-Jul-2014	Norway	Telemark	Vinje		Grungedal, Rui	59.709	7.768	550
O-L-195792		O-DFL-2479	L	University of Oslo, Natural History Museum	Ascomycota	Lecanoromycetes	Teloschistales	Physciaceae			Physcia	Physcia caesia		Einar Timdal	einar.timdal@nhm.uio.no								Vouchered: Registered Collection					Einar Timdal	22-Jul-2014	Norway	Telemark	Vinje		Grungedal, Rui	59.709	7.768	550
O-L-195793		O-DFL-2480	L	University of Oslo, Natural History Museum	Ascomycota	Lecanoromycetes	Lecanorales	Cladoniaceae			Cladonia	Cladonia ecmocyna		Einar Timdal	einar.timdal@nhm.uio.no								Vouchered: Registered Collection					Einar Timdal	23-Jul-2014	Norway	Hordaland	Odda		Haukelifjell, Dyrskar	59.846	7.06	1050
O-L-195797		O-DFL-2484	L	University of Oslo, Natural History Museum	Ascomycota	Lecanoromycetes	Lecanorales	Cladoniaceae			Cladonia	Cladonia verticillata		Einar Timdal	einar.timdal@nhm.uio.no								Vouchered: Registered Collection					Einar Timdal	23-Jul-2014	Norway	Hordaland	Odda		Haukelifjell, Dyrskar	59.846	7.061	1050
O-L-195799		O-DFL-2486	L	University of Oslo, Natural History Museum	Ascomycota	Lecanoromycetes	Lecanorales	Parmeliaceae			Cetraria	Cetraria muricata		Einar Timdal	einar.timdal@nhm.uio.no								Vouchered: Registered Collection					Einar Timdal	23-Jul-2014	Norway	Hordaland	Odda		Haukelifjell, Dyrskar	59.846	7.062	1050
O-L-195800		O-DFL-2487	L	University of Oslo, Natural History Museum	Ascomycota	Lecanoromycetes	Lecanorales	Sphaerophoraceae			Sphaerophorus	Sphaerophorus fragilis		Einar Timdal	einar.timdal@nhm.uio.no								Vouchered: Registered Collection					Einar Timdal	23-Jul-2014	Norway	Hordaland	Odda		Haukelifjell, Dyrskar	59.846	7.062	1050
O-L-195803		O-DFL-2490	L	University of Oslo, Natural History Museum	Ascomycota	Lecanoromycetes	Umbilicariales	Umbilicariaceae			Umbilicaria	Umbilicaria hyperborea		Einar Timdal	einar.timdal@nhm.uio.no								Vouchered: Registered Collection					Einar Timdal	23-Jul-2014	Norway	Hordaland	Odda		Haukelifjell, Dyrskar	59.846	7.062	1050
O-L-195804		O-DFL-2491	L	University of Oslo, Natural History Museum	Ascomycota	Lecanoromycetes	Umbilicariales	Umbilicariaceae			Umbilicaria	Umbilicaria crustulosa		Einar Timdal	einar.timdal@nhm.uio.no								Vouchered: Registered Collection					Einar Timdal	23-Jul-2014	Norway	Hordaland	Odda		Haukelifjell, Dyrskar	59.846	7.062	1050
O-L-195806		O-DFL-2493	L	University of Oslo, Natural History Museum	Ascomycota	Lecanoromycetes	Lecanorales	Parmeliaceae			Brodoa	Brodoa intestiniformis		Einar Timdal	einar.timdal@nhm.uio.no								Vouchered: Registered Collection					Einar Timdal	23-Jul-2014	Norway	Hordaland	Odda		Haukelifjell, along river from Holebudalen	59.845	6.974	1060
O-L-195807		O-DFL-2494	L	University of Oslo, Natural History Museum	Ascomycota	Lecanoromycetes	Lecanorales	Parmeliaceae			Melanelia	Melanelia hepatizon		Einar Timdal	einar.timdal@nhm.uio.no								Vouchered: Registered Collection					Einar Timdal	23-Jul-2014	Norway	Hordaland	Odda		Haukelifjell, along river from Holebudalen	59.845	6.974	1060
O-L-195808		O-DFL-2495	L	University of Oslo, Natural History Museum	Ascomycota	Lecanoromycetes	Umbilicariales	Umbilicariaceae			Umbilicaria	Umbilicaria cylindrica		Einar Timdal	einar.timdal@nhm.uio.no								Vouchered: Registered Collection					Einar Timdal	23-Jul-2014	Norway	Hordaland	Odda		Haukelifjell, along river from Holebudalen	59.845	6.974	1060
O-L-195838		O-DFL-2498	L	University of Oslo, Natural History Museum	Ascomycota	Lecanoromycetes	Lecanorales	Ophioparmaceae			Ophioparma	Ophioparma lapponica		Tim B. Wheeler	timothybwheeler@gmail.com								Vouchered: Registered Collection					Tim Wheeler	30-Jun-2014	Norway	Finnmark	Vadso		Klubben	70.117	29.202	60
O-L-195839		O-DFL-2499	L	University of Oslo, Natural History Museum	Ascomycota	Lecanoromycetes	Lecanorales	Parmeliaceae			Protoparmelia	Protoparmelia badia		Annina Launis	annina.launis@helsinki.fi								Vouchered: Registered Collection					Annina Launis	30-Jun-2014	Norway	Finnmark	Vadso		Klubben	70.117	29.2	60
O-L-195841		O-DFL-2501	L	University of Oslo, Natural History Museum	Ascomycota	Lecanoromycetes	Lecanorales	Lecanoraceae			Lecanora	Lecanora intricata		Ulf Arup	ulf.arup@biol.lu.se								Vouchered: Registered Collection					Ulf Arup	30-Jun-2014	Norway	Finnmark	Vadso		Klubben	70.117	29.2	60
O-L-195842		O-DFL-2502	L	University of Oslo, Natural History Museum	Ascomycota	Lecanoromycetes	Lecanorales	Lecanoraceae			Calvitimela	Calvitimela livida		Einar Timdal	einar.timdal@nhm.uio.no							Chemistry: atranorin, stictic acid	Vouchered: Registered Collection					Einar Timdal	30-Jun-2014	Norway	Finnmark	Vadso		Klubben	70.117	29.2	60
O-L-195843		O-DFL-2503	L	University of Oslo, Natural History Museum	Ascomycota	Lecanoromycetes	Umbilicariales	Umbilicariaceae			Umbilicaria	Umbilicaria torrefacta		Einar Timdal	einar.timdal@nhm.uio.no								Vouchered: Registered Collection					Einar Timdal	30-Jun-2014	Norway	Finnmark	Vadso		Klubben	70.116	29.197	60
O-L-195846		O-DFL-2506	L	University of Oslo, Natural History Museum	Ascomycota	Lecanoromycetes	Lecanorales	Porpidiaceae			Mycobilimbia	Mycobilimbia tetramera		Esteve Llop Vallverdu	ellv66@gmail.com								Vouchered: Registered Collection					Esteve Llop Vallverdu	30-Jun-2014	Norway	Finnmark	Nesseby		Mortensnes, Storfjellet	70.13	29.032	100
O-L-195847		O-DFL-2507	L	University of Oslo, Natural History Museum	Ascomycota	Lecanoromycetes	Lecanorales	Catillariaceae			Halecania	Halecania alpivaga		Martin Westberg	Martin.Westberg@nrm.se								Vouchered: Registered Collection					Martin Westberg	30-Jun-2014	Norway	Finnmark	Nesseby		Mortensnes, Storfjellet	70.13	29.032	100
O-L-195848		O-DFL-2508	L	University of Oslo, Natural History Museum	Ascomycota	Lecanoromycetes	Lecanorales	Peltigeraceae			Peltigera	Peltigera malacea		Reidar Haugan	reidar.haugan2@getmail.no								Vouchered: Registered Collection					Reidar Haugan	30-Jun-2014	Norway	Finnmark	Nesseby		Meskelven	70.177	28.68	30
O-L-195849		O-DFL-2509	L	University of Oslo, Natural History Museum	Ascomycota	Lecanoromycetes	Lecanorales	Parmeliaceae			Pseudephebe	Pseudephebe pubescens		Einar Timdal	einar.timdal@nhm.uio.no								Vouchered: Registered Collection					Einar Timdal	01-Jul-2014	Norway	Finnmark	Vadso		Ytre Halsen	70.096	29.414	20
O-L-195850		O-DFL-2510	L	University of Oslo, Natural History Museum	Ascomycota	Lecanoromycetes	Lecanorales	Parmeliaceae			Allantoparmelia	Allantoparmelia alpicola		Einar Timdal	einar.timdal@nhm.uio.no								Vouchered: Registered Collection					Einar Timdal	01-Jul-2014	Norway	Finnmark	Vadso		Ytre Halsen	70.096	29.414	20
O-L-195855		O-DFL-2515	L	University of Oslo, Natural History Museum	Ascomycota	Lecanoromycetes	Lecanorales	Sphaerophoraceae			Sphaerophorus	Sphaerophorus globosus		Einar Timdal	einar.timdal@nhm.uio.no							Chemistry: sphaerophorin	Vouchered: Registered Collection					Einar Timdal	01-Jul-2014	Norway	Finnmark	Vardo		Prestnaeringen	70.44	30.842	10
O-L-195857		O-DFL-2517	L	University of Oslo, Natural History Museum	Ascomycota	Lecanoromycetes	Peltigerales	Pannariaceae			Psoroma	Psoroma hypnorum		Einar Timdal	einar.timdal@nhm.uio.no								Vouchered: Registered Collection					Einar Timdal	01-Jul-2014	Norway	Finnmark	Vardo		Bukkemoltangen	70.426	30.754	35
O-L-195858		O-DFL-2518	L	University of Oslo, Natural History Museum	Ascomycota	Lecanoromycetes	Lecanorales	Parmeliaceae			Alectoria	Alectoria nigricans		Martin Westberg	Martin.Westberg@nrm.se								Vouchered: Registered Collection					Martin Westberg	01-Jul-2014	Norway	Finnmark	Vardo		Bukkemoltangen	70.426	30.756	35
O-L-195859		O-DFL-2555	L	University of Oslo, Natural History Museum	Ascomycota	Lecanoromycetes	Lecanorales	Psoraceae			Protoblastenia	Protoblastenia rupestris		Ana Maria Millanes	ana.millanes@urjc.es								Vouchered: Registered Collection					Ana Millanes	01-Jul-2014	Norway	Finnmark	Vardo		Bukkemoltangen	70.426	30.756	35
O-L-195860		O-DFL-2556	L	University of Oslo, Natural History Museum	Ascomycota	Lecanoromycetes	Ostropales	Gyalectaceae			Gyalecta	Gyalecta jenensis		Ana Maria Millanes	ana.millanes@urjc.es								Vouchered: Registered Collection					Ana Millanes	01-Jul-2014	Norway	Finnmark	Vardo		Bukkemoltangen	70.426	30.756	35
O-L-195861		O-DFL-2519	L	University of Oslo, Natural History Museum	Ascomycota	Lecanoromycetes	Lecanorales	Mycoblastaceae			Tephromela	Tephromela atra		Ana Maria Millanes	ana.millanes@urjc.es								Vouchered: Registered Collection					Ana Millanes	01-Jul-2014	Norway	Finnmark	Vardo		Bukkemoltangen	70.426	30.755	35
O-L-195862		O-DFL-2520	L	University of Oslo, Natural History Museum	Ascomycota	Lecanoromycetes	Lecanorales	Parmeliaceae			Cetraria	Cetraria aculeata		Mika Bendiksby	mika.bendiksby@ntnu.no								Vouchered: Registered Collection					Mika Bendiksby	01-Jul-2014	Norway	Finnmark	Vardo		Bukkemoltangen	70.426	30.756	35
O-L-195864		O-DFL-2522	L	University of Oslo, Natural History Museum	Ascomycota	Lecanoromycetes	Lecanorales	Parmeliaceae			Melanelia	Melanelia hepatizon		Martin Westberg	Martin.Westberg@nrm.se								Vouchered: Registered Collection					Martin Westberg	01-Jul-2014	Norway	Finnmark	Vardo		Bukkemoltangen	70.427	30.76	35
O-L-195866		O-DFL-2524	L	University of Oslo, Natural History Museum	Ascomycota	Lecanoromycetes	Lecanorales	Cladoniaceae			Cladonia	Cladonia arbuscula		Zuzana Pleskova	pleskovicova@gmail.com								Vouchered: Registered Collection					Alica Kosuthova	01-Jul-2014	Norway	Finnmark	Vardo		Skagodden	70.404	31.07	15
O-L-195870		O-DFL-2528	L	University of Oslo, Natural History Museum	Ascomycota	Lecanoromycetes	Lecanorales	Lecanoraceae			Myriolecis	Myriolecis straminea		Martin Westberg	Martin.Westberg@nrm.se								Vouchered: Registered Collection					Martin Westberg	01-Jul-2014	Norway	Finnmark	Vardo		Skagodden	70.405	31.07	15
O-L-195872		O-DFL-2530	L	University of Oslo, Natural History Museum	Ascomycota	Lecanoromycetes	Umbilicariales	Umbilicariaceae			Umbilicaria	Umbilicaria cylindrica		Tor Tonsberg	tor.tonsberg@bot.uib.no								Vouchered: Registered Collection					Tor Tonsberg	02-Jul-2014	Norway	Finnmark	Batsfjord		the top of the valley Skogdalen	70.536	29.692	220
O-L-195873		O-DFL-2531	L	University of Oslo, Natural History Museum	Ascomycota	Lecanoromycetes	Lecanorales	Nephromataceae			Nephroma	Nephroma arcticum		Ana Maria Millanes	ana.millanes@urjc.es								Vouchered: Registered Collection					Ana Millanes	02-Jul-2014	Norway	Finnmark	Batsfjord		the top of the valley Skogdalen	70.536	29.692	220
O-L-195874		O-DFL-2532	L	University of Oslo, Natural History Museum	Ascomycota	Lecanoromycetes	Pertusariales	Icmadophilaceae			Icmadophila	Icmadophila ericetorum		Tor Tonsberg	tor.tonsberg@bot.uib.no								Vouchered: Registered Collection					Tor Tonsberg	02-Jul-2014	Norway	Finnmark	Batsfjord		the top of the valley Skogdalen	70.536	29.692	220
O-L-195875		O-DFL-2533	L	University of Oslo, Natural History Museum	Ascomycota	Lecanoromycetes	Lecanorales	Nephromataceae			Nephroma	Nephroma parile		Tor Tonsberg	tor.tonsberg@bot.uib.no							Chemistry: triterpenoids	Vouchered: Registered Collection					Tor Tonsberg	02-Jul-2014	Norway	Finnmark	Batsfjord		the top of the valley Skogdalen	70.536	29.693	220
O-L-195876		O-DFL-2554	L	University of Oslo, Natural History Museum	Ascomycota	Lecanoromycetes	Lecanorales	Lecanoraceae			Lecanora	Lecanora intricata		Einar Timdal	einar.timdal@nhm.uio.no								Vouchered: Registered Collection					Einar Timdal	02-Jul-2014	Norway	Finnmark	Batsfjord		the top of the valley Skogdalen	70.535	29.694	220
O-L-195877		O-DFL-2534	L	University of Oslo, Natural History Museum	Ascomycota	Lecanoromycetes	Lecanorales	Cladoniaceae			Cladonia	Cladonia amaurocraea		Hakon Holien	Hakon.Holien@hint.no								Vouchered: Registered Collection					Hakon Holien	02-Jul-2014	Norway	Finnmark	Batsfjord		the top of the valley Skogdalen	70.535	29.694	220
O-L-195879		O-DFL-2536	L	University of Oslo, Natural History Museum	Ascomycota	Lecanoromycetes	Umbilicariales	Umbilicariaceae			Umbilicaria	Umbilicaria hyperborea		Reidar Haugan	reidar.haugan2@getmail.no								Vouchered: Registered Collection					Reidar Haugan	02-Jul-2014	Norway	Finnmark	Batsfjord		Syltefjorddalen, at Slangedalen	70.511	29.721	120
O-L-195880		O-DFL-2537	L	University of Oslo, Natural History Museum	Ascomycota	Lecanoromycetes	Lecanorales	Cladoniaceae			Cladonia	Cladonia crispata		Reidar Haugan	reidar.haugan2@getmail.no								Vouchered: Registered Collection					Reidar Haugan	02-Jul-2014	Norway	Finnmark	Batsfjord		Syltefjorddalen, at Slangedalen	70.511	29.721	120
O-L-195881		O-DFL-2538	L	University of Oslo, Natural History Museum	Ascomycota	Lecanoromycetes	Lecanorales	Cladoniaceae			Cladonia	Cladonia bellidiflora		Reidar Haugan	reidar.haugan2@getmail.no								Vouchered: Registered Collection					Reidar Haugan	02-Jul-2014	Norway	Finnmark	Batsfjord		Syltefjorddalen, at Slangedalen	70.511	29.721	120
O-L-195882		O-DFL-2539	L	University of Oslo, Natural History Museum	Ascomycota	Lecanoromycetes	Lecanorales	Parmeliaceae			Cetrariella	Cetrariella delisei		Martin Westberg	Martin.Westberg@nrm.se								Vouchered: Registered Collection					Martin Westberg	02-Jul-2014	Norway	Finnmark	Batsfjord		Syltefjorddalen, at Slangedalen	70.511	29.721	120
O-L-195883		O-DFL-2540	L	University of Oslo, Natural History Museum	Ascomycota	Lecanoromycetes	Lecanorales	Parmeliaceae			Alectoria	Alectoria ochroleuca		Einar Timdal	einar.timdal@nhm.uio.no								Vouchered: Registered Collection					Einar Timdal	02-Jul-2014	Norway	Finnmark	Batsfjord		Batsfjorddalen, near the exit to Syltefjord	70.58	29.654	110
O-L-195886		O-DFL-2543	L	University of Oslo, Natural History Museum	Ascomycota	Lecanoromycetes	Lecanorales	Parmeliaceae			Alectoria	Alectoria nigricans		Einar Timdal	einar.timdal@nhm.uio.no								Vouchered: Registered Collection					Einar Timdal	02-Jul-2014	Norway	Finnmark	Batsfjord		Batsfjorddalen, near the exit to Syltefjord	70.58	29.656	110
O-L-195887		O-DFL-2544	L	University of Oslo, Natural History Museum	Ascomycota	Lecanoromycetes	Lecanorales	Parmeliaceae			Bryoria	Bryoria implexa		Einar Timdal	einar.timdal@nhm.uio.no							Chemistry: no lichen substances	Vouchered: Registered Collection					Einar Timdal	02-Jul-2014	Norway	Finnmark	Batsfjord		Batsfjorddalen, near the exit to Syltefjord	70.58	29.657	110
O-L-195888		O-DFL-2545	L	University of Oslo, Natural History Museum	Ascomycota	Lecanoromycetes	Lecanorales	Parmeliaceae			Hypogymnia	Hypogymnia physodes		Einar Timdal	einar.timdal@nhm.uio.no								Vouchered: Registered Collection					Einar Timdal	02-Jul-2014	Norway	Finnmark	Batsfjord		Batsfjorddalen, near the exit to Syltefjord	70.58	29.657	110
O-L-195889		O-DFL-2546	L	University of Oslo, Natural History Museum	Ascomycota	Lecanoromycetes	Teloschistales	Teloschistaceae			Blastenia	Blastenia ammiospila		Ulf Arup	ulf.arup@biol.lu.se								Vouchered: Registered Collection					Ulf Arup	02-Jul-2014	Norway	Finnmark	Batsfjord		Batsfjorddalen, near the exit to Syltefjord	70.58	29.657	110
O-L-195890		O-DFL-2547	L	University of Oslo, Natural History Museum	Ascomycota	Lecanoromycetes	Peltigerales	Pannariaceae			Protopannaria	Protopannaria pezizoides		Einar Timdal	einar.timdal@nhm.uio.no								Vouchered: Registered Collection					Einar Timdal	02-Jul-2014	Norway	Finnmark	Batsfjord		Batsfjorddalen, near the exit to Syltefjord	70.58	29.658	110
O-L-195891		O-DFL-1824	L	University of Oslo, Natural History Museum	Ascomycota	Lecanoromycetes	Lecanorales	Nephromataceae			Nephroma	Nephroma expallidum		Einar Timdal	einar.timdal@nhm.uio.no								Vouchered: Registered Collection					Einar Timdal	02-Jul-2014	Norway	Finnmark	Batsfjord		Batsfjorddalen, near the exit to Syltefjord	70.58	29.658	110
O-L-195892		O-DFL-2549	L	University of Oslo, Natural History Museum	Ascomycota	Lecanoromycetes	Peltigerales	Lobariaceae			Lobaria	Lobaria linita		Einar Timdal	einar.timdal@nhm.uio.no								Vouchered: Registered Collection					Einar Timdal	02-Jul-2014	Norway	Finnmark	Batsfjord		Batsfjorddalen, near the exit to Syltefjord	70.58	29.657	110
O-L-195895		O-DFL-2552	L	University of Oslo, Natural History Museum	Ascomycota	Lecanoromycetes	Lecanorales	Cladoniaceae			Cladonia	Cladonia coccifera		Hakon Holien	Hakon.Holien@hint.no								Vouchered: Registered Collection					Hakon Holien	02-Jul-2014	Norway	Finnmark	Batsfjord		hill E of lake Adamsvann	70.548	29.439	360
O-L-195896		O-DFL-2553	L	University of Oslo, Natural History Museum	Ascomycota	Lecanoromycetes	Lecanorales	Lecanoraceae			Lecanora	Lecanora leptacina		Einar Timdal	einar.timdal@nhm.uio.no								Vouchered: Registered Collection					Einar Timdal	02-Jul-2014	Norway	Finnmark	Batsfjord		hill E of lake Adamsvann	70.548	29.439	360
O-L-195898		O-DFL-2557	L	University of Oslo, Natural History Museum	Ascomycota	Lecanoromycetes	Umbilicariales	Umbilicariaceae			Umbilicaria	Umbilicaria arctica		Einar Timdal	einar.timdal@nhm.uio.no								Vouchered: Registered Collection					Einar Timdal	03-Jul-2014	Norway	Finnmark	Vardo		Komagnes	70.207	30.468	5
O-L-195899		O-DFL-2558	L	University of Oslo, Natural History Museum	Ascomycota	Lecanoromycetes	Lecanorales	Parmeliaceae			Allantoparmelia	Allantoparmelia alpicola		Einar Timdal	einar.timdal@nhm.uio.no								Vouchered: Registered Collection					Einar Timdal	03-Jul-2014	Norway	Finnmark	Vadso		Holmfjellet	70.129	30.149	120
O-L-195902		O-DFL-2562	L	University of Oslo, Natural History Museum	Ascomycota	Lecanoromycetes	Lecanorales	Parmeliaceae			Parmeliopsis	Parmeliopsis ambigua		Reidar Haugan	reidar.haugan2@getmail.no								Vouchered: Registered Collection					Reidar Haugan	04-Jul-2014	Norway	Finnmark	Nesseby		Gii`sagai`sa, between Karlebotn and Reppen	70.102	28.62	80
O-L-195904		O-DFL-2564	L	University of Oslo, Natural History Museum	Ascomycota	Lecanoromycetes	Lecanorales	Parmeliaceae			Montanelia	Montanelia panniformis		Reidar Haugan	reidar.haugan2@getmail.no								Vouchered: Registered Collection					Reidar Haugan	04-Jul-2014	Norway	Finnmark	Nesseby		Gii`sagai`sa, between Karlebotn and Reppen	70.102	28.62	80
O-L-195905		O-DFL-2565	L	University of Oslo, Natural History Museum	Ascomycota	Lecanoromycetes	Lecanorales	Cladoniaceae			Cladonia	Cladonia stellaris		Zuzana Pleskova	pleskovicova@gmail.com								Vouchered: Registered Collection					Alica Kosuthova	04-Jul-2014	Norway	Finnmark	Nesseby		Gii`sagai`sa, between Karlebotn and Reppen	70.102	28.62	80
O-L-195906		O-DFL-2566	L	University of Oslo, Natural History Museum	Ascomycota	Lecanoromycetes	Lecanorales	Cladoniaceae			Cladonia	Cladonia bellidiflora		Einar Timdal	einar.timdal@nhm.uio.no								Vouchered: Registered Collection					Alica Kosuthova	04-Jul-2014	Norway	Finnmark	Nesseby		Gii`sagai`sa, between Karlebotn and Reppen	70.102	28.62	80
O-L-195909		O-DFL-2569	L	University of Oslo, Natural History Museum	Ascomycota	Lecanoromycetes	Lecanorales	Cladoniaceae			Cladonia	Cladonia squamosa		Hakon Holien	Hakon.Holien@hint.no								Vouchered: Registered Collection					Hakon Holien	04-Jul-2014	Norway	Finnmark	Nesseby		Gii`sagai`sa, between Karlebotn and Reppen	70.101	28.62	80
O-L-195911		O-DFL-2571	L	University of Oslo, Natural History Museum	Ascomycota	Lecanoromycetes	Lecanorales	Cladoniaceae			Cladonia	Cladonia sulphurina		Zuzana Pleskova	pleskovicova@gmail.com								Vouchered: Registered Collection					Alica Kosuthova	04-Jul-2014	Norway	Finnmark	Nesseby		Gii`sagai`sa, between Karlebotn and Reppen	70.102	28.62	80
O-L-195912		O-DFL-2573	L	University of Oslo, Natural History Museum	Ascomycota	Lecanoromycetes	Pertusariales	Ochrolechiaceae			Ochrolechia	Ochrolechia mahluensis		Hakon Holien	Hakon.Holien@hint.no								Vouchered: Registered Collection					Hakon Holien	04-Jul-2014	Norway	Finnmark	Nesseby		Gii`sagai`sa, between Karlebotn and Reppen	70.102	28.62	80
O-L-195913		O-DFL-2574	L	University of Oslo, Natural History Museum	Ascomycota	Lecanoromycetes	Ostropales	Thelotremataceae			Diploschistes	Diploschistes scruposus		Samantha Fernandez	Samantha.Fernandez@nrm.se								Vouchered: Registered Collection					Samantha Fernandez	04-Jul-2014	Norway	Finnmark	Nesseby		Gii`sagai`sa, between Karlebotn and Reppen	70.102	28.62	80
O-L-195914		O-DFL-2575	L	University of Oslo, Natural History Museum	Ascomycota	Lecanoromycetes	Lecanorales	Cladoniaceae			Cladonia	Cladonia pyxidata		Einar Timdal	einar.timdal@nhm.uio.no							Chemistry: fumarprotocetraric acid (major), protocetraric acid (minor)	Vouchered: Registered Collection					Einar Timdal	04-Jul-2014	Norway	Finnmark	Sor-Varanger		Balgami	69.978	29.582	30
O-L-195915		O-DFL-2576	L	University of Oslo, Natural History Museum	Ascomycota	Lecanoromycetes	Lecanorales	Lecanoraceae			Calvitimela	Calvitimela melaleuca		Einar Timdal	einar.timdal@nhm.uio.no							Chemistry: alectorialic acid, norstictic acid	Vouchered: Registered Collection					Einar Timdal	04-Jul-2014	Norway	Finnmark	Sor-Varanger		Balgami	69.978	29.582	30
O-L-195916		O-DFL-2577	L	University of Oslo, Natural History Museum	Ascomycota	Lecanoromycetes	Lecanorales	Lecideaceae			Lecidea	Lecidea auriculata		Einar Timdal	einar.timdal@nhm.uio.no							Chemistry: no lichen substances	Vouchered: Registered Collection					Einar Timdal	04-Jul-2014	Norway	Finnmark	Sor-Varanger		Balgami	69.978	29.582	30
O-L-195917		O-DFL-2578	L	University of Oslo, Natural History Museum	Ascomycota	Lecanoromycetes	Lecanoromycetes_incertae_sedis	Fuscideaceae			Fuscidea	Fuscidea mollis		Einar Timdal	einar.timdal@nhm.uio.no							Chemistry: divaricatic acid	Vouchered: Registered Collection					Einar Timdal	04-Jul-2014	Norway	Finnmark	Sor-Varanger		Balgami	69.978	29.582	30
O-L-195918		O-DFL-2579	L	University of Oslo, Natural History Museum	Ascomycota	Lecanoromycetes	Lecanorales	Sphaerophoraceae			Sphaerophorus	Sphaerophorus globosus		Einar Timdal	einar.timdal@nhm.uio.no							Chemistry: sphaerophorin, squamatic acid	Vouchered: Registered Collection					Einar Timdal	04-Jul-2014	Norway	Finnmark	Sor-Varanger		Balgami	69.979	29.582	30
O-L-195919		O-DFL-2580	L	University of Oslo, Natural History Museum	Ascomycota	Lecanoromycetes	Pertusariales	Icmadophilaceae			Siphula	Siphula ceratites		Einar Timdal	einar.timdal@nhm.uio.no								Vouchered: Registered Collection					Einar Timdal	04-Jul-2014	Norway	Finnmark	Sor-Varanger		Balgami	69.979	29.582	30
O-L-195920		O-DFL-2581	L	University of Oslo, Natural History Museum	Ascomycota	Lecanoromycetes	Teloschistales	Physciaceae			Physconia	Physconia muscigena		Einar Timdal	einar.timdal@nhm.uio.no								Vouchered: Registered Collection					Einar Timdal	04-Jul-2014	Norway	Finnmark	Sor-Varanger		Balgami	69.979	29.582	30
O-L-195921		O-DFL-2582	L	University of Oslo, Natural History Museum	Ascomycota	Lecanoromycetes	Lecanorales	Parmeliaceae			Hypogymnia	Hypogymnia physodes		Martin Westberg	Martin.Westberg@nrm.se								Vouchered: Registered Collection					Martin Westberg	04-Jul-2014	Norway	Finnmark	Sor-Varanger		hill W of Storsand	70.006	29.371	35
O-L-195923		O-DFL-2585	L	University of Oslo, Natural History Museum	Ascomycota	Lecanoromycetes	Umbilicariales	Umbilicariaceae			Umbilicaria	Umbilicaria proboscidea		Reidar Haugan	reidar.haugan2@getmail.no								Vouchered: Registered Collection					Reidar Haugan	04-Jul-2014	Norway	Finnmark	Sor-Varanger		hill W of Storsand	70.006	29.37	35
O-L-195924		O-DFL-2586	L	University of Oslo, Natural History Museum	Ascomycota	Lecanoromycetes	Lecanorales	Stereocaulaceae			Stereocaulon	Stereocaulon cumulatum		Mans M. Svensson	mans.svensson@slu.se								Vouchered: Registered Collection					Mans Svensson	04-Jul-2014	Norway	Finnmark	Sor-Varanger		hill W of Storsand	70.006	29.371	35
O-L-195925		O-DFL-2587	L	University of Oslo, Natural History Museum	Ascomycota	Lecanoromycetes	Umbilicariales	Umbilicariaceae			Umbilicaria	Umbilicaria hyperborea		Reidar Haugan	reidar.haugan2@getmail.no								Vouchered: Registered Collection					Reidar Haugan	04-Jul-2014	Norway	Finnmark	Sor-Varanger		hill W of Storsand	70.006	29.371	35
O-L-195926		O-DFL-2583	L	University of Oslo, Natural History Museum	Ascomycota	Lecanoromycetes	Lecanorales	Parmeliaceae			Cetrariella	Cetrariella commixta		Martin Westberg	Martin.Westberg@nrm.se								Vouchered: Registered Collection					Martin Westberg	04-Jul-2014	Norway	Finnmark	Sor-Varanger		hill W of Storsand	70.006	29.371	35
O-L-195928		O-DFL-2589	L	University of Oslo, Natural History Museum	Ascomycota	Lecanoromycetes	Lecanorales	Ramalinaceae			Ramalina	Ramalina polymorpha		Einar Timdal	einar.timdal@nhm.uio.no								Vouchered: Registered Collection					Einar Timdal	05-Jul-2014	Norway	Finnmark	Tana		Geaidnonjoaski	70.436	27.71	220
O-L-195929		O-DFL-2590	L	University of Oslo, Natural History Museum	Ascomycota	Lecanoromycetes	Lecanorales	Lecanoraceae			Rhizoplaca	Rhizoplaca melanophthalma		Einar Timdal	einar.timdal@nhm.uio.no							Chemistry: unknown substances, usnic acid	Vouchered: Registered Collection					Einar Timdal	05-Jul-2014	Norway	Finnmark	Tana		Geaidnonjoaski	70.436	27.71	220
O-L-195931		O-DFL-2592	L	University of Oslo, Natural History Museum	Ascomycota	Lecanoromycetes	Lecanorales	Catillariaceae			Toninia	Toninia alutacea		Einar Timdal	einar.timdal@nhm.uio.no								Vouchered: Registered Collection					Einar Timdal	05-Jul-2014	Norway	Finnmark	Lebesby		Underfossen	70.382	26.632	40
O-L-195932		O-DFL-2588	L	University of Oslo, Natural History Museum	Ascomycota	Lecanoromycetes	Lecanorales	Peltigeraceae			Peltigera	Peltigera neckeri		Einar Timdal	einar.timdal@nhm.uio.no								Vouchered: Registered Collection					Einar Timdal	05-Jul-2014	Norway	Finnmark	Lebesby		Underfossen	70.382	26.632	40
O-L-195933		O-DFL-2593	L	University of Oslo, Natural History Museum	Ascomycota	Lecanoromycetes	Lecanorales	Parmeliaceae			Melanohalea	Melanohalea olivacea		Einar Timdal	einar.timdal@nhm.uio.no								Vouchered: Registered Collection					Einar Timdal	30-Jun-2014	Norway	Finnmark	Vadso		Klubben	70.117	29.208	60
O-L-195934		O-DFL-2594	L	University of Oslo, Natural History Museum	Ascomycota	Lecanoromycetes	Lecanorales	Parmeliaceae			Parmeliopsis	Parmeliopsis ambigua		Einar Timdal	einar.timdal@nhm.uio.no								Vouchered: Registered Collection					Einar Timdal	30-Jun-2014	Norway	Finnmark	Vadso		Klubben	70.117	29.208	60
O-L-195936		O-DFL-2596	L	University of Oslo, Natural History Museum	Ascomycota	Lecanoromycetes	Umbilicariales	Umbilicariaceae			Umbilicaria	Umbilicaria proboscidea		Ana Maria Millanes	ana.millanes@urjc.es								Vouchered: Registered Collection					Ana Millanes	30-Jun-2014	Norway	Finnmark	Vadso		Klubben	70.116	29.197	60
O-L-195939		O-DFL-2599	L	University of Oslo, Natural History Museum	Ascomycota	Lecanoromycetes	Lecanorales	Cladoniaceae			Cladonia	Cladonia uncialis		Hakon Holien	Hakon.Holien@hint.no								Vouchered: Registered Collection					Hakon Holien	30-Jun-2014	Norway	Finnmark	Vadso		Klubben	70.116	29.197	60
O-L-195940		O-DFL-2601	L	University of Oslo, Natural History Museum	Ascomycota	Lecanoromycetes	Lecanorales	Acarosporaceae			Pleopsidium	Pleopsidium chlorophanum		Einar Timdal	einar.timdal@nhm.uio.no								Vouchered: Registered Collection					Einar Timdal	30-Jun-2014	Norway	Finnmark	Vadso		Klubben	70.116	29.197	60
O-L-195944		O-DFL-2605	L	University of Oslo, Natural History Museum	Ascomycota	Lecanoromycetes	Lecanorales	Parmeliaceae			Vulpicida	Vulpicida pinastri		Hakon Holien	Hakon.Holien@hint.no								Vouchered: Registered Collection					Hakon Holien	30-Jun-2014	Norway	Finnmark	Nesseby		Meskelven	70.177	28.68	30
O-L-195945		O-DFL-2600	L	University of Oslo, Natural History Museum	Ascomycota	Lecanoromycetes	Pertusariales	Ochrolechiaceae			Ochrolechia	Ochrolechia frigida		Annina Launis	annina.launis@helsinki.fi								Vouchered: Registered Collection					Annina Launis	01-Jul-2014	Norway	Finnmark	Vadso		Ytre Halsen	70.096	29.414	20
O-L-195946		O-DFL-2606	L	University of Oslo, Natural History Museum	Ascomycota	Lecanoromycetes	Lecanorales	Parmeliaceae			Cetrariella	Cetrariella delisei		Hakon Holien	Hakon.Holien@hint.no								Vouchered: Registered Collection					Hakon Holien	01-Jul-2014	Norway	Finnmark	Vardo		Prestnaeringen	70.44	30.842	10
O-L-195947		O-DFL-2607	L	University of Oslo, Natural History Museum	Ascomycota	Lecanoromycetes	Lecanorales	Parmeliaceae			Parmelia	Parmelia omphalodes		Hakon Holien	Hakon.Holien@hint.no								Vouchered: Registered Collection					Hakon Holien	01-Jul-2014	Norway	Finnmark	Vardo		Bukkemoltangen	70.427	30.755	35
O-L-195948		O-DFL-2608	L	University of Oslo, Natural History Museum	Ascomycota	Lecanoromycetes	Pertusariales	Icmadophilaceae			Thamnolia	Thamnolia vermicularis		Hakon Holien	Hakon.Holien@hint.no								Vouchered: Registered Collection					Hakon Holien	01-Jul-2014	Norway	Finnmark	Vardo		Bukkemoltangen	70.427	30.757	35
O-L-195949		O-DFL-2609	L	University of Oslo, Natural History Museum	Ascomycota	Lecanoromycetes	Lecanorales	Sphaerophoraceae			Sphaerophorus	Sphaerophorus globosus		Hakon Holien	Hakon.Holien@hint.no								Vouchered: Registered Collection					Hakon Holien	01-Jul-2014	Norway	Finnmark	Vardo		Bukkemoltangen	70.428	30.756	35
O-L-195950		O-DFL-2610	L	University of Oslo, Natural History Museum	Ascomycota	Lecanoromycetes	Lecanorales	Parmeliaceae			Alectoria	Alectoria nigricans		Hakon Holien	Hakon.Holien@hint.no								Vouchered: Registered Collection					Hakon Holien	01-Jul-2014	Norway	Finnmark	Vardo		Bukkemoltangen	70.428	30.757	35
O-L-195951		O-DFL-2611	L	University of Oslo, Natural History Museum	Ascomycota	Lecanoromycetes	Pertusariales	Ochrolechiaceae			Ochrolechia	Ochrolechia tartarea		Hakon Holien	Hakon.Holien@hint.no								Vouchered: Registered Collection					Hakon Holien	01-Jul-2014	Norway	Finnmark	Vardo		Bukkemoltangen	70.431	30.76	35
O-L-195956		O-DFL-2616	L	University of Oslo, Natural History Museum	Ascomycota	Lecanoromycetes	Lecanorales	Cladoniaceae			Cladonia	Cladonia ecmocyna		Hakon Holien	Hakon.Holien@hint.no								Vouchered: Registered Collection					Hakon Holien	01-Jul-2014	Norway	Finnmark	Vardo		Skagodden	70.402	31.075	15
O-L-195957		O-DFL-2617	L	University of Oslo, Natural History Museum	Ascomycota	Lecanoromycetes	Umbilicariales	Umbilicariaceae			Umbilicaria	Umbilicaria cylindrica		Hakon Holien	Hakon.Holien@hint.no								Vouchered: Registered Collection					Hakon Holien	02-Jul-2014	Norway	Finnmark	Batsfjord		the top of the valley Skogdalen	70.536	29.692	220
O-L-195958		O-DFL-2618	L	University of Oslo, Natural History Museum	Ascomycota	Lecanoromycetes	Lecanorales	Cladoniaceae			Cladonia	Cladonia bellidiflora		Einar Timdal	einar.timdal@nhm.uio.no								Vouchered: Registered Collection					Einar Timdal	02-Jul-2014	Norway	Finnmark	Batsfjord		the top of the valley Skogdalen	70.536	29.692	220
O-L-195959		O-DFL-2619	L	University of Oslo, Natural History Museum	Ascomycota	Lecanoromycetes	Lecanorales	Cladoniaceae			Cladonia	Cladonia pleurota		Einar Timdal	einar.timdal@nhm.uio.no							Chemistry: usnic acid, zeorin	Vouchered: Registered Collection					Einar Timdal	02-Jul-2014	Norway	Finnmark	Batsfjord		the top of the valley Skogdalen	70.536	29.692	220
O-L-195960		O-DFL-2620	L	University of Oslo, Natural History Museum	Ascomycota	Lecanoromycetes	Lecanorales	Lecideaceae			Bryobilimbia	Bryobilimbia diapensiae		Siri Rui	siri.rui@nhm.uio.no								Vouchered: Registered Collection					Siri Rui	02-Jul-2014	Norway	Finnmark	Batsfjord		the top of the valley Skogdalen	70.536	29.692	220
O-L-195963		O-DFL-2623	L	University of Oslo, Natural History Museum	Ascomycota	Lecanoromycetes	Lecanorales	Cladoniaceae			Cladonia	Cladonia carneola		Zuzana Pleskova	pleskovicova@gmail.com								Vouchered: Registered Collection					Alica Kosuthova	02-Jul-2014	Norway	Finnmark	Batsfjord		Syltefjorddalen, at Slangedalen	70.511	29.721	120
O-L-195964		O-DFL-2624	L	University of Oslo, Natural History Museum	Ascomycota	Lecanoromycetes	Lecanorales	Cladoniaceae			Cladonia	Cladonia furcata		Tor Tonsberg	tor.tonsberg@bot.uib.no								Vouchered: Registered Collection					Tor Tonsberg	02-Jul-2014	Norway	Finnmark	Batsfjord		Batsfjorddalen, near the exit to Syltefjord	70.581	29.658	110
O-L-195967		O-DFL-2627	L	University of Oslo, Natural History Museum	Ascomycota	Lecanoromycetes	Pertusariales	Ochrolechiaceae			Ochrolechia	Ochrolechia upsaliensis		Hakon Holien	Hakon.Holien@hint.no								Vouchered: Registered Collection					Hakon Holien	02-Jul-2014	Norway	Finnmark	Batsfjord		Batsfjorddalen, near the exit to Syltefjord	70.58	29.658	110
O-L-195970		O-DFL-2630	L	University of Oslo, Natural History Museum	Ascomycota	Lecanoromycetes	Peltigerales	Pannariaceae			Protopannaria	Protopannaria pezizoides		Hakon Holien	Hakon.Holien@hint.no								Vouchered: Registered Collection					Hakon Holien	02-Jul-2014	Norway	Finnmark	Batsfjord		Batsfjorddalen, near the exit to Syltefjord	70.58	29.659	110
O-L-195971		O-DFL-2631	L	University of Oslo, Natural History Museum	Ascomycota	Lecanoromycetes	Umbilicariales	Umbilicariaceae			Umbilicaria	Umbilicaria hyperborea		Einar Timdal	einar.timdal@nhm.uio.no								Vouchered: Registered Collection					Einar Timdal	03-Jul-2014	Norway	Finnmark	Vadso		Holmfjellet	70.129	30.148	120
O-L-195976		O-DFL-2636	L	University of Oslo, Natural History Museum	Ascomycota	Lecanoromycetes	Lecanorales	Cladoniaceae			Cladonia	Cladonia straminea		Einar Timdal	einar.timdal@nhm.uio.no								Vouchered: Registered Collection					Einar Timdal	04-Jul-2014	Norway	Finnmark	Nesseby		Gii`sagai`sa, between Karlebotn and Reppen	70.101	28.622	80
O-L-195977		O-DFL-2637	L	University of Oslo, Natural History Museum	Ascomycota	Lecanoromycetes	Lecanorales	Sphaerophoraceae			Sphaerophorus	Sphaerophorus fragilis		Einar Timdal	einar.timdal@nhm.uio.no								Vouchered: Registered Collection					Einar Timdal	04-Jul-2014	Norway	Finnmark	Nesseby		Gii`sagai`sa, between Karlebotn and Reppen	70.101	28.621	80
O-L-195981		O-DFL-2641	L	University of Oslo, Natural History Museum	Ascomycota	Lecanoromycetes	Lecanorales	Cladoniaceae			Cladonia	Cladonia cyanipes		Einar Timdal	einar.timdal@nhm.uio.no								Vouchered: Registered Collection					Einar Timdal	04-Jul-2014	Norway	Finnmark	Nesseby		Gii`sagai`sa, between Karlebotn and Reppen	70.101	28.622	80
O-L-195982		O-DFL-2642	L	University of Oslo, Natural History Museum	Ascomycota	Lecanoromycetes	Lecanorales	Parmeliaceae			Bryocaulon	Bryocaulon divergens		Einar Timdal	einar.timdal@nhm.uio.no								Vouchered: Registered Collection					Einar Timdal	04-Jul-2014	Norway	Finnmark	Nesseby		Gii`sagai`sa, between Karlebotn and Reppen	70.102	28.622	80
O-L-195985		O-DFL-2645	L	University of Oslo, Natural History Museum	Ascomycota	Lecanoromycetes	Lecanorales	Parmeliaceae			Cetrariella	Cetrariella fastigiata		Reidar Haugan	reidar.haugan2@getmail.no								Vouchered: Registered Collection					Reidar Haugan	04-Jul-2014	Norway	Finnmark	Sor-Varanger		Balgami	69.978	29.581	30
O-L-195986		O-DFL-2646	L	University of Oslo, Natural History Museum	Ascomycota	Lecanoromycetes	Lecanorales	Parmeliaceae			Pseudephebe	Pseudephebe pubescens		Reidar Haugan	reidar.haugan2@getmail.no								Vouchered: Registered Collection					Reidar Haugan	04-Jul-2014	Norway	Finnmark	Sor-Varanger		Balgami	69.978	29.581	30
O-L-195987		O-DFL-2647	L	University of Oslo, Natural History Museum	Ascomycota	Lecanoromycetes	Lecanorales	Cladoniaceae			Cladonia	Cladonia subfurcata		Hakon Holien	Hakon.Holien@hint.no								Vouchered: Registered Collection					Hakon Holien	04-Jul-2014	Norway	Finnmark	Sor-Varanger		hill W of Storsand	70.006	29.372	35
O-L-195989		O-DFL-2649	L	University of Oslo, Natural History Museum	Ascomycota	Lecanoromycetes	Lecanorales	Parmeliaceae			Parmeliopsis	Parmeliopsis hyperopta		Hakon Holien	Hakon.Holien@hint.no								Vouchered: Registered Collection					Hakon Holien	04-Jul-2014	Norway	Finnmark	Sor-Varanger		hill W of Storsand	70.006	29.37	35
O-L-195990		O-DFL-2650	L	University of Oslo, Natural History Museum	Ascomycota	Lecanoromycetes	Lecanorales	Parmeliaceae			Parmeliopsis	Parmeliopsis ambigua		Hakon Holien	Hakon.Holien@hint.no								Vouchered: Registered Collection					Hakon Holien	04-Jul-2014	Norway	Finnmark	Sor-Varanger		hill W of Storsand	70.006	29.369	35
O-L-195991		O-DFL-2651	L	University of Oslo, Natural History Museum	Ascomycota	Lecanoromycetes	Lecanorales	Peltigeraceae			Peltigera	Peltigera membranacea		Reidar Haugan	reidar.haugan2@getmail.no								Vouchered: Registered Collection					Reidar Haugan	06-Aug-2014	Norway	Sor-Trondelag	Orland		Storfosna, Haugan	63.668	9.404	17
O-L-195992		O-DFL-2652	L	University of Oslo, Natural History Museum	Ascomycota	Lecanoromycetes	Teloschistales	Physciaceae			Physcia	Physcia aipolia		Reidar Haugan	reidar.haugan2@getmail.no								Vouchered: Registered Collection					Reidar Haugan	06-Aug-2014	Norway	Sor-Trondelag	Orland		Storfosna, Haugan	63.668	9.404	32
O-L-195993		O-DFL-2653	L	University of Oslo, Natural History Museum	Ascomycota	Lecanoromycetes	Lecanorales	Parmeliaceae			Platismatia	Platismatia glauca		Reidar Haugan	reidar.haugan2@getmail.no								Vouchered: Registered Collection					Reidar Haugan	06-Aug-2014	Norway	Sor-Trondelag	Orland		Storfosna, Haugan	63.668	9.404	28
O-L-195994		O-DFL-2654	L	University of Oslo, Natural History Museum	Ascomycota	Lecanoromycetes	Lecanorales	Parmeliaceae			Parmelia	Parmelia saxatilis		Reidar Haugan	reidar.haugan2@getmail.no							Chemistry: atranorin, lobaric acid, salazinic acid	Vouchered: Registered Collection					Reidar Haugan	06-Aug-2014	Norway	Sor-Trondelag	Orland		Storfosna, Haugan	63.668	9.404	16
O-L-195995		O-DFL-2655	L	University of Oslo, Natural History Museum	Ascomycota	Lecanoromycetes	Lecanorales	Parmeliaceae			Parmelia	Parmelia serrana		Einar Timdal	einar.timdal@nhm.uio.no	DNA match						Chemistry: atranorin, lichesterinic acid, lobaric acid, protolichesterinic acid, salazinic acid	Vouchered: Registered Collection					Reidar Haugan	06-Aug-2014	Norway	Sor-Trondelag	Orland		Storfosna, Haugan	63.668	9.404	15
O-L-195997		O-DFL-2657	L	University of Oslo, Natural History Museum	Ascomycota	Lecanoromycetes	Lecanorales	Parmeliaceae			Melanelixia	Melanelixia subaurifera		Reidar Haugan	reidar.haugan2@getmail.no								Vouchered: Registered Collection					Reidar Haugan	06-Aug-2014	Norway	Sor-Trondelag	Orland		Storfosna, Haugan	63.668	9.404	11
O-L-195999		O-DFL-2659	L	University of Oslo, Natural History Museum	Ascomycota	Lecanoromycetes	Lecanorales	Parmeliaceae			Pseudevernia	Pseudevernia furfuracea		Reidar Haugan	reidar.haugan2@getmail.no								Vouchered: Registered Collection					Reidar Haugan	06-Aug-2014	Norway	Sor-Trondelag	Orland		Storfosna, Haugan	63.668	9.404	8
O-L-196000		O-DFL-2660	L	University of Oslo, Natural History Museum	Ascomycota	Lecanoromycetes	Lecanorales	Parmeliaceae			Parmelia	Parmelia sulcata		Reidar Haugan	reidar.haugan2@getmail.no								Vouchered: Registered Collection					Reidar Haugan	06-Aug-2014	Norway	Sor-Trondelag	Orland		Storfosna, Haugan	63.668	9.404	6
O-L-196001		O-DFL-2661	L	University of Oslo, Natural History Museum	Ascomycota	Lecanoromycetes	Lecanorales	Parmeliaceae			Tuckermannopsis	Tuckermannopsis chlorophylla		Reidar Haugan	reidar.haugan2@getmail.no								Vouchered: Registered Collection					Reidar Haugan	06-Aug-2014	Norway	Sor-Trondelag	Orland		Storfosna, Haugan	63.668	9.404	6
O-L-196002		O-DFL-2662	L	University of Oslo, Natural History Museum	Ascomycota	Lecanoromycetes	Lecanorales	Ramalinaceae			Ramalina	Ramalina farinacea		Reidar Haugan	reidar.haugan2@getmail.no							Chemistry: protocetraric acid, usnic acid	Vouchered: Registered Collection					Reidar Haugan	06-Aug-2014	Norway	Sor-Trondelag	Orland		Storfosna, Haugan	63.668	9.404	5
O-L-196004		O-DFL-2664	L	University of Oslo, Natural History Museum	Ascomycota	Lecanoromycetes	Teloschistales	Physciaceae			Phaeophyscia	Phaeophyscia orbicularis		Reidar Haugan	reidar.haugan2@getmail.no								Vouchered: Registered Collection					Reidar Haugan	06-Aug-2014	Norway	Sor-Trondelag	Orland		Storfosna, Haugan	63.668	9.404	4
O-L-196005		O-DFL-2665	L	University of Oslo, Natural History Museum	Ascomycota	Lecanoromycetes	Teloschistales	Physciaceae			Physcia	Physcia adscendens		Reidar Haugan	reidar.haugan2@getmail.no								Vouchered: Registered Collection					Reidar Haugan	06-Aug-2014	Norway	Sor-Trondelag	Orland		Storfosna, Haugan	63.668	9.404	3
O-L-196007		O-DFL-2667	L	University of Oslo, Natural History Museum	Ascomycota	Lecanoromycetes	Teloschistales	Physciaceae			Physcia	Physcia tenella		Reidar Haugan	reidar.haugan2@getmail.no								Vouchered: Registered Collection					Reidar Haugan	06-Aug-2014	Norway	Sor-Trondelag	Orland		Storfosna, Haugan	63.668	9.404	3
O-L-196008		O-DFL-2668	L	University of Oslo, Natural History Museum	Ascomycota	Lecanoromycetes	Lecanorales	Parmeliaceae			Melanohalea	Melanohalea exasperata		Reidar Haugan	reidar.haugan2@getmail.no								Vouchered: Registered Collection					Reidar Haugan	06-Aug-2014	Norway	Sor-Trondelag	Orland		Storfosna, Haugan	63.668	9.404	3
O-L-196009		O-DFL-2669	L	University of Oslo, Natural History Museum	Ascomycota	Eurotiomycetes	Verrucariales	Verrucariaceae			Dermatocarpon	Dermatocarpon miniatum		Reidar Haugan	reidar.haugan2@getmail.no								Vouchered: Registered Collection					Reidar Haugan	06-Aug-2014	Norway	Sor-Trondelag	Orland		Storfosna, Haugan	63.668	9.404	1
O-L-196010		O-DFL-2670	L	University of Oslo, Natural History Museum	Ascomycota	Lecanoromycetes	Lecanorales	Ramalinaceae			Ramalina	Ramalina siliquosa		Reidar Haugan	reidar.haugan2@getmail.no							Chemistry: protocetraric acid (minor), salazinic acid (major), usnic acid (trace)	Vouchered: Registered Collection					Reidar Haugan	07-Aug-2014	Norway	Sor-Trondelag	Orland		Krakvag, Krakoya	63.638	9.313	13
O-L-196012		O-DFL-2672	L	University of Oslo, Natural History Museum	Ascomycota	Lecanoromycetes	Lecanorales	Parmeliaceae			Xanthoparmelia	Xanthoparmelia pulla		Reidar Haugan	reidar.haugan2@getmail.no								Vouchered: Registered Collection					Reidar Haugan	07-Aug-2014	Norway	Sor-Trondelag	Orland		Krakvag, Krakoya	63.638	9.313	13
O-L-196015		O-DFL-2675	L	University of Oslo, Natural History Museum	Ascomycota	Lecanoromycetes	Pertusariales	Ochrolechiaceae			Ochrolechia	Ochrolechia parella		Reidar Haugan	reidar.haugan2@getmail.no								Vouchered: Registered Collection					Reidar Haugan	07-Aug-2014	Norway	Sor-Trondelag	Orland		Krakvag, Krakoya	63.642	9.314	14
O-L-196016		O-DFL-2676	L	University of Oslo, Natural History Museum	Ascomycota	Lecanoromycetes	Lecanorales	Ramalinaceae			Ramalina	Ramalina cuspidata		Reidar Haugan	reidar.haugan2@getmail.no							Chemistry: usnic acid	Vouchered: Registered Collection					Reidar Haugan	07-Aug-2014	Norway	Sor-Trondelag	Orland		Krakvag, Krakoya	63.642	9.313	12
O-L-196018		O-DFL-2678	L	University of Oslo, Natural History Museum	Ascomycota	Lecanoromycetes	Teloschistales	Teloschistaceae			Blastenia	Blastenia crenularia		Reidar Haugan	reidar.haugan2@getmail.no								Vouchered: Registered Collection					Reidar Haugan	07-Aug-2014	Norway	Sor-Trondelag	Orland		Krakvag, Krakoya	63.642	9.313	5
O-L-196019		O-DFL-2679	L	University of Oslo, Natural History Museum	Ascomycota	Lecanoromycetes	Teloschistales	Physciaceae			Anaptychia	Anaptychia runcinata		Reidar Haugan	reidar.haugan2@getmail.no								Vouchered: Registered Collection					Reidar Haugan	07-Aug-2014	Norway	Sor-Trondelag	Orland		Krakvag, Krakoya	63.642	9.313	5
O-L-196021		O-DFL-2681	L	University of Oslo, Natural History Museum	Ascomycota	Lecanoromycetes	Peltigerales	Lobariaceae			Lobaria	Lobaria amplissima		Reidar Haugan	reidar.haugan2@getmail.no								Vouchered: Registered Collection					Reidar Haugan	07-Aug-2014	Norway	Sor-Trondelag	Orland		Krakvag, Krakoya	63.641	9.313	4
O-L-196024		O-DFL-2684	L	University of Oslo, Natural History Museum	Ascomycota	Lecanoromycetes	Peltigerales	Lobariaceae			Lobaria	Lobaria pulmonaria		Reidar Haugan	reidar.haugan2@getmail.no								Vouchered: Registered Collection					Reidar Haugan	07-Aug-2014	Norway	Sor-Trondelag	Orland		Krakvag, Krakoya	63.641	9.313	4
O-L-196057		O-DFL-2348	L	University of Oslo, Natural History Museum	Ascomycota	Lecanoromycetes	Lecanorales	Parmeliaceae			Parmelia	Parmelia sulcata		Einar Timdal	einar.timdal@nhm.uio.no								Vouchered: Registered Collection					Mika Bendiksby, Siri Rui, Einar Timdal	12-Jun-2014	Norway	Oslo	Oslo		Botanical Garden	59.919	10.773	30
O-L-196058		O-DFL-2349	L	University of Oslo, Natural History Museum	Ascomycota	Lecanoromycetes	Teloschistales	Physciaceae			Physconia	Physconia enteroxantha		Einar Timdal	einar.timdal@nhm.uio.no								Vouchered: Registered Collection					Reidar Haugan, Siri Rui, Einar Timdal	12-Jun-2014	Norway	Oslo	Oslo		the island Hovedoya	59.896	10.725	10
O-L-196061		O-DFL-2352	L	University of Oslo, Natural History Museum	Ascomycota	Lecanoromycetes	Teloschistales	Teloschistaceae			Calogaya	Calogaya decipiens		Einar Timdal	einar.timdal@nhm.uio.no								Vouchered: Registered Collection					Reidar Haugan, Siri Rui, Einar Timdal	12-Jun-2014	Norway	Oslo	Oslo		Akershus Fortress	59.905	10.738	5
O-L-196062		O-DFL-2353	L	University of Oslo, Natural History Museum	Ascomycota	Lecanoromycetes	Lecanorales	Peltigeraceae			Peltigera	Peltigera neocanina		Einar Timdal	einar.timdal@nhm.uio.no	DNA match							Vouchered: Registered Collection					Reidar Haugan, Einar Timdal	15-Jun-2014	Norway	Buskerud	Ringerike		Burudasen	60.131	10.306	140
O-L-196069		O-DFL-2360	L	University of Oslo, Natural History Museum	Ascomycota	Lecanoromycetes	Lecanorales	Catillariaceae			Toninia	Toninia candida		Einar Timdal	einar.timdal@nhm.uio.no								Vouchered: Registered Collection					Einar Timdal	15-Jun-2014	Norway	Buskerud	Ringerike		Burudasen	60.13	10.304	150
O-L-196071		O-DFL-2362	L	University of Oslo, Natural History Museum	Ascomycota	Lecanoromycetes	Lecanorales	Peltigeraceae			Peltigera	Peltigera elisabethae		Einar Timdal	einar.timdal@nhm.uio.no								Vouchered: Registered Collection					Einar Timdal	15-Jun-2014	Norway	Buskerud	Hole		Burudasen	60.12	10.297	120
O-L-196072		O-DFL-2363	L	University of Oslo, Natural History Museum	Ascomycota	Lecanoromycetes	Lecanorales	Peltigeraceae			Peltigera	Peltigera rufescens		Einar Timdal	einar.timdal@nhm.uio.no								Vouchered: Registered Collection					Siri Rui, Einar Timdal	15-Jun-2014	Norway	Oslo	Oslo		Tormodsvei 19B	59.882	10.799	170
O-L-196073		O-DFL-2364	L	University of Oslo, Natural History Museum	Ascomycota	Lecanoromycetes	Lecanorales	Cladoniaceae			Cladonia	Cladonia pyxidata		Einar Timdal	einar.timdal@nhm.uio.no								Vouchered: Registered Collection					Siri Rui, Einar Timdal	21-Jun-2014	Norway	Oslo	Oslo		Tormodsvei 19B	59.881	10.799	170
O-L-196076		O-DFL-2368	L	University of Oslo, Natural History Museum	Ascomycota	Lecanoromycetes	Lecanorales	Parmeliaceae			Evernia	Evernia prunastri		Einar Timdal	einar.timdal@nhm.uio.no								Vouchered: Registered Collection					Siri Rui, Einar Timdal	23-Jun-2014	Norway	Oslo	Oslo		Jomfrubraten	59.893	10.765	110
O-L-196078		O-DFL-2370	L	University of Oslo, Natural History Museum	Ascomycota	Lecanoromycetes	Teloschistales	Physciaceae			Physcia	Physcia caesia		Einar Timdal	einar.timdal@nhm.uio.no								Vouchered: Registered Collection					Mika Bendiksby, Siri Rui, Einar Timdal	24-Jun-2014	Norway	Oslo	Oslo		Botanical Garden	59.917	10.77	30
O-L-196079		O-DFL-2371	L	University of Oslo, Natural History Museum	Ascomycota	Lecanoromycetes	Teloschistales	Physciaceae			Physcia	Physcia tenella		Einar Timdal	einar.timdal@nhm.uio.no								Vouchered: Registered Collection					Mika Bendiksby, Siri Rui, Einar Timdal	24-Jun-2014	Norway	Oslo	Oslo		Botanical Garden	59.919	10.77	25
O-L-196081		O-DFL-2373	L	University of Oslo, Natural History Museum	Ascomycota	Lecanoromycetes	Teloschistales	Teloschistaceae			Xanthoria	Xanthoria parietina		Einar Timdal	einar.timdal@nhm.uio.no								Vouchered: Registered Collection					Mika Bendiksby, Siri Rui, Einar Timdal	24-Jun-2014	Norway	Oslo	Oslo		Botanical Garden	59.919	10.769	25
O-L-196341		O-DFL-1454	L	University of Oslo, Natural History Museum	Ascomycota	Lecanoromycetes	Lecanorales	Peltigeraceae			Peltigera	Peltigera rufescens		Einar Timdal	einar.timdal@nhm.uio.no								Vouchered: Registered Collection	Thallus				Einar Timdal	03-Sep-2014	Norway	Sor-Trondelag	Oppdal		Kongsvold	62.303	9.606	900								On the ground in grassy slope
O-L-196342		O-DFL-1455	L	University of Oslo, Natural History Museum	Ascomycota	Lecanoromycetes	Lecanorales	Peltigeraceae			Peltigera	Peltigera leucophlebia		Einar Timdal	einar.timdal@nhm.uio.no								Vouchered: Registered Collection	Thallus				Einar Timdal	03-Sep-2014	Norway	Sor-Trondelag	Oppdal		Kongsvold	62.303	9.606	900								On the ground in steep slope
O-L-196343		O-DFL-1456	L	University of Oslo, Natural History Museum	Ascomycota	Lecanoromycetes	Lecanorales	Peltigeraceae			Peltigera	Peltigera extenuata		Einar Timdal	einar.timdal@nhm.uio.no								Vouchered: Registered Collection	Thallus				Einar Timdal	03-Sep-2014	Norway	Sor-Trondelag	Oppdal		Kongsvold	62.303	9.606	900								On mossy, vertical rock wall in the subalpine region
O-L-196344		O-DFL-1457	L	University of Oslo, Natural History Museum	Ascomycota	Lecanoromycetes	Teloschistales	Physciaceae			Physconia	Physconia muscigena		Einar Timdal	einar.timdal@nhm.uio.no								Vouchered: Registered Collection	Thallus				Einar Timdal	03-Sep-2014	Norway	Sor-Trondelag	Oppdal		Kongsvold	62.303	9.606	900								On mossy, vertical rock wall in the subalpine region
O-L-196345		O-DFL-1458	L	University of Oslo, Natural History Museum	Ascomycota	Lecanoromycetes	Lecanorales	Parmeliaceae			Bryoria	Bryoria tenuis		Einar Timdal	einar.timdal@nhm.uio.no								Vouchered: Registered Collection	Thallus				Einar Timdal	03-Sep-2014	Norway	Sor-Trondelag	Oppdal		Kongsvold	62.303	9.606	900								On mossy, vertical rock wall in the subalpine region
O-L-196346		O-DFL-1459	L	University of Oslo, Natural History Museum	Ascomycota	Lecanoromycetes	Lecanorales	Nephromataceae			Nephroma	Nephroma expallidum		Einar Timdal	einar.timdal@nhm.uio.no								Vouchered: Registered Collection	Thallus				Einar Timdal	03-Sep-2014	Norway	Sor-Trondelag	Oppdal		Kongsvold	62.303	9.606	900								On mossy, vertical rock wall in the subalpine region
O-L-196347		O-DFL-1460	L	University of Oslo, Natural History Museum	Ascomycota	Lecanoromycetes	Peltigerales	Pannariaceae			Protopannaria	Protopannaria pezizoides		Einar Timdal	einar.timdal@nhm.uio.no								Vouchered: Registered Collection	Apothecia				Einar Timdal	03-Sep-2014	Norway	Sor-Trondelag	Oppdal		Kongsvold	62.303	9.606	900								On mossy, vertical rock wall in the subalpine region
O-L-196349		O-DFL-1462	L	University of Oslo, Natural History Museum	Ascomycota	Lecanoromycetes	Lecanorales	Parmeliaceae			Hypogymnia	Hypogymnia austerodes		Einar Timdal	einar.timdal@nhm.uio.no								Vouchered: Registered Collection	Thallus				Einar Timdal	03-Sep-2014	Norway	Sor-Trondelag	Oppdal		hill S of Kongsvoll	62.302	9.605	920								On tree trunk near the ground in subalpine birch forest
O-L-196350		O-DFL-1463	L	University of Oslo, Natural History Museum	Ascomycota	Lecanoromycetes	Peltigerales	Lobariaceae			Lobaria	Lobaria scrobiculata		Einar Timdal	einar.timdal@nhm.uio.no								Vouchered: Registered Collection	Thallus				Einar Timdal	03-Sep-2014	Norway	Sor-Trondelag	Oppdal		hill S of Kongsvoll	62.302	9.606	920								On steep rock wall in the low alpine region
O-L-196351		O-DFL-1464	L	University of Oslo, Natural History Museum	Ascomycota	Lecanoromycetes	Teloschistales	Teloschistaceae			Rusavskia	Rusavskia elegans		Einar Timdal	einar.timdal@nhm.uio.no								Vouchered: Registered Collection	Apothecia				Einar Timdal	04-Sep-2014	Norway	Sor-Trondelag	Oppdal		Kongsvold	62.303	9.605	900								On building wall (rock)
O-L-196352		O-DFL-1465	L	University of Oslo, Natural History Museum	Ascomycota	Lecanoromycetes	Teloschistales	Physciaceae			Phaeophyscia	Phaeophyscia sciastra		Einar Timdal	einar.timdal@nhm.uio.no								Vouchered: Registered Collection	Thallus				Einar Timdal	04-Sep-2014	Norway	Sor-Trondelag	Oppdal		Kongsvold	62.303	9.605	900								On building wall (rock)
O-L-196353		O-DFL-1466	L	University of Oslo, Natural History Museum	Ascomycota	Lecanoromycetes	Teloschistales	Teloschistaceae			Rusavskia	Rusavskia sorediata		Einar Timdal	einar.timdal@nhm.uio.no								Vouchered: Registered Collection	Thallus				Einar Timdal	04-Sep-2014	Norway	Sor-Trondelag	Oppdal		Kongsvold	62.303	9.605	900								On building wall (rock)
O-L-196354		O-DFL-1467	L	University of Oslo, Natural History Museum	Ascomycota	Lecanoromycetes	Umbilicariales	Umbilicariaceae			Umbilicaria	Umbilicaria cylindrica		Einar Timdal	einar.timdal@nhm.uio.no								Vouchered: Registered Collection	Thallus				Einar Timdal	04-Sep-2014	Norway	Sor-Trondelag	Oppdal		Kongsvold	62.303	9.605	900								On horizontal rock face
O-L-196355		O-DFL-1468	L	University of Oslo, Natural History Museum	Ascomycota	Lecanoromycetes	Teloschistales	Physciaceae			Phaeophyscia	Phaeophyscia kairamoi		Einar Timdal	einar.timdal@nhm.uio.no								Vouchered: Registered Collection	Thallus				Einar Timdal	04-Sep-2014	Norway	Sor-Trondelag	Oppdal		Kongsvold	62.303	9.606	900								On vertical face of mossy rock wall of house ruin
O-L-196356		O-DFL-1469	L	University of Oslo, Natural History Museum	Ascomycota	Lecanoromycetes	Peltigerales	Lobariaceae			Lobaria	Lobaria pulmonaria		Einar Timdal	einar.timdal@nhm.uio.no								Vouchered: Registered Collection	Thallus				Einar Timdal	04-Sep-2014	Norway	Sor-Trondelag	Oppdal		hill S of Kongsvoll	62.301	9.606	930								On steep face of boulder in the low alpine region
O-L-196357		O-DFL-1470	L	University of Oslo, Natural History Museum	Ascomycota	Lecanoromycetes	Lecanorales	Parmeliaceae			Montanelia	Montanelia disjuncta		Einar Timdal	einar.timdal@nhm.uio.no								Vouchered: Registered Collection	Thallus				Einar Timdal	04-Sep-2014	Norway	Sor-Trondelag	Oppdal		hill S of Kongsvoll	62.301	9.606	930								On sloping face of boulder in the low alpine region
O-L-196358		O-DFL-1471	L	University of Oslo, Natural History Museum	Ascomycota	Lecanoromycetes	Lecanorales	Cladoniaceae			Cladonia	Cladonia arbuscula		Einar Timdal	einar.timdal@nhm.uio.no	DNA match							Vouchered: Registered Collection	Thallus				Einar Timdal	04-Sep-2014	Norway	Sor-Trondelag	Oppdal		hill S of Kongsvoll	62.301	9.606	930								On rock wall in the low alpine region
O-L-196359		O-DFL-1472	L	University of Oslo, Natural History Museum	Ascomycota	Lecanoromycetes	Lecanorales	Cladoniaceae			Cladonia	Cladonia gracilis		Einar Timdal	einar.timdal@nhm.uio.no		ssp. nigripes						Vouchered: Registered Collection	Thallus				Einar Timdal	04-Sep-2014	Norway	Sor-Trondelag	Oppdal		hill S of Kongsvoll	62.301	9.606	930								On rock wall in the low alpine region
O-L-196360		O-DFL-1473	L	University of Oslo, Natural History Museum	Ascomycota	Lecanoromycetes	Lecanorales	Parmeliaceae			Bryocaulon	Bryocaulon divergens		Einar Timdal	einar.timdal@nhm.uio.no								Vouchered: Registered Collection	Thallus				Einar Timdal	04-Sep-2014	Norway	Sor-Trondelag	Oppdal		hill S of Kongsvoll	62.301	9.607	940								On rock wall in the low alpine region
O-L-196361		O-DFL-1474	L	University of Oslo, Natural History Museum	Ascomycota	Lecanoromycetes	Umbilicariales	Umbilicariaceae			Umbilicaria	Umbilicaria proboscidea		Einar Timdal	einar.timdal@nhm.uio.no								Vouchered: Registered Collection	Thallus				Einar Timdal	04-Sep-2014	Norway	Sor-Trondelag	Oppdal		hill S of Kongsvoll	62.301	9.607	940								On rock wall in the low alpine region
O-L-196362		O-DFL-1475	L	University of Oslo, Natural History Museum	Ascomycota	Lecanoromycetes	Lecanorales	Peltigeraceae			Peltigera	Peltigera malacea		Einar Timdal	einar.timdal@nhm.uio.no								Vouchered: Registered Collection	Thallus				Einar Timdal	04-Sep-2014	Norway	Sor-Trondelag	Oppdal		hill S of Kongsvoll	62.301	9.607	940								On rock wall in the low alpine region
O-L-196363		O-DFL-1476	L	University of Oslo, Natural History Museum	Ascomycota	Lecanoromycetes	Pertusariales	Icmadophilaceae			Thamnolia	Thamnolia vermicularis		Einar Timdal	einar.timdal@nhm.uio.no								Vouchered: Registered Collection	Thallus				Einar Timdal	04-Sep-2014	Norway	Sor-Trondelag	Oppdal		hill S of Kongsvoll	62.301	9.607	940								On rock wall in the low alpine region
O-L-196364		O-DFL-1477	L	University of Oslo, Natural History Museum	Ascomycota	Lecanoromycetes	Lecanorales	Cladoniaceae			Cladonia	Cladonia amaurocraea		Einar Timdal	einar.timdal@nhm.uio.no								Vouchered: Registered Collection	Thallus				Einar Timdal	04-Sep-2014	Norway	Sor-Trondelag	Oppdal		hill S of Kongsvoll	62.301	9.607	940								On rock wall in the low alpine region
O-L-196368		O-DFL-1481	L	University of Oslo, Natural History Museum	Ascomycota	Lecanoromycetes	Lecanorales	Nephromataceae			Nephroma	Nephroma arcticum		Einar Timdal	einar.timdal@nhm.uio.no								Vouchered: Registered Collection	Thallus				Einar Timdal	04-Sep-2014	Norway	Sor-Trondelag	Oppdal		hill S of Kongsvoll	62.301	9.608	960								On the ground in slope in the low alpine region
O-L-196369		O-DFL-1482	L	University of Oslo, Natural History Museum	Ascomycota	Lecanoromycetes	Peltigerales	Pannariaceae			Pannaria	Pannaria conoplea		Einar Timdal	einar.timdal@nhm.uio.no								Vouchered: Registered Collection	Thallus				Einar Timdal	04-Sep-2014	Norway	Sor-Trondelag	Oppdal		hill S of Kongsvoll	62.301	9.608	970								On rock wall in the low alpine region
O-L-196371		O-DFL-1484	L	University of Oslo, Natural History Museum	Ascomycota	Lecanoromycetes	Lecanorales	Peltigeraceae			Peltigera	Peltigera collina		Einar Timdal	einar.timdal@nhm.uio.no								Vouchered: Registered Collection	Thallus				Einar Timdal	04-Sep-2014	Norway	Sor-Trondelag	Oppdal		hill S of Kongsvoll	62.301	9.608	970								On rock wall in the low alpine region
O-L-196372		O-DFL-1485	L	University of Oslo, Natural History Museum	Ascomycota	Lecanoromycetes	Lecanorales	Ramalinaceae			Ramalina	Ramalina pollinaria		Einar Timdal	einar.timdal@nhm.uio.no								Vouchered: Registered Collection	Thallus				Einar Timdal	04-Sep-2014	Norway	Sor-Trondelag	Oppdal		hill S of Kongsvoll	62.301	9.608	970								On shaded rock wall in subalpine birch forest
O-L-196373		O-DFL-1486	L	University of Oslo, Natural History Museum	Ascomycota	Lecanoromycetes	Teloschistales	Physciaceae			Physcia	Physcia phaea		Einar Timdal	einar.timdal@nhm.uio.no								Vouchered: Registered Collection	Apothecia				Einar Timdal	04-Sep-2014	Norway	Sor-Trondelag	Oppdal		Kongsvold railway station, E of the bridge	62.307	9.608	880								On horizontal, exposed rock face
O-L-196374		O-DFL-1487	L	University of Oslo, Natural History Museum	Ascomycota	Lecanoromycetes	Lecanorales	Parmeliaceae			Parmelia	Parmelia fraudans		Einar Timdal	einar.timdal@nhm.uio.no								Vouchered: Registered Collection	Thallus				Einar Timdal	04-Sep-2014	Norway	Sor-Trondelag	Oppdal		Kongsvold railway station, E of the bridge	62.307	9.608	880								On horizontal, exposed rock face
O-L-196375		O-DFL-1488	L	University of Oslo, Natural History Museum	Ascomycota	Lecanoromycetes	Lecanorales	Cladoniaceae			Cladonia	Cladonia phyllophora		Einar Timdal	einar.timdal@nhm.uio.no								Vouchered: Registered Collection	Thallus				Einar Timdal	04-Sep-2014	Norway	Sor-Trondelag	Oppdal		Kongsvold railway station, E of the bridge	62.307	9.608	880								On the ground in grassy slope
O-L-196376		O-DFL-1489	L	University of Oslo, Natural History Museum	Ascomycota	Lecanoromycetes	Lecanorales	Parmeliaceae			Melanelia	Melanelia agnata		Einar Timdal	einar.timdal@nhm.uio.no	DNA match							Vouchered: Registered Collection	Thallus				Einar Timdal	04-Sep-2014	Norway	Sor-Trondelag	Oppdal		Kongsvold railway station, W of the bridge	62.307	9.607	880								On vertical face of roadside stone
O-L-196377		O-DFL-1490	L	University of Oslo, Natural History Museum	Ascomycota	Lecanoromycetes	Lecanorales	Parmeliaceae			Melanelia	Melanelia stygia		Einar Timdal	einar.timdal@nhm.uio.no								Vouchered: Registered Collection	Thallus				Einar Timdal	04-Sep-2014	Norway	Sor-Trondelag	Oppdal		Kongsvold railway station, W of the bridge	62.307	9.607	880								On vertical face of roadside stone
O-L-196378		O-DFL-1491	L	University of Oslo, Natural History Museum	Ascomycota	Lecanoromycetes	Lecanorales	Parmeliaceae			Pseudephebe	Pseudephebe minuscula		Einar Timdal	einar.timdal@nhm.uio.no								Vouchered: Registered Collection	Apothecia				Einar Timdal	04-Sep-2014	Norway	Sor-Trondelag	Oppdal		Kongsvold railway station, W of the bridge	62.307	9.607	880								On vertical face of roadside stone
O-L-196379		O-DFL-1492	L	University of Oslo, Natural History Museum	Ascomycota	Lecanoromycetes	Lecanorales	Cladoniaceae			Cladonia	Cladonia macrophyllodes		Einar Timdal	einar.timdal@nhm.uio.no								Vouchered: Registered Collection	Thallus				Einar Timdal	04-Sep-2014	Norway	Sor-Trondelag	Oppdal		Kongsvold railway station, W of the bridge	62.307	9.607	880								On soil and rock in roadcut
O-L-196264		O-DFL-1493	L	University of Oslo, Natural History Museum	Ascomycota	Lecanoromycetes	Lecanorales	Peltigeraceae			Peltigera	Peltigera polydactylon		Einar Timdal	einar.timdal@nhm.uio.no								Vouchered: Registered Collection	Apothecia				Einar Timdal	06-Sep-2014	Norway	Telemark	Vinje		Amot, Vinjeai	59.566	7.989	440								Mossy rock by river
O-L-196265		O-DFL-1494	L	University of Oslo, Natural History Museum	Ascomycota	Lecanoromycetes	Peltigerales	Pannariaceae			Fuscopannaria	Fuscopannaria praetermissa		Einar Timdal	einar.timdal@nhm.uio.no	DNA match							Vouchered: Registered Collection	Thallus				Einar Timdal	06-Sep-2014	Norway	Telemark	Vinje		Amot, Vinjeai	59.566	7.989	440								Mossy rock in spruce forest
O-L-196266		O-DFL-1495	L	University of Oslo, Natural History Museum	Ascomycota	Lecanoromycetes	Lecanorales	Peltigeraceae			Peltigera	Peltigera neopolydactyla		Einar Timdal	einar.timdal@nhm.uio.no							blue	Vouchered: Registered Collection	Apothecia				Einar Timdal	06-Sep-2014	Norway	Telemark	Vinje		Amot, Vinjeai	59.566	7.987	440								On the ground in spruce forest
O-L-196267		O-DFL-1496	L	University of Oslo, Natural History Museum	Ascomycota	Lecanoromycetes	Baeomycetales	Baeomycetaceae			Baeomyces	Baeomyces placophyllus		Einar Timdal	einar.timdal@nhm.uio.no								Vouchered: Registered Collection	Apothecia				Einar Timdal	06-Sep-2014	Norway	Telemark	Vinje		Amot, Vinjeai	59.566	7.987	440								On steep rock face near river
O-L-196268		O-DFL-1497	L	University of Oslo, Natural History Museum	Ascomycota	Lecanoromycetes	Lecanorales	Cladoniaceae			Cladonia	Cladonia arbuscula		Einar Timdal	einar.timdal@nhm.uio.no								Vouchered: Registered Collection	Thallus				Einar Timdal	06-Sep-2014	Norway	Telemark	Vinje		Amot, Vinjeai	59.566	7.987	440								On mossy cliff in spruce forest
O-L-196269		O-DFL-1498	L	University of Oslo, Natural History Museum	Ascomycota	Lecanoromycetes	Lecanorales	Cladoniaceae			Cladonia	Cladonia stygia		Einar Timdal	einar.timdal@nhm.uio.no								Vouchered: Registered Collection	Thallus				Einar Timdal	06-Sep-2014	Norway	Telemark	Vinje		Amot, Vinjeai	59.566	7.987	440								On mossy cliff in spruce forest
O-L-196272		O-DFL-1499	L	University of Oslo, Natural History Museum	Ascomycota	Lecanoromycetes	Lecanorales	Nephromataceae			Nephroma	Nephroma arcticum		Einar Timdal	einar.timdal@nhm.uio.no								Vouchered: Registered Collection	Apothecia				Einar Timdal	06-Sep-2014	Norway	Telemark	Vinje		Amot, Vinjeai	59.566	7.989	440								Mossy rock wall by river
O-L-196277		O-DFL-1500	L	University of Oslo, Natural History Museum	Ascomycota	Lecanoromycetes	Lecanorales	Peltigeraceae			Peltigera	Peltigera neopolydactyla		Einar Timdal	einar.timdal@nhm.uio.no							bluegreen	Vouchered: Registered Collection	Apothecia				Einar Timdal	06-Sep-2014	Norway	Telemark	Vinje		Vinjevatn, Revasanden	59.593	7.882	470								On the ground in dense spruce forest, steep slope
O-L-196273		O-DFL-1501	L	University of Oslo, Natural History Museum	Ascomycota	Lecanoromycetes	Lecanorales	Parmeliaceae			Usnea	Usnea dasypoga		Einar Timdal	einar.timdal@nhm.uio.no								Vouchered: Registered Collection	Thallus				Einar Timdal	06-Sep-2014	Norway	Telemark	Vinje		Amot, Vinjeai	59.566	7.989	440								On branches of Betula near river
O-L-196275		O-DFL-1503	L	University of Oslo, Natural History Museum	Ascomycota	Lecanoromycetes	Umbilicariales	Umbilicariaceae			Umbilicaria	Umbilicaria vellea		Einar Timdal	einar.timdal@nhm.uio.no								Vouchered: Registered Collection	Thallus				Einar Timdal	06-Sep-2014	Norway	Telemark	Vinje		Vinjevatn, Bukkevalihylen	59.582	7.927	470								Exposed rock wall
O-L-196276		O-DFL-1504	L	University of Oslo, Natural History Museum	Ascomycota	Lecanoromycetes	Lecanorales	Peltigeraceae			Peltigera	Peltigera degenii		Einar Timdal	einar.timdal@nhm.uio.no								Vouchered: Registered Collection	Apothecia				Einar Timdal	06-Sep-2014	Norway	Telemark	Vinje		Vinjevatn, Revasanden	59.593	7.882	470								On the ground in dense spruce forest, steep slope
O-L-196278		O-DFL-1505	L	University of Oslo, Natural History Museum	Ascomycota	Lecanoromycetes	Lecanorales	Parmeliaceae			Xanthoparmelia	Xanthoparmelia conspersa		Einar Timdal	einar.timdal@nhm.uio.no								Vouchered: Registered Collection	Apothecia				Siri Rui, Einar Timdal	07-Sep-2014	Norway	Telemark	Hjartdal		Sauland church	59.62	8.928	90								Churchyard stone wall
O-L-199980		O-DFL-1508	L	University of Oslo, Natural History Museum	Ascomycota	Lecanoromycetes	Lecanorales	Cladoniaceae			Cladonia	Cladonia turgida		Einar Timdal	einar.timdal@nhm.uio.no								Vouchered: Registered Collection	Thallus				Siri Rui, Einar Timdal	20-Sep-2014	Norway	Akershus	Enebakk		100 m NE of lake Almarktjernet	59.788	11.009	300								On rock outcrop by forest dirt road
O-L-199981		O-DFL-1509	L	University of Oslo, Natural History Museum	Ascomycota	Lecanoromycetes	Teloschistales	Teloschistaceae			Polycauliona	Polycauliona candelaria		Einar Timdal	einar.timdal@nhm.uio.no								Vouchered: Registered Collection	Thallus				Einar Timdal	28-Sep-2014	Norway	Akershus	As		Norby church	59.719	10.773	150								On trunk of Sorbus on churchyard
O-L-199982		O-DFL-1510	L	University of Oslo, Natural History Museum	Ascomycota	Lecanoromycetes	Teloschistales	Physciaceae			Anaptychia	Anaptychia ciliaris		Einar Timdal	einar.timdal@nhm.uio.no								Vouchered: Registered Collection	Apothecia				Einar Timdal	28-Sep-2014	Norway	Akershus	As		Norby church	59.719	10.773	150								On trunk of Fraxinus
O-L-199983		O-DFL-1511	L	University of Oslo, Natural History Museum	Ascomycota	Lecanoromycetes	Teloschistales	Physciaceae			Physconia	Physconia distorta		Einar Timdal	einar.timdal@nhm.uio.no								Vouchered: Registered Collection	Apothecia				Einar Timdal	28-Sep-2014	Norway	Akershus	As		100 m NW of Norby church	59.721	10.773	150								On trunk of Fraxinus
O-L-199984		O-DFL-1512	L	University of Oslo, Natural History Museum	Ascomycota	Lecanoromycetes	Lecanorales	Parmeliaceae			Parmelina	Parmelina tiliacea		Einar Timdal	einar.timdal@nhm.uio.no								Vouchered: Registered Collection	Thallus				Einar Timdal	28-Sep-2014	Norway	Akershus	As		200 m NW of Norby church	59.721	10.773	150								On trunk of Fraxinus
O-L-199985		O-DFL-1513	L	University of Oslo, Natural History Museum	Ascomycota	Lecanoromycetes	Lecanorales	Parmeliaceae			Pleurosticta	Pleurosticta acetabulum		Einar Timdal	einar.timdal@nhm.uio.no								Vouchered: Registered Collection	Thallus				Einar Timdal	28-Sep-2014	Norway	Akershus	As		As church	59.672	10.768	110								On trunk of Fraxinus in churchyard
O-L-199986		O-DFL-1514	L	University of Oslo, Natural History Museum	Ascomycota	Lecanoromycetes	Teloschistales	Physciaceae			Physconia	Physconia enteroxantha		Einar Timdal	einar.timdal@nhm.uio.no								Vouchered: Registered Collection	Thallus				Einar Timdal	28-Sep-2014	Norway	Akershus	As		As church	59.672	10.768	110								On trunk of Fraxinus in churchyard
O-L-199987		O-DFL-1515	L	University of Oslo, Natural History Museum	Ascomycota	Lecanoromycetes	Lecanorales	Ramalinaceae			Ramalina	Ramalina farinacea		Einar Timdal	einar.timdal@nhm.uio.no							Chemistry: protocetraric acid, usnic acid	Vouchered: Registered Collection	Thallus				Einar Timdal	28-Sep-2014	Norway	Akershus	As		As church	59.672	10.768	110								On trunk of Tilia in churchyard
O-L-199988		O-DFL-1516	L	University of Oslo, Natural History Museum	Ascomycota	Lecanoromycetes	Lecanorales	Parmeliaceae			Evernia	Evernia prunastri		Einar Timdal	einar.timdal@nhm.uio.no								Vouchered: Registered Collection	Thallus				Einar Timdal	28-Sep-2014	Norway	Akershus	As		As church	59.671	10.768	110								On trunk of Tilia in churchyard
O-L-199989		O-DFL-1517	L	University of Oslo, Natural History Museum	Ascomycota	Lecanoromycetes	Lecanorales	Peltigeraceae			Peltigera	Peltigera rufescens		Einar Timdal	einar.timdal@nhm.uio.no								Vouchered: Registered Collection	Apothecia				Einar Timdal	28-Sep-2014	Norway	Akershus	Ski		Krakstad church	59.677	10.881	120								On stone wall, churchyard
O-L-199990		O-DFL-1518	L	University of Oslo, Natural History Museum	Ascomycota	Lecanoromycetes	Lecanorales	Parmeliaceae			Xanthoparmelia	Xanthoparmelia loxodes		Einar Timdal	einar.timdal@nhm.uio.no								Vouchered: Registered Collection	Thallus				Einar Timdal	28-Sep-2014	Norway	Akershus	Ski		Krakstad church	59.677	10.881	120								On stone wall, churchyard
O-L-199992		O-DFL-1520	L	University of Oslo, Natural History Museum	Ascomycota	Lecanoromycetes	Candelariales	Candelariaceae			Candelariella	Candelariella coralliza		Einar Timdal	einar.timdal@nhm.uio.no								Vouchered: Registered Collection	Thallus				Einar Timdal	28-Sep-2014	Norway	Akershus	Ski		Krakstad church	59.677	10.881	120								On top of gravestone in churchyard
O-L-199993		O-DFL-1521	L	University of Oslo, Natural History Museum	Ascomycota	Lecanoromycetes	Lecanorales	Parmeliaceae			Melanelixia	Melanelixia subaurifera		Einar Timdal	einar.timdal@nhm.uio.no								Vouchered: Registered Collection	Thallus				Einar Timdal	28-Sep-2014	Norway	Akershus	Ski		SE end of lake Midtsjovannet	59.727	10.884	130								On twigs of Salix, in shrub by lake
O-L-199994		O-DFL-1522	L	University of Oslo, Natural History Museum	Ascomycota	Lecanoromycetes	Lecanorales	Peltigeraceae			Peltigera	Peltigera neopolydactyla		Einar Timdal	einar.timdal@nhm.uio.no								Vouchered: Registered Collection	Apothecia				Einar Timdal	28-Sep-2014	Norway	Oslo	Oslo		hill Spinnern	59.83	10.907	180								On stone in dense spruce forest
O-L-199995		O-DFL-1523	L	University of Oslo, Natural History Museum	Ascomycota	Lecanoromycetes	Lecanorales	Sphaerophoraceae			Sphaerophorus	Sphaerophorus globosus		Einar Timdal	einar.timdal@nhm.uio.no							Chemistry: sphaerophorin, thamnolic acid, unknowns	Vouchered: Registered Collection	Apothecia and thallus				Einar Timdal	28-Sep-2014	Norway	Oslo	Oslo		hill Spinnern	59.83	10.907	190								Large, vertical rock wall in spruce forest
O-L-199996		O-DFL-1524	L	University of Oslo, Natural History Museum	Ascomycota	Lecanoromycetes	Lecanorales	Parmeliaceae			Bryoria	Bryoria capillaris		Einar Timdal	einar.timdal@nhm.uio.no							Chemistry: alectorialic acid, barbatolic acid	Vouchered: Registered Collection	Thallus				Einar Timdal	28-Sep-2014	Norway	Oslo	Oslo		hill Spinnern	59.83	10.908	200								On Picea in conifer forest
O-L-199999		O-DFL-1527	L	University of Oslo, Natural History Museum	Ascomycota	Lecanoromycetes	Umbilicariales	Umbilicariaceae			Umbilicaria	Umbilicaria polyrrhiza		Einar Timdal	einar.timdal@nhm.uio.no								Vouchered: Registered Collection	Thallus				Einar Timdal	28-Sep-2014	Norway	Oslo	Oslo		hill Spinnern	59.831	10.908	210								On boulder in pine forest
O-L-200000		O-DFL-1528	L	University of Oslo, Natural History Museum	Ascomycota	Lecanoromycetes	Lecanorales	Cladoniaceae			Cladonia	Cladonia strepsilis		Einar Timdal	einar.timdal@nhm.uio.no								Vouchered: Registered Collection	Thallus				Einar Timdal	28-Sep-2014	Norway	Oslo	Oslo		hill Spinnern	59.831	10.908	210								On thin soil over weakly inclining rock surface in open pine forest
O-L-200001		O-DFL-1529	L	University of Oslo, Natural History Museum	Ascomycota	Lecanoromycetes	Lecanorales	Cladoniaceae			Pycnothelia	Pycnothelia papillaria		Einar Timdal	einar.timdal@nhm.uio.no								Vouchered: Registered Collection	Thallus				Einar Timdal	28-Sep-2014	Norway	Oslo	Oslo		hill Spinnern	59.831	10.909	220								On thin soil over weakly inclining rock surface in open pine forest
O-L-200002		O-DFL-1530	L	University of Oslo, Natural History Museum	Ascomycota	Lecanoromycetes	Lecanorales	Cladoniaceae			Cladonia	Cladonia macrophylla		Einar Timdal	einar.timdal@nhm.uio.no								Vouchered: Registered Collection	Apothecia and thallus				Einar Timdal	28-Sep-2014	Norway	Oslo	Oslo		hill Spinnern	59.831	10.909	220								On thin soil over weakly inclining rock surface in open pine forest
O-L-200003		O-DFL-1531	L	University of Oslo, Natural History Museum	Ascomycota	Lecanoromycetes	Lecanorales	Parmeliaceae			Cetraria	Cetraria islandica		Einar Timdal	einar.timdal@nhm.uio.no								Vouchered: Registered Collection	Thallus				Einar Timdal	28-Sep-2014	Norway	Oslo	Oslo		hill Spinnern	59.831	10.909	220								On thin soil over weakly inclining rock surface in open pine forest
O-L-200004		O-DFL-1532	L	University of Oslo, Natural History Museum	Basidiomycota	Agaricomycetes	Agaricales	Hygrophoraceae			Lichenomphalia	Lichenomphalia velutina		Einar Timdal	einar.timdal@nhm.uio.no								Vouchered: Registered Collection	Basidoocarp				Einar Timdal	28-Sep-2014	Norway	Oslo	Oslo		hill Spinnern	59.831	10.909	220								On thin soil over weakly inclining rock surface in open pine forest
O-L-200005		O-DFL-1533	L	University of Oslo, Natural History Museum	Ascomycota	Lecanoromycetes	Lecanorales	Parmeliaceae			Usnea	Usnea dasypoga		Einar Timdal	einar.timdal@nhm.uio.no								Vouchered: Registered Collection	Thallus				Einar Timdal	28-Sep-2014	Norway	Oslo	Oslo		hill Spinnern	59.837	10.906	240								On Picea abies in spruce forest
O-L-200006		O-DFL-1534	L	University of Oslo, Natural History Museum	Ascomycota	Lecanoromycetes	Lecanorales	Peltigeraceae			Peltigera	Peltigera malacea		Einar Timdal	einar.timdal@nhm.uio.no								Vouchered: Registered Collection	Thallus				Einar Timdal	28-Sep-2014	Norway	Oslo	Oslo		the parking lot at Sandbakken	59.827	10.909	150								Steep rock wall in edge of forest
O-L-200007		O-DFL-1535	L	University of Oslo, Natural History Museum	Ascomycota	Lecanoromycetes	Lecanorales	Peltigeraceae			Peltigera	Peltigera extenuata		Einar Timdal	einar.timdal@nhm.uio.no								Vouchered: Registered Collection	Thallus				Einar Timdal	28-Sep-2014	Norway	Oslo	Oslo		the parking lot at Sandbakken	59.827	10.909	150								Steep rock wall in edge of forest
O-L-200008		O-DFL-1536	L	University of Oslo, Natural History Museum	Ascomycota	Lecanoromycetes	Lecanorales	Parmeliaceae			Evernia	Evernia mesomorpha		Einar Timdal	einar.timdal@nhm.uio.no								Vouchered: Registered Collection	Thallus				Siri Rui, Einar Timdal	25-Oct-2014	Norway	Buskerud	Sigdal		hill between lakes Kvelvsavannet and Nedre Sandvann	60.31	9.3	970								On Betula in edge of subalpine birch forest
O-L-200009		O-DFL-1537	L	University of Oslo, Natural History Museum	Ascomycota	Lecanoromycetes	Pertusariales	Icmadophilaceae			Dibaeis	Dibaeis baeomyces		Einar Timdal	einar.timdal@nhm.uio.no								Vouchered: Registered Collection	Apothecia				Siri Rui, Einar Timdal	25-Oct-2014	Norway	Buskerud	Sigdal		Sandvassetra	60.314	9.302	980								On soil in roadside
O-L-200011		O-DFL-1539	L	University of Oslo, Natural History Museum	Ascomycota	Lecanoromycetes	Lecanorales	Ramalinaceae			Ramalina	Ramalina polymorpha		Einar Timdal	einar.timdal@nhm.uio.no								Vouchered: Registered Collection	Thallus				Siri Rui, Einar Timdal	25-Oct-2014	Norway	Buskerud	Sigdal		hill Steinfantnatten	60.321	9.303	1060								On top of boulder in the low alpine region ( bird stone )
O-L-200012		O-DFL-1540	L	University of Oslo, Natural History Museum	Ascomycota	Lecanoromycetes	Lecanorales	Ramalinaceae			Ramalina	Ramalina capitata		Einar Timdal	einar.timdal@nhm.uio.no								Vouchered: Registered Collection	Thallus				Siri Rui, Einar Timdal	25-Oct-2014	Norway	Buskerud	Sigdal		hill Steinfantnatten	60.321	9.303	1060								On top of boulder in the low alpine region (
O-L-200015		O-DFL-1543	L	University of Oslo, Natural History Museum	Ascomycota	Lecanoromycetes	Baeomycetales	Baeomycetaceae			Baeomyces	Baeomyces rufus		Einar Timdal	einar.timdal@nhm.uio.no								Vouchered: Registered Collection	Apothecia				Siri Rui, Einar Timdal	25-Oct-2014	Norway	Buskerud	Sigdal		SW base of hill Steinfantnatten	60.319	9.299	720								On soil in roadside
O-L-200016		O-DFL-1544	L	University of Oslo, Natural History Museum	Ascomycota	Lecanoromycetes	Lecanorales	Parmeliaceae			Montanelia	Montanelia panniformis		Einar Timdal	einar.timdal@nhm.uio.no								Vouchered: Registered Collection	Thallus				Siri Rui, Einar Timdal	26-Oct-2014	Norway	Buskerud	Sigdal		base of Mt Urdaasen	60.162	9.414	180								On boulder by the road
O-L-200017		O-DFL-1545	L	University of Oslo, Natural History Museum	Ascomycota	Lecanoromycetes	Lecanorales	Peltigeraceae			Peltigera	Peltigera aphthosa		Einar Timdal	einar.timdal@nhm.uio.no								Vouchered: Registered Collection	Thallus				Siri Rui, Einar Timdal	26-Oct-2014	Norway	Buskerud	Sigdal		base of Mt Urdaasen	60.161	9.415	180								On mossy rock
O-L-200018		O-DFL-1546	L	University of Oslo, Natural History Museum	Ascomycota	Lecanoromycetes	Lecanorales	Peltigeraceae			Peltigera	Peltigera extenuata		Einar Timdal	einar.timdal@nhm.uio.no								Vouchered: Registered Collection	Thallus				Siri Rui, Einar Timdal	26-Oct-2014	Norway	Buskerud	Sigdal		base of Mt Urdaasen	60.161	9.415	180								On mossy rock
O-L-200019		O-DFL-1547	L	University of Oslo, Natural History Museum	Ascomycota	Lecanoromycetes	Lecanorales	Peltigeraceae			Peltigera	Peltigera hymenina		Einar Timdal	einar.timdal@nhm.uio.no								Vouchered: Registered Collection	Thallus				Siri Rui, Einar Timdal	26-Oct-2014	Norway	Buskerud	Sigdal		base of Mt Urdaasen	60.161	9.415	180								On mossy rock
O-L-200020		O-DFL-1548	L	University of Oslo, Natural History Museum	Ascomycota	Lecanoromycetes	Lecanorales	Peltigeraceae			Peltigera	Peltigera leucophlebia		Einar Timdal	einar.timdal@nhm.uio.no								Vouchered: Registered Collection	Thallus				Siri Rui, Einar Timdal	26-Oct-2014	Norway	Buskerud	Sigdal		base of Mt Urdaasen	60.161	9.415	180								On mossy rock
O-L-195656		O-DFL-1645	L	University of Oslo, Natural History Museum	Ascomycota	Lecanoromycetes	Umbilicariales	Umbilicariaceae			Umbilicaria	Umbilicaria hyperborea		Einar Timdal	einar.timdal@nhm.uio.no								Vouchered: Registered Collection	Apothecia and thallus				Einar Timdal	07-Jul-2014	Norway	Troms	Balsfjord		Berg, at the boulder `piggsteinen`	69.2	19.666	75								On steep, more or less shady side of boulder
O-L-195658		O-DFL-1647	L	University of Oslo, Natural History Museum	Ascomycota	Lecanoromycetes	Lecanorales	Parmeliaceae			Montanelia	Montanelia sorediata		Einar Timdal	einar.timdal@nhm.uio.no								Vouchered: Registered Collection	Thallus				Einar Timdal	07-Jul-2014	Norway	Troms	Bardu		Setermoen, along river Barduelva between Steirud and Steily	68.847	18.404	70								Exposed boulder
O-L-195659		O-DFL-1648	L	University of Oslo, Natural History Museum	Ascomycota	Lecanoromycetes	Lecanorales	Cladoniaceae			Cladonia	Cladonia albonigra		Einar Timdal	einar.timdal@nhm.uio.no								Vouchered: Registered Collection	Thallus				Einar Timdal	07-Jul-2014	Norway	Troms	Bardu		Setermoen, along river Barduelva between Steirud and Steily	68.847	18.404	70								Exposed boulder
O-L-195665		O-DFL-1653	L	University of Oslo, Natural History Museum	Ascomycota	Lecanoromycetes	Lecanorales	Parmeliaceae			Bryoria	Bryoria implexa		Einar Timdal	einar.timdal@nhm.uio.no							Chemistry: no lichen substances	Vouchered: Registered Collection	Thallus				Einar Timdal	08-Jul-2014	Sweden		Torne Lappmark		Laktatjakka	68.415	18.32	650								On boulder in the low alpine region
O-L-195668		O-DFL-1654	L	University of Oslo, Natural History Museum	Ascomycota	Lecanoromycetes	Umbilicariales	Umbilicariaceae			Umbilicaria	Umbilicaria rigida		Einar Timdal	einar.timdal@nhm.uio.no								Vouchered: Registered Collection	Apothecia				Einar Timdal	08-Jul-2014	Sweden		Torne Lappmark		Laktatjakka	68.415	18.32	650								On boulder in the low alpine region
O-L-195679		O-DFL-1655	L	University of Oslo, Natural History Museum	Ascomycota	Lecanoromycetes	Lecanorales	Cladoniaceae			Cladonia	Cladonia decorticata		Einar Timdal	einar.timdal@nhm.uio.no								Vouchered: Registered Collection	Thallus				Einar Timdal	08-Jul-2014	Sweden		Torne Lappmark		stream 800 m WNW of Tornehavn	68.435	18.65	350								On the ground
O-L-195680		O-DFL-1656	L	University of Oslo, Natural History Museum	Ascomycota	Lecanoromycetes	Pertusariales	Megasporaceae			Lobothallia	Lobothallia melanaspis		Einar Timdal	einar.timdal@nhm.uio.no								Vouchered: Registered Collection	Apothecia				Einar Timdal	08-Jul-2014	Sweden		Torne Lappmark		stream 800 m WNW of Tornehavn	68.434	18.651	350								On rocks by the stream
O-L-195685		O-DFL-1657	L	University of Oslo, Natural History Museum	Ascomycota	Lecanoromycetes	Lecanorales	Parmeliaceae			Bryoria	Bryoria capillaris		Einar Timdal	einar.timdal@nhm.uio.no							Chemistry: alectorialic acid, barbatolic acid	Vouchered: Registered Collection	Thallus				Einar Timdal	09-Jul-2014	Sweden		Lule Lappmark		along route E45 north of Junkajaure	66.019	19.858	230								On Picea in conifer forest
O-L-195686		O-DFL-1658	L	University of Oslo, Natural History Museum	Ascomycota	Lecanoromycetes	Lecanorales	Parmeliaceae			Bryoria	Bryoria implexa		Einar Timdal	einar.timdal@nhm.uio.no							Chemistry: no lichen substances	Vouchered: Registered Collection	Thallus				Einar Timdal	09-Jul-2014	Sweden		Lule Lappmark		along route E45 north of Junkajaure	66.019	19.858	230								On Picea in conifer forest
O-L-195688		O-DFL-1660	L	University of Oslo, Natural History Museum	Ascomycota	Lecanoromycetes	Lecanorales	Parmeliaceae			Bryoria	Bryoria fremontii		Einar Timdal	einar.timdal@nhm.uio.no								Vouchered: Registered Collection	Thallus				Einar Timdal	09-Jul-2014	Sweden		Haerjedalen		between Vemdalen and Hedeviken	62.417	13.771	450								On Pinus in conifer forest
O-L-195692		O-DFL-1663	L	University of Oslo, Natural History Museum	Ascomycota	Lecanoromycetes	Lecanorales	Lecideaceae			Hypocenomyce	Hypocenomyce scalaris		Einar Timdal	einar.timdal@nhm.uio.no								Vouchered: Registered Collection	Apothecia				Einar Timdal	09-Jul-2014	Sweden	Dalarna			800 m SW of Soedra Groetholen	61.825	12.594	660								On burnt stump in pine forest
O-L-186150		O-DFL-1667	L	University of Oslo, Natural History Museum	Ascomycota	Lecanoromycetes	Lecanorales	Nephromataceae			Nephroma	Nephroma tangeriense		Einar Timdal	einar.timdal@nhm.uio.no							Chemistry: pigments, triterpenoides (T3, T4, T6)	Vouchered: Registered Collection	Apothecia and thallus				Jon T. Klepsland	20-Jul-2012	Norway	Hordaland	Tysnes		Smievoll E	60.018	5.385	1								Nederst pa stor steinblokk (amfibolitt) mellom edellovskog og grunn fjordarm.
O-L-181602		O-DFL-1668	L	University of Oslo, Natural History Museum	Ascomycota	Lecanoromycetes	Lecanorales	Nephromataceae			Nephroma	Nephroma tangeriense		Einar Timdal	einar.timdal@nhm.uio.no							Chemistry: pigments, triterpenoides (T2, T3, T6)	Vouchered: Registered Collection	Thallus				Jon T. Klepsland	19-Jul-2010	Norway	Rogaland	Rennesoy		Dalsfjellet W	59.076	5.73	20								Pa periodevis overrislet, vestvendt bergvegg (amfibolitt)
O-L-190528		O-DFL-1669	L	University of Oslo, Natural History Museum	Ascomycota	Lecanoromycetes	Lecanorales	Nephromataceae			Nephroma	Nephroma resupinatum		Einar Timdal	einar.timdal@nhm.uio.no								Vouchered: Registered Collection	Apothecia				Reidar Haugan	07-Sep-2013	Norway	Hedmark	Stor-Elvdal		N facing slope between Mt Vardfjellet and river Langgards-Eldaa	61.477	10.783	930								Trunk of old Sorbus aucuparia in old spruce forest of tall herb type
O-L-163401		O-DFL-1671	L	University of Oslo, Natural History Museum	Ascomycota	Lecanoromycetes	Lecanorales	Nephromataceae			Nephroma	Nephroma resupinatum		Einar Timdal	einar.timdal@nhm.uio.no								Vouchered: Registered Collection	Apothecia				Einar Timdal	22-May-2010	Norway	Sogn og Fjordane	Aurland		NW of Vatnahalsen	60.747	7.118	540								Base of deciduous tree by the road
O-L-177168		O-DFL-1672	L	University of Oslo, Natural History Museum	Ascomycota	Lecanoromycetes	Lecanorales	Nephromataceae			Nephroma	Nephroma resupinatum		Einar Timdal	einar.timdal@nhm.uio.no								Vouchered: Registered Collection	Apothecia				Jon T. Klepsland	14-Sep-2011	Norway	Troms	Bardu		Krokangelhaugen W	68.856	18.154	240								Mineralrik bergvegg i eldre storbregne-bjorkeskog med noe selje og furu.
O-L-183598		O-DFL-1673	L	University of Oslo, Natural History Museum	Ascomycota	Lecanoromycetes	Lecanorales	Nephromataceae			Nephroma	Nephroma resupinatum		Einar Timdal	einar.timdal@nhm.uio.no							Chemistry: no lichen substances	Vouchered: Registered Collection	Apothecia				Jon T. Klepsland	23-Jun-2011	Norway	Nord-Trondelag	Hoylandet		Brynntjonna E	64.606	12.369	160								Pa alm. Almeskog pa stabilisert ur.
O-L-168088		O-DFL-1674	L	University of Oslo, Natural History Museum	Ascomycota	Lecanoromycetes	Lecanorales	Nephromataceae			Nephroma	Nephroma laevigatum		Einar Timdal	einar.timdal@nhm.uio.no								Vouchered: Registered Collection	Apothecia				Harald Bratli	14-Sep-2010	Norway	Nord-Trondelag	Meraker		West of Langneset	63.456	11.561	95								On deciduous tree in humid N-facing spruce forest
O-L-168043		O-DFL-1676	L	University of Oslo, Natural History Museum	Ascomycota	Lecanoromycetes	Lecanorales	Nephromataceae			Nephroma	Nephroma bellum		Einar Timdal	einar.timdal@nhm.uio.no							Chemistry: triterpenoids	Vouchered: Registered Collection	Thallus				Harald Bratli	16-Sep-2010	Norway	Nord-Trondelag	Meraker		Kvernskarelva	63.308	11.911	460								On Sorbus aucuparia in humid spruce forest close to the river
O-L-181644		O-DFL-1678	L	University of Oslo, Natural History Museum	Ascomycota	Lecanoromycetes	Lecanorales	Nephromataceae			Nephroma	Nephroma bellum		Einar Timdal	einar.timdal@nhm.uio.no							Chemistry: triterpenoids	Vouchered: Registered Collection	Thallus				Ole Roen	20-Sep-2012	Norway	Sogn og Fjordane	Laerdal		along Kvemma close tu upper Kvame	61.106	7.858	650								Pa graor i elvekant
O-L-196491		O-DFL-1686	L	University of Oslo, Natural History Museum	Ascomycota	Lecanoromycetes	Lecanorales	Nephromataceae			Nephroma	Nephroma helveticum		Einar Timdal	einar.timdal@nhm.uio.no							Chemistry: triterpenoids	Vouchered: Registered Collection	Apothecia				Tom H. Hofton	10-Sep-2013	Norway	Buskerud	Nes		Gardnosberget	60.644	9.042	304								o-vendt brattli under hoy fjellvegg, apen granskog pa grov blokkmark. Pa steinblokk
O-L-181601		O-DFL-1687	L	University of Oslo, Natural History Museum	Ascomycota	Lecanoromycetes	Lecanorales	Nephromataceae			Nephroma	Nephroma helveticum		Einar Timdal	einar.timdal@nhm.uio.no							Chemistry: triterpenoides (T4, T1)	Vouchered: Registered Collection	Thallus				Jon T. Klepsland	04-Aug-2011	Norway	Oppland	Nord-Fron		Liadalane, Vinstra	61.581	9.698	290								Pa eldre rogn (med Heterodermia). Lovblandet granskog naer bunnen av trang bekkekloft
O-L-175024		O-DFL-1688	L	University of Oslo, Natural History Museum	Ascomycota	Lecanoromycetes	Lecanorales	Nephromataceae			Nephroma	Nephroma laevigatum		Einar Timdal	einar.timdal@nhm.uio.no							Chemistry: pigments, triterpenoid	Vouchered: Registered Collection	Apothecia and thallus				Jon T. Klepsland	13-Jun-2010	Norway	Sogn og Fjordane	Vik		Risjuv	61.156	6.668	220								Pa kystvrenge pa rogn. Moserik blokkmark med apen lovblandingsskog.
O-L-183599		O-DFL-1689	L	University of Oslo, Natural History Museum	Ascomycota	Lecanoromycetes	Lecanorales	Nephromataceae			Nephroma	Nephroma tangeriense		Einar Timdal	einar.timdal@nhm.uio.no							Chemistry: pigments, triterpenoids	Vouchered: Registered Collection	Apothecia and thallus				Jon T. Klepsland	05-Jul-2011	Norway	Vest-Agder	Flekkefjord		Omland SE (Hidra)	58.239	6.54	40								Sandig, mosekledd bergvegg ved grusvei.
O-L-184752		O-DFL-1694	L	University of Oslo, Natural History Museum	Ascomycota	Lecanoromycetes	Lecanorales	Peltigeraceae			Peltigera	Peltigera praetextata		Einar Timdal	einar.timdal@nhm.uio.no	DNA match							Vouchered: Registered Collection	Apothecia				Siri Rui, Einar Timdal	01-Oct-2013	Norway	Buskerud	Sigdal		E side of Mt Urdaasen	60.162	9.413	200								On the ground in steep slope, shady forest
O-L-184749		O-DFL-1698	L	University of Oslo, Natural History Museum	Ascomycota	Lecanoromycetes	Lecanorales	Peltigeraceae			Peltigera	Peltigera aphthosa		Einar Timdal	einar.timdal@nhm.uio.no								Vouchered: Registered Collection	Apothecia and thallus				Siri Rui, Einar Timdal	01-Oct-2013	Norway	Buskerud	Sigdal		E side of Mt Urdaasen	60.162	9.413	200								On the ground in steep slope, shady forest
O-L-194256		O-DFL-1704	L	University of Oslo, Natural History Museum	Ascomycota	Lecanoromycetes	Lecanorales	Collemataceae			Callome	Callome multipartita		Einar Timdal	einar.timdal@nhm.uio.no								Vouchered: Registered Collection	Thallus				Sigve Reiso, Torbjorn Hoitomt	04-Jun-2013	Norway	Buskerud	Hole		Lille Svartoya E	60.058	10.226	68								Kalkskrenter mot ost.
O-L-194209		O-DFL-1712	L	University of Oslo, Natural History Museum	Ascomycota	Lecanoromycetes	Lecanorales	Cladoniaceae			Cladonia	Cladonia rangiformis		Einar Timdal	einar.timdal@nhm.uio.no	DNA match						Chemistry: atranorin	Vouchered: Registered Collection	Thallus				Sigve Reiso	01-Aug-2012	Norway	Telemark	Bamble		Salen	59.022	9.738									Apen grunnlendt kalkmark
O-L-194122		O-DFL-1722	L	University of Oslo, Natural History Museum	Ascomycota	Lecanoromycetes	Lecanorales	Cladoniaceae			Cladonia	Cladonia subcervicornis		Einar Timdal	einar.timdal@nhm.uio.no								Vouchered: Registered Collection	Thallus				Steinar Vatne	04-Jun-2013	Norway	Rogaland	Sauda		Sauda, Almannajuvet	59.653	6.468	150								Pa berg i smalt juv
O-L-186246		O-DFL-1727	L	University of Oslo, Natural History Museum	Ascomycota	Lecanoromycetes	Teloschistales	Physciaceae			Acolium	Acolium inquinans		Einar Timdal	einar.timdal@nhm.uio.no								Vouchered: Registered Collection	Apothecia				Jon T. Klepsland	07-Sep-2012	Norway	Nordland	Grane		Kjerringvatnet N	65.285	13.331	240								Pa regnbeskytta torre greiner av gammel gran. Blabaer-skrubbaer-granskog i sen aldersfase.
O-L-194494		O-DFL-1730	L	University of Oslo, Natural History Museum	Ascomycota	Lecanoromycetes	Teloschistales	Physciaceae			Acolium	Acolium inquinans		Einar Timdal	einar.timdal@nhm.uio.no								Vouchered: Registered Collection	Apothecia				Tom H. Hofton	19-Jun-2012	Norway	Buskerud	Fla		Krysskotbekken	60.411	9.187	823								Gammel fjellgran-naturskog. Pa torrgreiner av eldgammel, smavokst gran i sumpskog; substrat: Picea abies
O-L-184750		O-DFL-1733	L	University of Oslo, Natural History Museum	Ascomycota	Lecanoromycetes	Lecanorales	Peltigeraceae			Peltigera	Peltigera horizontalis		Einar Timdal	einar.timdal@nhm.uio.no								Vouchered: Registered Collection	Apothecia				Siri Rui, Einar Timdal	01-Oct-2013	Norway	Buskerud	Sigdal		E side of Mt Urdaasen	60.162	9.413	200								On steep rock face of boulder in steep slope, shady forest
O-L-184753		O-DFL-1734	L	University of Oslo, Natural History Museum	Ascomycota	Lecanoromycetes	Lecanorales	Peltigeraceae			Peltigera	Peltigera neopolydactyla		Einar Timdal	einar.timdal@nhm.uio.no								Vouchered: Registered Collection	Apothecia				Siri Rui, Einar Timdal	01-Oct-2013	Norway	Buskerud	Sigdal		E side of Mt Urdaasen	60.162	9.413	200								On the ground in steep slope, shady forest
O-L-184751		O-DFL-1735	L	University of Oslo, Natural History Museum	Ascomycota	Lecanoromycetes	Lecanorales	Peltigeraceae			Peltigera	Peltigera malacea		Einar Timdal	einar.timdal@nhm.uio.no								Vouchered: Registered Collection	Thallus				Siri Rui, Einar Timdal	01-Oct-2013	Norway	Buskerud	Sigdal		E side of Mt Urdaasen	60.162	9.413	200								On the ground in steep slope, shady forest
O-L-197862		O-DFL-1736	L	University of Oslo, Natural History Museum	Ascomycota	Lecanoromycetes	Lecanorales	Ramalinaceae			Bacidia	Bacidia subincompta		Einar Timdal	einar.timdal@nhm.uio.no								Vouchered: Registered Collection	Apothecia				Jon T. Klepsland	06-May-2013	Norway	Sogn og Fjordane	Laerdal		Galdane	61.053	7.751	270								Pa middelaldret alm. Middelaldret or-almeskog.
O-L-197823		O-DFL-1737	L	University of Oslo, Natural History Museum	Ascomycota	Lecanoromycetes	Lecanorales	Parmeliaceae			Bryoria	Bryoria implexa		Einar Timdal	einar.timdal@nhm.uio.no							Chemistry: fumarprotocetraric acid	Vouchered: Registered Collection	Thallus				Jon T. Klepsland	08-Apr-2013	Norway	Vest-Agder	Flekkefjord		Hagasen (Hidra)	58.227	6.537	85								Vindeksponert, basefattig bergvegg. Apen naturbeitemark/kystlynghei.
O-L-197869		O-DFL-1841	L	University of Oslo, Natural History Museum	Ascomycota	Lecanoromycetes	Peltigerales	Pannariaceae			Fuscopannaria	Fuscopannaria mediterranea		Einar Timdal	einar.timdal@nhm.uio.no								Vouchered: Registered Collection	Thallus				Jon T. Klepsland	06-May-2013	Norway	Sogn og Fjordane	Laerdal		Galdane	61.06	7.731	220								Pa fosseyrpavirket graor. Eldre graor-heggeskog langs stor bekk.
O-L-198031		O-DFL-1842	L	University of Oslo, Natural History Museum	Ascomycota	Lecanoromycetes	Peltigerales	Pannariaceae			Fuscopannaria	Fuscopannaria praetermissa		Einar Timdal	einar.timdal@nhm.uio.no								Vouchered: Registered Collection	Thallus				Jon T. Klepsland	08-Jun-2013	Norway	Nordland	Sorfold		Straumvatnet N (Lembakkan)	67.331	15.686	30								Pa steinblokk. Rik lovblandingsskog (osp, rogn, selje, bjork).
O-L-197837		O-DFL-1844	L	University of Oslo, Natural History Museum	Ascomycota	Lecanoromycetes	Lecanorales	Parmeliaceae			Hypotrachyna	Hypotrachyna revoluta		Einar Timdal	einar.timdal@nhm.uio.no								Vouchered: Registered Collection	Thallus				Jon T. Klepsland	09-Apr-2013	Norway	Vest-Agder	Flekkefjord		Hersdalen (Risasen W, Hidra)	58.214	6.552	20								Pa svartor. Fuktig parti med halveldre svartorskog.
O-L-197986		O-DFL-1849	L	University of Oslo, Natural History Museum	Ascomycota	Lecanoromycetes	Lecanorales	Megalariaceae			Megalaria	Megalaria pulverea		Einar Timdal	einar.timdal@nhm.uio.no								Vouchered: Registered Collection	Apothecia				Jon T. Klepsland	04-Jun-2013	Norway	Nordland	Bronnoy		Strengivatnet N	65.385	12.599	25								Pa eldre rogn. Eldre smabregne-granskog i N-helling.
O-L-197824		O-DFL-1850	L	University of Oslo, Natural History Museum	Ascomycota	Lecanoromycetes	Lecanorales	Nephromataceae			Nephroma	Nephroma tangeriense		Einar Timdal	einar.timdal@nhm.uio.no							Chemistry: pigments	Vouchered: Registered Collection	Thallus				Jon T. Klepsland	08-Apr-2013	Norway	Vest-Agder	Flekkefjord		Hagasen (Hidra)	58.224	6.539	110								o-vendt, sigpavirket bergvegg. Apen naturbeitemark/kystlynghei.
O-L-197826		O-DFL-1851	L	University of Oslo, Natural History Museum	Ascomycota	Lecanoromycetes	Lecanorales	Nephromataceae			Nephroma	Nephroma tangeriense		Einar Timdal	einar.timdal@nhm.uio.no								Vouchered: Registered Collection	Thallus				Jon T. Klepsland	08-Apr-2013	Norway	Vest-Agder	Flekkefjord		Raga S (Hidra)	58.22	6.542	2								V-vendt bergvegg bak liten skjerm av smavokst osp.
O-L-197955		O-DFL-1852	L	University of Oslo, Natural History Museum	Ascomycota	Lecanoromycetes	Peltigerales	Pannariaceae			Parmeliella	Parmeliella parvula		Einar Timdal	einar.timdal@nhm.uio.no								Vouchered: Registered Collection	Thallus				Jon T. Klepsland	01-Jun-2013	Norway	Nord-Trondelag	Naeroy		Liafossen	64.84	11.949	70								Pa eldre rogn. N-vendt blabaer-granskog ved regulert elv.
O-L-197835		O-DFL-1854	L	University of Oslo, Natural History Museum	Ascomycota	Lecanoromycetes	Lecanorales	Parmeliaceae			Parmotrema	Parmotrema crinitum		Einar Timdal	einar.timdal@nhm.uio.no								Vouchered: Registered Collection	Thallus				Jon T. Klepsland	09-Apr-2013	Norway	Vest-Agder	Flekkefjord		Risasen SE (Hidra)	58.213	6.562	10								Pa svartor. Eldre, ganske smavokst svartor-bjork-hassel-skog.
O-L-197840		O-DFL-1855	L	University of Oslo, Natural History Museum	Ascomycota	Lecanoromycetes	Lecanorales	Parmeliaceae			Parmotrema	Parmotrema crinitum		Einar Timdal	einar.timdal@nhm.uio.no								Vouchered: Registered Collection	Thallus				Jon T. Klepsland	09-Apr-2013	Norway	Vest-Agder	Flekkefjord		Raga E (Hidra)	58.221	6.548	50								N-vendt, mosekledd vertikal bergvegg i eldre lovblandingsskog (bjorkedominert).
O-L-197859		O-DFL-1856	L	University of Oslo, Natural History Museum	Ascomycota	Lichinomycetes	Lichinales	Peltulaceae			Peltula	Peltula euploca		Einar Timdal	einar.timdal@nhm.uio.no								Vouchered: Registered Collection	Thallus				Jon T. Klepsland	06-May-2013	Norway	Oppland	Nord-Aurdal		Strondafjorden close to Hommannsberg	60.981	9.148	358								Pa skraberg/berghyller (fyllitt) i ovre strandsone.
O-L-197852		O-DFL-1858	L	University of Oslo, Natural History Museum	Ascomycota	Lecanoromycetes	Teloschistales	Physciaceae			Physcia	Physcia dubia		Einar Timdal	einar.timdal@nhm.uio.no								Vouchered: Registered Collection	Apothecia				Jon T. Klepsland	06-May-2013	Norway	Oppland	Nord-Aurdal		Strondafjorden close to Hommannsberg	60.981	9.148	357								Pa berghylle og lite rognetre. Kantskog-bergveggmiljo.
O-L-197861		O-DFL-1859	L	University of Oslo, Natural History Museum	Ascomycota	Lecanoromycetes	Teloschistales	Physciaceae			Physcia	Physcia magnussonii		Einar Timdal	einar.timdal@nhm.uio.no								Vouchered: Registered Collection	Apothecia				Jon T. Klepsland	06-May-2013	Norway	Sogn og Fjordane	Laerdal		Galdane	61.052	7.752	265								Pa svakt overhengende bergvegg (gneis, gammel jettegryte). Apen bjorkeblandingsskog.
O-L-197950		O-DFL-1860	L	University of Oslo, Natural History Museum	Ascomycota	Lecanoromycetes	Peltigerales	Pannariaceae			Protopannaria	Protopannaria pezizoides		Einar Timdal	einar.timdal@nhm.uio.no								Vouchered: Registered Collection	Apothecia				Jon T. Klepsland	01-Jun-2013	Norway	Nord-Trondelag	Naeroy		Salsbruket (Elgaa)	64.797	11.871	30								Pa rogn. Middelaldret lovblandet granskog langs elv.
O-L-197920		O-DFL-1861	L	University of Oslo, Natural History Museum	Ascomycota	Lecanoromycetes	Peltigerales	Lobariaceae			Pseudocyphellaria	Pseudocyphellaria citrina		Einar Timdal	einar.timdal@nhm.uio.no								Vouchered: Registered Collection	Apothecia				Jon T. Klepsland	28-May-2013	Norway	Nord-Trondelag	Grong		Homo NW (Rottesdalen)	64.448	12.309	45								Sparsomt pa eldre gran. Bekkeravine med eldre granskog.
O-L-198050		O-DFL-1862	L	University of Oslo, Natural History Museum	Ascomycota	Lecanoromycetes	Peltigerales	Lobariaceae			Pseudocyphellaria	Pseudocyphellaria citrina		Einar Timdal	einar.timdal@nhm.uio.no								Vouchered: Registered Collection	Apothecia and thallus				Jon T. Klepsland	10-Jun-2013	Norway	Sor-Trondelag	Afjord		Nordstifjellet N	64.013	10.368	60								Pa kvist av gran inntil rogn. Middelaldret granskog med hoy lovandel (rogn) i N-skraning.
O-L-197829		O-DFL-1863	L	University of Oslo, Natural History Museum	Ascomycota	Lecanoromycetes	Lecanorales	Ramalinaceae			Ramalina	Ramalina cuspidata		Einar Timdal	einar.timdal@nhm.uio.no								Vouchered: Registered Collection	Apothecia				Jon T. Klepsland	08-Apr-2013	Norway	Vest-Agder	Flekkefjord		Raga S (Hidra)	58.219	6.541	1								Steinblokker i fjaeresonen.
O-L-197827		O-DFL-1872	L	University of Oslo, Natural History Museum	Ascomycota	Lecanoromycetes	Lecanorales	Parmeliaceae			Usnea	Usnea flammea		Einar Timdal	einar.timdal@nhm.uio.no							Chemistry: constictic acid, stictic acid, usnic acid	Vouchered: Registered Collection	Thallus				Jon T. Klepsland	08-Apr-2013	Norway	Vest-Agder	Flekkefjord		Raga S (Hidra)	58.219	6.541	2								Vertikal V-vendt bergvegg.
O-L-198061		O-DFL-1876	L	University of Oslo, Natural History Museum	Ascomycota	Lecanoromycetes	Lecanorales	Parmeliaceae			Usnea	Usnea wasmuthii		Einar Timdal	einar.timdal@nhm.uio.no							Chemistry: barbatic acid, salazinic acid, usnic acid	Vouchered: Registered Collection	Thallus				Jon T. Klepsland	10-Jun-2013	Norway	Sor-Trondelag	Afjord		Arnes sentrum S (Gloshaugen)	63.958	10.223	8								Pa eldre rogn pa bergkant over fukteng.
O-L-197890		O-DFL-1877	L	University of Oslo, Natural History Museum	Ascomycota	Lecanoromycetes	Lecanorales	Parmeliaceae			Usnea	Usnea wasmuthii		Einar Timdal	einar.timdal@nhm.uio.no							Chemistry: barbatic acid, usnic acid	Vouchered: Registered Collection	Thallus				Jon T. Klepsland	19-May-2013	Norway	Rogaland	Forsand		Lysebotn	59.056	6.649	15								Pa svensk asal. Alle i boligomrade.
O-L-186068		O-DFL-1881	L	University of Oslo, Natural History Museum	Ascomycota	Lecanoromycetes	Lecanorales	Cladoniaceae			Cladonia	Cladonia krogiana		Einar Timdal	einar.timdal@nhm.uio.no								Vouchered: Registered Collection	Thallus				Jon T. Klepsland	19-May-2012	Norway	Akershus	Enebakk		Ranes E	59.686	11.218	103								Eksponert svaberg ved bredden av oyeren.
O-L-183619		O-DFL-1890	L	University of Oslo, Natural History Museum	Ascomycota	Lecanoromycetes	Lecanorales	Cladoniaceae			Cladonia	Cladonia fimbriata		Einar Timdal	einar.timdal@nhm.uio.no							Chemistry: fumarprotocetraric acid	Vouchered: Registered Collection	Apothecia				Jon T. Klepsland	23-Jul-2011	Norway	Vest-Agder	Farsund		Kviljoodden E	58.07	6.713	5								Pa sand. Halvstabil sandyne (fordyne). Sandynehei.
O-L-175272		O-DFL-1892	L	University of Oslo, Natural History Museum	Ascomycota	Lecanoromycetes	Lecanorales	Cladoniaceae			Cladonia	Cladonia cyathomorpha		Einar Timdal	einar.timdal@nhm.uio.no								Vouchered: Registered Collection	Apothecia				Jon T. Klepsland	17-Aug-2010	Norway	Aust-Agder	Iveland		Glupsetjorn NW	58.443	7.832	260								Pa vertikal bergvegg i liten bekkedal med eldre ospedominert skog.
O-L-170481		O-DFL-1899	L	University of Oslo, Natural History Museum	Ascomycota	Lecanoromycetes	Lecanorales	Parmeliaceae			Cetrariella	Cetrariella fastigiata		Einar Timdal	einar.timdal@nhm.uio.no								Vouchered: Registered Collection	Thallus				Einar Timdal	23-Jun-2011	Norway	Finnmark	Sor-Varanger		2.4 km W of Bugoynes	69.979	29.578	30								Wet depression at base of rock wall
O-L-177156		O-DFL-1900	L	University of Oslo, Natural History Museum	Ascomycota	Lecanoromycetes	Lecanorales	Parmeliaceae			Cetrariella	Cetrariella fastigiata		Einar Timdal	einar.timdal@nhm.uio.no								Vouchered: Registered Collection	Thallus				Jon T. Klepsland	12-Sep-2011	Norway	Troms	Malselv		Takelvdalen S for Bersvensaetra	69.132	18.678	80								I forsenkning mellom myrtuer. Intermediaer fastmattemyr.
O-L-170662		O-DFL-1904	L	University of Oslo, Natural History Museum	Ascomycota	Lecanoromycetes	Lecanorales	Parmeliaceae			Cetraria	Cetraria nigricans		Einar Timdal	einar.timdal@nhm.uio.no								Vouchered: Registered Collection	Apothecia and thallus				Einar Timdal	28-Jun-2011	Norway	Finnmark	Tana		at the summit of Mt Rasttigaisa	69.998	26.265	1067
O-L-177097		O-DFL-1906	L	University of Oslo, Natural History Museum	Ascomycota	Lecanoromycetes	Lecanorales	Sphaerophoraceae			Bunodophoron	Bunodophoron melanocarpum		Einar Timdal	einar.timdal@nhm.uio.no								Vouchered: Registered Collection	Apothecia				Jon T. Klepsland	31-Aug-2011	Norway	Hordaland	Bergen		Hisdalsvatnet NE	60.232	5.33	100								Nordvendt bergvegg. Eldre lovskog i blokkmark, kystutforming (bjork, rogn).
O-L-175004		O-DFL-1908	L	University of Oslo, Natural History Museum	Ascomycota	Lecanoromycetes	Lecanorales	Sphaerophoraceae			Bunodophoron	Bunodophoron melanocarpum		Einar Timdal	einar.timdal@nhm.uio.no								Vouchered: Registered Collection	Apothecia				Jon T. Klepsland	11-Jun-2010	Norway	Sogn og Fjordane	Gulen		Brossvikvatnet S	61.044	5.119	70								Pa liten bergvegg og pa mosekledd rogn. Eldre smabregne-bjork-furuskog i bekkedal.
O-L-177044		O-DFL-1910	L	University of Oslo, Natural History Museum	Ascomycota	Lecanoromycetes	Lecanorales	Parmeliaceae			Bryoria	Bryoria smithii		Einar Timdal	einar.timdal@nhm.uio.no								Vouchered: Registered Collection	Thallus				Jon T. Klepsland	06-Sep-2011	Norway	Vest-Agder	Flekkefjord		Kyrkjevatna E	58.439	6.875	365								Vertikal, nordvendt bergvegg i lovblandingsskog (bjork, rogn, osp) i smadal.
O-L-176881		O-DFL-1911	L	University of Oslo, Natural History Museum	Ascomycota	Lecanoromycetes	Lecanorales	Parmeliaceae			Bryoria	Bryoria smithii		Einar Timdal	einar.timdal@nhm.uio.no								Vouchered: Registered Collection	Thallus				Jon T. Klepsland	30-May-2011	Norway	Rogaland	Sokndal		Ovre Lauvas	58.33	6.313	135								Storre N-vendt bergvegg i apen, beitepavirket bjorkeskog.
O-L-183994		O-DFL-1917	L	University of Oslo, Natural History Museum	Ascomycota	Lecanoromycetes	Lecanorales	Parmeliaceae			Bryoria	Bryoria nadvornikiana		Einar Timdal	einar.timdal@nhm.uio.no								Vouchered: Registered Collection	Apothecia and thallus				Reidar Haugan	11-Sep-2012	Norway	Hedmark	Eidskog		W of Vestre Emtjenn	59.906	11.902	210								Twigs of Picea abies in old spruce forest
O-L-176834		O-DFL-1918	L	University of Oslo, Natural History Museum	Ascomycota	Lecanoromycetes	Lecanorales	Parmeliaceae			Bryoria	Bryoria nadvornikiana		Einar Timdal	einar.timdal@nhm.uio.no								Vouchered: Registered Collection	Thallus				Jon T. Klepsland	03-Nov-2011	Norway	Oppland	Sel		Steinberghaugen	61.848	9.438	335								Pa stor steinblokk. Eldre, moserik furuskog pa grov blokkmark.
O-L-174993		O-DFL-1921	L	University of Oslo, Natural History Museum	Ascomycota	Lecanoromycetes	Peltigerales	Lobariaceae			Lobaria	Lobaria amplissima		Einar Timdal	einar.timdal@nhm.uio.no								Vouchered: Registered Collection	Thallus				Jon T. Klepsland	07-Jun-2010	Norway	Sor-Trondelag	Oppdal		Kongsvold	62.301	9.596	915								Over mose pa bergvegg ved bekk. Fjellbjorkeskog.
O-L-184029		O-DFL-1924	L	University of Oslo, Natural History Museum	Ascomycota	Lecanoromycetes	Lecanorales	Parmeliaceae			Letharia	Letharia vulpina		Einar Timdal	einar.timdal@nhm.uio.no								Vouchered: Registered Collection	Thallus				Reidar Haugan	08-Oct-2012	Norway	Hedmark	Valer		Risbergmarka, Teodilleholtet	60.934	12.008	570								On standing dead Pinus sylvestris in boggy pine forest
O-L-169053		O-DFL-1925	L	University of Oslo, Natural History Museum	Ascomycota	Lecanoromycetes	Lecanorales	Parmeliaceae			Letharia	Letharia vulpina		Einar Timdal	einar.timdal@nhm.uio.no								Vouchered: Registered Collection	Thallus				Birgit Skinderhaug	20-Mar-2011	Norway	Hedmark	Stor-Elvdal		Close to Finnsjoen, towards Sollia	61.55	10.883	850								Pa bjork i fjellbjorkeli
O-L-165378		O-DFL-1926	L	University of Oslo, Natural History Museum	Ascomycota	Lecanoromycetes	Lecanorales	Parmeliaceae			Letharia	Letharia vulpina		Einar Timdal	einar.timdal@nhm.uio.no								Vouchered: Registered Collection	Thallus				Reidar Haugan	29-Jun-2010	Norway	Hedmark	Stor-Elvdal		W of Rodfjellet	61.639	10.908	640								Dry branch of Pinus sylvestris in old pine forest
O-L-176869		O-DFL-1927	L	University of Oslo, Natural History Museum	Ascomycota	Lecanoromycetes	Lecanorales	Parmeliaceae			Hypotrachyna	Hypotrachyna afrorevoluta		Einar Timdal	einar.timdal@nhm.uio.no	DNA match							Vouchered: Registered Collection	Thallus				Jon T. Klepsland	30-May-2011	Norway	Rogaland	Sokndal		Nedre Lauvas E	58.334	6.306	30								Pa rogn. Eldre, beitemodifisert lovblandingsskog (bjork, rogn, hassel).
O-L-176684		O-DFL-1928	L	University of Oslo, Natural History Museum	Ascomycota	Lecanoromycetes	Lecanorales	Parmeliaceae			Hypotrachyna	Hypotrachyna revoluta		Einar Timdal	einar.timdal@nhm.uio.no								Vouchered: Registered Collection	Thallus				Torbjorn Hoitomt	31-May-2011	Norway	Rogaland	Suldal		Rodne, S	59.443	5.964	33								Pa svartor ved bekk
O-L-195815		O-DFL-1552	L	University of Oslo, Natural History Museum	Ascomycota	Lecanoromycetes	Lecanorales	Parmeliaceae			Cetraria	Cetraria muricata		Einar Timdal	einar.timdal@nhm.uio.no								Vouchered: Registered Collection	Thallus				Einar Timdal	25-Jul-2014	Norway	Telemark	Vinje		Edland, Trolldalsasen	59.729	7.621	550								On rock in scree
O-L-195816		O-DFL-1553	L	University of Oslo, Natural History Museum	Ascomycota	Lecanoromycetes	Lecanorales	Parmeliaceae			Bryoria	Bryoria capillaris		Einar Timdal	einar.timdal@nhm.uio.no							Chemistry: alectorialic acid, barbatolic acid	Vouchered: Registered Collection	Thallus				Einar Timdal	25-Jul-2014	Norway	Telemark	Vinje		Edland, Trolldalsasen	59.729	7.63	550								On Picea abies
O-L-195818		O-DFL-1555	L	University of Oslo, Natural History Museum	Ascomycota	Lecanoromycetes	Lecanorales	Parmeliaceae			Cetraria	Cetraria islandica		Einar Timdal	einar.timdal@nhm.uio.no								Vouchered: Registered Collection	Thallus				Einar Timdal	25-Jul-2014	Norway	Telemark	Vinje		Vamark	59.71	7.575	890								On the ground in open pine forest
O-L-195819		O-DFL-1556	L	University of Oslo, Natural History Museum	Ascomycota	Lecanoromycetes	Lecanorales	Parmeliaceae			Brodoa	Brodoa intestiniformis		Einar Timdal	einar.timdal@nhm.uio.no								Vouchered: Registered Collection	Apothecia				Einar Timdal	25-Jul-2014	Norway	Telemark	Vinje		Vamark	59.71	7.575	890								On rock in open pine forest
O-L-195820		O-DFL-1557	L	University of Oslo, Natural History Museum	Ascomycota	Lecanoromycetes	Lecanorales	Peltigeraceae			Peltigera	Peltigera polydactylon		Einar Timdal	einar.timdal@nhm.uio.no								Vouchered: Registered Collection	Apothecia				Einar Timdal	25-Jul-2014	Norway	Telemark	Vinje		Vamarkbrakka	59.712	7.576	890								On gravel in roadside
O-L-195822		O-DFL-1559	L	University of Oslo, Natural History Museum	Ascomycota	Lecanoromycetes	Teloschistales	Physciaceae			Tholurna	Tholurna dissimilis		Einar Timdal	einar.timdal@nhm.uio.no								Vouchered: Registered Collection	Apothecia and thallus				Einar Timdal	30-Jul-2014	Norway	Buskerud	Sigdal		hill E of Sandvassetra	60.315	9.309	970								On dead twigs of Picea abies in the low alpine region
O-L-195823		O-DFL-1560	L	University of Oslo, Natural History Museum	Ascomycota	Lecanoromycetes	Lecanorales	Parmeliaceae			Alectoria	Alectoria ochroleuca		Einar Timdal	einar.timdal@nhm.uio.no								Vouchered: Registered Collection	Thallus				Einar Timdal	30-Jul-2014	Norway	Buskerud	Sigdal		hill E of Sandvassetra	60.315	9.312	980								On the ground, exposed heath
O-L-195824		O-DFL-1561	L	University of Oslo, Natural History Museum	Ascomycota	Lecanoromycetes	Lecanorales	Cladoniaceae			Cladonia	Cladonia crispata		Einar Timdal	einar.timdal@nhm.uio.no		ssp. cetrariiformis						Vouchered: Registered Collection	Thallus				Einar Timdal	30-Jul-2014	Norway	Buskerud	Sigdal		hill E of Sandvassetra	60.31	9.316	1010								On the ground in alpine heath
O-L-195825		O-DFL-1562	L	University of Oslo, Natural History Museum	Ascomycota	Lecanoromycetes	Lecanorales	Parmeliaceae			Bryoria	Bryoria simplicior		Einar Timdal	einar.timdal@nhm.uio.no								Vouchered: Registered Collection	Thallus				Einar Timdal	30-Jul-2014	Norway	Buskerud	Sigdal		hill between lakes Kvelvsavannet and Nedre Sandvann	60.31	9.299	970								On Betula tortuosa in subalpine birch forest
O-L-195826		O-DFL-1563	L	University of Oslo, Natural History Museum	Ascomycota	Lecanoromycetes	Lecanorales	Parmeliaceae			Melanohalea	Melanohalea olivacea		Einar Timdal	einar.timdal@nhm.uio.no								Vouchered: Registered Collection	Thallus				Einar Timdal	30-Jul-2014	Norway	Buskerud	Sigdal		hill between lakes Kvelvsavannet and Nedre Sandvann	60.31	9.298	970								On Betula tortuosa in subalpine birch forest
O-L-195829		O-DFL-1566	L	University of Oslo, Natural History Museum	Ascomycota	Lecanoromycetes	Lecanorales	Cladoniaceae			Cladonia	Cladonia maxima		Einar Timdal	einar.timdal@nhm.uio.no								Vouchered: Registered Collection	Apothecia				Einar Timdal	31-Jul-2014	Norway	Buskerud	Sigdal		NE shore of lake Nedre Sandvann	60.311	9.308	950								On the ground in low alpine heath
O-L-195830		O-DFL-1567	L	University of Oslo, Natural History Museum	Ascomycota	Lecanoromycetes	Umbilicariales	Umbilicariaceae			Umbilicaria	Umbilicaria cinereorufescens		Einar Timdal	einar.timdal@nhm.uio.no								Vouchered: Registered Collection	Thallus				Einar Timdal	31-Jul-2014	Norway	Buskerud	Sigdal		NE shore of lake Nedre Sandvann	60.312	9.305	950								On boulder in low alpine heath
O-L-195831		O-DFL-1568	L	University of Oslo, Natural History Museum	Ascomycota	Lecanoromycetes	Lecanorales	Ramalinaceae			Ramalina	Ramalina capitata		Einar Timdal	einar.timdal@nhm.uio.no		capitata						Vouchered: Registered Collection	Thallus				Einar Timdal	31-Jul-2014	Norway	Buskerud	Sigdal		NE shore of lake Nedre Sandvann	60.312	9.305	950								On top of boulder in low alpine heath
O-L-195832		O-DFL-1569	L	University of Oslo, Natural History Museum	Ascomycota	Lecanoromycetes	Lecanorales	Parmeliaceae			Arctoparmelia	Arctoparmelia incurva		Einar Timdal	einar.timdal@nhm.uio.no								Vouchered: Registered Collection	Soralia				Einar Timdal	31-Jul-2014	Norway	Buskerud	Sigdal		NE shore of lake Nedre Sandvann	60.312	9.305	950								On boulder in low alpine heath
O-L-195833		O-DFL-1570	L	University of Oslo, Natural History Museum	Ascomycota	Lecanoromycetes	Candelariales	Candelariaceae			Candelariella	Candelariella coralliza		Einar Timdal	einar.timdal@nhm.uio.no								Vouchered: Registered Collection	Thallus				Einar Timdal	31-Jul-2014	Norway	Buskerud	Sigdal		NE shore of lake Nedre Sandvann	60.313	9.305	950								On top of boulder in low alpine heath
O-L-195834		O-DFL-1571	L	University of Oslo, Natural History Museum	Ascomycota	Lecanoromycetes	Lecanorales	Parmeliaceae			Bryoria	Bryoria furcellata		Einar Timdal	einar.timdal@nhm.uio.no								Vouchered: Registered Collection	Thallus				Einar Timdal	01-Aug-2014	Norway	Buskerud	Sigdal		Setertjennet	59.955	9.711	285								On the trunk of Pinus sylvestris in pine forest
O-L-195837		O-DFL-1574	L	University of Oslo, Natural History Museum	Ascomycota	Lecanoromycetes	Lecanorales	Peltigeraceae			Peltigera	Peltigera praetextata		Einar Timdal	einar.timdal@nhm.uio.no								Vouchered: Registered Collection	Apothecia				Einar Timdal	02-Aug-2014	Norway	Oslo	Oslo		Brattlikollen, Ostli, along footpath towards Ryen	59.889	10.806	140								On rock wall in mixed forest
O-L-196281		O-DFL-1576	L	University of Oslo, Natural History Museum	Ascomycota	Lecanoromycetes	Lecanorales	Parmeliaceae			Xanthoparmelia	Xanthoparmelia loxodes		Einar Timdal	einar.timdal@nhm.uio.no								Vouchered: Registered Collection	Thallus				Siri Rui, Einar Timdal	09-Aug-2014	Norway	Vestfold	Tjome		Hvasser, Krokle	59.065	10.443	5								Exposed coastal rock
O-L-196282		O-DFL-1577	L	University of Oslo, Natural History Museum	Ascomycota	Lecanoromycetes	Umbilicariales	Umbilicariaceae			Umbilicaria	Umbilicaria hirsuta		Einar Timdal	einar.timdal@nhm.uio.no								Vouchered: Registered Collection	Thallus				Siri Rui, Einar Timdal	09-Aug-2014	Norway	Vestfold	Tjome		Hvasser, Krokle	59.065	10.443	5								Exposed coastal rock
O-L-196284		O-DFL-1579	L	University of Oslo, Natural History Museum	Ascomycota	Lecanoromycetes	Lecanorales	Ramalinaceae			Ramalina	Ramalina subfarinacea		Einar Timdal	einar.timdal@nhm.uio.no							Chemistry: norstictic acid (major), usnic acid (major)	Vouchered: Registered Collection	Thallus				Siri Rui, Einar Timdal	09-Aug-2014	Norway	Vestfold	Tjome		Hvasser, Krokle	59.065	10.443	5								Exposed coastal rock
O-L-196286		O-DFL-1581	L	University of Oslo, Natural History Museum	Ascomycota	Lecanoromycetes	Lecanorales	Ramalinaceae			Ramalina	Ramalina farinacea		Einar Timdal	einar.timdal@nhm.uio.no							Chemistry: protocetraric acid, usnic acid	Vouchered: Registered Collection	Thallus				Siri Rui, Einar Timdal	09-Aug-2014	Norway	Vestfold	Tjome		Tjome church	59.114	10.392	5								On Quercus in churchyard
O-L-196287		O-DFL-1582	L	University of Oslo, Natural History Museum	Ascomycota	Lecanoromycetes	Lecanorales	Parmeliaceae			Parmelina	Parmelina tiliacea		Einar Timdal	einar.timdal@nhm.uio.no								Vouchered: Registered Collection	Thallus				Siri Rui, Einar Timdal	09-Aug-2014	Norway	Vestfold	Tjome		Tjome church	59.114	10.392	5								On Quercus in churchyard
O-L-196288		O-DFL-1583	L	University of Oslo, Natural History Museum	Ascomycota	Lecanoromycetes	Lecanorales	Ramalinaceae			Ramalina	Ramalina fraxinea		Einar Timdal	einar.timdal@nhm.uio.no								Vouchered: Registered Collection	Apothecia				Siri Rui, Einar Timdal	09-Aug-2014	Norway	Vestfold	Tjome		Tjome church	59.114	10.392	5								On Acer in churchyard
O-L-196289		O-DFL-1584	L	University of Oslo, Natural History Museum	Ascomycota	Lecanoromycetes	Lecanorales	Ramalinaceae			Ramalina	Ramalina fastigiata		Einar Timdal	einar.timdal@nhm.uio.no								Vouchered: Registered Collection	Apothecia				Siri Rui, Einar Timdal	09-Aug-2014	Norway	Vestfold	Tjome		Tjome church	59.114	10.392	5								On Acer in churchyard
O-L-196290		O-DFL-1585	L	University of Oslo, Natural History Museum	Ascomycota	Lecanoromycetes	Teloschistales	Physciaceae			Physconia	Physconia distorta		Einar Timdal	einar.timdal@nhm.uio.no								Vouchered: Registered Collection	Apothecia				Siri Rui, Einar Timdal	09-Aug-2014	Norway	Vestfold	Tjome		Tjome church	59.114	10.392	5								On Acer in churchyard
O-L-196291		O-DFL-1586	L	University of Oslo, Natural History Museum	Ascomycota	Lecanoromycetes	Teloschistales	Physciaceae			Phaeophyscia	Phaeophyscia orbicularis		Einar Timdal	einar.timdal@nhm.uio.no								Vouchered: Registered Collection	Thallus				Siri Rui, Einar Timdal	09-Aug-2014	Norway	Vestfold	Tjome		Tjome church	59.114	10.392	5								On Acer in churchyard
O-L-196292		O-DFL-1587	L	University of Oslo, Natural History Museum	Ascomycota	Lecanoromycetes	Lecanorales	Parmeliaceae			Evernia	Evernia prunastri		Einar Timdal	einar.timdal@nhm.uio.no								Vouchered: Registered Collection	Thallus				Siri Rui, Einar Timdal	09-Aug-2014	Norway	Vestfold	Tjome		Tjome church	59.114	10.392	5								On Betula in churchyard
O-L-196293		O-DFL-1588	L	University of Oslo, Natural History Museum	Ascomycota	Lecanoromycetes	Teloschistales	Physciaceae			Physconia	Physconia enteroxantha		Einar Timdal	einar.timdal@nhm.uio.no								Vouchered: Registered Collection	Thallus				Siri Rui, Einar Timdal	10-Aug-2014	Norway	Vestfold	Tonsberg		Sem church	59.291	10.387	20								On Tilia in churchyard
O-L-196294		O-DFL-1589	L	University of Oslo, Natural History Museum	Ascomycota	Lecanoromycetes	Teloschistales	Physciaceae			Physcia	Physcia tenella		Einar Timdal	einar.timdal@nhm.uio.no								Vouchered: Registered Collection	Thallus				Siri Rui, Einar Timdal	10-Aug-2014	Norway	Vestfold	Tonsberg		Sem church	59.292	10.387	20								On Ulmus in churchyard
O-L-196295		O-DFL-1590	L	University of Oslo, Natural History Museum	Ascomycota	Lecanoromycetes	Teloschistales	Teloschistaceae			Xanthomendoza	Xanthomendoza fulva		Einar Timdal	einar.timdal@nhm.uio.no								Vouchered: Registered Collection	Thallus				Siri Rui, Einar Timdal	10-Aug-2014	Norway	Vestfold	Tonsberg		Sem church	59.292	10.387	20								On Ulmus in churchyard
O-L-196296		O-DFL-1591	L	University of Oslo, Natural History Museum	Ascomycota	Lecanoromycetes	Lecanorales	Parmeliaceae			Xanthoparmelia	Xanthoparmelia conspersa		Einar Timdal	einar.timdal@nhm.uio.no								Vouchered: Registered Collection	Thallus				Siri Rui, Einar Timdal	10-Aug-2014	Norway	Vestfold	Tonsberg		Sem church	59.293	10.387	20								Churchyard stone wall
O-L-196298		O-DFL-1593	L	University of Oslo, Natural History Museum	Ascomycota	Lecanoromycetes	Lecanorales	Cladoniaceae			Cladonia	Cladonia furcata		Einar Timdal	einar.timdal@nhm.uio.no								Vouchered: Registered Collection	Thallus				Siri Rui, Einar Timdal	10-Aug-2014	Norway	Vestfold	Tjome		Brotso, 200 m W of Sondre Holme	59.103	10.427	20								On the ground, wayside
O-L-196299		O-DFL-1594	L	University of Oslo, Natural History Museum	Ascomycota	Lecanoromycetes	Lecanorales	Cladoniaceae			Cladonia	Cladonia subulata		Einar Timdal	einar.timdal@nhm.uio.no								Vouchered: Registered Collection	Thallus				Einar Timdal	10-Aug-2014	Norway	Akershus	Enebakk		450 m NE of Durud	59.76	11.013	200								On rock outcrop in wayside
O-L-196301		O-DFL-1596	L	University of Oslo, Natural History Museum	Ascomycota	Lecanoromycetes	Lecanorales	Cladoniaceae			Cladonia	Cladonia arbuscula		Einar Timdal	einar.timdal@nhm.uio.no								Vouchered: Registered Collection	Thallus				Einar Timdal	10-Aug-2014	Norway	Akershus	Enebakk		700 m NE of Durud	59.762	11.016	200								On the ground in pine/Calluna forest
O-L-196302		O-DFL-1597	L	University of Oslo, Natural History Museum	Ascomycota	Lecanoromycetes	Lecanorales	Cladoniaceae			Cladonia	Cladonia rangiferina		Einar Timdal	einar.timdal@nhm.uio.no								Vouchered: Registered Collection	Thallus				Einar Timdal	10-Aug-2014	Norway	Akershus	Enebakk		700 m NE of Durud	59.762	11.016	200								On the ground in pine/Calluna forest
O-L-196303		O-DFL-1598	L	University of Oslo, Natural History Museum	Ascomycota	Lecanoromycetes	Lecanorales	Cladoniaceae			Cladonia	Cladonia stygia		Einar Timdal	einar.timdal@nhm.uio.no								Vouchered: Registered Collection	Thallus				Einar Timdal	10-Aug-2014	Norway	Akershus	Enebakk		700 m NE of Durud	59.762	11.016	200								On the ground in pine/Calluna forest
O-L-196304		O-DFL-1599	L	University of Oslo, Natural History Museum	Ascomycota	Lecanoromycetes	Lecanorales	Parmeliaceae			Cetraria	Cetraria islandica		Einar Timdal	einar.timdal@nhm.uio.no								Vouchered: Registered Collection	Thallus				Einar Timdal	10-Aug-2014	Norway	Akershus	Enebakk		700 m NE of Durud	59.762	11.016	200								On the ground in pine/Calluna forest
O-L-196307		O-DFL-1602	L	University of Oslo, Natural History Museum	Ascomycota	Lecanoromycetes	Lecanorales	Cladoniaceae			Cladonia	Cladonia cenotea		Einar Timdal	einar.timdal@nhm.uio.no								Vouchered: Registered Collection	Thallus				Einar Timdal	10-Aug-2014	Norway	Akershus	Enebakk		700 m NE of Durud	59.762	11.016	200								On old stump in pine/Calluna forest
O-L-196308		O-DFL-1603	L	University of Oslo, Natural History Museum	Ascomycota	Lecanoromycetes	Lecanorales	Cladoniaceae			Cladonia	Cladonia furcata		Einar Timdal	einar.timdal@nhm.uio.no								Vouchered: Registered Collection	Thallus				Einar Timdal	10-Aug-2014	Norway	Akershus	Enebakk		650 m NE of Durud	59.761	11.015	200								On the ground in spruce forest
O-L-196309		O-DFL-1604	L	University of Oslo, Natural History Museum	Ascomycota	Lecanoromycetes	Lecanorales	Cladoniaceae			Cladonia	Cladonia squamosa		Einar Timdal	einar.timdal@nhm.uio.no								Vouchered: Registered Collection	Thallus				Einar Timdal	10-Aug-2014	Norway	Akershus	Enebakk		650 m NE of Durud	59.761	11.015	200								On the ground in spruce forest
O-L-196310		O-DFL-1605	L	University of Oslo, Natural History Museum	Ascomycota	Lecanoromycetes	Lecanorales	Cladoniaceae			Cladonia	Cladonia coniocraea		Einar Timdal	einar.timdal@nhm.uio.no								Vouchered: Registered Collection	Thallus				Einar Timdal	10-Aug-2014	Norway	Akershus	Enebakk		650 m NE of Durud	59.761	11.015	200								On old, laying log in spruce forest
O-L-196311		O-DFL-1606	L	University of Oslo, Natural History Museum	Ascomycota	Lecanoromycetes	Lecanorales	Parmeliaceae			Flavocetraria	Flavocetraria nivalis		Einar Timdal	einar.timdal@nhm.uio.no								Vouchered: Registered Collection	Thallus				Siri Rui, Einar Timdal	15-Aug-2014	Norway	Buskerud	Sigdal		hill NE of lake Nedre Sandvatn	60.312	9.317	1020								On the ground in exposed, alpine heath (Empetrum/Betula nana)
O-L-196312		O-DFL-1607	L	University of Oslo, Natural History Museum	Ascomycota	Lecanoromycetes	Lecanorales	Cladoniaceae			Cladonia	Cladonia verticillata		Einar Timdal	einar.timdal@nhm.uio.no								Vouchered: Registered Collection	Thallus				Siri Rui, Einar Timdal	15-Aug-2014	Norway	Buskerud	Sigdal		hill NE of lake Nedre Sandvatn	60.312	9.317	1020								On the ground in exposed, alpine heath (Empetrum/Betula nana)
O-L-196313		O-DFL-1608	L	University of Oslo, Natural History Museum	Ascomycota	Lecanoromycetes	Baeomycetales	Baeomycetaceae			Baeomyces	Baeomyces placophyllus		Einar Timdal	einar.timdal@nhm.uio.no								Vouchered: Registered Collection	Apothecia				Siri Rui, Einar Timdal	15-Aug-2014	Norway	Buskerud	Sigdal		hill NE of lake Nedre Sandvatn	60.312	9.317	1020								On the ground in exposed, alpine heath (Empetrum/Betula nana)
O-L-196314		O-DFL-1609	L	University of Oslo, Natural History Museum	Ascomycota	Lecanoromycetes	Lecanorales	Parmeliaceae			Alectoria	Alectoria nigricans		Einar Timdal	einar.timdal@nhm.uio.no								Vouchered: Registered Collection	Thallus				Siri Rui, Einar Timdal	15-Aug-2014	Norway	Buskerud	Sigdal		hill NE of lake Nedre Sandvatn	60.312	9.317	1020								On the ground in exposed, alpine heath (Empetrum)
O-L-196315		O-DFL-1610	L	University of Oslo, Natural History Museum	Ascomycota	Lecanoromycetes	Lecanorales	Parmeliaceae			Cetraria	Cetraria aculeata		Einar Timdal	einar.timdal@nhm.uio.no								Vouchered: Registered Collection	Thallus				Siri Rui, Einar Timdal	15-Aug-2014	Norway	Buskerud	Sigdal		hill NE of lake Nedre Sandvatn	60.312	9.317	1020								On the ground in exposed, alpine heath (Empetrum)
O-L-196316		O-DFL-1611	L	University of Oslo, Natural History Museum	Ascomycota	Lecanoromycetes	Lecanorales	Cladoniaceae			Cladonia	Cladonia amaurocraea		Einar Timdal	einar.timdal@nhm.uio.no								Vouchered: Registered Collection	Thallus				Siri Rui, Einar Timdal	15-Aug-2014	Norway	Buskerud	Sigdal		E side of lake Nedre Sandvatn	60.311	9.31	960								On the ground in alpine heath (Betula nana)
O-L-196317		O-DFL-1612	L	University of Oslo, Natural History Museum	Ascomycota	Lecanoromycetes	Lecanorales	Parmeliaceae			Bryocaulon	Bryocaulon divergens		Einar Timdal	einar.timdal@nhm.uio.no								Vouchered: Registered Collection	Thallus				Siri Rui, Einar Timdal	15-Aug-2014	Norway	Buskerud	Sigdal		E side of lake Nedre Sandvatn	60.311	9.31	960								On the ground in alpine heath (Betula nana)
O-L-196319		O-DFL-1614	L	University of Oslo, Natural History Museum	Ascomycota	Lecanoromycetes	Lecanorales	Cladoniaceae			Cladonia	Cladonia subfurcata		Einar Timdal	einar.timdal@nhm.uio.no								Vouchered: Registered Collection	Thallus				Siri Rui, Einar Timdal	15-Aug-2014	Norway	Buskerud	Sigdal		hill between lakes Kvelvsavannet and Nedre Sandvann	60.311	9.298	1000								On rock face in steep slope, open birch forest
O-L-196320		O-DFL-1615	L	University of Oslo, Natural History Museum	Ascomycota	Lecanoromycetes	Lecanorales	Cladoniaceae			Cladonia	Cladonia phyllophora		Einar Timdal	einar.timdal@nhm.uio.no								Vouchered: Registered Collection	Thallus				Siri Rui, Einar Timdal	16-Aug-2014	Norway	Buskerud	Sigdal		W of lake Nedre Sandvatn	60.31	9.302	950								On the ground in alpine heath (Betula nana)
O-L-196321		O-DFL-1616	L	University of Oslo, Natural History Museum	Ascomycota	Lecanoromycetes	Lecanorales	Cladoniaceae			Cladonia	Cladonia gracilis		Einar Timdal	einar.timdal@nhm.uio.no								Vouchered: Registered Collection	Thallus				Siri Rui, Einar Timdal	16-Aug-2014	Norway	Buskerud	Sigdal		Langevassasen	60.309	9.312	970								On the ground in alpine heath
O-L-196322		O-DFL-1617	L	University of Oslo, Natural History Museum	Ascomycota	Lecanoromycetes	Umbilicariales	Umbilicariaceae			Umbilicaria	Umbilicaria proboscidea		Einar Timdal	einar.timdal@nhm.uio.no								Vouchered: Registered Collection	Thallus				Siri Rui, Einar Timdal	16-Aug-2014	Norway	Buskerud	Sigdal		Mt Holmevassnatten	60.306	9.329	1060								On boulder in alpine heath
O-L-196324		O-DFL-1619	L	University of Oslo, Natural History Museum	Ascomycota	Lecanoromycetes	Lecanorales	Parmeliaceae			Allantoparmelia	Allantoparmelia alpicola		Einar Timdal	einar.timdal@nhm.uio.no								Vouchered: Registered Collection	Apothecia				Siri Rui, Einar Timdal	16-Aug-2014	Norway	Buskerud	Sigdal		Mt Holmevassnatten	60.306	9.329	1060								On boulder in low alpine heath (Betula nana)
O-L-196325		O-DFL-1620	L	University of Oslo, Natural History Museum	Ascomycota	Lecanoromycetes	Lecanorales	Parmeliaceae			Bryoria	Bryoria implexa		Einar Timdal	einar.timdal@nhm.uio.no							Chemistry: fumarprotocetraric acid	Vouchered: Registered Collection	Thallus				Siri Rui, Einar Timdal	16-Aug-2014	Norway	Buskerud	Sigdal		Mt Holmevassnatten	60.306	9.33	1060								On boulder in low alpine heath (Betula nana)
O-L-196326		O-DFL-1621	L	University of Oslo, Natural History Museum	Ascomycota	Lecanoromycetes	Teloschistales	Teloschistaceae			Polycauliona	Polycauliona candelaria		Einar Timdal	einar.timdal@nhm.uio.no								Vouchered: Registered Collection	Thallus				Siri Rui, Einar Timdal	16-Aug-2014	Norway	Buskerud	Sigdal		Mt Holmevassnatten	60.306	9.33	1060								On boulder in low alpine heath (Betula nana)
O-L-196328		O-DFL-1623	L	University of Oslo, Natural History Museum	Ascomycota	Lecanoromycetes	Teloschistales	Physciaceae			Physconia	Physconia enteroxantha		Einar Timdal	einar.timdal@nhm.uio.no								Vouchered: Registered Collection	Thallus				Siri Rui, Einar Timdal	23-Aug-2014	Norway	Akershus	Asker		Heggedal church	59.786	10.437	110								On the trunk of Sorbus
O-L-196330		O-DFL-1624	L	University of Oslo, Natural History Museum	Ascomycota	Lecanoromycetes	Teloschistales	Physciaceae			Phaeophyscia	Phaeophyscia orbicularis		Einar Timdal	einar.timdal@nhm.uio.no								Vouchered: Registered Collection	Apothecia				Siri Rui, Einar Timdal	23-Aug-2014	Norway	Akershus	Asker		Leangkollen Hotel	59.832	10.465	80								On Malus in garden
O-L-196329		O-DFL-1625	L	University of Oslo, Natural History Museum	Ascomycota	Lecanoromycetes	Lecanorales	Parmeliaceae			Tuckermannopsis	Tuckermannopsis chlorophylla		Einar Timdal	einar.timdal@nhm.uio.no								Vouchered: Registered Collection	Thallus				Siri Rui, Einar Timdal	23-Aug-2014	Norway	Akershus	Asker		Heggedal church	59.786	10.437	110								On the trunk of Sorbus
O-L-196331		O-DFL-1626	L	University of Oslo, Natural History Museum	Ascomycota	Lecanoromycetes	Lecanorales	Parmeliaceae			Parmelia	Parmelia sulcata		Einar Timdal	einar.timdal@nhm.uio.no								Vouchered: Registered Collection	Thallus				Siri Rui, Einar Timdal	23-Aug-2014	Norway	Akershus	Asker		Leangkollen Hotel	59.832	10.465	80								On Malus in garden
O-L-196333		O-DFL-1628	L	University of Oslo, Natural History Museum	Ascomycota	Lecanoromycetes	Teloschistales	Physciaceae			Physcia	Physcia caesia		Einar Timdal	einar.timdal@nhm.uio.no								Vouchered: Registered Collection	Thallus				Siri Rui, Einar Timdal	23-Aug-2014	Norway	Akershus	Asker		Asker Culture House (`Venskaben`)	59.836	10.437	120								On building wall (rock)
O-L-196257		O-DFL-1629	L	University of Oslo, Natural History Museum	Ascomycota	Lecanoromycetes	Lecanorales	Parmeliaceae			Imshaugia	Imshaugia aleurites		Einar Timdal	einar.timdal@nhm.uio.no								Vouchered: Registered Collection	Thallus				Einar Timdal	27-Aug-2014	Norway	Akershus	Skien		between Tommerhol and Fugleleiken	59.825	10.919	220								On the trunk of Pinus sylvestris on hill top
O-L-196258		O-DFL-1630	L	University of Oslo, Natural History Museum	Ascomycota	Lecanoromycetes	Lecanorales	Parmeliaceae			Hypogymnia	Hypogymnia farinacea		Einar Timdal	einar.timdal@nhm.uio.no								Vouchered: Registered Collection	Thallus				Einar Timdal	27-Aug-2014	Norway	Akershus	Skien		between Tommerhol and Fugleleiken	59.825	10.92	220								On the trunk of Pinus sylvestris on hill top
O-L-196260		O-DFL-1632	L	University of Oslo, Natural History Museum	Ascomycota	Lecanoromycetes	Lecanorales	Cladoniaceae			Cladonia	Cladonia cornuta		Einar Timdal	einar.timdal@nhm.uio.no								Vouchered: Registered Collection	Thallus				Einar Timdal	27-Aug-2014	Norway	Akershus	Skien		between Tommerhol and Fugleleiken	59.824	10.919	210								On the ground in open conifer forest
O-L-196262		O-DFL-1634	L	University of Oslo, Natural History Museum	Ascomycota	Lecanoromycetes	Lecanorales	Cladoniaceae			Cladonia	Cladonia gracilis		Einar Timdal	einar.timdal@nhm.uio.no		ssp. turbinata						Vouchered: Registered Collection	Apothecia				Einar Timdal	27-Aug-2014	Norway	Akershus	Skien		between Tommerhol and Fugleleiken	59.824	10.919	210								On the ground in open conifer forest
O-L-196263		O-DFL-1635	L	University of Oslo, Natural History Museum	Ascomycota	Lecanoromycetes	Lecanorales	Cladoniaceae			Cladonia	Cladonia stellaris		Einar Timdal	einar.timdal@nhm.uio.no								Vouchered: Registered Collection	Thallus				Einar Timdal	27-Aug-2014	Norway	Akershus	Skien		between Tommerhol and Fugleleiken	59.824	10.919	210								On the ground in open conifer forest
O-L-196335		O-DFL-1638	L	University of Oslo, Natural History Museum	Ascomycota	Lecanoromycetes	Lecanorales	Peltigeraceae			Peltigera	Peltigera degenii		Einar Timdal	einar.timdal@nhm.uio.no								Vouchered: Registered Collection	Thallus				Siri Rui, Einar Timdal	30-Aug-2014	Norway	Akershus	Enebakk		along the road 130 m SW of Bjornholt	59.753	11.019	190								On rock wall in the roadside
O-L-196336		O-DFL-1639	L	University of Oslo, Natural History Museum	Ascomycota	Lecanoromycetes	Teloschistales	Teloschistaceae			Xanthomendoza	Xanthomendoza borealis		Einar Timdal	einar.timdal@nhm.uio.no								Vouchered: Registered Collection	Thallus				Einar Timdal	02-Sep-2014	Norway	Sor-Trondelag	Oppdal		Kongsvold	62.303	9.605	900								On building wall (rock), under barn bridge
O-L-196338		O-DFL-1641	L	University of Oslo, Natural History Museum	Ascomycota	Lecanoromycetes	Lecanorales	Parmeliaceae			Flavocetraria	Flavocetraria cucullata		Einar Timdal	einar.timdal@nhm.uio.no								Vouchered: Registered Collection	Apothecia and thallus				Einar Timdal	03-Sep-2014	Norway	Sor-Trondelag	Oppdal		hill S of Kongsvoll	62.301	9.605	920								In alpine heath
O-L-196339		O-DFL-1642	L	University of Oslo, Natural History Museum	Ascomycota	Lecanoromycetes	Lecanorales	Parmeliaceae			Flavocetraria	Flavocetraria nivalis		Einar Timdal	einar.timdal@nhm.uio.no								Vouchered: Registered Collection	Thallus				Einar Timdal	03-Sep-2014	Norway	Sor-Trondelag	Oppdal		hill S of Kongsvoll	62.301	9.605	920								In alpine heath
O-L-196340		O-DFL-1643	L	University of Oslo, Natural History Museum	Ascomycota	Lecanoromycetes	Teloschistales	Teloschistaceae			Polycauliona	Polycauliona candelaria		Einar Timdal	einar.timdal@nhm.uio.no								Vouchered: Registered Collection	Apothecia and thallus				Einar Timdal	03-Sep-2014	Norway	Sor-Trondelag	Oppdal		Kongsvold	62.303	9.605	900								On Betula in garden
O-L-183979		O-DFL-1739	L	University of Oslo, Natural History Museum	Ascomycota	Lecanoromycetes	Lecanorales	Parmeliaceae			Hypogymnia	Hypogymnia farinacea		Einar Timdal	einar.timdal@nhm.uio.no								Vouchered: Registered Collection	Apothecia and thallus				Reidar Haugan	18-Jun-2010	Norway	Hedmark	Loten		Klekkefjellet	60.94	11.307	590								Branch of old Picea abies
O-L-183983		O-DFL-1740	L	University of Oslo, Natural History Museum	Ascomycota	Lecanoromycetes	Lecanorales	Parmeliaceae			Hypogymnia	Hypogymnia farinacea		Einar Timdal	einar.timdal@nhm.uio.no								Vouchered: Registered Collection	Apothecia and thallus				Reidar Haugan	18-Jun-2010	Norway	Hedmark	Loten		Klekkefjellet	60.946	11.302	620
O-L-183984		O-DFL-1741	L	University of Oslo, Natural History Museum	Ascomycota	Lecanoromycetes	Lecanorales	Parmeliaceae			Hypogymnia	Hypogymnia farinacea		Einar Timdal	einar.timdal@nhm.uio.no								Vouchered: Registered Collection	Thallus				Reidar Haugan	18-Jun-2010	Norway	Hedmark	Loten		Klekkefjellet	60.948	11.302	630
O-L-174340		O-DFL-1743	L	University of Oslo, Natural History Museum	Ascomycota	Lecanoromycetes	Lecanorales	Parmeliaceae			Hypogymnia	Hypogymnia farinacea		Einar Timdal	einar.timdal@nhm.uio.no								Vouchered: Registered Collection	Apothecia and thallus				Reidar Haugan	21-Sep-2011	Norway	Hedmark	Loten		Mikkelslykkjeberget	60.709	11.55	510								Picea abies, trunk
O-L-183985		O-DFL-1745	L	University of Oslo, Natural History Museum	Ascomycota	Lecanoromycetes	Lecanorales	Parmeliaceae			Hypogymnia	Hypogymnia farinacea		Einar Timdal	einar.timdal@nhm.uio.no								Vouchered: Registered Collection	Apothecia and thallus				Reidar Haugan	28-Oct-2010	Norway	Hedmark	Grue		Nordre Ramyra	60.393	12.257	360								Picea abies, trunk; mire forest
O-L-176833		O-DFL-1747	L	University of Oslo, Natural History Museum	Ascomycota	Lecanoromycetes	Teloschistales	Physciaceae			Heterodermia	Heterodermia speciosa		Einar Timdal	einar.timdal@nhm.uio.no								Vouchered: Registered Collection	Thallus				Jon T. Klepsland	02-Nov-2011	Norway	Oppland	Sel		Rukin-Storsteinen	61.807	9.558	420								Pa mosekledd steinblokk. Apen, relativt gammel bjorkeskog.
O-L-176831		O-DFL-1748	L	University of Oslo, Natural History Museum	Ascomycota	Lecanoromycetes	Teloschistales	Physciaceae			Heterodermia	Heterodermia speciosa		Einar Timdal	einar.timdal@nhm.uio.no								Vouchered: Registered Collection	Thallus				Jon T. Klepsland	02-Nov-2011	Norway	Oppland	Sel		Rudi W	61.824	9.496	350								Sparsomt pa bergfremspring. Brattlendt bjorkeskog med litt furu.
O-L-176827		O-DFL-1750	L	University of Oslo, Natural History Museum	Ascomycota	Lecanoromycetes	Teloschistales	Physciaceae			Heterodermia	Heterodermia speciosa		Einar Timdal	einar.timdal@nhm.uio.no								Vouchered: Registered Collection	Thallus				Jon T. Klepsland	02-Nov-2011	Norway	Oppland	Sel		Rudi W	61.825	9.491	380								Sparsomt pa mosekledd steinblokk. Naturlig apen, eldre bjorkeskog.
O-L-176666		O-DFL-1751	L	University of Oslo, Natural History Museum	Ascomycota	Lecanoromycetes	Teloschistales	Physciaceae			Heterodermia	Heterodermia speciosa		Einar Timdal	einar.timdal@nhm.uio.no								Vouchered: Registered Collection	Apothecia				Torbjorn Hoitomt, Lars Erik Hoitomt, Siri Lie Olsen	20-Apr-2011	Norway	Oppland	Nordre Land		Dokkaelva. Below Skolmen	60.886	10.043	215								Pa sorvendt berg i elvekloft
O-L-176840		O-DFL-1752	L	University of Oslo, Natural History Museum	Ascomycota	Lecanoromycetes	Teloschistales	Physciaceae			Heterodermia	Heterodermia speciosa		Einar Timdal	einar.timdal@nhm.uio.no								Vouchered: Registered Collection	Apothecia				Jon T. Klepsland	03-Nov-2011	Norway	Oppland	Sel		Eide, sondre SE	61.692	9.551	325								Sparsomt pa steinblokk i kraftgatetrase. Graor-heggeskog.
O-L-176824		O-DFL-1753	L	University of Oslo, Natural History Museum	Ascomycota	Lecanoromycetes	Teloschistales	Physciaceae			Heterodermia	Heterodermia speciosa		Einar Timdal	einar.timdal@nhm.uio.no								Vouchered: Registered Collection	Apothecia				Jon T. Klepsland	02-Nov-2011	Norway	Oppland	Sel		Kringen S	61.758	9.551	420								Noen thalli pa mosekledd skraberg. Apen, eldre furu-bjorkeskog.
O-L-173228		O-DFL-1754	L	University of Oslo, Natural History Museum	Ascomycota	Lecanoromycetes	Teloschistales	Physciaceae			Heterodermia	Heterodermia speciosa		Einar Timdal	einar.timdal@nhm.uio.no								Vouchered: Registered Collection	Thallus				Reidar Haugan	25-May-2011	Norway	Hedmark	Stor-Elvdal		Koppang, Hammaren, just E of road 606	61.556	11.046	310								Calciferous rock wall in open pine forest
O-L-147725		O-DFL-1756	L	University of Oslo, Natural History Museum	Ascomycota	Eurotiomycetes	Verrucariales	Verrucariaceae			Dermatocarpon	Dermatocarpon meiophyllizium		Einar Timdal	einar.timdal@nhm.uio.no								Vouchered: Registered Collection	Thallus				Bjorn Petter Lofall	02-Jul-2006	Norway	Ostfold	Valer		Islet S of Ostenrodoya	59.391	10.861	25								Pa berg i flomsone til stor innsjo
O-L-78257		O-DFL-1757	L	University of Oslo, Natural History Museum	Ascomycota	Eurotiomycetes	Verrucariales	Verrucariaceae			Dermatocarpon	Dermatocarpon bachmannii		Einar Timdal	einar.timdal@nhm.uio.no								Vouchered: Registered Collection	Thallus				Bjorn Petter Lofall, Guttorm Gundersen, Helge Gundersen, Inger Kristin K. Trondstad	26-Aug-2000	Norway	Ostfold	Sarpsborg		Bjornland	59.341	11.097	30								Pa bratt nordvestvendt sildreberg
O-L-78264		O-DFL-1758	L	University of Oslo, Natural History Museum	Ascomycota	Eurotiomycetes	Verrucariales	Verrucariaceae			Dermatocarpon	Dermatocarpon deminuens		Einar Timdal	einar.timdal@nhm.uio.no								Vouchered: Registered Collection	Thallus				Bjorn Petter Lofall	27-Aug-2000	Norway	Ostfold	Marker		Kroksund E	59.619	11.589	118								Pa berg som jevnlig er under vann (Rodnessjoen)
O-L-36303		O-DFL-1759	L	University of Oslo, Natural History Museum	Ascomycota	Eurotiomycetes	Verrucariales	Verrucariaceae			Dermatocarpon	Dermatocarpon deminuens		Einar Timdal	einar.timdal@nhm.uio.no								Vouchered: Registered Collection	Thallus				Bjorn Petter Lofall	28-Nov-1998	Norway	Ostfold	Moss		Breidbukta (Sondre Jeloy landskapsvernomrade)	59.419	10.604	5								Pa sildreberg, rombeporfyrkonglomerat
O-L-145251		O-DFL-1760	L	University of Oslo, Natural History Museum	Ascomycota	Eurotiomycetes	Verrucariales	Verrucariaceae			Dermatocarpon	Dermatocarpon meiophyllizium		Einar Timdal	einar.timdal@nhm.uio.no								Vouchered: Registered Collection	Thallus				Reidar Haugan	08-May-2006	Norway	Hedmark	Stange		Sondre Oddenvika, ost for Skreisja	60.591	11.268	123								Eksponerte strandberg ved Mjosa. Exposed, periodically inundated rocks (gabbro) along the shore
O-L-78258		O-DFL-1764	L	University of Oslo, Natural History Museum	Ascomycota	Eurotiomycetes	Verrucariales	Verrucariaceae			Dermatocarpon	Dermatocarpon deminuens		Einar Timdal	einar.timdal@nhm.uio.no								Vouchered: Registered Collection	Thallus				Bjorn Petter Lofall, Guttorm Gundersen, Helge Gundersen, Inger Kristin K. Trondstad	26-Aug-2000	Norway	Ostfold	Sarpsborg		Bjornland	59.341	11.097	30								Pa bratt nordvestvendt sildreberg
O-L-147654		O-DFL-1765	L	University of Oslo, Natural History Museum	Ascomycota	Eurotiomycetes	Verrucariales	Verrucariaceae			Dermatocarpon	Dermatocarpon bachmannii		Einar Timdal	einar.timdal@nhm.uio.no								Vouchered: Registered Collection	Thallus				Bjorn Petter Lofall	18-Sep-2005	Norway	Ostfold	Rade		Kil E	59.307	10.876	10								Ved foten av +/- vertikalt sildreberg
O-L-105979		O-DFL-1766	L	University of Oslo, Natural History Museum	Ascomycota	Eurotiomycetes	Verrucariales	Verrucariaceae			Dermatocarpon	Dermatocarpon meiophyllizium		Einar Timdal	einar.timdal@nhm.uio.no								Vouchered: Registered Collection	Thallus				Bjorn Petter Lofall	29-Aug-2001	Norway	Ostfold	Spydeberg		Nordby, nord for	59.569	11.109	55								Pa steinblokker som ofte er under vann (Glomma), sterkt nedslammet
O-L-176825		O-DFL-1768	L	University of Oslo, Natural History Museum	Ascomycota	Lecanoromycetes	Lecanorales	Parmeliaceae			Evernia	Evernia mesomorpha		Einar Timdal	einar.timdal@nhm.uio.no								Vouchered: Registered Collection	Thallus				Jon T. Klepsland	02-Nov-2011	Norway	Oppland	Sel		Kringen S	61.757	9.55	400								Pa stor steinblokk. Apen, eldre bjorkeskog.
O-L-194526		O-DFL-1775	L	University of Oslo, Natural History Museum	Ascomycota	Lecanoromycetes	Lecanorales	Parmeliaceae			Evernia	Evernia divaricata		Einar Timdal	einar.timdal@nhm.uio.no								Vouchered: Registered Collection	Thallus				Tom H. Hofton	31-Jul-2012	Norway	Oppland	Ringebu		Frya, Svenstad	61.605	10.007	380								Gammel graor-heggeskog og hogstaudegranskog i elvekloft. Pa rogn; substrat: Sorbus aucuparia
O-L-198062		O-DFL-1786	L	University of Oslo, Natural History Museum	Ascomycota	Lecanoromycetes	Peltigerales	Lobariaceae			Lobaria	Lobaria amplissima		Einar Timdal	einar.timdal@nhm.uio.no								Vouchered: Registered Collection	Thallus				Jon T. Klepsland	10-Jun-2013	Norway	Sor-Trondelag	Afjord		Monstadbukta S (Jovikfjellet)	63.956	10.191	40								Pa veltet rogn i vindfellingsglenne. Relativt gammel blabaer-granskog med spredt rogn.
O-L-194379		O-DFL-1787	L	University of Oslo, Natural History Museum	Ascomycota	Lecanoromycetes	Peltigerales	Lobariaceae			Lobaria	Lobaria amplissima		Einar Timdal	einar.timdal@nhm.uio.no								Vouchered: Registered Collection	Apothecia				Tom H. Hofton	07-Oct-2011	Norway	Buskerud	Krodsherad		Raarasen SW	60.12	9.835	340								Gammel grandominert blandingsskog, mye lovtraer. Pa gammel selje; substrat: Salix caprea
O-L-187118		O-DFL-1788	L	University of Oslo, Natural History Museum	Ascomycota	Lecanoromycetes	Peltigerales	Lobariaceae			Lobaria	Lobaria amplissima		Einar Timdal	einar.timdal@nhm.uio.no								Vouchered: Registered Collection	Thallus				Tom H. Hofton	14-Jun-2010	Norway	Sogn og Fjordane	Vik		Otreskred	61.043	6.4	24								Pa gammel, styvet ask i velhevdet kulturlandskap. Substrat: Fraxinus excelsior
O-L-176912		O-DFL-1789	L	University of Oslo, Natural History Museum	Ascomycota	Lecanoromycetes	Peltigerales	Lobariaceae			Lobaria	Lobaria amplissima		Einar Timdal	einar.timdal@nhm.uio.no								Vouchered: Registered Collection	Thallus				Jon T. Klepsland	22-Jun-2011	Norway	Sor-Trondelag	Rissa		Hassel N	63.527	10.167	120								Pa grovvokst graor. Gammel, meget urterik boreonemoral blandingsskog.
O-L-186329		O-DFL-1790	L	University of Oslo, Natural History Museum	Ascomycota	Lecanoromycetes	Peltigerales	Lobariaceae			Lobaria	Lobaria amplissima		Einar Timdal	einar.timdal@nhm.uio.no								Vouchered: Registered Collection	Thallus				Jon T. Klepsland	01-Oct-2012	Norway	Nord-Trondelag	Namsos		Leiraelva	64.567	11.743	160								Pa dod rogn. Bekkedal med moserik blabaer-granskog i aldersfase.
O-L-193007		O-DFL-1795	L	University of Oslo, Natural History Museum	Ascomycota	Lecanoromycetes	Peltigerales	Lobariaceae			Lobaria	Lobaria pulmonaria		Einar Timdal	einar.timdal@nhm.uio.no								Vouchered: Registered Collection	Thallus				Ola Wergeland Krog	12-Jun-2013	Norway	Ostfold	Trogstad		Trogstad, Grimsund	59.664	11.265									Pa stor tostammet alm i ravineskraning
O-L-193009		O-DFL-1796	L	University of Oslo, Natural History Museum	Ascomycota	Lecanoromycetes	Peltigerales	Lobariaceae			Lobaria	Lobaria pulmonaria		Einar Timdal	einar.timdal@nhm.uio.no								Vouchered: Registered Collection	Thallus				Ola Wergeland Krog, Sigrid Gronnes, Jan Ingar Batvik	13-Jun-2012	Norway	Ostfold	Hobol		Baeroe, N	59.559	10.94
O-L-193011		O-DFL-1797	L	University of Oslo, Natural History Museum	Ascomycota	Lecanoromycetes	Peltigerales	Lobariaceae			Lobaria	Lobaria pulmonaria		Einar Timdal	einar.timdal@nhm.uio.no								Vouchered: Registered Collection	Thallus				Ola Wergeland Krog	17-Jun-2013	Norway	Ostfold	Trogstad		Trogstad, Kjesegg	59.605	11.27									Pa ask i edellovskog
O-L-190366		O-DFL-1798	L	University of Oslo, Natural History Museum	Ascomycota	Lecanoromycetes	Peltigerales	Lobariaceae			Lobaria	Lobaria pulmonaria		Einar Timdal	einar.timdal@nhm.uio.no								Vouchered: Registered Collection	Thallus				Reidar Haugan	20-Sep-2013	Norway	Hedmark	Stor-Elvdal		S of Skaugum	61.245	11.259	440								Salix caprea, base of trunk; humid spruce forest
O-L-194285		O-DFL-1799	L	University of Oslo, Natural History Museum	Ascomycota	Lecanoromycetes	Peltigerales	Lobariaceae			Lobaria	Lobaria pulmonaria		Einar Timdal	einar.timdal@nhm.uio.no								Vouchered: Registered Collection	Thallus				Tom H. Hofton, Sigve Reiso	03-May-2011	Norway	Buskerud	Nore og Uvdal		Oygardsjuvet (Numedalslagen elvekloft) at Hagen	60.275	8.98	354								Vestvendt elvekloft-liside, gammel grandominert blandskog, mye lovtraer. Pa selje; substrat: Salix caprea
O-L-194456		O-DFL-1800	L	University of Oslo, Natural History Museum	Ascomycota	Lecanoromycetes	Peltigerales	Lobariaceae			Lobaria	Lobaria pulmonaria		Einar Timdal	einar.timdal@nhm.uio.no								Vouchered: Registered Collection	Apothecia and thallus				Tom H. Hofton	19-May-2012	Norway	Buskerud	Modum		Ramfoss S	60.081	9.817	147								Eldre, fuktig, nordvendt lagurtgranskog pa losmasser. Rikelig pa grankvister under gammel osp; substrat: Picea abies
O-L-187365		O-DFL-1801	L	University of Oslo, Natural History Museum	Ascomycota	Lecanoromycetes	Peltigerales	Lobariaceae			Lobaria	Lobaria scrobiculata		Einar Timdal	einar.timdal@nhm.uio.no								Vouchered: Registered Collection	Thallus				Bjorn Petter Lofall, Ola Wergeland Krog	17-Nov-2013	Norway	Ostfold	Eidsberg		Between Lauvvannet and Trekantmyra	59.503	11.512	225								Pa stor osp i grangranskog, kun pa et tre
O-L-190098		O-DFL-1802	L	University of Oslo, Natural History Museum	Ascomycota	Lecanoromycetes	Peltigerales	Lobariaceae			Lobaria	Lobaria scrobiculata		Einar Timdal	einar.timdal@nhm.uio.no								Vouchered: Registered Collection	Apothecia and thallus				Reidar Haugan	22-Jul-2013	Norway	Hedmark	Folldal		Setaldalen, S of Satallia	62.415	10.039	1000								Top of large boulder in low alpine area
O-L-194516		O-DFL-1803	L	University of Oslo, Natural History Museum	Ascomycota	Lecanoromycetes	Peltigerales	Lobariaceae			Lobaria	Lobaria scrobiculata		Einar Timdal	einar.timdal@nhm.uio.no								Vouchered: Registered Collection	Apothecia				Tom H. Hofton	27-Jul-2012	Norway	Buskerud	Nore og Uvdal		Uvdalselvi NV-side, W for Stordalen	60.261	8.93	433								Eldre, ostvendt, fuktig, lysapen blabaergranskog i bekkekloft. Pa relativt tynn, nylig dod osp; substrat: Populus tremula
O-L-186129		O-DFL-1804	L	University of Oslo, Natural History Museum	Ascomycota	Lecanoromycetes	Peltigerales	Lobariaceae			Lobaria	Lobaria scrobiculata		Einar Timdal	einar.timdal@nhm.uio.no								Vouchered: Registered Collection	Apothecia				Jon T. Klepsland	27-Jun-2012	Norway	Rogaland	Hjelmeland		Nonsskardet	59.232	6.346	330								Pa gammel selje ved bekk. Storvokst, eldre blabaer-furuskog med borealt lov.
O-L-168086		O-DFL-1805	L	University of Oslo, Natural History Museum	Ascomycota	Lecanoromycetes	Peltigerales	Lobariaceae			Lobaria	Lobaria scrobiculata		Einar Timdal	einar.timdal@nhm.uio.no								Vouchered: Registered Collection	Thallus				Harald Bratli	14-Sep-2010	Norway	Nord-Trondelag	Meraker		West of Langneset	63.456	11.561	95								On deciduous tree in humid N-facing spruce forest
O-L-177093		O-DFL-1806	L	University of Oslo, Natural History Museum	Ascomycota	Lecanoromycetes	Peltigerales	Lobariaceae			Lobaria	Lobaria pulmonaria		Einar Timdal	einar.timdal@nhm.uio.no								Vouchered: Registered Collection	Apothecia				Jon T. Klepsland	27-Oct-2011	Norway	Vest-Agder	Marnardal		Hommehei E	58.464	7.502	360								Pa gammel osp. Eldre lovskog (rogn, osp, bjork).
O-L-183966		O-DFL-1807	L	University of Oslo, Natural History Museum	Ascomycota	Lecanoromycetes	Peltigerales	Lobariaceae			Lobaria	Lobaria pulmonaria		Einar Timdal	einar.timdal@nhm.uio.no								Vouchered: Registered Collection	Thallus				Reidar Haugan	11-Sep-2012	Norway	Hedmark	Eidskog		NW of Sondre Emtjenn	59.905	11.911	200								On fallen trunk of Populus tremula in recently cleacut area
O-L-198319		O-DFL-1810	L	University of Oslo, Natural History Museum	Ascomycota	Lecanoromycetes	Ostropales	Thelotremataceae			Diploschistes	Diploschistes scruposus		Einar Timdal	einar.timdal@nhm.uio.no								Vouchered: Registered Collection	Apothecia				Jon T. Klepsland	28-Jul-2013	Norway	Aust-Agder	Evje og Hornnes		Klepsland	58.614	7.956	465								Pa bergknaus (granitt) ovenfor tun.
O-L-198309		O-DFL-1811	L	University of Oslo, Natural History Museum	Ascomycota	Lecanoromycetes	Lecanorales	Cladoniaceae			Cladonia	Cladonia rangiformis		Einar Timdal	einar.timdal@nhm.uio.no	DNA match							Vouchered: Registered Collection	Thallus				Jon T. Klepsland	26-Jul-2013	Norway	Rogaland	Sola		Vigdelsvika N	58.866	5.556	15								I skrent med torrbakkevegetasjon. Strandberg/beitemark.
O-L-198107		O-DFL-1812	L	University of Oslo, Natural History Museum	Ascomycota	Lecanoromycetes	Lecanorales	Lecideaceae			Hypocenomyce	Hypocenomyce scalaris		Einar Timdal	einar.timdal@nhm.uio.no								Vouchered: Registered Collection	Apothecia and thallus				Jon T. Klepsland	09-Jul-2013	Norway	Telemark	Notodden		Hengsvann shooting field (Tyssjohamrane N)	59.666	9.392	600								Furugadd. Apen knausfuruskog.
O-L-198307		O-DFL-1817	L	University of Oslo, Natural History Museum	Ascomycota	Lecanoromycetes	Teloschistales	Physciaceae			Physcia	Physcia tenella		Einar Timdal	einar.timdal@nhm.uio.no								Vouchered: Registered Collection	Apothecia				Jon T. Klepsland	26-Jul-2013	Norway	Rogaland	Sola		Solakrossen	58.889	5.652	15								Pa ung platanlonn. Parkeringsplass.
O-L-198348		O-DFL-1818	L	University of Oslo, Natural History Museum	Ascomycota	Lecanoromycetes	Lecanorales	Psoraceae			Psora	Psora decipiens		Einar Timdal	einar.timdal@nhm.uio.no								Vouchered: Registered Collection	Thallus				Jon T. Klepsland	04-Aug-2013	Norway	Oppland	Dovre		Kattuglehoe S	62.075	9.575	1330								Pa fyllittsandjord i torrbakke. S-vendt skrent i alpin sone.
O-L-198333		O-DFL-1819	L	University of Oslo, Natural History Museum	Ascomycota	Lecanoromycetes	Teloschistales	Teloschistaceae			Xanthomendoza	Xanthomendoza borealis		Einar Timdal	einar.timdal@nhm.uio.no								Vouchered: Registered Collection	Thallus				Jon T. Klepsland	04-Aug-2013	Norway	Oppland	Dovre		Kattuglehoe S	62.074	9.573	1280								Pa kalkrik berghylle (fyllitt) under overheng.
O-L-170548		O-DFL-1826	L	University of Oslo, Natural History Museum	Ascomycota	Lecanoromycetes	Lecanorales	Nephromataceae			Nephroma	Nephroma expallidum		Einar Timdal	einar.timdal@nhm.uio.no								Vouchered: Registered Collection	Apothecia				Einar Timdal	25-Jun-2011	Norway	Finnmark	Vardo		Komagnes	70.208	30.471	20								Vertical rock wall
O-L-198111		O-DFL-1827	L	University of Oslo, Natural History Museum	Ascomycota	Lecanoromycetes	Lecanorales	Lecideaceae			Hypocenomyce	Hypocenomyce scalaris		Einar Timdal	einar.timdal@nhm.uio.no								Vouchered: Registered Collection	Apothecia				Jon T. Klepsland	09-Jul-2013	Norway	Telemark	Notodden		Hengsvann shooting field (Tragabekkdalen N)	59.644	9.38	640								Pa furugadd. Gammel lyng-furuskog.
O-L-198103		O-DFL-1830	L	University of Oslo, Natural History Museum	Ascomycota	Lecanoromycetes	Lecanorales	Parmeliaceae			Hypogymnia	Hypogymnia farinacea		Einar Timdal	einar.timdal@nhm.uio.no								Vouchered: Registered Collection	Apothecia and thallus				Jon T. Klepsland	09-Jul-2013	Norway	Buskerud	Kongsberg		Hengsvann shooting field (Bjorndalen S)	59.664	9.407	500								Pa grov grein av eldre gran. Apen gammel barblandingsskog.
O-L-198320		O-DFL-1832	L	University of Oslo, Natural History Museum	Ascomycota	Lecanoromycetes	Peltigerales				Massalongia	Massalongia carnosa		Einar Timdal	einar.timdal@nhm.uio.no								Vouchered: Registered Collection	Thallus				Jon T. Klepsland	28-Jul-2013	Norway	Aust-Agder	Evje og Hornnes		Klepsland	58.614	7.956	465								Pa vertikal flate av bergknaus (granitt) ovenfor tun.
O-L-196348		O-DFL-1461	L	University of Oslo, Natural History Museum	Ascomycota	Lecanoromycetes	Lecanorales	Nephromataceae			Nephroma	Nephroma bellum										Chemistry: triterpenoids	Vouchered: Registered Collection	Apothecia				Einar Timdal	03-Sep-2014	Norway	Sor-Trondelag	Oppdal		Kongsvold	62.3023	9.60566	900								On tree trunk near the ground in subalpine birch forest
O-L-198317		O-DFL-3861	L	University of Oslo, Natural History Museum	Ascomycota	Lecanoromycetes	Lecanorales	Parmeliaceae			Xanthoparmelia	Xanthoparmelia loxodes		Einar Timdal	einar.timdal@nhm.uio.no								Vouchered: Registered Collection	Apothecia				Jon T. Klepsland	28-Jul-2013	Norway	Aust-Agder	Evje og Hornnes		Klepsland	58.614	7.955	470
O-L-198354		O-DFL-3862	L	University of Oslo, Natural History Museum	Ascomycota	Lecanoromycetes	Pertusariales	Ochrolechiaceae			Ochrolechia	Ochrolechia upsaliensis		Einar Timdal	einar.timdal@nhm.uio.no								Vouchered: Registered Collection	Apothecia				Jon T. Klepsland	04-Aug-2013	Norway	Oppland	Dovre		Kattuglehoe S	62.075	9.57	1305
O-L-198298		O-DFL-3863	L	University of Oslo, Natural History Museum	Ascomycota	Lecanoromycetes	Lecanorales	Parmeliaceae			Parmelina	Parmelina pastillifera		Einar Timdal	einar.timdal@nhm.uio.no								Vouchered: Registered Collection	Apothecia and thallus				Jon T. Klepsland	26-Jul-2013	Norway	Rogaland	Sandnes		Hoyland church	58.831	5.753	35
O-L-194474		O-DFL-3865	L	University of Oslo, Natural History Museum	Ascomycota	Lecanoromycetes	Peltigerales	Pannariaceae			Pannaria	Pannaria conoplea		Einar Timdal	einar.timdal@nhm.uio.no								Vouchered: Registered Collection	Apothecia				Tom H. Hofton, Torbjorn Hoitomt	14-Jun-2012	Norway	Sogn og Fjordane	Flora		Vagsfjellet NE-side	61.487	5.091	46
O-L-173219		O-DFL-3866	L	University of Oslo, Natural History Museum	Ascomycota	Lecanoromycetes	Peltigerales	Pannariaceae			Pannaria	Pannaria conoplea		Einar Timdal	einar.timdal@nhm.uio.no								Vouchered: Registered Collection	Apothecia				Reidar Haugan	25-May-2011	Norway	Hedmark	Stor-Elvdal		Koppang, Hammaren, just E of road 606	61.555	11.047	310								Calciferous rock wall in open pine forest
O-L-173231		O-DFL-3868	L	University of Oslo, Natural History Museum	Ascomycota	Lecanoromycetes	Peltigerales	Pannariaceae			Pannaria	Pannaria conoplea		Einar Timdal	einar.timdal@nhm.uio.no								Vouchered: Registered Collection	Apothecia				Reidar Haugan	25-May-2011	Norway	Hedmark	Stor-Elvdal		Koppang, Hammaren, just E of road 606	61.556	11.046	310								Muscicolous on calciferous rock wall in open pine forest
O-L-173220		O-DFL-3869	L	University of Oslo, Natural History Museum	Ascomycota	Lecanoromycetes	Peltigerales	Pannariaceae			Pannaria	Pannaria conoplea		Einar Timdal	einar.timdal@nhm.uio.no								Vouchered: Registered Collection	Apothecia				Reidar Haugan	25-May-2011	Norway	Hedmark	Stor-Elvdal		Koppang, Hammaren, just E of road 606	61.556	11.047	315								Calciferous rock wall in open pine forest
O-L-198158		O-DFL-3873	L	University of Oslo, Natural History Museum	Ascomycota	Lecanoromycetes	Peltigerales	Lobariaceae			Lobaria	Lobaria amplissima		Einar Timdal	einar.timdal@nhm.uio.no								Vouchered: Registered Collection	Apothecia and thallus				Jon T. Klepsland	07-Sep-2013	Norway	Nord-Trondelag	Namdalseid		Nonshaugen NE	64.36	11.235	60
O-L-198879		O-DFL-3876	L	University of Oslo, Natural History Museum	Ascomycota	Lecanoromycetes	Pertusariales	Megasporaceae			Lobothallia	Lobothallia melanaspis		Einar Timdal	einar.timdal@nhm.uio.no								Vouchered: Registered Collection	Apothecia				Reidar Haugan	17-Jun-2014	Norway	Hedmark	Stor-Elvdal		Snodoldalen, E bank of river Snodola	61.751	10.189	990								Siliceous rock in river
O-L-198894		O-DFL-3877	L	University of Oslo, Natural History Museum	Ascomycota	Lecanoromycetes	Lecanorales	Peltigeraceae			Peltigera	Peltigera horizontalis		Einar Timdal	einar.timdal@nhm.uio.no								Vouchered: Registered Collection	Apothecia				Reidar Haugan	20-Oct-2014	Norway	Hedmark	Eidskog		Vangen	60.133	12.203	290								On rock in mixed forest (Picea abies, Populus tremula etc.)
O-L-198892		O-DFL-3879	L	University of Oslo, Natural History Museum	Ascomycota	Lecanoromycetes	Lecanorales	Cladoniaceae			Cladonia	Cladonia cenotea		Einar Timdal	einar.timdal@nhm.uio.no								Vouchered: Registered Collection	Apothecia				Reidar Haugan	11-Sep-2014	Norway	Hedmark	Stor-Elvdal		Svestadbekken	61.501	11.083	450								Stump of Pinus sylvestris in pine forest
O-L-198890		O-DFL-3881	L	University of Oslo, Natural History Museum	Ascomycota	Lecanoromycetes	Lecanorales	Parmeliaceae			Letharia	Letharia vulpina		Einar Timdal	einar.timdal@nhm.uio.no								Vouchered: Registered Collection	Thallus				Reidar Haugan	27-Aug-2014	Norway	Hedmark	Stor-Elvdal		Flymyrene	61.691	10.661	750								Dry stump of Pinus sylvestris in pine forest
O-L-198885		O-DFL-3883	L	University of Oslo, Natural History Museum	Ascomycota	Lecanoromycetes	Lecanorales	Parmeliaceae			Bryoria	Bryoria nadvornikiana		Einar Timdal	einar.timdal@nhm.uio.no								Vouchered: Registered Collection	Thallus				Reidar Haugan	25-Jul-2014	Norway	Sor-Trondelag	Bjugn		Rommen, Litlrommesfjellet	63.871	9.856	200								Top of windblown coastal hill; on the ground
O-L-198774		O-DFL-3885	L	University of Oslo, Natural History Museum	Ascomycota	Lecanoromycetes	Lecanorales	Parmeliaceae			Arctoparmelia	Arctoparmelia centrifuga		Einar Timdal	einar.timdal@nhm.uio.no								Vouchered: Registered Collection	Apothecia				Reidar Haugan	07-Jul-2014	Norway	Troms	Balsfjord		Mt Bjornbasflaget, Piggsteinen	69.2	19.666	80								Siliceous boulder in bolderscree
O-L-198738		O-DFL-3886	L	University of Oslo, Natural History Museum	Ascomycota	Lecanoromycetes	Teloschistales	Physciaceae			Phaeophyscia	Phaeophyscia endococcina		Einar Timdal	einar.timdal@nhm.uio.no								Vouchered: Registered Collection	Apothecia				Reidar Haugan	06-Jul-2014	Norway	Finnmark	Alta		Langnes	70.108	22.995	10								Rock outcrop in meadow
O-L-198675		O-DFL-3890	L	University of Oslo, Natural History Museum	Ascomycota	Lecanoromycetes	Lecanorales	Parmeliaceae			Montanelia	Montanelia disjuncta		Einar Timdal	einar.timdal@nhm.uio.no								Vouchered: Registered Collection	Thallus				Reidar Haugan	03-Jul-2014	Norway	Finnmark	Vadso		Kommagnes, Kiviaita	70.207	30.468	10								Siliceous boulder
O-L-200822		O-DFL-3896	L	University of Oslo, Natural History Museum	Ascomycota	Lecanoromycetes	Teloschistales	Physciaceae			Calicium	Calicium adspersum		Einar Timdal	einar.timdal@nhm.uio.no								Vouchered: Registered Collection	Apothecia				Sonja Kistenich, Einar Timdal	04-May-2015	Sweden	Sodermanland			Lagmansoe, c. 1.3 km E of the manor	58.965	16.523	30								On huge, old Quercus robur, 2 m diam., in grazed wooded meadow
O-L-200836		O-DFL-3910	L	University of Oslo, Natural History Museum	Ascomycota	Arthoniomycetes	Arthoniales	Roccellaceae			Lecanactis	Lecanactis abietina		Einar Timdal	einar.timdal@nhm.uio.no								Vouchered: Registered Collection	Apothecia				Sonja Kistenich, Einar Timdal	06-May-2015	Sweden	Sodermanland			Harskaerrsmossen near Braennkaerr	58.878	16.276	80								On trunk of Picea abies in Alnus glutinosa swamp
O-L-200838		O-DFL-3912	L	University of Oslo, Natural History Museum	Ascomycota	Ascomycota_class_incertae_sedis	Ascomycota_order_incertae_sedis	Coniocybaceae			Chaenotheca	Chaenotheca ferruginea		Einar Timdal	einar.timdal@nhm.uio.no								Vouchered: Registered Collection	Apothecia				Sonja Kistenich, Einar Timdal	06-May-2015	Sweden	Sodermanland			Harskaerrsmossen near Braennkaerr	58.878	16.277	80								On trunk of Picea abies in old spruces forest
O-L-200846		O-DFL-3918	L	University of Oslo, Natural History Museum	Ascomycota	Ascomycota_class_incertae_sedis	Ascomycota_order_incertae_sedis	Coniocybaceae			Sclerophora	Sclerophora peronella		Einar Timdal	einar.timdal@nhm.uio.no								Vouchered: Registered Collection	Apothecia				Sonja Kistenich, Einar Timdal	06-May-2015	Sweden	Sodermanland			Eknaesets nature reserve	58.905	16.253	60								On trunk of Acer, 40 cm diam.
BG-L-98015		O-DFL-3923	L	University of Bergen, Zoological Museum	Ascomycota	Lecanoromycetes	Lecanorales	Parmeliaceae			Flavoparmelia	Flavoparmelia soredians		Tor Tonsberg	tor.tonsberg@bot.uib.no								Vouchered: Registered Collection	Thallus				Endre Nygaard	08-Apr-2013	Norway	Rogaland	Stavanger		Hillevagsveien	58.949	5.743
O-L-200761		O-DFL-3924	L	University of Oslo, Natural History Museum	Ascomycota	Arthoniomycetes	Arthoniales	Roccellaceae			Bactrospora	Bactrospora corticola		Einar Timdal	einar.timdal@nhm.uio.no								Vouchered: Registered Collection	Apothecia				Steinar Vatne	20-Oct-2014	Norway	Sor-Trondelag	Orkdal		Randberget N	63.237	9.823	280
O-L-200781		O-DFL-3928	L	University of Oslo, Natural History Museum	Ascomycota	Lecanoromycetes	Ostropales	Gyalectaceae			Gyalecta	Gyalecta friesii		Einar Timdal	einar.timdal@nhm.uio.no								Vouchered: Registered Collection	Apothecia				Steinar Vatne	24-Oct-2014	Norway	Sor-Trondelag	Orkdal		Ramlet E	63.247	9.851	200
O-L-200778		O-DFL-3929	L	University of Oslo, Natural History Museum	Ascomycota	Lecanoromycetes	Ostropales	Gyalectaceae			Gyalecta	Gyalecta ulmi		Einar Timdal	einar.timdal@nhm.uio.no								Vouchered: Registered Collection	Apothecia				Steinar Vatne	21-Oct-2014	Norway	Sor-Trondelag	Skaun		Syrstadberga	63.236	10.034	185
O-L-200773		O-DFL-3932	L	University of Oslo, Natural History Museum	Ascomycota	Ascomycota_class_incertae_sedis	Ascomycota_order_incertae_sedis	Coniocybaceae			Chaenotheca	Chaenotheca gracillima		Einar Timdal	einar.timdal@nhm.uio.no								Vouchered: Registered Collection	Apothecia				Steinar Vatne	20-Oct-2014	Norway	Sor-Trondelag	Orkdal		Kjeloybekken	63.237	9.891	285
O-L-200765		O-DFL-3933	L	University of Oslo, Natural History Museum	Ascomycota	Ascomycota_class_incertae_sedis	Ascomycota_order_incertae_sedis	Coniocybaceae			Chaenotheca	Chaenotheca chlorella		Einar Timdal	einar.timdal@nhm.uio.no								Vouchered: Registered Collection	Apothecia				Steinar Vatne	20-Oct-2014	Norway	Sor-Trondelag	Orkdal/Skaun		Kjeloybekken	63.235	9.892	285
O-L-197877		O-DFL-3945	L	University of Oslo, Natural History Museum	Ascomycota	Lecanoromycetes	Teloschistales	Teloschistaceae			Calogaya	Calogaya biatorina		Einar Timdal	einar.timdal@nhm.uio.no								Vouchered: Registered Collection	Apothecia				Jon T. Klepsland	07-May-2013	Norway	Sogn og Fjordane	Laerdal		Galdane	61.055	7.75	360
O-L-186001		O-DFL-3946	L	University of Oslo, Natural History Museum	Ascomycota	Lecanoromycetes	Candelariales	Candelariaceae			Candelariella	Candelariella coralliza		Einar Timdal	einar.timdal@nhm.uio.no								Vouchered: Registered Collection	Apothecia				Jon T. Klepsland	15-Apr-2004	Norway	Aust-Agder	Evje og Hornnes		Rauestol	58.639	7.981	475
O-L-186679		O-DFL-3950	L	University of Oslo, Natural History Museum	Ascomycota	Lecanoromycetes	Peltigerales	Pannariaceae			Fuscopannaria	Fuscopannaria ahlneri		Einar Timdal	einar.timdal@nhm.uio.no								Vouchered: Registered Collection	Thallus				Tom H. Hofton	16-Sep-2008	Norway	Nordland	Beiarn		Vahcanjohka	66.869	14.633	275
O-L-198017		O-DFL-3951	L	University of Oslo, Natural History Museum	Ascomycota	Lecanoromycetes	Peltigerales	Pannariaceae			Fuscopannaria	Fuscopannaria confusa		Einar Timdal	einar.timdal@nhm.uio.no								Vouchered: Registered Collection	Thallus				Jon T. Klepsland	07-Jun-2013	Norway	Nordland	Rodoy		Esvikelva	66.7	13.397	30
O-L-197994		O-DFL-3953	L	University of Oslo, Natural History Museum	Ascomycota	Lecanoromycetes	Lecanorales	Collemataceae			Staurolemma	Staurolemma omphalarioides		Einar Timdal	einar.timdal@nhm.uio.no								Vouchered: Registered Collection	Apothecia				Jon T. Klepsland	05-Jun-2013	Norway	Nordland	Grane		Store Fiplingdalselva	65.52	13.754	180
O-L-200021		O-DFL-3670	L	University of Oslo, Natural History Museum	Ascomycota	Lecanoromycetes	Lecanorales	Cladoniaceae			Cladonia	Cladonia macrophylla		Einar Timdal	einar.timdal@nhm.uio.no								Vouchered: Registered Collection	Apothecia				Siri Rui, Einar Timdal	26-Oct-2014	Norway	Buskerud	Sigdal		base of Mt Urdaasen	60.161	9.415	180								On mossy rock
O-L-200022		O-DFL-3671	L	University of Oslo, Natural History Museum	Ascomycota	Lecanoromycetes	Lecanorales	Parmeliaceae			Cetrelia	Cetrelia cetrarioides		Einar Timdal	einar.timdal@nhm.uio.no							Chemistry: anziaic acid (minor), atranorin (major), perlatolic acid (major), 4-O-methylolivetoric acid (minor)	Vouchered: Registered Collection	Thallus				Siri Rui, Einar Timdal	26-Oct-2014	Norway	Buskerud	Sigdal		base of Mt Urdaasen	60.161	9.415	180								On Sorbus aucuparia among huge boulders in shady conifer forest
O-L-200024		O-DFL-3673	L	University of Oslo, Natural History Museum	Ascomycota	Lecanoromycetes	Lecanorales	Peltigeraceae			Peltigera	Peltigera membranacea		Einar Timdal	einar.timdal@nhm.uio.no								Vouchered: Registered Collection	Apothecia				Siri Rui, Einar Timdal	26-Oct-2014	Norway	Buskerud	Sigdal		base of Mt Urdaasen	60.161	9.415	180								On mossy rock in shady spruce forest
O-L-200025		O-DFL-3674	L	University of Oslo, Natural History Museum	Ascomycota	Lecanoromycetes	Lecanorales	Peltigeraceae			Peltigera	Peltigera neopolydactyla		Einar Timdal	einar.timdal@nhm.uio.no								Vouchered: Registered Collection	Apothecia				Siri Rui, Einar Timdal	26-Oct-2014	Norway	Buskerud	Sigdal		base of Mt Urdaasen	60.161	9.415	180								On mossy rock in shady spruce forest
O-L-200810		O-DFL-3676	L	University of Oslo, Natural History Museum	Ascomycota	Lecanoromycetes	Lecanorales	Parmeliaceae			Melanelixia	Melanelixia subargentifera		Einar Timdal	einar.timdal@nhm.uio.no								Vouchered: Registered Collection	Thallus				Einar Timdal	04-Nov-2014	Norway	Buskerud	Hole		Sundvollen hotel	60.062	10.31	70								On the trunk of an old Acer at the garden entrance
O-L-198924		O-DFL-3678	L	University of Oslo, Natural History Museum	Ascomycota	Lecanoromycetes	Lecanorales	Parmeliaceae			Parmelina	Parmelina tiliacea		Einar Timdal	einar.timdal@nhm.uio.no								Vouchered: Registered Collection	Thallus				Einar Timdal	31-Dec-2014	Norway	Oslo	Oslo		Ostensjo farm	59.886	10.834	130								On trunk of old Quercus by road
O-L-198929		O-DFL-3683	L	University of Oslo, Natural History Museum	Ascomycota	Lecanoromycetes	Teloschistales	Physciaceae			Anaptychia	Anaptychia ciliaris		Einar Timdal	einar.timdal@nhm.uio.no								Vouchered: Registered Collection	Apothecia				Einar Timdal	31-Dec-2014	Norway	Oslo	Oslo		Ostensjo farm	59.888	10.834	130								On trunk of old deciduous tree in farm yard
O-L-198930		O-DFL-3684	L	University of Oslo, Natural History Museum	Ascomycota	Lecanoromycetes	Lecanorales	Parmeliaceae			Melanelixia	Melanelixia subaurifera		Einar Timdal	einar.timdal@nhm.uio.no								Vouchered: Registered Collection	Thallus				Einar Timdal	31-Dec-2014	Norway	Oslo	Oslo		lake Ostensjovannet, W shore	59.887	10.829	110								On twigs of Salix, in shrub by lake
O-L-198933		O-DFL-3686	L	University of Oslo, Natural History Museum	Ascomycota	Lecanoromycetes	Lecanorales	Peltigeraceae			Peltigera	Peltigera hymenina		Einar Timdal	einar.timdal@nhm.uio.no								Vouchered: Registered Collection	Apothecia				Einar Timdal	31-Dec-2014	Norway	Oslo	Oslo		near route E6 W of Karlsrud	59.883	10.815	130								On shady rock wall by road
O-L-198935		O-DFL-3689	L	University of Oslo, Natural History Museum	Ascomycota	Lecanoromycetes	Lecanorales	Parmeliaceae			Pleurosticta	Pleurosticta acetabulum		Einar Timdal	einar.timdal@nhm.uio.no								Vouchered: Registered Collection	Thallus				Einar Timdal	03-Jan-2015	Norway	Vestfold	Larvik		Larvik city, park by Kristian Fredriks vei	59.049	10.04	5								On Acer in city park
O-L-198937		O-DFL-3691	L	University of Oslo, Natural History Museum	Ascomycota	Lecanoromycetes	Umbilicariales	Umbilicariaceae			Umbilicaria	Umbilicaria hirsuta		Einar Timdal	einar.timdal@nhm.uio.no								Vouchered: Registered Collection	Thallus				Einar Timdal	03-Jan-2015	Norway	Vestfold	Larvik		Stavern, Stavernhallen	58.991	10.03	25								Exposed rock wall
O-L-198938		O-DFL-3692	L	University of Oslo, Natural History Museum	Ascomycota	Lecanoromycetes	Umbilicariales	Umbilicariaceae			Umbilicaria	Umbilicaria spodochroa		Einar Timdal	einar.timdal@nhm.uio.no								Vouchered: Registered Collection	Apothecia				Einar Timdal	03-Jan-2015	Norway	Vestfold	Larvik		Stavern, Stavernhallen	58.991	10.031	25								Exposed rock wall
O-L-198940		O-DFL-3694	L	University of Oslo, Natural History Museum	Ascomycota	Lecanoromycetes	Umbilicariales	Umbilicariaceae			Umbilicaria	Umbilicaria deusta		Einar Timdal	einar.timdal@nhm.uio.no								Vouchered: Registered Collection	Thallus				Einar Timdal	03-Jan-2015	Norway	Vestfold	Larvik		Stavern, Stavernhallen	58.991	10.031	25								Exposed rock wall
O-L-198944		O-DFL-3696	L	University of Oslo, Natural History Museum	Ascomycota	Lecanoromycetes	Lecanorales	Peltigeraceae			Peltigera	Peltigera hymenina		Einar Timdal	einar.timdal@nhm.uio.no								Vouchered: Registered Collection	Thallus				Einar Timdal	03-Jan-2015	Norway	Vestfold	Larvik		Stavern, Stavernhallen	58.992	10.031	25								On sloping, mossy rock face
O-L-198942		O-DFL-3698	L	University of Oslo, Natural History Museum	Ascomycota	Lecanoromycetes	Lecanorales	Cladoniaceae			Cladonia	Cladonia arbuscula		Einar Timdal	einar.timdal@nhm.uio.no								Vouchered: Registered Collection	Thallus				Einar Timdal	03-Jan-2015	Norway	Vestfold	Larvik		Stavern, Stavernhallen	58.991	10.031	25								On soil
O-L-198941		O-DFL-3699	L	University of Oslo, Natural History Museum	Ascomycota	Lecanoromycetes	Teloschistales	Physciaceae			Buellia	Buellia badia		Einar Timdal	einar.timdal@nhm.uio.no								Vouchered: Registered Collection	Apothecia				Einar Timdal	03-Jan-2015	Norway	Vestfold	Larvik		Stavern, Stavernhallen	58.991	10.031	25								Exposed rock wall
O-L-198943		O-DFL-3700	L	University of Oslo, Natural History Museum	Ascomycota	Lecanoromycetes	Lecanorales	Parmeliaceae			Melanelixia	Melanelixia fuliginosa		Einar Timdal	einar.timdal@nhm.uio.no								Vouchered: Registered Collection	Thallus				Einar Timdal	03-Jan-2015	Norway	Vestfold	Larvik		Stavern, Stavernhallen	58.991	10.031	25								On boulder in forest
O-L-198947		O-DFL-3702	L	University of Oslo, Natural History Museum	Ascomycota	Lecanoromycetes	Teloschistales	Physciaceae			Physcia	Physcia adscendens		Einar Timdal	einar.timdal@nhm.uio.no								Vouchered: Registered Collection	Thallus				Einar Timdal	03-Jan-2015	Norway	Vestfold	Larvik		Stavern, Fredriksvern	58.997	10.039	5								On deciduous tree in city park
O-L-198948		O-DFL-3703	L	University of Oslo, Natural History Museum	Ascomycota	Lecanoromycetes	Pertusariales	Pertusariaceae			Pertusaria	Pertusaria pertusa		Einar Timdal	einar.timdal@nhm.uio.no								Vouchered: Registered Collection	Thallus				Einar Timdal	03-Jan-2015	Norway	Vestfold	Larvik		Stavern, Fredriksvern	58.997	10.038	5								On deciduous tree in city park
O-L-200854		O-DFL-3706	L	University of Oslo, Natural History Museum	Ascomycota	Lecanoromycetes	Lecanorales	Parmeliaceae			Melanelixia	Melanelixia subargentifera		Einar Timdal	einar.timdal@nhm.uio.no								Vouchered: Registered Collection	Thallus				Einar Timdal	14-Feb-2015	Norway	Hedmark	Kongsvinger		Kongsvinger fortress	60.199	12.011	240
O-L-200856		O-DFL-3708	L	University of Oslo, Natural History Museum	Ascomycota	Lecanoromycetes	Lecanorales	Parmeliaceae			Evernia	Evernia prunastri		Einar Timdal	einar.timdal@nhm.uio.no								Vouchered: Registered Collection	Thallus				Einar Timdal	14-Feb-2015	Norway	Hedmark	Kongsvinger		Kongsvinger fortress	60.2	12.01	240
O-L-200857		O-DFL-3709	L	University of Oslo, Natural History Museum	Ascomycota	Lecanoromycetes	Lecanorales	Cladoniaceae			Cladonia	Cladonia cornuta		Einar Timdal	einar.timdal@nhm.uio.no								Vouchered: Registered Collection	Thallus				Einar Timdal	14-Feb-2015	Norway	Hedmark	Kongsvinger		Vinger church	60.195	12.009	190								On soil on the churchyard rock wall
O-L-200860		O-DFL-3713	L	University of Oslo, Natural History Museum	Ascomycota	Lecanoromycetes	Pertusariales	Pertusariaceae			Pertusaria	Pertusaria flavida		Einar Timdal	einar.timdal@nhm.uio.no								Vouchered: Registered Collection	Thallus				Sonja Kistenich, Einar Timdal	04-May-2015	Sweden	Sodermanland			Lagmansoe, c. 1.3 km E of the manor	58.965	16.523	30								On huge, old Quercus robur, 1.5 m diam., in grazed wooded meadow
O-L-200861		O-DFL-3714	L	University of Oslo, Natural History Museum	Ascomycota	Lecanoromycetes	Lecanorales	Parmeliaceae			Menegazzia	Menegazzia terebrata		Einar Timdal	einar.timdal@nhm.uio.no								Vouchered: Registered Collection	Thallus				Sonja Kistenich, Einar Timdal	06-May-2015	Sweden	Sodermanland			Harskaerrsmossen near Braennkaerr	58.878	16.277	80								On trunk of Alnus glutinosa in Alnus glutinosa swamp
O-L-200862		O-DFL-3715	L	University of Oslo, Natural History Museum	Ascomycota	Lecanoromycetes	Lecanorales	Peltigeraceae			Peltigera	Peltigera horizontalis		Einar Timdal	einar.timdal@nhm.uio.no								Vouchered: Registered Collection	Apothecia				Sonja Kistenich, Einar Timdal	06-May-2015	Sweden	Sodermanland			W end of lake Lake Storsjoen, N of the farm Soergoelet	58.902	16.244	60								Moss-covered rock in deciduous forest
O-L-200863		O-DFL-3716	L	University of Oslo, Natural History Museum	Ascomycota	Lecanoromycetes	Peltigerales	Lobariaceae			Lobaria	Lobaria pulmonaria		Einar Timdal	einar.timdal@nhm.uio.no								Vouchered: Registered Collection	Thallus				Sonja Kistenich, Einar Timdal	06-May-2015	Sweden	Sodermanland			Eknaesets nature reserve	58.905	16.253	60								On trunk of Acer, 1 m diam.
O-L-200850		O-DFL-3717	L	University of Oslo, Natural History Museum	Ascomycota	Lecanoromycetes	Lecanorales	Ramalinaceae			Ramalina	Ramalina pollinaria		Einar Timdal	einar.timdal@nhm.uio.no								Vouchered: Registered Collection	Thallus				Sonja Kistenich, Einar Timdal	07-May-2015	Sweden	Sodermanland			Biesta	58.986	16.454	30								On huge, old Quercus robur, 1.5 m diam., in grazed wooded meadow
O-L-200865		O-DFL-3718	L	University of Oslo, Natural History Museum	Ascomycota	Lecanoromycetes	Lecanorales	Peltigeraceae			Peltigera	Peltigera collina		Einar Timdal	einar.timdal@nhm.uio.no								Vouchered: Registered Collection	Thallus				Sonja Kistenich, Einar Timdal	07-May-2015	Sweden	Sodermanland			Biesta	58.986	16.454	30								Base of mossy rock wall in grazed, wooded meadow
O-L-200866		O-DFL-3719	L	University of Oslo, Natural History Museum	Ascomycota	Lecanoromycetes	Lecanorales	Parmeliaceae			Melanelixia	Melanelixia fuliginosa		Einar Timdal	einar.timdal@nhm.uio.no								Vouchered: Registered Collection	Thallus				Sonja Kistenich, Einar Timdal	07-May-2015	Sweden	Sodermanland			Lerbo church	58.98	16.425	30								Churchyard stone wall
O-L-200867		O-DFL-3720	L	University of Oslo, Natural History Museum	Ascomycota	Lecanoromycetes	Lecanorales	Parmeliaceae			Melanelixia	Melanelixia subargentifera		Einar Timdal	einar.timdal@nhm.uio.no								Vouchered: Registered Collection	Thallus				Sonja Kistenich, Einar Timdal	07-May-2015	Sweden	Sodermanland			Lerbo church	58.98	16.427	30								On trunk of Acer, 1.2 m diam., in churchyard
O-L-200869		O-DFL-3722	L	University of Oslo, Natural History Museum	Ascomycota	Lecanoromycetes	Lecanorales	Parmeliaceae			Pleurosticta	Pleurosticta acetabulum		Einar Timdal	einar.timdal@nhm.uio.no								Vouchered: Registered Collection	Thallus				Sonja Kistenich, Einar Timdal	07-May-2015	Sweden	Sodermanland			Lerbo church	58.98	16.427	30								On trunk of Acer in churchyard
O-L-200873		O-DFL-3726	L	University of Oslo, Natural History Museum	Ascomycota	Lecanoromycetes	Lecanorales	Parmeliaceae			Parmelina	Parmelina tiliacea		Einar Timdal	einar.timdal@nhm.uio.no								Vouchered: Registered Collection	Thallus				Sonja Kistenich, Einar Timdal	07-May-2015	Sweden	Sodermanland			Stora Malm church	58.968	16.361	30								On trunk of Sorbus aucuparia, 30 cm diam., in the churchyard
O-L-200890		O-DFL-3729	L	University of Oslo, Natural History Museum	Ascomycota	Lecanoromycetes	Teloschistales	Physciaceae			Physcia	Physcia aipolia		Einar Timdal	einar.timdal@nhm.uio.no								Vouchered: Registered Collection	Apothecia				Siri Rui, Einar Timdal	16-Jun-2015	Norway	Telemark	Tinn		Ovre Gunnleiksrud	60.138	8.65	825								On trunk of Populus tremula
O-L-200899		O-DFL-3730	L	University of Oslo, Natural History Museum	Ascomycota	Lecanoromycetes	Lecanorales	Stereocaulaceae			Stereocaulon	Stereocaulon cumulatum		Einar Timdal	einar.timdal@nhm.uio.no								Vouchered: Registered Collection	Apothecia				Siri Rui, Einar Timdal	16-Jun-2015	Norway	Buskerud	Nore og Uvdal		S of Sandbu	60.193	8.571	1150								On soil in the alpine region
O-L-200900		O-DFL-3731	L	University of Oslo, Natural History Museum	Ascomycota	Lecanoromycetes	Umbilicariales	Umbilicariaceae			Umbilicaria	Umbilicaria torrefacta		Einar Timdal	einar.timdal@nhm.uio.no								Vouchered: Registered Collection	Apothecia				Siri Rui, Einar Timdal	16-Jun-2015	Norway	Telemark	Tinn		Hellebekkae	60.022	8.846	500								On vertical rock wall by road
O-L-200923		O-DFL-3732	L	University of Oslo, Natural History Museum	Ascomycota	Lecanoromycetes	Lecanorales	Parmeliaceae			Evernia	Evernia prunastri		Siri Rui	siri.rui@nhm.uio.no								Vouchered: Registered Collection	Thallus				Siri Rui, Einar Timdal	18-Jun-2015	Norway	Telemark	Tinn		Lyngflat	59.917	8.865	290								On the trunk of Alnus incana in mixed forest; steep, E-facing slope
O-L-200924		O-DFL-3733	L	University of Oslo, Natural History Museum	Ascomycota	Lecanoromycetes	Lecanorales	Parmeliaceae			Menegazzia	Menegazzia terebrata		Einar Timdal	einar.timdal@nhm.uio.no								Vouchered: Registered Collection	Thallus				Siri Rui, Einar Timdal	18-Jun-2015	Norway	Telemark	Tinn		Lyngflat	59.918	8.864	300								On vertical face of boulder in mixed forest; steep, E-facing slope
O-L-200878		O-DFL-3736	L	University of Oslo, Natural History Museum	Ascomycota	Lecanoromycetes	Lecanorales	Parmeliaceae			Montanelia	Montanelia panniformis		Einar Timdal	einar.timdal@nhm.uio.no								Vouchered: Registered Collection	Apothecia				Siri Rui, Einar Timdal	15-Jun-2015	Norway	Telemark	Tinn		Midtstrandbekken nature reserve, E of Solbring	59.989	8.779	250								On steep face of boulder in steep, S-facing pine forest
O-L-200879		O-DFL-3737	L	University of Oslo, Natural History Museum	Ascomycota	Lecanoromycetes	Lecanorales	Parmeliaceae			Arctoparmelia	Arctoparmelia centrifuga		Einar Timdal	einar.timdal@nhm.uio.no								Vouchered: Registered Collection	Apothecia				Siri Rui, Einar Timdal	15-Jun-2015	Norway	Telemark	Tinn		Midtstrandbekken nature reserve, E of Solbring	59.989	8.779	250								On top of boulder in steep, S-facing pine forest
O-L-200881		O-DFL-3739	L	University of Oslo, Natural History Museum	Ascomycota	Lecanoromycetes	Lecanorales	Parmeliaceae			Cetraria	Cetraria sepincola		Einar Timdal	einar.timdal@nhm.uio.no								Vouchered: Registered Collection	Apothecia				Siri Rui, Einar Timdal	15-Jun-2015	Norway	Telemark	Tinn		Midtstrandbekken nature reserve, E of Solbring	59.99	8.779	240								On twigs of Betula in steep, S-facing pine forest
O-L-200925		O-DFL-3740	L	University of Oslo, Natural History Museum	Ascomycota	Lecanoromycetes	Peltigerales	Lobariaceae			Sticta	Sticta sylvatica		Einar Timdal	einar.timdal@nhm.uio.no								Vouchered: Registered Collection	Thallus				Siri Rui, Einar Timdal	18-Jun-2015	Norway	Telemark	Tinn		Lyngflat	59.917	8.864	320								On the trunk of an old, dead Alnus incana in mixed forest; steep, E-facing slope
O-L-200926		O-DFL-3741	L	University of Oslo, Natural History Museum	Ascomycota	Lecanoromycetes	Lecanorales	Peltigeraceae			Peltigera	Peltigera collina		Einar Timdal	einar.timdal@nhm.uio.no								Vouchered: Registered Collection	Thallus				Siri Rui, Einar Timdal	18-Jun-2015	Norway	Telemark	Tinn		Lyngflat	59.917	8.864	320								On the trunk of an old, dead Alnus incana in mixed forest; steep, E-facing slope
O-L-200891		O-DFL-3745	L	University of Oslo, Natural History Museum	Ascomycota	Lecanoromycetes	Lecanorales	Parmeliaceae			Brodoa	Brodoa atrofusca		Einar Timdal	einar.timdal@nhm.uio.no								Vouchered: Registered Collection	Thallus				Siri Rui, Einar Timdal	16-Jun-2015	Norway	Buskerud	Nore og Uvdal		S of Sandbu	60.193	8.57	1150								On boulder in the alpine region
O-L-200892		O-DFL-3746	L	University of Oslo, Natural History Museum	Ascomycota	Lecanoromycetes	Umbilicariales	Umbilicariaceae			Umbilicaria	Umbilicaria arctica		Einar Timdal	einar.timdal@nhm.uio.no								Vouchered: Registered Collection	Thallus				Siri Rui, Einar Timdal	16-Jun-2015	Norway	Buskerud	Nore og Uvdal		S of Sandbu	60.193	8.57	1150								On boulder in the alpine region
O-L-200893		O-DFL-3747	L	University of Oslo, Natural History Museum	Ascomycota	Lecanoromycetes	Lecanorales	Parmeliaceae			Cetrariella	Cetrariella delisei		Einar Timdal	einar.timdal@nhm.uio.no								Vouchered: Registered Collection	Thallus				Siri Rui, Einar Timdal	16-Jun-2015	Norway	Buskerud	Nore og Uvdal		S of Sandbu	60.193	8.57	1150								In wet depression in the alpine region
O-L-200894		O-DFL-3748	L	University of Oslo, Natural History Museum	Ascomycota	Lecanoromycetes	Lecanorales	Parmeliaceae			Alectoria	Alectoria ochroleuca		Einar Timdal	einar.timdal@nhm.uio.no								Vouchered: Registered Collection	Thallus				Siri Rui, Einar Timdal	16-Jun-2015	Norway	Buskerud	Nore og Uvdal		S of Sandbu	60.193	8.57	1150								In exposed heath in the alpine region
O-L-200895		O-DFL-3749	L	University of Oslo, Natural History Museum	Ascomycota	Lecanoromycetes	Lecanorales	Parmeliaceae			Alectoria	Alectoria nigricans		Einar Timdal	einar.timdal@nhm.uio.no								Vouchered: Registered Collection	Thallus				Siri Rui, Einar Timdal	16-Jun-2015	Norway	Buskerud	Nore og Uvdal		S of Sandbu	60.193	8.57	1150								In exposed heath in the alpine region
O-L-200896		O-DFL-3750	L	University of Oslo, Natural History Museum	Ascomycota	Lecanoromycetes	Lecanorales	Ramalinaceae			Ramalina	Ramalina capitata		Einar Timdal	einar.timdal@nhm.uio.no								Vouchered: Registered Collection	Thallus				Siri Rui, Einar Timdal	16-Jun-2015	Norway	Buskerud	Nore og Uvdal		S of Sandbu	60.193	8.57	1150								On boulder in the alpine region
O-L-200898		O-DFL-3752	L	University of Oslo, Natural History Museum	Ascomycota	Lecanoromycetes	Lecanorales	Ramalinaceae			Ramalina	Ramalina polymorpha		Einar Timdal	einar.timdal@nhm.uio.no								Vouchered: Registered Collection	Thallus				Siri Rui, Einar Timdal	16-Jun-2015	Norway	Buskerud	Nore og Uvdal		S of Sandbu	60.193	8.571	1150								On boulder in the alpine region
O-L-200901		O-DFL-3753	L	University of Oslo, Natural History Museum	Ascomycota	Lecanoromycetes	Lecanorales	Ramalinaceae			Ramalina	Ramalina pollinaria		Einar Timdal	einar.timdal@nhm.uio.no								Vouchered: Registered Collection	Thallus				Siri Rui, Einar Timdal	16-Jun-2015	Norway	Telemark	Tinn		Lurestogu	60.05	8.816	390								Under overhanging rock in rock wall in conifer forest
O-L-200927		O-DFL-3754	L	University of Oslo, Natural History Museum	Ascomycota	Lecanoromycetes	Peltigerales	Pannariaceae			Pannaria	Pannaria conoplea		Einar Timdal	einar.timdal@nhm.uio.no								Vouchered: Registered Collection	Thallus				Siri Rui, Einar Timdal	18-Jun-2015	Norway	Telemark	Tinn		Lyngflat	59.917	8.864	320								On the trunk of an old, dead Alnus incana in mixed forest; steep, E-facing slope
O-L-200929		O-DFL-3756	L	University of Oslo, Natural History Museum	Ascomycota	Lecanoromycetes	Lecanorales	Peltigeraceae			Peltigera	Peltigera leucophlebia		Einar Timdal	einar.timdal@nhm.uio.no								Vouchered: Registered Collection	Thallus				Siri Rui, Einar Timdal	18-Jun-2015	Norway	Telemark	Tinn		Lyngflat	59.917	8.864	320								On the ground in mixed forest; steep E-facing slope
O-L-200930		O-DFL-3757	L	University of Oslo, Natural History Museum	Ascomycota	Lecanoromycetes	Umbilicariales	Umbilicariaceae			Umbilicaria	Umbilicaria havaasii		Einar Timdal	einar.timdal@nhm.uio.no								Vouchered: Registered Collection	Thallus				Siri Rui, Einar Timdal	18-Jun-2015	Norway	Telemark	Tinn		Breidsetdalen, rim of Ovsetgjuvet	60.069	8.504	930								On boulder in the alpine region
O-L-200932		O-DFL-3759	L	University of Oslo, Natural History Museum	Ascomycota	Lecanoromycetes	Lecanorales	Cladoniaceae			Cladonia	Cladonia turgida		Einar Timdal	einar.timdal@nhm.uio.no								Vouchered: Registered Collection	Thallus				Siri Rui, Einar Timdal	18-Jun-2015	Norway	Telemark	Tinn		Breidsetdalen, rim of Ovsetgjuvet	60.069	8.504	930								On the ground in steep slope, Betula/Populus-forest
O-L-200933		O-DFL-3760	L	University of Oslo, Natural History Museum	Ascomycota	Lecanoromycetes	Lecanorales	Cladoniaceae			Cladonia	Cladonia ecmocyna		Einar Timdal	einar.timdal@nhm.uio.no								Vouchered: Registered Collection	Thallus				Siri Rui, Einar Timdal	18-Jun-2015	Norway	Telemark	Tinn		Breidsetdalen, rim of Ovsetgjuvet	60.069	8.505	930								On the ground in steep slope, Betula/Populus-forest
O-L-200934		O-DFL-3761	L	University of Oslo, Natural History Museum	Ascomycota	Lecanoromycetes	Lecanorales	Cladoniaceae			Cladonia	Cladonia subfurcata		Einar Timdal	einar.timdal@nhm.uio.no								Vouchered: Registered Collection	Thallus				Siri Rui, Einar Timdal	18-Jun-2015	Norway	Telemark	Tinn		Breidsetdalen, rim of Ovsetgjuvet	60.069	8.505	930								On crevices in boulder in the alpine region
O-L-200936		O-DFL-3763	L	University of Oslo, Natural History Museum	Ascomycota	Lecanoromycetes	Lecanorales	Parmeliaceae			Bryoria	Bryoria simplicior		Einar Timdal	einar.timdal@nhm.uio.no								Vouchered: Registered Collection	Thallus				Siri Rui, Einar Timdal	18-Jun-2015	Norway	Telemark	Tinn		Breidsetdalen, between Nystaul and Stoguhegnun	60.083	8.548	810								On Pinus sylvestris in pine forest
O-L-200937		O-DFL-3764	L	University of Oslo, Natural History Museum	Ascomycota	Lecanoromycetes	Lecanorales	Parmeliaceae			Vulpicida	Vulpicida pinastri		Einar Timdal	einar.timdal@nhm.uio.no								Vouchered: Registered Collection	Thallus				Siri Rui, Einar Timdal	18-Jun-2015	Norway	Telemark	Tinn		Breidsetdalen, between Nystaul and Stoguhegnun	60.083	8.548	810								On Betula in pine forest
O-L-200882		O-DFL-3765	L	University of Oslo, Natural History Museum	Ascomycota	Lecanoromycetes	Lecanorales	Parmeliaceae			Platismatia	Platismatia glauca		Einar Timdal	einar.timdal@nhm.uio.no								Vouchered: Registered Collection	Thallus				Siri Rui, Einar Timdal	15-Jun-2015	Norway	Telemark	Tinn		Midtstrandbekken nature reserve, E of Solbring	59.989	8.779	220								On Pinus sylvestris in steep, S-facing pine forest
O-L-200883		O-DFL-3766	L	University of Oslo, Natural History Museum	Ascomycota	Lecanoromycetes	Lecanorales	Parmeliaceae			Hypogymnia	Hypogymnia physodes		Einar Timdal	einar.timdal@nhm.uio.no								Vouchered: Registered Collection	Thallus				Siri Rui, Einar Timdal	15-Jun-2015	Norway	Telemark	Tinn		Midtstrandbekken nature reserve, E of Solbring	59.989	8.779	220								On Pinus sylvestris in steep, S-facing pine forest
O-L-200884		O-DFL-3767	L	University of Oslo, Natural History Museum	Ascomycota	Lecanoromycetes	Lecanorales				Leprocaulon	Leprocaulon quisquiliare		Einar Timdal	einar.timdal@nhm.uio.no								Vouchered: Registered Collection	Thallus				Siri Rui, Einar Timdal	15-Jun-2015	Norway	Telemark	Tinn		Midtstrandbekken nature reserve, E of Solbring	59.99	8.779	270								On boulder in steep, S-facing pine forest
O-L-200908		O-DFL-3770	L	University of Oslo, Natural History Museum	Ascomycota	Lecanoromycetes	Lecanorales	Cladoniaceae			Cladonia	Cladonia coniocraea		Einar Timdal	einar.timdal@nhm.uio.no								Vouchered: Registered Collection	Thallus				Siri Rui, Einar Timdal	17-Jun-2015	Norway	Telemark	Tinn		Rjukan, Krossobanen	59.884	8.545	840								At base of Picea abies in spruce forest
O-L-200909		O-DFL-3771	L	University of Oslo, Natural History Museum	Ascomycota	Lecanoromycetes	Lecanorales	Cladoniaceae			Cladonia	Cladonia fimbriata		Einar Timdal	einar.timdal@nhm.uio.no								Vouchered: Registered Collection	Thallus				Siri Rui, Einar Timdal	17-Jun-2015	Norway	Telemark	Tinn		Rjukan, Krossobanen	59.884	8.547	770								On rock wall in spruce forest
O-L-200914		O-DFL-3775	L	University of Oslo, Natural History Museum	Ascomycota	Lecanoromycetes	Lecanorales	Cladoniaceae			Cladonia	Cladonia subulata		Einar Timdal	einar.timdal@nhm.uio.no								Vouchered: Registered Collection	Apothecia				Siri Rui, Einar Timdal	17-Jun-2015	Norway	Telemark	Tinn		Rjukan, Krossobanen	59.879	8.553	410								On roadside gravel
O-L-200916		O-DFL-3777	L	University of Oslo, Natural History Museum	Ascomycota	Lecanoromycetes	Lecanorales	Cladoniaceae			Cladonia	Cladonia caespiticia		Einar Timdal	einar.timdal@nhm.uio.no								Vouchered: Registered Collection	Thallus				Siri Rui, Einar Timdal	17-Jun-2015	Norway	Telemark	Tinn		Atra, Husevollae, near Apalflaten	59.983	8.722	315								On rock wall in shady spruce forest
O-L-200917		O-DFL-3778	L	University of Oslo, Natural History Museum	Ascomycota	Lecanoromycetes	Lecanorales	Parmeliaceae			Hypogymnia	Hypogymnia vittata		Einar Timdal	einar.timdal@nhm.uio.no								Vouchered: Registered Collection	Thallus				Siri Rui, Einar Timdal	17-Jun-2015	Norway	Telemark	Tinn		Atra, Husevollae, near Apalflaten	59.983	8.722	325								On rock wall in shady spruce forest
O-L-200918		O-DFL-3779	L	University of Oslo, Natural History Museum	Ascomycota	Lecanoromycetes	Lecanorales	Sphaerophoraceae			Sphaerophorus	Sphaerophorus globosus		Einar Timdal	einar.timdal@nhm.uio.no							Chemistry: sphaerophorin	Vouchered: Registered Collection	Thallus				Siri Rui, Einar Timdal	17-Jun-2015	Norway	Telemark	Tinn		Atra, Husevollae, near Apalflaten	59.982	8.722	335								On rock wall in shady spruce forest
O-L-200910		O-DFL-3783	L	University of Oslo, Natural History Museum	Ascomycota	Lecanoromycetes	Lecanorales	Peltigeraceae			Peltigera	Peltigera neckeri		Einar Timdal	einar.timdal@nhm.uio.no								Vouchered: Registered Collection	Apothecia				Siri Rui, Einar Timdal	17-Jun-2015	Norway	Telemark	Tinn		Rjukan, Krossobanen	59.884	8.547	750								On rock wall in spruce forest
O-L-200814		O-DFL-3786	L	University of Oslo, Natural History Museum	Ascomycota	Lecanoromycetes	Lecanorales	Parmeliaceae			Usnea	Usnea subfloridana		Einar Timdal	einar.timdal@nhm.uio.no								Vouchered: Registered Collection	Thallus				Siri Rui, Einar Timdal	04-Apr-2015	Norway	Telemark	Tinn		between Skinnarbu and Sneiseli	59.802	8.319	1035								On Betula toruosa in subalpine birch forest
O-L-200816		O-DFL-3788	L	University of Oslo, Natural History Museum	Ascomycota	Lecanoromycetes	Lecanorales				Leprocaulon	Leprocaulon quisquiliare		Einar Timdal	einar.timdal@nhm.uio.no								Vouchered: Registered Collection	Thallus				Siri Rui, Einar Timdal	26-Apr-2015	Norway	Akershus	Frogn		Haoya, Haoybukta	59.703	10.561	5								On vertical, exposed, E-facing rock wall
O-L-200818		O-DFL-3790	L	University of Oslo, Natural History Museum	Ascomycota	Lecanoromycetes	Lecanorales	Parmeliaceae			Parmelina	Parmelina tiliacea		Einar Timdal	einar.timdal@nhm.uio.no								Vouchered: Registered Collection	Thallus				Siri Rui, Einar Timdal	26-Apr-2015	Norway	Akershus	Frogn		Haoya, Haoybukta	59.702	10.563	5								On trunk of Acer in open situation
O-L-190787		O-DFL-3795	L	University of Oslo, Natural History Museum	Ascomycota	Lecanoromycetes	Lecanorales	Mycoblastaceae			Tephromela	Tephromela grumosa		Einar Timdal	einar.timdal@nhm.uio.no							Chemistry: atranorin, lichesterinic acid	Vouchered: Registered Collection	Thallus				Mika Bendiksby, Reidar Haugan, Einar Timdal	28-Jun-2013	Norway	Oppland	Lom		Runningsgrende, Klypa	61.724	8.261	730								Large boulder in boulderscree
O-L-201768		O-DFL-3796	L	University of Oslo, Natural History Museum	Ascomycota	Lecanoromycetes	Umbilicariales	Umbilicariaceae			Umbilicaria	Umbilicaria polyrrhiza		Einar Timdal	einar.timdal@nhm.uio.no								Vouchered: Registered Collection	Thallus				Reidun Braathen, Even W. Hanssen	24-Jul-2013	Norway	Ostfold	Valer		Hellerod N	59.483	10.812
O-L-200754		O-DFL-3804	L	University of Oslo, Natural History Museum	Ascomycota	Lecanoromycetes	Lecanorales	Parmeliaceae			Cornicularia	Cornicularia normoerica		Einar Timdal	einar.timdal@nhm.uio.no								Vouchered: Registered Collection	Thallus				Jon T. Klepsland	04-Dec-2014	Norway	Aust-Agder	Evje og Hornnes		Klepsland (Vindmyrknuten)	58.622	7.96	590
O-L-200539		O-DFL-3805	L	University of Oslo, Natural History Museum	Ascomycota	Lecanoromycetes	Lecanorales	Parmeliaceae			Bryoria	Bryoria implexa		Einar Timdal	einar.timdal@nhm.uio.no							Chemistry: fumarprotocetraric acid	Vouchered: Registered Collection	Thallus				Jon T. Klepsland	08-Jul-2014	Norway	Sor-Trondelag	Oppdal		Hogsnyta N (Drivdalen)	62.337	9.61	1200
O-L-200533		O-DFL-3806	L	University of Oslo, Natural History Museum	Ascomycota	Lecanoromycetes	Lecanorales	Peltigeraceae			Peltigera	Peltigera retifoveata		Einar Timdal	einar.timdal@nhm.uio.no								Vouchered: Registered Collection	Apothecia				Jon T. Klepsland	08-Jul-2014	Norway	Sor-Trondelag	Oppdal		Nystugubekk (Drivdalen)	62.343	9.612	880
O-L-200142		O-DFL-3810	L	University of Oslo, Natural History Museum	Ascomycota	Lecanoromycetes	Teloschistales	Physciaceae			Physcia	Physcia aipolia		Einar Timdal	einar.timdal@nhm.uio.no								Vouchered: Registered Collection	Apothecia				Jon T. Klepsland	15-Mar-2014	Norway	Oslo	Oslo		Lutdalen	59.895	10.876	190
O-L-200554		O-DFL-3811	L	University of Oslo, Natural History Museum	Ascomycota	Lecanoromycetes	Lecanorales	Peltigeraceae			Peltigera	Peltigera canina		Einar Timdal	einar.timdal@nhm.uio.no								Vouchered: Registered Collection	Apothecia				Jon T. Klepsland	09-Jul-2014	Norway	Sor-Trondelag	Oppdal		Nordre Knutsho W (Drivdalen)	62.33	9.628	1000
O-L-200534		O-DFL-3812	L	University of Oslo, Natural History Museum	Ascomycota	Lecanoromycetes	Lecanorales	Peltigeraceae			Peltigera	Peltigera aphthosa		Einar Timdal	einar.timdal@nhm.uio.no								Vouchered: Registered Collection	Apothecia				Jon T. Klepsland	08-Jul-2014	Norway	Sor-Trondelag	Oppdal		Nystugubekk (Drivdalen)	62.343	9.612	880
O-L-200536		O-DFL-3813	L	University of Oslo, Natural History Museum	Ascomycota	Lecanoromycetes	Lecanorales	Parmeliaceae			Hypogymnia	Hypogymnia vittata		Einar Timdal	einar.timdal@nhm.uio.no							Chemistry: atranorin, physodic acid, vittatolic acid	Vouchered: Registered Collection	Thallus				Jon T. Klepsland	08-Jul-2014	Norway	Sor-Trondelag	Oppdal		Hogsnyta N (Drivdalen)	62.338	9.611	1160
O-L-200537		O-DFL-3814	L	University of Oslo, Natural History Museum	Ascomycota	Lecanoromycetes	Lecanorales	Parmeliaceae			Hypogymnia	Hypogymnia austerodes		Einar Timdal	einar.timdal@nhm.uio.no								Vouchered: Registered Collection	Thallus				Jon T. Klepsland	08-Jul-2014	Norway	Sor-Trondelag	Oppdal		Hogsnyta N (Drivdalen)	62.337	9.61	1200
O-L-200526		O-DFL-3815	L	University of Oslo, Natural History Museum	Ascomycota	Lecanoromycetes	Lecanorales	Parmeliaceae			Evernia	Evernia mesomorpha		Einar Timdal	einar.timdal@nhm.uio.no								Vouchered: Registered Collection	Thallus				Jon T. Klepsland	08-Jul-2014	Norway	Sor-Trondelag	Oppdal		Sogardssaetra W (Drivdalen)	62.358	9.634	770
O-L-200527		O-DFL-3819	L	University of Oslo, Natural History Museum	Ascomycota	Lecanoromycetes	Lecanorales	Parmeliaceae			Bryoria	Bryoria furcellata		Einar Timdal	einar.timdal@nhm.uio.no								Vouchered: Registered Collection	Thallus				Jon T. Klepsland	08-Jul-2014	Norway	Sor-Trondelag	Oppdal		Sogardssaetra W (Drivdalen)	62.358	9.635	790
O-L-200733		O-DFL-3821	L	University of Oslo, Natural History Museum	Ascomycota	Lecanoromycetes	Lecanorales	Parmeliaceae			Hypogymnia	Hypogymnia incurvoides		Einar Timdal	einar.timdal@nhm.uio.no							Chemistry: atranorin, physodalic acid, physodic acid	Vouchered: Registered Collection	Thallus				Jon T. Klepsland	22-Jun-2014	Norway	Nord-Trondelag	Grong		Fjerdingelva, lower part	64.639	12.629	110
O-L-200741		O-DFL-3822	L	University of Oslo, Natural History Museum	Ascomycota	Lecanoromycetes	Lecanorales	Parmeliaceae			Hypogymnia	Hypogymnia physodes		Einar Timdal	einar.timdal@nhm.uio.no							Chemistry: 3-hydroxyphysodic acid, atranorin, physodalic acid, physodic acid	Vouchered: Registered Collection	Thallus				Jon T. Klepsland	17-Aug-2014	Norway	Hordaland	Tysnes		Haviskeland	59.967	5.49	90
O-L-200728		O-DFL-3824	L	University of Oslo, Natural History Museum	Ascomycota	Lecanoromycetes	Lecanorales	Parmeliaceae			Usnea	Usnea subfloridana		Einar Timdal	einar.timdal@nhm.uio.no							Chemistry: thamnolic acid, usnic acid	Vouchered: Registered Collection	Thallus				Jon T. Klepsland	13-Aug-2014	Norway	Rogaland	Sokndal		Immerstein SW (Rekefjord)	58.332	6.248	50
O-L-200545		O-DFL-3825	L	University of Oslo, Natural History Museum	Ascomycota	Lecanoromycetes	Lecanorales	Acarosporaceae			Pleopsidium	Pleopsidium flavum		Einar Timdal	einar.timdal@nhm.uio.no								Vouchered: Registered Collection	Apothecia				Jon T. Klepsland	08-Jul-2014	Norway	Sor-Trondelag	Oppdal		Hogsnyta N (Drivdalen)	62.334	9.609	1290
O-L-200120		O-DFL-3831	L	University of Oslo, Natural History Museum	Ascomycota	Lecanoromycetes	Teloschistales	Teloschistaceae			Rusavskia	Rusavskia elegans		Einar Timdal	einar.timdal@nhm.uio.no								Vouchered: Registered Collection	Apothecia				Jon T. Klepsland	09-Aug-2013	Norway	Oppland	Lom		Flaklypa	61.791	8.45	480
O-L-200604		O-DFL-3835	L	University of Oslo, Natural History Museum	Ascomycota	Lecanoromycetes	Lecanorales	Parmeliaceae			Usnea	Usnea fragilescens		Einar Timdal	einar.timdal@nhm.uio.no								Vouchered: Registered Collection	Thallus				Jon T. Klepsland	13-Aug-2014	Norway	Rogaland	Sokndal		Lauvas, Ovre	58.329	6.307	140
O-L-200591		O-DFL-3837	L	University of Oslo, Natural History Museum	Ascomycota	Lecanoromycetes	Lecanorales	Catillariaceae			Toninia	Toninia alutacea		Einar Timdal	einar.timdal@nhm.uio.no								Vouchered: Registered Collection	Apothecia				Jon T. Klepsland	03-Aug-2014	Norway	Buskerud	Kongsberg		Ulebergasen	59.621	9.755	310
O-L-199414		O-DFL-3839	L	University of Oslo, Natural History Museum	Ascomycota	Lecanoromycetes	Peltigerales	Lobariaceae			Sticta	Sticta fuliginoides		Einar Timdal	einar.timdal@nhm.uio.no								Vouchered: Registered Collection	Thallus				Bjoern Norden, John Bjarne Jordal	02-Oct-2012	Norway	Rogaland	Strand		Vatland	59.102	5.958
O-L-200306		O-DFL-3841	L	University of Oslo, Natural History Museum	Ascomycota	Lecanoromycetes	Lecanorales	Collemataceae			Staurolemma	Staurolemma omphalarioides		Einar Timdal	einar.timdal@nhm.uio.no								Vouchered: Registered Collection	Apothecia				Jon T. Klepsland	24-Jun-2014	Norway	Nordland	Rodoy		Ol-Ersaasen N	66.729	13.364	60
O-L-200339		O-DFL-3844	L	University of Oslo, Natural History Museum	Ascomycota	Lecanoromycetes	Lecanorales	Ramalinaceae			Ramalina	Ramalina subfarinacea		Einar Timdal	einar.timdal@nhm.uio.no							Chemistry: norstictic acid (major), usnic acid (major)	Vouchered: Registered Collection	Thallus				Jon T. Klepsland	25-Jun-2014	Norway	Nordland	Gildeskal		Vigdel W	67.001	13.877	25
O-L-200570		O-DFL-3845	L	University of Oslo, Natural History Museum	Ascomycota	Lecanoromycetes	Lecanorales	Ramalinaceae			Ramalina	Ramalina fastigiata		Einar Timdal	einar.timdal@nhm.uio.no								Vouchered: Registered Collection	Apothecia				Jon T. Klepsland	11-Jul-2014	Norway	Vestfold	Larvik		Ronningen (Eftang)	59.014	10.134	10
O-L-200597		O-DFL-3846	L	University of Oslo, Natural History Museum	Ascomycota	Lecanoromycetes	Lecanorales	Psoraceae			Psora	Psora globifera		Einar Timdal	einar.timdal@nhm.uio.no								Vouchered: Registered Collection	Apothecia				Jon T. Klepsland	03-Aug-2014	Norway	Buskerud	Kongsberg		Ulebergasen	59.621	9.755	320
O-L-200362		O-DFL-3847	L	University of Oslo, Natural History Museum	Ascomycota	Lecanoromycetes	Lecanorales	Psoraceae			Psora	Psora decipiens		Einar Timdal	einar.timdal@nhm.uio.no								Vouchered: Registered Collection	Apothecia				Jon T. Klepsland	26-Jun-2014	Norway	Troms	Storfjord		Gaskasourggigaisi	69.216	20.215	650
O-L-200600		O-DFL-3852	L	University of Oslo, Natural History Museum	Ascomycota	Lecanoromycetes	Lecanorales	Parmeliaceae			Parmotrema	Parmotrema perlatum		Einar Timdal	einar.timdal@nhm.uio.no								Vouchered: Registered Collection	Thallus				Jon T. Klepsland	13-Aug-2014	Norway	Rogaland	Sokndal		Lauvas, Ovre	58.329	6.307	140
O-L-200097		O-DFL-3854	L	University of Oslo, Natural History Museum	Ascomycota	Lecanoromycetes	Pertusariales	Ochrolechiaceae			Ochrolechia	Ochrolechia szatalaensis		Einar Timdal	einar.timdal@nhm.uio.no							Chemistry: murolic acid (complex), variolaric acid	Vouchered: Registered Collection	Apothecia				Jon T. Klepsland	15-Sep-2011	Norway	Troms	Salangen		Sagelva	68.846	17.839	90
O-L-199529		O-DFL-3855	L	University of Oslo, Natural History Museum	Ascomycota	Lecanoromycetes	Pertusariales	Ochrolechiaceae			Ochrolechia	Ochrolechia szatalaensis		Einar Timdal	einar.timdal@nhm.uio.no								Vouchered: Registered Collection	Apothecia				Bjoern Norden, John Bjarne Jordal	03-Oct-2013	Norway	Hordaland	Odda		Buer east	60.045	6.481	293
O-L-200638		O-DFL-3856	L	University of Oslo, Natural History Museum	Ascomycota	Lecanoromycetes	Pertusariales	Ochrolechiaceae			Ochrolechia	Ochrolechia subviridis		Einar Timdal	einar.timdal@nhm.uio.no							Chemistry: gyrophoric acid	Vouchered: Registered Collection	Apothecia				Jon T. Klepsland	15-Aug-2014	Norway	Rogaland	Rennesoy		Dalsfjellet S	59.074	5.736	35
O-L-200308		O-DFL-3857	L	University of Oslo, Natural History Museum	Ascomycota	Lecanoromycetes	Lecanorales	Megalariaceae			Megalaria	Megalaria grossa		Einar Timdal	einar.timdal@nhm.uio.no								Vouchered: Registered Collection	Apothecia				Jon T. Klepsland	24-Jun-2014	Norway	Nordland	Rodoy		Ol-Ersaasen N	66.729	13.363	60
O-L-200270		O-DFL-3858	L	University of Oslo, Natural History Museum	Ascomycota	Lecanoromycetes	Lecanorales	Sarrameanaceae			Loxospora	Loxospora elatina		Einar Timdal	einar.timdal@nhm.uio.no								Vouchered: Registered Collection	Thallus				Jon T. Klepsland	22-Jun-2014	Norway	Nord-Trondelag	Steinkjer		Nodal (Brassethogda)	64.179	11.817	70
O-L-200411		O-DFL-3859	L	University of Oslo, Natural History Museum	Ascomycota	Lecanoromycetes	Pertusariales	Megasporaceae			Lobothallia	Lobothallia alphoplaca		Einar Timdal	einar.timdal@nhm.uio.no								Vouchered: Registered Collection	Apothecia				Jon T. Klepsland	28-Jun-2014	Norway	Finnmark	Alta		Talvik S (Halsen)	70.033	22.968	100
O-L-200939		O-DFL-5103	L	University of Oslo, Natural History Museum	Ascomycota	Lecanoromycetes	Lecanorales	Parmeliaceae			Brodoa	Brodoa oroarctica		Einar Timdal	einar.timdal@nhm.uio.no								Vouchered: Registered Collection	Thallus				Siri Rui, Einar Timdal	05-Jul-2015	Norway	Buskerud	Sigdal		Mt Holmevassnatten, near the summit	60.2956	9.33583	1238					10			On boulder
O-L-200941		O-DFL-5105	L	University of Oslo, Natural History Museum	Ascomycota	Lecanoromycetes	Umbilicariales	Umbilicariaceae			Umbilicaria	Umbilicaria crustulosa		Einar Timdal	einar.timdal@nhm.uio.no								Vouchered: Registered Collection	Apothecia				Siri Rui, Einar Timdal	05-Jul-2015	Norway	Buskerud	Sigdal		Mt Holmevassnatten, near the summit	60.2958	9.33666	1238					10			On boulder
O-L-201305		O-DFL-5113	L	University of Oslo, Natural History Museum	Ascomycota	Lecanoromycetes	Umbilicariales	Umbilicariaceae			Umbilicaria	Umbilicaria nylanderiana		Einar Timdal	einar.timdal@nhm.uio.no								Vouchered: Registered Collection	Thallus				M. S. Dahl, Sonja Kistenich, Einar Timdal, A. K. Toreskaas	02-Aug-2015	Norway	Hedmark	Alvdal		Alvdal church	62.1091	10.63	500					10			On the churchyard rock wall
O-L-201286		O-DFL-5118	L	University of Oslo, Natural History Museum	Ascomycota	Lecanoromycetes	Peltigerales	Pannariaceae			Fuscopannaria	Fuscopannaria ignobilis		Einar Timdal	einar.timdal@nhm.uio.no								Vouchered: Registered Collection	Apothecia				Einar Timdal et al.	05-Aug-2015	Norway	Nord-Trondelag	Flatanger		NE of lake Floavatnet	64.4438	10.7851	30					10			On Populus tremula
O-L-201288		O-DFL-5119	L	University of Oslo, Natural History Museum	Ascomycota	Lecanoromycetes	Lecanorales	Nephromataceae			Nephroma	Nephroma laevigatum		Einar Timdal	einar.timdal@nhm.uio.no								Vouchered: Registered Collection	Apothecia				Einar Timdal et al.	05-Aug-2015	Norway	Nord-Trondelag	Flatanger		NE of lake Floavatnet	64.4436	10.7861	40					10
O-L-201291		O-DFL-5122	L	University of Oslo, Natural History Museum	Ascomycota	Lecanoromycetes	Pertusariales	Icmadophilaceae			Siphula	Siphula ceratites		Einar Timdal	einar.timdal@nhm.uio.no								Vouchered: Registered Collection	Thallus				Einar Timdal et al.	05-Aug-2015	Norway	Nord-Trondelag	Flatanger		hill Einvikfjellet	64.5046	10.7946	50					10			On the ground
O-L-201315		O-DFL-5127	L	University of Oslo, Natural History Museum	Ascomycota	Lecanoromycetes	Lecanorales	Peltigeraceae			Peltigera	Peltigera leucophlebia		Einar Timdal	einar.timdal@nhm.uio.no								Vouchered: Registered Collection	Apothecia				Einar Timdal et al.	06-Aug-2015	Norway	Nord-Trondelag	Snasa		Mt Bergsasen	64.2535	12.3961	190					10
O-L-201328		O-DFL-5131	L	University of Oslo, Natural History Museum	Ascomycota	Lecanoromycetes	Lecanorales	Peltigeraceae			Peltigera	Peltigera hymenina		Einar Timdal	einar.timdal@nhm.uio.no								Vouchered: Registered Collection	Thallus				Einar Timdal et al.	07-Aug-2015	Norway	Nord-Trondelag	Steinkjer		Hooya	64.0191	11.3541	20					10
O-L-201329		O-DFL-5132	L	University of Oslo, Natural History Museum	Ascomycota	Lecanoromycetes	Lecanorales	Peltigeraceae			Peltigera	Peltigera britannica		Einar Timdal	einar.timdal@nhm.uio.no								Vouchered: Registered Collection	Thallus				Einar Timdal et al.	07-Aug-2015	Norway	Nord-Trondelag	Steinkjer		Hooya	64.0198	11.3526	20					10
O-L-201331		O-DFL-5133	L	University of Oslo, Natural History Museum	Ascomycota	Lecanoromycetes	Lecanorales	Peltigeraceae			Peltigera	Peltigera malacea		Einar Timdal	einar.timdal@nhm.uio.no	DNA match							Vouchered: Registered Collection	Thallus				Einar Timdal et al.	07-Aug-2015	Norway	Nord-Trondelag	Steinkjer		Hooya	64.0194	11.354	20					10
O-L-201332		O-DFL-5134	L	University of Oslo, Natural History Museum	Ascomycota	Lecanoromycetes	Lecanorales	Peltigeraceae			Peltigera	Peltigera neopolydactyla		Einar Timdal	einar.timdal@nhm.uio.no								Vouchered: Registered Collection	Thallus				Einar Timdal et al.	07-Aug-2015	Norway	Nord-Trondelag	Steinkjer		Hooya	64.019	11.3545	20					10
O-L-201307		O-DFL-5135	L	University of Oslo, Natural History Museum	Ascomycota	Lecanoromycetes	Umbilicariales	Umbilicariaceae			Umbilicaria	Umbilicaria decussata		Einar Timdal	einar.timdal@nhm.uio.no								Vouchered: Registered Collection	Thallus				M. S. Dahl, Sonja Kistenich, Einar Timdal, A. K. Toreskaas	02-Aug-2015	Norway	Sor-Trondelag	Roros		Roros church	62.5681	11.3528	650					10			On the churchyard rock wall
O-L-201333		O-DFL-5141	L	University of Oslo, Natural History Museum	Ascomycota	Lecanoromycetes	Lecanorales	Parmeliaceae			Punctelia	Punctelia stictica		Einar Timdal	einar.timdal@nhm.uio.no								Vouchered: Registered Collection	Thallus				Einar Timdal	06-Sep-2015	Norway	Oppland	Vang		Grindaheim, Vang church	61.1258	8.57483	470					10			On the side of an old churchyard stone wall
O-L-203280		O-DFL-5142	L	University of Oslo, Natural History Museum	Ascomycota	Lecanoromycetes	Lecanorales	Peltigeraceae			Peltigera	Peltigera leucophlebia		Einar Timdal	einar.timdal@nhm.uio.no	DNA match						Moist and mossy	Vouchered: Registered Collection	Thallus				Siri Rui	10-Aug-2015	Norway	Svalbard			Longyearbyen area, Endalen	78.1836	15.7585	105					30			On the ground, mossy
O-L-203283		O-DFL-5145	L	University of Oslo, Natural History Museum	Ascomycota	Lecanoromycetes	Lecanorales	Parmeliaceae			Flavocetraria	Flavocetraria nivalis		Siri Rui	siri.rui@nhm.uio.no								Vouchered: Registered Collection	Thallus				Siri Rui	10-Aug-2015	Norway	Svalbard			Longyearbyen area, Endalen	78.1833	15.759	105					30			On the ground, Cassiope heath
O-L-203297		O-DFL-5149	L	University of Oslo, Natural History Museum	Ascomycota	Lecanoromycetes	Peltigerales	Pannariaceae			Protopannaria	Protopannaria pezizoides		Einar Timdal	einar.timdal@nhm.uio.no								Vouchered: Registered Collection	Apothecia				Siri Rui	11-Aug-2015	Norway	Svalbard			Longyearbyen area, near the entrance of valley Bjorndalen	78.2333	15.3281	175					50			On the ground
O-L-203288		O-DFL-5150	L	University of Oslo, Natural History Museum	Ascomycota	Lecanoromycetes	Lecanorales	Parmeliaceae			Flavocetraria	Flavocetraria cucullata		Siri Rui	siri.rui@nhm.uio.no								Vouchered: Registered Collection	Thallus				Siri Rui	11-Aug-2015	Norway	Svalbard			Longyearbyen area, near the entrance of valley Bjorndalen	78.2325	15.3273	175					30			On the ground in scree
O-L-203292		O-DFL-5155	L	University of Oslo, Natural History Museum	Ascomycota	Lecanoromycetes	Lecanorales	Nephromataceae			Nephroma	Nephroma expallidum		Einar Timdal	einar.timdal@nhm.uio.no								Vouchered: Registered Collection	Thallus				Siri Rui	11-Aug-2015	Norway	Svalbard			Longyearbyen area, near the entrance of valley Bjorndalen	78.2333	15.3281	175					30			On the ground
O-L-201334		O-DFL-5161	L	University of Oslo, Natural History Museum	Ascomycota	Lecanoromycetes	Lecanorales	Parmeliaceae			Parmelina	Parmelina tiliacea		Einar Timdal	einar.timdal@nhm.uio.no								Vouchered: Registered Collection	Thallus				Einar Timdal	06-Sep-2015	Norway	Oppland	Vang		Grindaheim, Vang church	61.1258	8.57499	470					10			On the side of an old churchyard stone wall
O-L-201338		O-DFL-5165	L	University of Oslo, Natural History Museum	Ascomycota	Lecanoromycetes	Lecanorales	Parmeliaceae			Montanelia	Montanelia panniformis		Einar Timdal	einar.timdal@nhm.uio.no								Vouchered: Registered Collection	Apothecia				Einar Timdal	07-Sep-2015	Norway	Oppland	Vang		Kviture	61.1623	8.5005	480					10			In steep face of boulder in scree
O-L-201344		O-DFL-5171	L	University of Oslo, Natural History Museum	Ascomycota	Lecanoromycetes	Lecanorales	Parmeliaceae			Montanelia	Montanelia tominii		Einar Timdal	einar.timdal@nhm.uio.no								Vouchered: Registered Collection	Thallus				Einar Timdal	07-Sep-2015	Norway	Oppland	Vang		Stronde	61.1441	8.57483	470					10			Steep face of boulder by road
O-L-201346		O-DFL-5174	L	University of Oslo, Natural History Museum	Ascomycota	Lecanoromycetes	Lecanorales	Parmeliaceae			Xanthoparmelia	Xanthoparmelia verruculifera		Einar Timdal	einar.timdal@nhm.uio.no								Vouchered: Registered Collection	Thallus				Einar Timdal	07-Sep-2015	Norway	Oppland	Vang		Stronde	61.1442	8.5742	470					10			On boulder in birch forest
O-L-201347		O-DFL-5176	L	University of Oslo, Natural History Museum	Ascomycota	Lecanoromycetes	Lecanorales	Peltigeraceae			Peltigera	Peltigera rufescens		Einar Timdal	einar.timdal@nhm.uio.no								Vouchered: Registered Collection	Apothecia				Einar Timdal	07-Sep-2015	Norway	Oppland	Vang		along Vennisvegen, SW of Sandvike	61.1483	8.59583	500					10			On the ground in roadside
O-L-201349		O-DFL-5177	L	University of Oslo, Natural History Museum	Ascomycota	Lecanoromycetes	Umbilicariales	Umbilicariaceae			Umbilicaria	Umbilicaria cinereorufescens		Einar Timdal	einar.timdal@nhm.uio.no								Vouchered: Registered Collection	Thallus				Einar Timdal	07-Sep-2015	Norway	Oppland	Vang		Kelvesteinadn	61.153	8.61366	570					10			Steep wall of boulder
O-L-201350		O-DFL-5178	L	University of Oslo, Natural History Museum	Ascomycota	Lecanoromycetes	Umbilicariales	Umbilicariaceae			Umbilicaria	Umbilicaria hirsuta		Einar Timdal	einar.timdal@nhm.uio.no								Vouchered: Registered Collection	Thallus				Einar Timdal	07-Sep-2015	Norway	Oppland	Vang		Kelvesteinadn	61.153	8.61366	570					10			Steep wall of boulder
O-L-201355		O-DFL-5183	L	University of Oslo, Natural History Museum	Ascomycota	Lecanoromycetes	Lecanorales	Parmeliaceae			Cetrelia	Cetrelia cetrarioides		Einar Timdal	einar.timdal@nhm.uio.no							Chemistry: anziaic acid (minor), atranorin (major), perlatolic acid (major), 4-O-methylolivetoric acid (minor)	Vouchered: Registered Collection	Thallus				Einar Timdal	07-Sep-2015	Norway	Oppland	Vang		Nordkjeldene	61.1415	8.52433	150					10			Trunk of Betula in steep, N-facing birch forest
O-L-201366		O-DFL-5186	L	University of Oslo, Natural History Museum	Ascomycota	Lecanoromycetes	Lecanorales	Lecanoraceae			Rhizoplaca	Rhizoplaca melanophthalma		Einar Timdal	einar.timdal@nhm.uio.no								Vouchered: Registered Collection	Apothecia				Einar Timdal	08-Sep-2015	Norway	Oppland	Vang		Mt Raudhorn	61.2378	8.7845	1080					10			Vertical rock wall in the alpine zone
O-L-201367		O-DFL-5187	L	University of Oslo, Natural History Museum	Ascomycota	Lecanoromycetes	Umbilicariales	Umbilicariaceae			Umbilicaria	Umbilicaria decussata		Einar Timdal	einar.timdal@nhm.uio.no								Vouchered: Registered Collection	Thallus				Einar Timdal	08-Sep-2015	Norway	Oppland	Vang		Mt Raudhorn	61.2378	8.7845	1080					10			Vertical rock wall in the alpine zone
O-L-201373		O-DFL-5191	L	University of Oslo, Natural History Museum	Ascomycota	Lecanoromycetes	Teloschistales	Physciaceae			Physcia	Physcia dubia		Einar Timdal	einar.timdal@nhm.uio.no								Vouchered: Registered Collection	Thallus				Einar Timdal	08-Sep-2015	Norway	Oppland	Vang		SW of Mt Raudhorn	61.2356	8.77716	1000					10			On bird stone
O-L-201252		O-DFL-5202	L	University of Oslo, Natural History Museum	Ascomycota	Lecanoromycetes	Lecanorales	Acarosporaceae			Pleopsidium	Pleopsidium chlorophanum		Einar Timdal	einar.timdal@nhm.uio.no								Vouchered: Registered Collection	Apothecia				Mika Bendiksby et al.	04-Aug-2015	Norway	Nord-Trondelag	Steinkjer		Mokk, Mt Gruvfjellet	63.9646	12.1331	500								On vertical rock wall
TRH-L-16038		O-DFL-5203	L	University of Trondheim, Museum of Natural History and Archeology	Ascomycota	Lecanoromycetes	Teloschistales	Physciaceae			Tholurna	Tholurna dissimilis		Hakon Holien	Hakon.Holien@hint.no								Vouchered: Registered Collection	Apothecia				Hakon Holien	04-Aug-2015	Norway	Nord-Trondelag	Steinkjer		E of Mokk, Gruvfjellet	63.9643	12.1385									On top of small Picea abies at the tree limit
O-L-201254		O-DFL-5205	L	University of Oslo, Natural History Museum	Ascomycota	Lecanoromycetes	Lecanorales	Parmeliaceae			Melanelia	Melanelia hepatizon		Einar Timdal	einar.timdal@nhm.uio.no								Vouchered: Registered Collection	Apothecia				Mika Bendiksby et al.	04-Aug-2015	Norway	Nord-Trondelag	Steinkjer		Mokk, Mt Gruvfjellet	63.9661	12.1346	490								On boulder
O-L-201255		O-DFL-5206	L	University of Oslo, Natural History Museum	Ascomycota	Lecanoromycetes	Lecanorales	Peltigeraceae			Peltigera	Peltigera scabrosella		Einar Timdal	einar.timdal@nhm.uio.no								Vouchered: Registered Collection	Thallus				Mika Bendiksby et al.	04-Aug-2015	Norway	Nord-Trondelag	Steinkjer		Mokk, Mt Gruvfjellet	63.9666	12.1346	480								On boulder
O-L-201257		O-DFL-5208	L	University of Oslo, Natural History Museum	Ascomycota	Lecanoromycetes	Baeomycetales	Baeomycetaceae			Baeomyces	Baeomyces rufus		Einar Timdal	einar.timdal@nhm.uio.no								Vouchered: Registered Collection	Apothecia				Mika Bendiksby et al.	04-Aug-2015	Norway	Nord-Trondelag	Steinkjer		Kvernhuselva	63.9745	12.1203	320								On the ground
O-L-201258		O-DFL-5209	L	University of Oslo, Natural History Museum	Ascomycota	Lecanoromycetes	Baeomycetales	Baeomycetaceae			Baeomyces	Baeomyces rufus		Reidar Haugan	reidar.haugan2@getmail.no								Vouchered: Registered Collection	Apothecia				Mika Bendiksby et al.	04-Aug-2015	Norway	Nord-Trondelag	Steinkjer		Kvernhuselva	63.9746	12.12	320								On the ground
O-L-201260		O-DFL-5210	L	University of Oslo, Natural History Museum	Ascomycota	Lecanoromycetes	Lecanorales	Parmeliaceae			Hypogymnia	Hypogymnia hultenii		Harald Bratli									Vouchered: Registered Collection	Thallus				Mika Bendiksby et al.	05-Aug-2015	Norway	Nord-Trondelag	Flatanger		Stordalen nature reserve	64.4427	10.9738	60								On trunk of Picea abies in spruce forest
O-L-201261		O-DFL-5211	L	University of Oslo, Natural History Museum	Ascomycota	Arthoniomycetes	Arthoniales	Roccellaceae			Lecanactis	Lecanactis abietina		Harald Bratli									Vouchered: Registered Collection	Thallus				Mika Bendiksby et al.	05-Aug-2015	Norway	Nord-Trondelag	Flatanger		Stordalen nature reserve	64.4425	10.9715	60								On trunk of Picea abies in spruce forest
O-L-201263		O-DFL-5212	L	University of Oslo, Natural History Museum	Ascomycota	Lecanoromycetes	Lecanorales	Mycoblastaceae			Mycoblastus	Mycoblastus sanguinarius		Harald Bratli									Vouchered: Registered Collection	Apothecia				Mika Bendiksby et al.	05-Aug-2015	Norway	Nord-Trondelag	Flatanger		Stordalen nature reserve	64.4425	10.9715	60								On trunk of Picea abies in spruce forest
O-L-201266		O-DFL-5214	L	University of Oslo, Natural History Museum	Ascomycota	Lecanoromycetes	Peltigerales	Lobariaceae			Pseudocyphellaria	Pseudocyphellaria citrina		Harald Bratli									Vouchered: Registered Collection	Thallus				Mika Bendiksby et al.	05-Aug-2015	Norway	Nord-Trondelag	Flatanger		Stordalen nature reserve	64.4419	10.963	80								On twigs of Picea abies in spruce forest
O-L-201267		O-DFL-5215	L	University of Oslo, Natural History Museum	Ascomycota	Lecanoromycetes	Lecanorales	Parmeliaceae			Platismatia	Platismatia norvegica		Harald Bratli									Vouchered: Registered Collection	Thallus				Mika Bendiksby et al.	05-Aug-2015	Norway	Nord-Trondelag	Flatanger		Stordalen nature reserve	64.4419	10.963	80								On twigs of Picea abies in spruce forest
O-L-201269		O-DFL-5216	L	University of Oslo, Natural History Museum	Ascomycota	Lecanoromycetes	Teloschistales	Physciaceae			Physcia	Physcia alnophila		Einar Timdal	einar.timdal@nhm.uio.no	DNA match							Vouchered: Registered Collection	Apothecia				Mika Bendiksby et al.	05-Aug-2015	Norway	Nord-Trondelag	Flatanger		Myrvang	64.4428	10.9761	70
O-L-201271		O-DFL-5217	L	University of Oslo, Natural History Museum	Ascomycota	Lecanoromycetes	Peltigerales	Lobariaceae			Lobaria	Lobaria virens		Einar Timdal	einar.timdal@nhm.uio.no								Vouchered: Registered Collection	Thallus				Mika Bendiksby et al.	05-Aug-2015	Norway	Nord-Trondelag	Flatanger		NE of lake Vikvatnet	64.4478	10.7805	40								On Populus tremula
O-L-201274		O-DFL-5219	L	University of Oslo, Natural History Museum	Ascomycota	Lecanoromycetes	Peltigerales	Pannariaceae			Pannaria	Pannaria conoplea		Einar Timdal	einar.timdal@nhm.uio.no								Vouchered: Registered Collection	Thallus				Mika Bendiksby et al.	05-Aug-2015	Norway	Nord-Trondelag	Flatanger		NE of lake Floavatnet	64.4438	10.7855	30								On Populus tremula
O-L-201279		O-DFL-5220	L	University of Oslo, Natural History Museum	Ascomycota	Lecanoromycetes	Lecanorales	Parmeliaceae			Parmelia	Parmelia ernstiae		Reidar Haugan	reidar.haugan2@getmail.no		cf.					Chemistry: atranorin, lichesterinic acid, lobaric acid, protolichesterinic acid, salazinic acid	Vouchered: Registered Collection	Apothecia				Mika Bendiksby et al.	05-Aug-2015	Norway	Nord-Trondelag	Flatanger		NE of lake Floavatnet	64.4438	10.7865	30
O-L-201281		O-DFL-5221	L	University of Oslo, Natural History Museum	Ascomycota	Lecanoromycetes	Peltigerales	Pannariaceae			Fuscopannaria	Fuscopannaria ignobilis		Harald Bratli									Vouchered: Registered Collection	Apothecia				Mika Bendiksby et al.	05-Aug-2015	Norway	Nord-Trondelag	Flatanger		NE of lake Floavatnet	64.4438	10.7865	40
O-L-201310		O-DFL-5229	L	University of Oslo, Natural History Museum	Ascomycota	Lecanoromycetes	Lecanorales	Parmeliaceae			Hypogymnia	Hypogymnia farinacea		Einar Timdal	einar.timdal@nhm.uio.no								Vouchered: Registered Collection	Thallus				Mika Bendiksby et al.	06-Aug-2015	Norway	Nord-Trondelag	Snasa		Mt Bergsasen	64.2513	12.3848	100
O-L-201318		O-DFL-5234	L	University of Oslo, Natural History Museum	Ascomycota	Ascomycota_class_incertae_sedis	Ascomycota_order_incertae_sedis	Coniocybaceae			Chaenotheca	Chaenotheca gracilenta		Piret Lohmus	piret.lohmus@ut.ee								Vouchered: Registered Collection	Thallus				Mika Bendiksby et al.	06-Aug-2015	Norway	Nord-Trondelag	Snasa		Mt Bergsasen	64.2531	12.3935	200
O-L-201293		O-DFL-5239	L	University of Oslo, Natural History Museum	Ascomycota	Lecanoromycetes	Peltigerales	Placynthiaceae			Polychidium	Polychidium muscicola		Einar Timdal	einar.timdal@nhm.uio.no								Vouchered: Registered Collection	Thallus				Mika Bendiksby et al.	06-Aug-2015	Norway	Nord-Trondelag	Snasa		Bolbakken	64.1461	11.9383	40
O-L-201296		O-DFL-5240	L	University of Oslo, Natural History Museum	Ascomycota	Lecanoromycetes	Pertusariales	Icmadophilaceae			Dibaeis	Dibaeis baeomyces		Reidar Haugan	reidar.haugan2@getmail.no								Vouchered: Registered Collection	Apothecia				Mika Bendiksby et al.	06-Aug-2015	Norway	Nord-Trondelag	Snasa		Bolbakken	64.1461	11.9383	40
O-L-201299		O-DFL-5241	L	University of Oslo, Natural History Museum	Ascomycota	Lecanoromycetes	Lecanorales	Cladoniaceae			Pycnothelia	Pycnothelia papillaria		Reidar Haugan	reidar.haugan2@getmail.no								Vouchered: Registered Collection	thallus				Mika Bendiksby et al.	06-Aug-2015	Norway	Nord-Trondelag	Snasa		Bolbakken	64.1461	11.9383	40
H-WG2_2130		O-DFL-5251		Finnish Museum of Natural History	Ascomycota	Eurotiomycetes	Verrucariales	Verrucariaceae			Verrucaria	Verrucaria tenebrosa		Juha Pykala	juha.pykala@ymparisto.fi								Vouchered: Registered Collection	Perithecia				J. Pykala	04-Aug-2015	Norway	Nord-Trondelag			Steinkjer, Mokk, Litl-Gaulstad, steep N-slope to the river	63.9667	12.1167	340		10			10			under overhanging wall of a calcareous boulder, on calcareous pebbles
O-L-201322		O-DFL-5289	L	University of Oslo, Natural History Museum	Ascomycota	Lecanoromycetes	Teloschistales	Teloschistaceae			Flavoplaca	Flavoplaca citrina		Einar Timdal	einar.timdal@nhm.uio.no								Vouchered: Registered Collection	Perithecia				V. Alstrup	06-Aug-2015	Norway	Nord-Trondelag	Snasa		Mt Bergsasen	64.2533	12.395						5000
TRH-L-16327		O-DFL-5364	L	University of Trondheim, Museum of Natural History and Archeology	Ascomycota	Lecanoromycetes	Lecanorales	Cladoniaceae			Cladonia	Cladonia pulvinata		Hakon Holien	Hakon.Holien@hint.no							Chemistry: fumarprotocetraric acid, psoromic acid	Vouchered: Registered Collection	Thallus				Hakon Holien	15-Sep-2015	Norway	Sor-Trondelag	Afjord		Storfjellet	63.9631	10.6813	620								On base of Juniperus in calcareous pine forest
TRH-L-16326		O-DFL-5365	L	University of Trondheim, Museum of Natural History and Archeology	Ascomycota	Lecanoromycetes	Lecanorales	Cladoniaceae			Cladonia	Cladonia verticillata		Einar Timdal	einar.timdal@nhm.uio.no	DNA match						Chemistry: fumarprotocetraric acid	Vouchered: Registered Collection	Thallus				Hakon Holien	15-Sep-2015	Norway	Sor-Trondelag	Afjord		Storfjellet	63.9641	10.6814	620								On soil rich in humus in low alpine heath, snowbed
SAV-36		O-DFL-5517		Slovak Academy of Sciences, Institute of Botany	Ascomycota	Lecanoromycetes	Lecanorales	Nephromataceae			Nephroma	Nephroma arcticum		Anna Guttova	anna.guttova@savba.sk								Vouchered: Registered Collection	Thallus				Z. Fackovcova, A. Guttova, Alica Kosuthova	04-Aug-2014	Norway	Nord-Trondelag	Steinkjer		Ogndalen valley, Mokk farm, the area of former copper mines - Svartas - klumpen, crystallinic rock screes with Picea	63.9637	12.1274	472								on sheltered parts or in fissures of the rock
SAV-37		O-DFL-5518		Slovak Academy of Sciences, Institute of Botany	Ascomycota	Lecanoromycetes	Lecanorales	Nephromataceae			Nephroma	Nephroma arcticum		Anna Guttova	anna.guttova@savba.sk								Vouchered: Registered Collection	Thallus				Z. Fackovcova, A. Guttova, Alica Kosuthova	06-Aug-2014	Norway	Nord-Trondelag	Steinkjer		Bola, along the road to Bolareinen rock carvings	64.1463	11.9436	167								on rock
O-L-200312		O-DFL-5585	L	University of Oslo, Natural History Museum	Ascomycota	Lecanoromycetes	Pertusariales	Pertusariaceae			Pertusaria	Pertusaria alpina		Einar Timdal	einar.timdal@nhm.uio.no								Vouchered: Registered Collection	Thallus				Jon T. Klepsland	24-Jun-2014	Norway	Nordland	Meloy		Bjerangsdalen v/Storaga	66.7569	13.7894	20					5			paa berg (glimmergneis) like ovenfor strandsonen. Lynghei.
O-L-200284		O-DFL-5587	L	University of Oslo, Natural History Museum	Ascomycota	Lecanoromycetes	Pertusariales	Ochrolechiaceae			Ochrolechia	Ochrolechia szatalaensis		Einar Timdal	einar.timdal@nhm.uio.no								Vouchered: Registered Collection	Apothecia				Jon T. Klepsland	22-Jun-2014	Norway	Nord-Trondelag	Grong		Fjerdingelva, lower part	64.6391	12.6289	110					5			paa eldre bjoerk. Eldre bjoerk-or-hasselskog i bekkedal.
O-L-200300		O-DFL-5588	L	University of Oslo, Natural History Museum	Ascomycota	Lecanoromycetes	Pertusariales	Ochrolechiaceae			Ochrolechia	Ochrolechia parella		Einar Timdal	einar.timdal@nhm.uio.no								Vouchered: Registered Collection	Apothecia				Jon T. Klepsland	23-Jun-2014	Norway	Nordland	Luroy		Kvinvatnet	66.4644	13.1919	65					5			paa greiner av gran. Flompaavirket gras-urt-bjoerkeskog med gran.
O-L-200753		O-DFL-5589	L	University of Oslo, Natural History Museum	Ascomycota	Lecanoromycetes	Pertusariales	Ochrolechiaceae			Ochrolechia	Ochrolechia microstictoides		Einar Timdal	einar.timdal@nhm.uio.no								Vouchered: Registered Collection	Apothecia				Jon T. Klepsland	04-Dec-2014	Norway	Aust-Agder	Evje og Hornnes		Klepsland (Stemtjorna E)	58.6218	7.95496	550					5			paa berg (biotittglimmerskifer) under overheng. Soervendt bjoerkeskog.
O-L-200283		O-DFL-5590	L	University of Oslo, Natural History Museum	Ascomycota	Lecanoromycetes	Pertusariales	Ochrolechiaceae			Ochrolechia	Ochrolechia gowardii		Einar Timdal	einar.timdal@nhm.uio.no								Vouchered: Registered Collection	Thallus				Jon T. Klepsland	22-Jun-2014	Norway	Nord-Trondelag	Grong		Fjerdingelva, lower part	64.6391	12.6289	110					5			paa rogn og bjoerk. Blaabaer-loevblandingsskog i nordhelling.
O-L-200258		O-DFL-5591	L	University of Oslo, Natural History Museum	Ascomycota	Lecanoromycetes	Lecanorales	Porpidiaceae			Mycobilimbia	Mycobilimbia tetramera		Einar Timdal	einar.timdal@nhm.uio.no								Vouchered: Registered Collection	Apothecia				Jon T. Klepsland	17-May-2014	Norway	Akershus	Enebakk		Kytetjern, Sondre N	59.8295	11.0263	240					5			paa kvister og greiner av gran. Flompaavirket gras-urt-bjoerkeskog med gran.
O-L-199489		O-DFL-5593	L	University of Oslo, Natural History Museum	Ascomycota	Lecanoromycetes	Lecanorales	Collemataceae			Leptogium	Leptogium cochleatum		Einar Timdal	einar.timdal@nhm.uio.no								Vouchered: Registered Collection	Apothecia				Bjoern Norden, John Bjarne Jordal	24-May-2013	Norway	Hordaland	Os		Lio	60.2319	5.56212	106					5			paa gammelt melkespaan av jern i middelaldret granpaantefelt.
O-L-199545		O-DFL-5594	L	University of Oslo, Natural History Museum	Ascomycota	Lecanoromycetes	Lecanorales	Collemataceae			Leptogium	Leptogium cochleatum		Einar Timdal	einar.timdal@nhm.uio.no								Vouchered: Registered Collection	Apothecia				Bjoern Norden, John Bjarne Jordal	11-May-2013	Norway	Hordaland	Bomlo		Spyssoya, Stolsvika sor	59.7259	5.3688	3					5			Laagurtskog; paa styva alm
O-L-200731		O-DFL-5602	L	University of Oslo, Natural History Museum	Ascomycota	Lecanoromycetes	Lecanorales	Parmeliaceae			Hypogymnia	Hypogymnia physodes		Einar Timdal	einar.timdal@nhm.uio.no							Chemistry: 3-hydroxyphysodic acid, atranorin, physodalic acid, physodic acid	Vouchered: Registered Collection	Apothecia				Jon T. Klepsland	22-Jun-2014	Norway	Nord-Trondelag	Grong		Fjerdingelva, lower part	64.6391	12.6285	110					5			paa stamme og greiner i ovre del av eldre nyveltet osp. Skraaning med loevblandet granskog.
O-L-200736		O-DFL-5603	L	University of Oslo, Natural History Museum	Ascomycota	Lecanoromycetes	Lecanorales	Parmeliaceae			Hypogymnia	Hypogymnia physodes		Einar Timdal	einar.timdal@nhm.uio.no							Chemistry: 3-hydroxyphysodic acid, atranorin, physodalic acid, physodic acid	Vouchered: Registered Collection	Thallus				Jon T. Klepsland	24-Jun-2014	Norway	Nordland	Meloy		Spilderdalen	66.8767	13.8625	80					5			paa bjoerk. Flompaavirket gras-urt-bjoerkeskog.
O-L-200255		O-DFL-5604	L	University of Oslo, Natural History Museum	Ascomycota	Lecanoromycetes	Lecanorales	Parmeliaceae			Hypogymnia	Hypogymnia physodes		Einar Timdal	einar.timdal@nhm.uio.no								Vouchered: Registered Collection	Thallus				Jon T. Klepsland	17-May-2014	Norway	Akershus	Enebakk		Brennasen W	59.7116	10.9954	190					5			paa innplantet gran. Granplantefelt paa frodig bjoerk-graaorskogsmark.
O-L-200683		O-DFL-5605	L	University of Oslo, Natural History Museum	Ascomycota	Lecanoromycetes	Lecanorales	Parmeliaceae			Hypogymnia	Hypogymnia incurvoides		Einar Timdal	einar.timdal@nhm.uio.no							Chemistry: atranorin, physodalic acid, physodic acid	Vouchered: Registered Collection	Thallus				Jon T. Klepsland	17-Aug-2014	Norway	Hordaland	Bomlo		Spyssoyhamn N	59.7311	5.36841	50					5			paa gran i ensaldret opaamalfaseskog. Fattig sumpaaanskog.
O-L-203963		O-DFL-5606	L	University of Oslo, Natural History Museum	Ascomycota	Lecanoromycetes	Umbilicariales	Umbilicariaceae			Umbilicaria	Umbilicaria virginis		Einar Timdal	einar.timdal@nhm.uio.no								Vouchered: Registered Collection	Thallus				Reidar Haugan	09-Aug-2015	Norway	More og Romsdal	Stranda		Dalsnibba	62.0433	7.26866	1450					5			paa bjoerk. Beitet bjoerkeskog.
O-L-200544		O-DFL-5608	L	University of Oslo, Natural History Museum	Ascomycota	Lecanoromycetes	Ostropales	Gyalectaceae			Gyalecta	Gyalecta geoica		Einar Timdal	einar.timdal@nhm.uio.no								Vouchered: Registered Collection	Apothecia				Jon T. Klepsland	08-Jul-2014	Norway	Sor-Trondelag	Oppdal		Hogsnyta N (Drivdalen)	62.3337	9.60971	1290					5			Over doed mose paa liten berghylle. Aapen berglendt lyng-bjoerkeskog.
O-L-199472		O-DFL-5609	L	University of Oslo, Natural History Museum	Ascomycota	Lecanoromycetes	Ostropales	Gyalectaceae			Gyalecta	Gyalecta flotowii		Einar Timdal	einar.timdal@nhm.uio.no								Vouchered: Registered Collection	Apothecia				John Bjarne Jordal	22-May-2013	Norway	Hordaland	Kvam		Strandadalen, Jomfrustolen	60.3148	5.98164	330					5			paa mineraljord, liten berghylle (skifer). Mellomalpin sone.
O-L-199530		O-DFL-5610	L	University of Oslo, Natural History Museum	Ascomycota	Lecanoromycetes	Peltigerales	Pannariaceae			Fuscopannaria	Fuscopannaria mediterranea		Einar Timdal	einar.timdal@nhm.uio.no								Vouchered: Registered Collection	Apothecia				Bjoern Norden, John Bjarne Jordal	03-Oct-2013	Norway	Hordaland	Odda		Buer east	60.0459	6.47797	382					5			Laagurtskog; paa styva alm
O-L-200169		O-DFL-5612	L	University of Oslo, Natural History Museum	Ascomycota	Lecanoromycetes	Teloschistales	Physciaceae			Acolium	Acolium inquinans		Einar Timdal	einar.timdal@nhm.uio.no								Vouchered: Registered Collection	Apothecia				Jon T. Klepsland	20-Apr-2014	Norway	Aust-Agder	Evje og Hornnes		Selland	58.6519	7.90495	485					5			paa gammel portstolpe. Gammel husplass. bjoerkeskog.
O-L-200509		O-DFL-5615	L	University of Oslo, Natural History Museum	Ascomycota	Lecanoromycetes	Candelariales	Candelariaceae			Candelariella	Candelariella arctica		Einar Timdal	einar.timdal@nhm.uio.no								Vouchered: Registered Collection	Apothecia				Jon T. Klepsland	03-Jul-2014	Norway	Finnmark	Vadso		Navarsodden	70.0128	27.9444	5					5			paa berg (biotittglimmerskifer) under overheng. Soervendt bjoerkeskog.
O-L-200301		O-DFL-5617	L	University of Oslo, Natural History Museum	Ascomycota	Lecanoromycetes	Teloschistales	Teloschistaceae			Blastenia	Blastenia crenularia		Einar Timdal	einar.timdal@nhm.uio.no								Vouchered: Registered Collection	Apothecia				Jon T. Klepsland	23-Jun-2014	Norway	Nordland	Luroy		Kvinvatnet	66.4644	13.1919	65					5			paa ekspaaert fuglegjoedslet strandberg (sandstein).
O-L-200148		O-DFL-5624	L	University of Oslo, Natural History Museum	Ascomycota	Lecanoromycetes	Lecanorales	Ramalinaceae			Bacidia	Bacidia subincompta		Einar Timdal	einar.timdal@nhm.uio.no								Vouchered: Registered Collection	Perithecia				Jon T. Klepsland	22-Mar-2014	Norway	Oslo	Oslo		Oppsal	59.8979	10.8426	185					5			paa soervendt kalkberg under kraftledning
O-L-198129		O-DFL-5631	L	University of Oslo, Natural History Museum	Ascomycota	Arthoniomycetes	Arthoniales	Arthoniaceae			Arthonia	Arthonia phaeobaea		Einar Timdal	einar.timdal@nhm.uio.no								Vouchered: Registered Collection	Apothecia				Jon T. Klepsland	03-Sep-2013	Norway	Sor-Trondelag	Skaun		Brekka	63.3212	10.1956	2					5			paa ung ask. Ung-middelaldret ask-lind-hasselskog.
O-L-200331		O-DFL-5640	L	University of Oslo, Natural History Museum	Ascomycota	Lecanoromycetes	Lecanorales	Lecideaceae			Bryobilimbia	Bryobilimbia hypnorum		Einar Timdal	einar.timdal@nhm.uio.no								Vouchered: Registered Collection	Thallus				Jon T. Klepsland	24-Jun-2014	Norway	Nordland	Gildeskal		Novika	66.9809	13.864	35					5			paa gammel syrin. Gammelt syrinkratt paa liten bergrygg mellom grusvei og aaker.
O-L-200584		O-DFL-5642	L	University of Oslo, Natural History Museum	Ascomycota	Lecanoromycetes	Lecanorales	Lecideaceae			Bryobilimbia	Bryobilimbia hypnorum		Einar Timdal	einar.timdal@nhm.uio.no								Vouchered: Registered Collection	Thallus				Jon T. Klepsland	31-Jul-2014	Norway	Aust-Agder	Evje og Hornnes		Urdetjorn NO	58.6176	7.94028	500					5			paa nordvendt mosekledd bergvegg. Eldre bjoerkeblandingsskog.
O-L-200087		O-DFL-5650	L	University of Oslo, Natural History Museum	Ascomycota	Lecanoromycetes	Teloschistales	Teloschistaceae			Flavoplaca	Flavoplaca marina		Einar Timdal	einar.timdal@nhm.uio.no								Vouchered: Registered Collection	Apothecia				Jon T. Klepsland	19-Jul-2010	Norway	Rogaland	Rennesoy		Litladalen W	59.1038	5.65015	2					5			paa middelaldret ospaa. Eldre loevblandingsskog ved Vaagaavatn.
O-L-200616		O-DFL-5651	L	University of Oslo, Natural History Museum	Ascomycota	Lecanoromycetes	Teloschistales	Teloschistaceae			Flavoplaca	Flavoplaca marina		Einar Timdal	einar.timdal@nhm.uio.no								Vouchered: Registered Collection	Apothecia				Jon T. Klepsland	14-Aug-2014	Norway	Rogaland	Eigersund		Loyningsvagen S	58.4219	5.9502	2					5			paa stein (gneis) i strandsonen.
O-L-170861		O-DFL-5659	L	University of Oslo, Natural History Museum	Ascomycota	Lecanoromycetes	Teloschistales	Teloschistaceae			Gyalolechia	Gyalolechia bracteata		Einar Timdal	einar.timdal@nhm.uio.no	DNA match							Vouchered: Registered Collection	Apothecia				Einar Timdal	04-Jul-2011	Norway	Finnmark	Kautokeino		Masi, Habatvuoppebakte	69.41	23.6397	330					5			paa bark i rotenden av liten rognelaag. Skrent med gammel laagurtskog.
O-L-200100		O-DFL-5669	L	University of Oslo, Natural History Museum	Ascomycota	Lecanoromycetes	Pertusariales	Ochrolechiaceae			Ochrolechia	Ochrolechia gowardii		Einar Timdal	einar.timdal@nhm.uio.no								Vouchered: Registered Collection	Apothecia				Jon T. Klepsland	12-Sep-2012	Norway	Nord-Trondelag	Overhalla		Brennmyra-Lindset	64.4829	11.7342	30					5			paa gammel syrin. Gammelt syrinkratt paa liten bergrygg mellom grusvei og aaker.
O-L-200096		O-DFL-5671	L	University of Oslo, Natural History Museum	Ascomycota	Lecanoromycetes	Pertusariales	Ochrolechiaceae			Ochrolechia	Ochrolechia szatalaensis		Einar Timdal	einar.timdal@nhm.uio.no							Chemistry: murolic acid (complex), variolaric acid	Vouchered: Registered Collection	Soredia				Jon T. Klepsland	24-Aug-2011	Norway	Finnmark	Porsanger		Nedre Glattfiskvatnet N	70.3371	25.5026	120					5			paa eldre graaor ved bekk. Grunn ravinedal med eldre granskog (aldersfase)
O-L-201275		O-DFL-5673	L	University of Oslo, Natural History Museum	Ascomycota	Lecanoromycetes	Teloschistales	Physciaceae			Buellia	Buellia erubescens		Einar Timdal	einar.timdal@nhm.uio.no								Vouchered: Registered Collection	Thallus				Ulrika Nordin	04-Aug-2015	Norway	Nord-Trondelag	Steinkjer		Mokk	63.9641	12.1286						10000
O-L-201276		O-DFL-5674	L	University of Oslo, Natural History Museum	Ascomycota	Lecanoromycetes	Pertusariales	Ochrolechiaceae			Ochrolechia	Ochrolechia alboflavescens		Einar Timdal	einar.timdal@nhm.uio.no								Vouchered: Registered Collection	Apothecia				Fredrik Jonsson	04-Aug-2015	Norway	Nord-Trondelag	Steinkjer		Mokk, Mt Gruvfjellet	63.9706	12.1311	388					9			On smooth bark of Sorbus aucuparia in old spruce forest
O-L-202999		O-DFL-5675	L	University of Oslo, Natural History Museum	Ascomycota	Lecanoromycetes	Lecanorales	Parmeliaceae			Parmelina	Parmelina pastillifera		Einar Timdal	einar.timdal@nhm.uio.no								Vouchered: Registered Collection	Thallus				Helge Fjeldstad, Geir Gaarder	22-Jun-2006	Norway	Hordaland	Etne		Taraldsoy	59.7172	5.84569						9			On bark of branch of old Picea abies near mire
O-L-184585		O-DFL-5677	L	University of Oslo, Natural History Museum	Ascomycota	Lecanoromycetes	Lecanorales	Parmeliaceae			Xanthoparmelia	Xanthoparmelia tinctina		Einar Timdal	einar.timdal@nhm.uio.no								Vouchered: Registered Collection	Thallus				Einar Timdal	04-Jun-2012	Sweden		Bohuslaen, Tanum		Lindoe, Tunnekilen	58.7866	11.1425	3					926			Old wall in mining area
O-L-203000		O-DFL-5686	L	University of Oslo, Natural History Museum	Ascomycota	Lecanoromycetes	Peltigerales	Lobariaceae			Pseudocyphellaria	Pseudocyphellaria norvegica		Einar Timdal	einar.timdal@nhm.uio.no								Vouchered: Registered Collection	Thallus				Helge Fjeldstad	20-Jun-2006	Norway	Hordaland	Sund		Fordespollen E	60.2144	5.15083	10					5			Kystgranskog
O-L-201574		O-DFL-5687	L	University of Oslo, Natural History Museum	Ascomycota	Lecanoromycetes	Lecanorales	Parmeliaceae			Xanthoparmelia	Xanthoparmelia protomatrae		Einar Timdal	einar.timdal@nhm.uio.no								Vouchered: Registered Collection	Thallus				H. Riddervold	10-Jul-2015	Norway	Aust-Agder	Tvedestrand		Engholmen	58.6243	9.07783	3					5			Edellauvskog paa berg
O-L-194731		O-DFL-5688	L	University of Oslo, Natural History Museum	Ascomycota	Lecanoromycetes	Lecanorales	Acarosporaceae			Timdalia	Timdalia intricata		Einar Timdal	einar.timdal@nhm.uio.no								Vouchered: Registered Collection	Apothecia				Einar Timdal	10-Jul-2013	Norway	Telemark	Vinje		Mt Kreklingdyrnuten	59.7959	7.27056	1050					9			Steep maritime rock
O-L-200346		O-DFL-5693	L	University of Oslo, Natural History Museum	Ascomycota	Lecanoromycetes	Peltigerales	Lobariaceae			Lobaria	Lobaria virens		Einar Timdal	einar.timdal@nhm.uio.no								Vouchered: Registered Collection	Apothecia				Jon T. Klepsland	25-Jun-2014	Norway	Nordland	Gildeskal		Novika N	66.9877	13.872	20					9			paa bjoerk, NO-vendt i kilde-sumpaaog
O-L-199516		O-DFL-5694	L	University of Oslo, Natural History Museum	Ascomycota	Lecanoromycetes	Lecanorales	Collemataceae			Leptogium	Leptogium saturninum		Einar Timdal	einar.timdal@nhm.uio.no								Vouchered: Registered Collection	Thallus				Bjoern Norden, John Bjarne Jordal	02-Oct-2013	Norway	Hordaland	Kvinnherad		Alsaker east	59.7643	6.06695	64					5			Svakt overhengende flate av stor bergblokk (glimmerskifer). Fuktig bjoerkeskog tilplantet sitkagran.
O-L-200506		O-DFL-5698	L	University of Oslo, Natural History Museum	Ascomycota	Lecanoromycetes	Lecanorales	Ramalinaceae			Lecania	Lecania aipospila		Einar Timdal	einar.timdal@nhm.uio.no								Vouchered: Registered Collection	Apothecia				Jon T. Klepsland	03-Jul-2014	Norway	Finnmark	Vadso		Navarsodden	70.0129	27.9441	5					5			paa taksiden av overhengende berg (glimmerskifer). Lavalpaa sone.
O-L-200359		O-DFL-5701	L	University of Oslo, Natural History Museum	Ascomycota	Lecanoromycetes	Lecanorales	Ramalinaceae			Frutidella	Frutidella caesioatra		Einar Timdal	einar.timdal@nhm.uio.no								Vouchered: Registered Collection	Thallus				Jon T. Klepsland	26-Jun-2014	Norway	Troms	Storfjord		Gaskasourggigaisi	69.2161	20.2079	500					5			paa horisontalt kalkberg under lite overheng.
O-L-200085		O-DFL-5714	L	University of Oslo, Natural History Museum	Ascomycota	Lecanoromycetes	Teloschistales	Teloschistaceae			Caloplaca	Caloplaca demissa		Einar Timdal	einar.timdal@nhm.uio.no								Vouchered: Registered Collection	Apothecia				Jon T. Klepsland	19-Jul-2010	Norway	Rogaland	Rennesoy		Dalsfjellet W	59.0755	5.73059	25					5			Langs sprekker paa fuktig, svakt overhengende bergvegg (hard glimmerskifer). Lavalpin sone.
O-L-200581		O-DFL-5715	L	University of Oslo, Natural History Museum	Ascomycota	Lecanoromycetes	Baeomycetales	Baeomycetaceae			Baeomyces	Baeomyces rufus		Einar Timdal	einar.timdal@nhm.uio.no								Vouchered: Registered Collection	Thallus				Jon T. Klepsland	31-Jul-2014	Norway	Aust-Agder	Evje og Hornnes		Flotoygard	58.6153	7.93174	490					5			paa vertikal, vestvendt bergvegg (amfibolitt) med kalkutfellinger.
O-L-200758		O-DFL-5717	L	University of Oslo, Natural History Museum	Ascomycota	Lecanoromycetes	Lecanorales	Parmeliaceae			Alectoria	Alectoria sarmentosa		Einar Timdal	einar.timdal@nhm.uio.no								Vouchered: Registered Collection	Apothecia				Steinar Vatne	20-Oct-2014	Norway	Sor-Trondelag	Orkdal		Neverasen	63.239	9.79971	220					10			hoystaide-edellauvskog, paa ustyva ask
O-L-203003		O-DFL-5721	L	University of Oslo, Natural History Museum	Ascomycota	Lecanoromycetes	Peltigerales	Pannariaceae			Nevesia	Nevesia sampaiana		Einar Timdal	einar.timdal@nhm.uio.no								Vouchered: Registered Collection	Apothecia				Helge Fjeldstad	25-Aug-2009	Norway	Sogn og Fjordane	Flora		Sandviksbotn	61.5957	5.32601	45					5			On calcareous rock, shady rock wall
O-L-175425		O-DFL-5729	L	University of Oslo, Natural History Museum	Ascomycota	Lecanoromycetes	Peltigerales				Massalongia	Massalongia carnosa		Einar Timdal	einar.timdal@nhm.uio.no								Vouchered: Registered Collection	Thallus				Einar Timdal	15-Jul-2011	Norway	Buskerud	Sigdal		between Joslisaetra and Bekkelifjellet	60.3263	9.28219	1040					9			Under overhanging rock, dolomite, in river gorge
O-L-203070		O-DFL-5730	L	University of Oslo, Natural History Museum	Ascomycota	Lecanoromycetes	Lecanorales	Peltigeraceae			Solorina	Solorina saccata		Einar Timdal	einar.timdal@nhm.uio.no								Vouchered: Registered Collection	Thallus				Einar Timdal	08-Jun-2014	Norway	Buskerud	Hole		Burudasen	60.1161	10.2956	100					5			Rock wall in subalpine region
O-L-203051		O-DFL-5733	L	University of Oslo, Natural History Museum	Ascomycota	Lecanoromycetes	Teloschistales	Teloschistaceae			Blastenia	Blastenia crenularia		Einar Timdal	einar.timdal@nhm.uio.no								Vouchered: Registered Collection	Apothecia				Siri Rui, Einar Timdal	31-Aug-2013	Norway	Akershus	Oppegard		Bekkensten	59.7918	10.7348	20					9			Rock wall by road
O-L-170700		O-DFL-5738	L	University of Oslo, Natural History Museum	Ascomycota	Lecanoromycetes	Baeomycetales	Trapeliaceae			Xylographa	Xylographa parallela		Einar Timdal	einar.timdal@nhm.uio.no							Chemistry: no lichen substances	Vouchered: Registered Collection	Thallus				Einar Timdal	30-Jun-2011	Norway	Finnmark	Karasjok		along river Anarjohka, 2 km N of Jargastat	69.1784	25.7066	170					5			E-facing, schisteus rock
O-L-201418		O-DFL-5743	L	University of Oslo, Natural History Museum	Ascomycota	Lecanoromycetes	Teloschistales	Physciaceae			Physcia	Physcia dimidiata		Einar Timdal	einar.timdal@nhm.uio.no								Vouchered: Registered Collection	Apothecia				Einar Timdal	10-Sep-2015	Norway	Buskerud	Hole		between Harum and Lore	60.1143	10.3067	95					9			On weakly inclined stone surface on the ground
O-L-201417		O-DFL-5751	L	University of Oslo, Natural History Museum	Ascomycota	Lecanoromycetes	Lecanorales	Ophioparmaceae			Ophioparma	Ophioparma ventosa		Einar Timdal	einar.timdal@nhm.uio.no								Vouchered: Registered Collection	Thallus				Einar Timdal	10-Sep-2015	Norway	Oppland	Vang		near Oyestolen	61.1078	8.4091	1015					9			Rock outcrop in the alpine zone
O-L-203344		O-DFL-5758	L	University of Oslo, Natural History Museum	Ascomycota	Lecanoromycetes	Lecanorales	Parmeliaceae			Parmelina	Parmelina tiliacea		Einar Timdal	einar.timdal@nhm.uio.no								Vouchered: Registered Collection	Apothecia				Siri Rui, Einar Timdal	28-Feb-2016	Norway	Oslo	Oslo		Malmoya	59.8641	10.7628	2					9			Somewhat shady calcareous rock by footpath in forest
O-L-200273		O-DFL-5759	L	University of Oslo, Natural History Museum	Ascomycota	Lecanoromycetes	Baeomycetales	Trapeliaceae			Xylographa	Xylographa vitiligo		Einar Timdal	einar.timdal@nhm.uio.no								Vouchered: Registered Collection	Thallus				Jon T. Klepsland	22-Jun-2014	Norway	Nord-Trondelag	Steinkjer		Nodal (Brassethogda)	64.1795	11.8159	110					9			Maritime rocks
O-L-200174		O-DFL-5760	L	University of Oslo, Natural History Museum	Ascomycota	Lecanoromycetes	Baeomycetales	Trapeliaceae			Trapelia	Trapelia coarctata		Einar Timdal	einar.timdal@nhm.uio.no								Vouchered: Registered Collection	Apothecia				Jon T. Klepsland	23-Apr-2014	Norway	Oslo	Oslo		Lutdalen	59.8964	10.8741	180					5			paa myk yteved av barkloes furulaag. Eldre kalkbarblandingsskog.
O-L-200557		O-DFL-5761	L	University of Oslo, Natural History Museum	Ascomycota	Lecanoromycetes	Lecanorales	Catillariaceae			Toninia	Toninia aromatica		Einar Timdal	einar.timdal@nhm.uio.no								Vouchered: Registered Collection	Apothecia				Jon T. Klepsland	09-Jul-2014	Norway	Sor-Trondelag	Oppdal		Nordre Knutsho W (Drivdalen)	62.3305	9.63146	1160					5			paa berg (glimmergneis) i ostvendt skrent.
O-L-199493		O-DFL-5764	L	University of Oslo, Natural History Museum	Ascomycota	Lecanoromycetes	Ostropales	Graphidaceae			Thelotrema	Thelotrema macrosporum		Einar Timdal	einar.timdal@nhm.uio.no								Vouchered: Registered Collection	Apothecia				Bjoern Norden, John Bjarne Jordal	25-May-2013	Norway	Hordaland	Fusa		Femangerlia	60.1219	5.76668	53					5			paa tynne greiner av rogn ved bergvegg. N-vendt bjoerk-rogn-furuskog (tempaaert regnskog).
O-L-199496		O-DFL-5765	L	University of Oslo, Natural History Museum	Ascomycota	Lecanoromycetes	Ostropales	Graphidaceae			Thelotrema	Thelotrema lepadinum		Einar Timdal	einar.timdal@nhm.uio.no								Vouchered: Registered Collection	Apothecia				Bjoern Norden, John Bjarne Jordal	25-May-2013	Norway	Hordaland	Fusa		Femangerlia	60.1219	5.76722	57					5			Laagurtskog; paa styva alm
O-L-200123		O-DFL-5766	L	University of Oslo, Natural History Museum	Ascomycota	Lecanoromycetes	Lecanorales	Scoliciosporaceae			Scoliciosporum	Scoliciosporum umbrinum		Einar Timdal	einar.timdal@nhm.uio.no								Vouchered: Registered Collection	Apothecia				Jon T. Klepsland	12-Jan-2014	Norway	Oslo	Oslo		Mariholtputten	59.8941	10.9012	230					5			Elvekant; paa styva ask
O-L-206488		O-DFL-12246	L	University of Oslo, Natural History Museum	Ascomycota	Lecanoromycetes	Lecanorales	Psoraceae			Brianaria	Brianaria tuberculata											Vouchered: Registered Collection					Jon T. Klepsland	15-May-2015	Norway	Aust-Agder	Bygland		Fanefjell	58.7803	7.83784	450
O-L-206489		O-DFL-12247	L	University of Oslo, Natural History Museum	Ascomycota	Lecanoromycetes	Lecanorales	Psoraceae			Brianaria	Brianaria lutulata											Vouchered: Registered Collection					Jon T. Klepsland	15-May-2015	Norway	Aust-Agder	Bygland		Fanefjell (Djupedal)	58.7839	7.84172	630
O-L-206520		O-DFL-12248	L	University of Oslo, Natural History Museum	Ascomycota	Lecanoromycetes	Lecanorales	Ramalinaceae			Bacidia	Bacidia subincompta											Vouchered: Registered Collection					Jon T. Klepsland	16-Aug-2015	Norway	Nordland	Hamaroy		Gilda close to Strindvatnet	67.8548	15.8903	125
O-L-206746		O-DFL-12249	L	University of Oslo, Natural History Museum	Ascomycota	Lecanoromycetes	Ostropales	Phlyctidaceae			Phlyctis	Phlyctis agelaea											Vouchered: Registered Collection					Jon T. Klepsland	12-Sep-2015	Norway	Hordaland	Kvinnherad		Djupevika (Varaldsoy)	60.121	6.04136	160
O-L-206752		O-DFL-12250	L	University of Oslo, Natural History Museum	Ascomycota	Dothideomycetes	Pleosporales	Arthopyreniaceae			Arthopyrenia	Arthopyrenia salicis											Vouchered: Registered Collection					Jon T. Klepsland	03-Jul-2016	Norway	Nord-Trondelag	Leka		Gjertrudvika N	65.0453	11.5689	60
O-L-206757		O-DFL-12251	L	University of Oslo, Natural History Museum	Ascomycota	Arthoniomycetes	Arthoniales	Roccellaceae			Opegrapha	Opegrapha vermicellifera											Vouchered: Registered Collection					Jon T. Klepsland	09-Jun-2016	Norway	Hordaland	Kvinnherad		Djupevika (Varaldsoy)	60.117	6.03472	100
O-L-206758		O-DFL-12252	L	University of Oslo, Natural History Museum	Ascomycota	Eurotiomycetes	Pyrenulales	Pyrenulaceae			Pyrenula	Pyrenula laevigata											Vouchered: Registered Collection					Jon T. Klepsland	11-Jun-2016	Norway	Hordaland	Kvinnherad		Sekken W (Varaldsoy)	60.1319	6.00633	330
O-L-206765		O-DFL-12253	L	University of Oslo, Natural History Museum	Ascomycota	Lecanoromycetes	Teloschistales	Physciaceae			Rinodina	Rinodina roboris											Vouchered: Registered Collection					Jon T. Klepsland	06-Jun-2016	Norway	Rogaland	Rennesoy		Helland-Litladalen	59.1018	5.66322	7
O-L-206771		O-DFL-12254	L	University of Oslo, Natural History Museum	Ascomycota	Dothideomycetes	Pleosporales	Dacampiaceae			Eopyrenula	Eopyrenula leucoplaca											Vouchered: Registered Collection					Jon T. Klepsland	06-May-2016	Norway	Telemark	Porsgrunn		Haoya	59.0239	9.81034	10
O-L-206773		O-DFL-12255	L	University of Oslo, Natural History Museum	Ascomycota	Eurotiomycetes	Pyrenulales	Pyrenulaceae			Pyrenula	Pyrenula laevigata											Vouchered: Registered Collection					Jon T. Klepsland	15-Apr-2016	Norway	More og Romsdal	Fraena		Lunheim NO	62.9232	7.11604	60
O-L-206774		O-DFL-12256	L	University of Oslo, Natural History Museum	Ascomycota	Dothideomycetes	Pleosporales	Arthopyreniaceae			Arthopyrenia	Arthopyrenia salicis											Vouchered: Registered Collection					Jon T. Klepsland	15-Apr-2016	Norway	More og Romsdal	Fraena		Lunheim NO	62.9232	7.11604	60
O-L-206777		O-DFL-12257	L	University of Oslo, Natural History Museum	Ascomycota	Eurotiomycetes	Pyrenulales	Pyrenulaceae			Pyrenula	Pyrenula occidentalis											Vouchered: Registered Collection					Jon T. Klepsland	16-Apr-2016	Norway	More og Romsdal	Tingvoll		Nastad S	63.0309	7.9602	30
TROM_L_48759		TROM_L_48759		Tromso University Museum	Ascomycota	Lecanoromycetes	Lecanorales	Nephromataceae			Nephroma	Nephroma laevigatum		Kjersti Nilsen			Nephroma laevigatum Ach.						Vouchered: Registered Collection					Kjersti Wannebo Nilsen	01-Jan-2010	Norway	Troms	Tranoy		Saeter	69.0783	16.7951									paa stamme av osp.
TROM_L_50030		TROM_L_50030		Tromso University Museum	Ascomycota	Lecanoromycetes	Candelariales	Candelariaceae			Candelariella	Candelariella aurella		Einar Timdal	einar.timdal@nhm.uio.no								Vouchered: Registered Collection					Rickard Armstrong	01-Aug-1998	Norway	Troms	Tromso		Storskogen	69.6651	18.9537									Eternitt-tak.
[truncated: 247 more rows]
