# Supplementary material for: OLICH: A reference library of DNA barcodes for Nordic lichens
Source: Biodivers Data J. 2019 Aug 19;7:e36252. doi: 10.3897/BDJ.7.e36252 (PMC6711938; doi:10.3897/BDJ.7.e36252)
Supplement: Supplementary material 3 — OLICH library - Specimen details - Darwin Core Standard [file bdj-07-e36252-s003.txt]

id	occurrenceID	otherCatalogNumbers	catalogNumber	recordNumber	basisOfRecord	institutionCode	phylum	class	order	family	genus	scientificName	identifiedBy	habitat	eventDate	recordedBy	country	stateProvince	municipality	locality	decimalLatitude	decimalLongitude	coordinateUncertaintyInMeters	maximumElevationInMeters	minimumElevationInMeters	associatedTaxa	identificationRemarks	preparations	rightsHolder	rights	language
OLICH101-11	OLICH101-11	O-DFL-11850	O-L-165711		DNA Barcode	University of Oslo, Natural History Museum	Ascomycota	Lecanoromycetes	Lecanorales	Micareaceae	Micarea	Micarea paratropa (Nyl.) Alstrup	Reidar Haugan		2010-10-05	Reidar Haugan	Norway	Sor-Trondelag	Bjugn	Litjkopparen	63.801	9.7063		280	280		Chemistry: no lichen substances		Barcode of Life Datasystems	Creative Commons - Share Alike	en
OLICH1034-13	OLICH1034-13	O-DFL-11516	O-L-167026		DNA Barcode	University of Oslo, Natural History Museum	Ascomycota	Lecanoromycetes	Lecanorales	Megalariaceae	Megalaria	Megalaria pulverea (Borrer) Hafellner & E. Schreiner	Einar Timdal	Trunk of old Juniperus communis	2009-04-08	Reidar Haugan	Norway	Sor-Trondelag	Orland	Fosenheia, E of Bukkhallaren	63.6418	9.45269		50	50				Barcode of Life Datasystems	Creative Commons - Share Alike	en
OLICH1035-13	OLICH1035-13	O-DFL-11517	O-L-158214		DNA Barcode	University of Oslo, Natural History Museum	Ascomycota	Lecanoromycetes	Lecanorales	Megalariaceae	Megalaria	Megalaria pulverea (Borrer) Hafellner & E. Schreiner	Einar Timdal		2008-06-11	Jon T. Klepsland	Norway	Nord-Trondelag	Naeroy	Kilsdalen	65.0005	11.8724		120	120				Barcode of Life Datasystems	Creative Commons - Share Alike	en
OLICH1039-13	OLICH1039-13	O-DFL-11521	O-L-149362		DNA Barcode	University of Oslo, Natural History Museum	Ascomycota	Lecanoromycetes	Lecanorales	Megalariaceae	Megalaria	Megalaria grossa (Pers. ex Nyl.) Hafellner	Einar Timdal	On bark of Populus tremula	2005-10-07	Einar Timdal	Norway	Sor-Trondelag	Orland	Austrattskogen	63.7098	9.7253		30	30				Barcode of Life Datasystems	Creative Commons - Share Alike	en
OLICH1082-14	OLICH1082-14	O-DFL-11551	O-L-183466		DNA Barcode	University of Oslo, Natural History Museum	Ascomycota	Lecanoromycetes	Lecanorales	Psoraceae	Psora	Psora rubiformis (Ach.) Hook.	Einar Timdal		2012-08-07	Harald Bratli, Reidar Haugan	Norway	Oppland	Lom	rock outcrops along river Bovre just E of lake Bovertjonnen	61.658	8.135		930	930				Barcode of Life Datasystems	Creative Commons - Share Alike	en
OLICH1113-14	OLICH1113-14	O-DFL-11582	O-L-177070		DNA Barcode	University of Oslo, Natural History Museum	Ascomycota	Lecanoromycetes	Lecanorales	Porpidiaceae	Mycobilimbia	Mycobilimbia berengeriana (A. Massal.) Hafellner & V. Wirth	Einar Timdal		2011-09-20	Jon T. Klepsland	Norway	Aust-Agder	Gjerstad	Det brente fjellet	58.857	8.871		300	300				Barcode of Life Datasystems	Creative Commons - Share Alike	en
OLICH1527-14	OLICH1527-14	O-DFL-2833	O-L-195577		DNA Barcode	University of Oslo, Natural History Museum	Ascomycota	Lecanoromycetes	Teloschistales	Physciaceae	Diplotomma	Diplotomma alboatrum (Hoffm.) Flot.	Einar Timdal		2014-07-05	Einar Timdal	Norway	Finnmark	Lebesby	Underfossen	70.382	26.633		40	40	host Xanthoria elegans			Barcode of Life Datasystems	Creative Commons - Share Alike	en
OLICH1569-14	OLICH1569-14	O-DFL-2783	O-L-195697		DNA Barcode	University of Oslo, Natural History Museum	Ascomycota	Lecanoromycetes	Peltigerales	Pannariaceae	Protopannaria	Protopannaria pezizoides (Weber) P. M. Jørg. & S. Ekman	Guillermo Amo De Paz		2014-06-30	Ana Guillermo	Norway	Finnmark	Nesseby	Meskelven	70.1667	28.6667		30	30				Barcode of Life Datasystems	Creative Commons - Share Alike	en
OLICH1589-14	OLICH1589-14	O-DFL-2404	O-L-195717		DNA Barcode	University of Oslo, Natural History Museum	Ascomycota	Lecanoromycetes	Lecanorales	Parmeliaceae	Arctoparmelia	Arctoparmelia incurva (Pers.) Hale	Tor Tonsberg		2014-06-30	Tor Tonsberg	Norway	Finnmark	Vadso	Klubben	70.117	29.202		60	60				Barcode of Life Datasystems	Creative Commons - Share Alike	en
OLICH1594-14	OLICH1594-14	O-DFL-2409	O-L-195722		DNA Barcode	University of Oslo, Natural History Museum	Ascomycota	Lecanoromycetes	Teloschistales	Physciaceae	Physconia	Physconia muscigena (Ach.) Poelt	Einar Timdal		2014-06-30	Einar Timdal	Norway	Finnmark	Vadso	Klubben	70.116	29.197		60	60				Barcode of Life Datasystems	Creative Commons - Share Alike	en
OLICH1620-14	OLICH1620-14	O-DFL-2435	O-L-195748		DNA Barcode	University of Oslo, Natural History Museum	Ascomycota	Lecanoromycetes	Lecanorales	Parmeliaceae	Allantoparmelia	Allantoparmelia alpicola (Th. Fr.) Essl.	Reidar Haugan		2014-07-02	Reidar Haugan	Norway	Finnmark	Batsfjord	Batsfjorddalen, near the exit to Syltefjord	70.58	29.657		110	110				Barcode of Life Datasystems	Creative Commons - Share Alike	en
OLICH1639-14	OLICH1639-14	O-DFL-2454	O-L-195767		DNA Barcode	University of Oslo, Natural History Museum	Ascomycota	Lecanoromycetes	Teloschistales	Physciaceae	Anaptychia	Anaptychia runcinata (With.) J. R. Laundon	Einar Timdal		2014-07-05	Einar Timdal	Norway	Finnmark	Porsanger	Borselvnes, Steinneset	70.336	25.401		20	20				Barcode of Life Datasystems	Creative Commons - Share Alike	en
OLICH1678-14	OLICH1678-14	O-DFL-2493	O-L-195806		DNA Barcode	University of Oslo, Natural History Museum	Ascomycota	Lecanoromycetes	Lecanorales	Parmeliaceae	Brodoa	Brodoa intestiniformis (Vill.) Goward	Einar Timdal		2014-07-23	Einar Timdal	Norway	Hordaland	Odda	Haukelifjell, along river from Holebudalen	59.845	6.974		1060	1060				Barcode of Life Datasystems	Creative Commons - Share Alike	en
OLICH1709-14	OLICH1709-14	O-DFL-2522	O-L-195864		DNA Barcode	University of Oslo, Natural History Museum	Ascomycota	Lecanoromycetes	Lecanorales	Parmeliaceae	Melanelia	Melanelia hepatizon (Ach.) A. Thell	Martin Westberg		2014-07-01	Martin Westberg	Norway	Finnmark	Vardo	Bukkemoltangen	70.427	30.76		35	35				Barcode of Life Datasystems	Creative Commons - Share Alike	en
OLICH1750-14	OLICH1750-14	O-DFL-2565	O-L-195905		DNA Barcode	University of Oslo, Natural History Museum	Ascomycota	Lecanoromycetes	Lecanorales	Cladoniaceae	Cladonia	Cladonia stellaris (Opiz) Pouzar & Vezda	Zuzana Pleskova		2014-07-04	Alica Kosuthova	Norway	Finnmark	Nesseby	Gii`sagai`sa, between Karlebotn and Reppen	70.102	28.62		80	80				Barcode of Life Datasystems	Creative Commons - Share Alike	en
OLICH1756-14	OLICH1756-14	O-DFL-2571	O-L-195911		DNA Barcode	University of Oslo, Natural History Museum	Ascomycota	Lecanoromycetes	Lecanorales	Cladoniaceae	Cladonia	Cladonia sulphurina (Michx.) Fr.	Zuzana Pleskova		2014-07-04	Alica Kosuthova	Norway	Finnmark	Nesseby	Gii`sagai`sa, between Karlebotn and Reppen	70.102	28.62		80	80				Barcode of Life Datasystems	Creative Commons - Share Alike	en
OLICH1847-14	OLICH1847-14	O-DFL-2662	O-L-196002		DNA Barcode	University of Oslo, Natural History Museum	Ascomycota	Lecanoromycetes	Lecanorales	Ramalinaceae	Ramalina	Ramalina farinacea (L.) Ach.	Reidar Haugan		2014-08-06	Reidar Haugan	Norway	Sor-Trondelag	Orland	Storfosna, Haugan	63.668	9.404		5	5		Chemistry: protocetraric acid, usnic acid		Barcode of Life Datasystems	Creative Commons - Share Alike	en
OLICH1852-14	OLICH1852-14	O-DFL-2667	O-L-196007		DNA Barcode	University of Oslo, Natural History Museum	Ascomycota	Lecanoromycetes	Teloschistales	Physciaceae	Physcia	Physcia tenella (Scop.) DC.	Reidar Haugan		2014-08-06	Reidar Haugan	Norway	Sor-Trondelag	Orland	Storfosna, Haugan	63.668	9.404		3	3				Barcode of Life Datasystems	Creative Commons - Share Alike	en
OLICH1885-14	OLICH1885-14	O-DFL-2360	O-L-196069		DNA Barcode	University of Oslo, Natural History Museum	Ascomycota	Lecanoromycetes	Lecanorales	Catillariaceae	Toninia	Toninia candida (Weber) Th. Fr.	Einar Timdal		2014-06-15	Einar Timdal	Norway	Buskerud	Ringerike	Burudasen	60.13	10.304		150	150				Barcode of Life Datasystems	Creative Commons - Share Alike	en
OLICH1932-15	OLICH1932-15	O-DFL-1486	O-L-196373		DNA Barcode	University of Oslo, Natural History Museum	Ascomycota	Lecanoromycetes	Teloschistales	Physciaceae	Physcia	Physcia phaea (Tuck.) Thomson	Einar Timdal	On horizontal, exposed rock face	2014-09-04	Einar Timdal	Norway	Sor-Trondelag	Oppdal	Kongsvold railway station, E of the bridge	62.307	9.608		880	880			Apothecia	Barcode of Life Datasystems	Creative Commons - Share Alike	en
OLICH1976-15	OLICH1976-15	O-DFL-1530	O-L-200002		DNA Barcode	University of Oslo, Natural History Museum	Ascomycota	Lecanoromycetes	Lecanorales	Cladoniaceae	Cladonia	Cladonia macrophylla (Schaerer) Stenham.	Einar Timdal	On thin soil over weakly inclining rock surface in open pine forest	2014-09-28	Einar Timdal	Norway	Oslo	Oslo	hill Spinnern	59.831	10.909		220	220			Apothecia and thallus	Barcode of Life Datasystems	Creative Commons - Share Alike	en
OLICH1979-15	OLICH1979-15	O-DFL-1533	O-L-200005		DNA Barcode	University of Oslo, Natural History Museum	Ascomycota	Lecanoromycetes	Lecanorales	Parmeliaceae	Usnea	Usnea dasypoga (Ach.) Shirley	Einar Timdal	On Picea abies in spruce forest	2014-09-28	Einar Timdal	Norway	Oslo	Oslo	hill Spinnern	59.837	10.906		240	240			Thallus	Barcode of Life Datasystems	Creative Commons - Share Alike	en
OLICH1980-15	OLICH1980-15	O-DFL-1534	O-L-200006		DNA Barcode	University of Oslo, Natural History Museum	Ascomycota	Lecanoromycetes	Lecanorales	Peltigeraceae	Peltigera	Peltigera malacea (Ach.) Funck	Einar Timdal	Steep rock wall in edge of forest	2014-09-28	Einar Timdal	Norway	Oslo	Oslo	the parking lot at Sandbakken	59.827	10.909		150	150			Thallus	Barcode of Life Datasystems	Creative Commons - Share Alike	en
OLICH2011-15	OLICH2011-15	O-DFL-1660	O-L-195688		DNA Barcode	University of Oslo, Natural History Museum	Ascomycota	Lecanoromycetes	Lecanorales	Parmeliaceae	Bryoria	Bryoria fremontii (Tuck.) Brodo & D. Hawksw.	Einar Timdal	On Pinus in conifer forest	2014-07-09	Einar Timdal	Sweden		Haerjedalen	between Vemdalen and Hedeviken	62.417	13.771		450	450			Thallus	Barcode of Life Datasystems	Creative Commons - Share Alike	en
OLICH208-13	OLICH208-13	O-DFL-12046	O-L-164642		DNA Barcode	University of Oslo, Natural History Museum	Ascomycota	Lecanoromycetes	Lecanorales	Porpidiaceae	Bilimbia	Bilimbia sabuletorum (Schreb.) Arnold	Einar Timdal		2009-05-16	Jon T. Klepsland	Norway	Oslo	Oslo	Karidalsasen NE	60.0171	10.5155		383	383				Barcode of Life Datasystems	Creative Commons - Share Alike	en
OLICH2232-15	OLICH2232-15	O-DFL-1597	O-L-196302		DNA Barcode	University of Oslo, Natural History Museum	Ascomycota	Lecanoromycetes	Lecanorales	Cladoniaceae	Cladonia	Cladonia rangiferina (L.) Weber ex F. H. Wigg.	Einar Timdal	On the ground in pine/Calluna forest	2014-08-10	Einar Timdal	Norway	Akershus	Enebakk	700 m NE of Durud	59.762	11.016		200	200			Thallus	Barcode of Life Datasystems	Creative Commons - Share Alike	en
OLICH2287-15	OLICH2287-15	O-DFL-1747	O-L-176833		DNA Barcode	University of Oslo, Natural History Museum	Ascomycota	Lecanoromycetes	Teloschistales	Physciaceae	Heterodermia	Heterodermia speciosa (Wulfen) Trevis.	Einar Timdal		2011-11-02	Jon T. Klepsland	Norway	Oppland	Sel	Rukin-Storsteinen	61.807	9.558		420	420			Thallus	Barcode of Life Datasystems	Creative Commons - Share Alike	en
OLICH2308-15	OLICH2308-15	O-DFL-1768	O-L-176825		DNA Barcode	University of Oslo, Natural History Museum	Ascomycota	Lecanoromycetes	Lecanorales	Parmeliaceae	Evernia	Evernia mesomorpha Nyl.	Einar Timdal		2011-11-02	Jon T. Klepsland	Norway	Oppland	Sel	Kringen S	61.757	9.55		400	400			Thallus	Barcode of Life Datasystems	Creative Commons - Share Alike	en
OLICH2371-15	OLICH2371-15	O-DFL-1832	O-L-198320		DNA Barcode	University of Oslo, Natural History Museum	Ascomycota	Lecanoromycetes	Peltigerales		Massalongia	Massalongia carnosa (Dickson) Körber	Einar Timdal		2013-07-28	Jon T. Klepsland	Norway	Aust-Agder	Evje og Hornnes	Klepsland	58.614	7.956		465	465			Thallus	Barcode of Life Datasystems	Creative Commons - Share Alike	en
OLICH2464-16	OLICH2464-16	O-DFL-3950	O-L-186679		DNA Barcode	University of Oslo, Natural History Museum	Ascomycota	Lecanoromycetes	Peltigerales	Pannariaceae	Fuscopannaria	Fuscopannaria ahlneri (P.M. Jörg.) P.M. Jörg.	Einar Timdal		2008-09-16	Tom H. Hofton	Norway	Nordland	Beiarn	Vahcanjohka	66.869	14.633		275	275			Thallus	Barcode of Life Datasystems	Creative Commons - Share Alike	en
OLICH2516-16	OLICH2516-16	O-DFL-3717	O-L-200850		DNA Barcode	University of Oslo, Natural History Museum	Ascomycota	Lecanoromycetes	Lecanorales	Ramalinaceae	Ramalina	Ramalina pollinaria (Westr.) Ach.	Einar Timdal	On huge, old Quercus robur, 1.5 m diam., in grazed wooded meadow	2015-05-07	Sonja Kistenich, Einar Timdal	Sweden	Sodermanland		Biesta	58.986	16.454		30	30			Thallus	Barcode of Life Datasystems	Creative Commons - Share Alike	en
OLICH2552-16	OLICH2552-16	O-DFL-3753	O-L-200901		DNA Barcode	University of Oslo, Natural History Museum	Ascomycota	Lecanoromycetes	Lecanorales	Ramalinaceae	Ramalina	Ramalina pollinaria (Westr.) Ach.	Einar Timdal	Under overhanging rock in rock wall in conifer forest	2015-06-16	Siri Rui, Einar Timdal	Norway	Telemark	Tinn	Lurestogu	60.05	8.816		390	390			Thallus	Barcode of Life Datasystems	Creative Commons - Share Alike	en
OLICH2658-16	OLICH2658-16	O-DFL-3859	O-L-200411		DNA Barcode	University of Oslo, Natural History Museum	Ascomycota	Lecanoromycetes	Pertusariales	Megasporaceae	Lobothallia	Lobothallia alphoplaca (Wahlenb. in Ach.) Ha	Einar Timdal		2014-06-28	Jon T. Klepsland	Norway	Finnmark	Alta	Talvik S (Halsen)	70.033	22.968		100	100			Apothecia	Barcode of Life Datasystems	Creative Commons - Share Alike	en
OLICH2662-16	OLICH2662-16	O-DFL-5105	O-L-200941		DNA Barcode	University of Oslo, Natural History Museum	Ascomycota	Lecanoromycetes	Umbilicariales	Umbilicariaceae	Umbilicaria	Umbilicaria crustulosa (Ach.) Frey	Einar Timdal	On boulder	2015-07-05	Siri Rui, Einar Timdal	Norway	Buskerud	Sigdal	Mt Holmevassnatten, near the summit	60.2958	9.33666	10	1238	1238			Apothecia	Barcode of Life Datasystems	Creative Commons - Share Alike	en
OLICH2766-16	OLICH2766-16	O-DFL-5209	O-L-201258		DNA Barcode	University of Oslo, Natural History Museum	Ascomycota	Lecanoromycetes	Baeomycetales	Baeomycetaceae	Baeomyces	Baeomyces rufus (Huds.) Rebent.	Reidar Haugan	On the ground	2015-08-04	Mika Bendiksby et al.	Norway	Nord-Trondelag	Steinkjer	Kvernhuselva	63.9746	12.12		320	320			Apothecia	Barcode of Life Datasystems	Creative Commons - Share Alike	en
OLICH3162-16	OLICH3162-16	O-DFL-5606	O-L-203963		DNA Barcode	University of Oslo, Natural History Museum	Ascomycota	Lecanoromycetes	Umbilicariales	Umbilicariaceae	Umbilicaria	Umbilicaria virginis Schaerer	Einar Timdal		2015-08-09	Reidar Haugan	Norway	More og Romsdal	Stranda	Dalsnibba	62.0433	7.26866	5	1450	1450			Thallus	Barcode of Life Datasystems	Creative Commons - Share Alike	en
OLICH3496-17	OLICH3496-17	O-DFL-12257	O-L-206777		DNA Barcode	University of Oslo, Natural History Museum	Ascomycota	Eurotiomycetes	Pyrenulales	Pyrenulaceae	Pyrenula	Pyrenula occidentalis (R.C. Harris) R.C. Harris			2016-04-16	Jon T. Klepsland	Norway	More og Romsdal	Tingvoll	Nastad S	63.0309	7.9602		30	30				Barcode of Life Datasystems	Creative Commons - Share Alike	en
OLICH3675-17	OLICH3675-17	O-DFL-12266	TRH-L-15387		DNA Barcode	University of Trondheim, Museum of Natural History and Archeology	Ascomycota	Lecanoromycetes	Teloschistales	Physciaceae	Rinodina	Rinodina disjuncta Sheard & Tønsberg	Hakon Holien	On dead trunk of Alnus incana, loose bark, in humid spruce forest, boreal rain forest	2014-09-18	Hakon Holien	Norway	Nord-Trondelag	Naeroy	along stream Kobbholbekken	64.8092	11.7648		30	30			Thallus	Barcode of Life Datasystems	Creative Commons - Share Alike	en
OLICH3799-17	OLICH3799-17	O-DFL-7259	O-L-196043		DNA Barcode	University of Oslo, Natural History Museum	Ascomycota	Lecanoromycetes	Lecanorales	Sphaerophoraceae	Sphaerophorus	Sphaerophorus fragilis (L.) Pers.	Reidar Haugan	Sloping rock face in maritime heath	2014-08-08	Reidar Haugan	Norway	Sor-Trondelag	Orland	Storfosna, Ola	63.6503	9.43433	9	46	46			Thallus	Barcode of Life Datasystems	Creative Commons - Share Alike	en
OLICH3810-17	OLICH3810-17	O-DFL-7270	O-L-196051		DNA Barcode	University of Oslo, Natural History Museum	Ascomycota	Lecanoromycetes	Peltigerales	Lobariaceae	Lobaria	Lobaria scrobiculata (Scop.) P. Gaertn.	Reidar Haugan	Vertical and humid rock	2014-08-09	Reidar Haugan	Norway	Sor-Trondelag	Orland	Storfosna, Klumpan	63.6531	9.3815	9	23	23			Thallus	Barcode of Life Datasystems	Creative Commons - Share Alike	en
OLICH3818-17	OLICH3818-17	O-DFL-7278	O-L-196050		DNA Barcode	University of Oslo, Natural History Museum	Ascomycota	Lecanoromycetes	Lecanorales	Parmeliaceae	Melanelixia	Melanelixia fuliginosa (Fr. ex Duby) O. Blanco, A. Crespo, Divakar, Essl., D. Hawksw. & Lumbsch	Reidar Haugan	Steep conglomeratic rock, sun-exposed	2014-08-09	Reidar Haugan	Norway	Sor-Trondelag	Orland	Storfosna, Klumpan	63.6531	9.3815	9	23	23			Thallus	Barcode of Life Datasystems	Creative Commons - Share Alike	en
OLICH3819-17	OLICH3819-17	O-DFL-7279	O-L-207984	O-L--207984	DNA Barcode	University of Oslo, Natural History Museum	Ascomycota	Lecanoromycetes	Teloschistales	Physciaceae	Phaeophyscia	Phaeophyscia orbicularis (Neck.) Moberg	Einar Timdal	calcareous church wall	2014-08-20	Reidar Haugan	Norway	Hedmark	Ringsaker	Stavsjo church	60.8056	10.8401	9	220	220			Apothecia	Barcode of Life Datasystems	Creative Commons - Share Alike	en
OLICH3830-17	OLICH3830-17	O-DFL-7290	O-L-207993	O-L--207993	DNA Barcode	University of Oslo, Natural History Museum	Ascomycota	Lecanoromycetes	Lecanorales	Parmeliaceae	Bryoria	Bryoria fremontii (Tuck.) Brodo & D. Hawksw.	Reidar Haugan		2014-08-26	Reidar Haugan	Norway	Hedmark	Amot	Slemdalen, Halasbukjolen	61.441	11.631	9	580	580			Thallus	Barcode of Life Datasystems	Creative Commons - Share Alike	en
OLICH3875-17	OLICH3875-17	O-DFL-7323	O-L-208001	O-L--208001	DNA Barcode	University of Oslo, Natural History Museum	Ascomycota	Lecanoromycetes	Agyriales	Agyriaceae	Trapeliopsis	Trapeliopsis pseudogranulosa Coppins & P. James	Einar Timdal	Mossy rock wall in dense spruce forest	2015-08-22	Einar Timdal	Norway	Telemark	Vinje	S shore of lake Vinjevatn	59.5921	7.88216	9	480	480			Thallus	Barcode of Life Datasystems	Creative Commons - Share Alike	en
OLICH3883-17	OLICH3883-17	O-DFL-7331	O-L-123194		DNA Barcode	University of Oslo, Natural History Museum	Ascomycota	Lecanoromycetes	Peltigerales	Pannariaceae	Fuscopannaria	Fuscopannaria praetermissa (Nyl.) P.M. Jörg.	Einar Timdal	Birch forest, near small river and water fall; vertical rock wall	2003-08-13	Einar Timdal	Norway	Finnmark	Alta	Jotkaelva	69.7251	23.8232	50	370	370			Thallus	Barcode of Life Datasystems	Creative Commons - Share Alike	en
OLICH3952-17	OLICH3952-17	O-DFL-7401	O-L-164600		DNA Barcode	University of Oslo, Natural History Museum	Ascomycota	Lecanoromycetes	Candelariales	Candelariaceae	Candelariella	Candelariella placodizans (Nyl.) Magnusson	Reidar Haugan		2008-08-11	Jon T. Klepsland	Norway	Telemark	Vinje	Vonskingjuvet, nedre	59.8575	7.97609	5	1023	1023			Thallus	Barcode of Life Datasystems	Creative Commons - Share Alike	en
OLICH4004-17	OLICH4004-17	O-DFL-7453	O-L-205007		DNA Barcode	University of Oslo, Natural History Museum	Ascomycota	Lecanoromycetes	Lecanorales	Parmeliaceae	Parmelia	Parmelia serrana A. Crespo, M. C. Molina & D. Hawksw.	Einar Timdal	On Fagus	2016-08-22	Siri Rui, Einar Timdal	Norway	Vestfold	Larvik	Bokeskogen	59.0586	10.025	9	60	60		Chemistry: atranorin, lichesterinic acid, lobaric acid, protolichesterinic acid, salazinic acid	Thallus	Barcode of Life Datasystems	Creative Commons - Share Alike	en
OLICH4022-17	OLICH4022-17	O-DFL-7471	O-L-197934		DNA Barcode	University of Oslo, Natural History Museum	Ascomycota	Arthoniomycetes	Arthoniales	Arthoniaceae	Arthonia	Arthonia didyma Körber	Einar Timdal		2013-05-30	Jon T. Klepsland	Norway	Nord-Trondelag	Grong	Abrahammyra S (Litladalen)	64.5581	12.3776	5	85	85			Apothecia	Barcode of Life Datasystems	Creative Commons - Share Alike	en
OLICH4115-17	OLICH4115-17	O-DFL-7565	O-L-204941		DNA Barcode	University of Oslo, Natural History Museum	Ascomycota	Lecanoromycetes	Lecanorales	Parmeliaceae	Montanelia	Montanelia sorediata	Einar Timdal	On top of gravestone	2016-07-14	M. S. Dahl, Sonja Kistenich, Einar Timdal, A. K. Toreskaas	Norway	Buskerud	Hol	Dagali church, in the churchyard	60.4165	8.4685	9	830	830			Thallus	Barcode of Life Datasystems	Creative Commons - Share Alike	en
OLICH4126-17	OLICH4126-17	O-DFL-7576	O-L-123135		DNA Barcode	University of Oslo, Natural History Museum	Ascomycota	Lecanoromycetes	Lecanorales	Parmeliaceae	Melanohalea	Melanohalea infumata (Nyl.) O. Blanco, A. Crespo, Divakar, Essl., D. Hawksw. & Lumbsch	Einar Timdal	On rock wall	2003-08-11	Einar Timdal	Norway	Troms	Kafjord	oarjjit Gussacahkka	69.3711	21.0915	250	863	863			Thallus	Barcode of Life Datasystems	Creative Commons - Share Alike	en
OLICH4197-17	OLICH4197-17	O-DFL-7647	O-L-208026		DNA Barcode	University of Oslo, Natural History Museum	Ascomycota	Lecanoromycetes	Lecanorales	Ramalinaceae	Ramalina	Ramalina fastigiata (Pers.) Ach.	Einar Timdal	On the trunk of old decideous tree in garden	2016-03-23	Siri Rui, Einar Timdal	Norway	Ostfold	Moss	Jeloya, Alby	59.4241	10.611	9	10	10			Apothecia	Barcode of Life Datasystems	Creative Commons - Share Alike	en
OLICH4268-17	OLICH4268-17	O-DFL-7718	O-L-208338		DNA Barcode	University of Oslo, Natural History Museum	Ascomycota	Lecanoromycetes	Lecanorales	Parmeliaceae	Xanthoparmelia	Xanthoparmelia stenophylla (Ach.) Ahti & D. Hawksw.	Einar Timdal	On exposed rock near the sea	2017-06-12	Siri Rui, Einar Timdal	Norway	Ostfold	Hvaler	Herfol, northern part	59.0033	11.0566	9	5	5			Thallus	Barcode of Life Datasystems	Creative Commons - Share Alike	en
OLICH432-13	OLICH432-13	O-DFL-11985	O-L-169805		DNA Barcode	University of Oslo, Natural History Museum	Ascomycota	Lecanoromycetes	Rhizocarpales	Rhizocarpaceae	Rhizocarpon	Rhizocarpon santessonii Timdal	Einar Timdal	On Tremolecia atrata on rock in a rock pile by an old copper mine	2011-05-29	Reidar Haugan, Einar Timdal	Norway	Oppland	Gausdal	near S end of lake Espedalvatn, Veslegruva	61.3626	9.64553		860	860				Barcode of Life Datasystems	Creative Commons - Share Alike	en
OLICH469-13	OLICH469-13	O-DFL-12022	O-L-105772		DNA Barcode	University of Oslo, Natural History Museum	Ascomycota	Lecanoromycetes	Lecanorales	Porpidiaceae	Bilimbia	Bilimbia lobulata (Sommerf.) Hafellner & Coppins	Einar Timdal		2001-07-23	Bjorn Petter Lofall	Norway	Nordland	Gildeskal	Storasen N, on Sorarnoya	67.147	13.9627		5	5			Apothecia	Barcode of Life Datasystems	Creative Commons - Share Alike	en
OLICH472-13	OLICH472-13	O-DFL-12025	O-L-183511		DNA Barcode	University of Oslo, Natural History Museum	Ascomycota	Lecanoromycetes	Lecanorales	Lecanoraceae	Ramboldia	Ramboldia elabens (Fr.) Kantvilas & Elix	Einar Timdal		2006-06-21	Jon T. Klepsland	Norway	Nord-Trondelag	Verdal	Fiskloysingen N	63.9136	12.1049		450	450			Apothecia	Barcode of Life Datasystems	Creative Commons - Share Alike	en
OLICH565-13	OLICH565-13	O-DFL-11144	O-L-158481		DNA Barcode	University of Oslo, Natural History Museum	Ascomycota	Lecanoromycetes	Agyriales	Agyriaceae	Trapeliopsis	Trapeliopsis granulosa (Hoffm.) Lumbsch	Einar Timdal		2007-10-02	Einar Timdal	Norway	Sor-Trondelag	Rennebu	Lankemosaetra	62.7972	9.70064		700	700			Thallus	Barcode of Life Datasystems	Creative Commons - Share Alike	en
OLICH577-13	OLICH577-13	O-DFL-12220	BG-L-94252		DNA Barcode	University of Bergen, Natural History Collections	Ascomycota	Lecanoromycetes	Lecanorales	Ramalinaceae	Japewia	Japewia subaurifera Muhr & Tønsberg	Tor Tonsberg		2012-06-17	Tor Tonsberg	Norway	Nord-Trondelag	Namsskogan	Oddoenget, along Asbekken just N of Namsen	65.0655	13.3377		255	255			Thallus	Barcode of Life Datasystems	Creative Commons - Share Alike	en
OLICH578-13	OLICH578-13	O-DFL-12223	BG-L-94707		DNA Barcode	University of Bergen, Natural History Collections	Ascomycota	Lecanoromycetes	Lecanorales	Ramalinaceae	Japewia	Japewia subaurifera Muhr & Tønsberg	Tor Tonsberg		2012-08-23	Tor Tonsberg	Norway	Finnmark	Kvalsund	Russelvdalen, the SW-facing slope NE of the road	70.5689	24.848		110	110			Thallus	Barcode of Life Datasystems	Creative Commons - Share Alike	en
OLICH631-13	OLICH631-13	O-DFL-11179	O-L-164634		DNA Barcode	University of Oslo, Natural History Museum	Ascomycota	Lecanoromycetes	Lecanorales	Porpidiaceae	Mycobilimbia	Mycobilimbia tetramera (De Not.) Vitik., Ahti, Kuusinen, Lommi & T. Ulvinen	Jon T Klepsland		2009-05-03	Jon T. Klepsland	Norway	Akershus	Lorenskog	Skilledalen	59.8787	10.9142		220	220			Apothecia	Barcode of Life Datasystems	Creative Commons - Share Alike	en
OLICH695-13	OLICH695-13	O-DFL-11243	O-L-184414		DNA Barcode	University of Oslo, Natural History Museum	Ascomycota	Lecanoromycetes	Lecanorales	Acarosporaceae	Pleopsidium	Pleopsidium chlorophanum (Wahlenb.) Zopf	Einar Timdal		2013-07-10	Einar Timdal	Norway	Telemark	Vinje	Mt Kreklingdyrnuten	59.7959	7.27056		1050	1050				Barcode of Life Datasystems	Creative Commons - Share Alike	en
OLICH766-13	OLICH766-13	O-DFL-11314	O-L-184329		DNA Barcode	University of Oslo, Natural History Museum	Ascomycota	Lecanoromycetes	Rhizocarpales	Rhizocarpaceae	Rhizocarpon	Rhizocarpon copelandii (Körber) Th. Fr.	Einar Timdal		2013-06-28	Mika Bendiksby, Reidar Haugan, Einar Timdal	Norway	Oppland	Lom	Runningsgrende, Kleive	61.7153	8.23303		730	730			Apothecia	Barcode of Life Datasystems	Creative Commons - Share Alike	en
OLICH780-13	OLICH780-13	O-DFL-11328	O-L-183778		DNA Barcode	University of Oslo, Natural History Museum	Ascomycota	Lecanoromycetes	Lecanorales	Psoraceae	Psora	Psora vallesiaca (Schaer.) Timdal	Einar Timdal		2011-08-12	Jon T. Klepsland	Norway	Oppland	Dovre	Gygerhoe S	62.0671	9.5261		1140	1140		Chemistry: norstictic acid	Apothecia	Barcode of Life Datasystems	Creative Commons - Share Alike	en
OLICH885-13	OLICH885-13	O-DFL-11428	O-L-184703		DNA Barcode	University of Oslo, Natural History Museum	Ascomycota	Lecanoromycetes	Lecanorales	Parmeliaceae	Cetraria	Cetraria islandica (L.) Ach.	Einar Timdal	On the ground in subalpine heath	2013-09-30	Siri Rui, Einar Timdal	Norway	Buskerud	Sigdal	hill N of lake Nedre Sandvatn	60.3117	9.29998		960	960			Thallus	Barcode of Life Datasystems	Creative Commons - Share Alike	en
OLICH939-13	OLICH939-13	O-DFL-11482	O-L-184723		DNA Barcode	University of Oslo, Natural History Museum	Ascomycota	Lecanoromycetes	Lecanorales	Parmeliaceae	Melanelia	Melanelia hepatizon (Ach.) A. Thell	Einar Timdal	On stone on the ground in low alpine heath	2013-09-30	Siri Rui, Einar Timdal	Norway	Buskerud	Sigdal	Sandvassetra	60.3158	9.30219		1000	1000			Thallus	Barcode of Life Datasystems	Creative Commons - Share Alike	en
OLICH015-11	OLICH015-11	O-DFL-11766	O-L-163364		DNA Barcode	University of Oslo, Natural History Museum	Ascomycota	Lecanoromycetes	Rhizocarpales	Rhizocarpaceae	Rhizocarpon	Rhizocarpon jemtlandicum (Malme) Malme	Einar Timdal		2010-07-01	Einar Timdal	Norway	Telemark	Vinje	Kvervesjaosen	59.6961	7.5529		900	900		Chemistry: norstictic acid (trace), stictic acid (major)		Barcode of Life Datasystems	Creative Commons - Share Alike	en
OLICH033-11	OLICH033-11	O-DFL-11784	O-L-166501		DNA Barcode	University of Oslo, Natural History Museum	Ascomycota	Lecanoromycetes	Rhizocarpales	Rhizocarpaceae	Rhizocarpon	Rhizocarpon subgeminatum Eitner	Einar Timdal		2010-10-20	Reidar Haugan	Norway	Hedmark	Nord-Odal	Songkjolen, N of Ulvtjernet	60.3325	11.516		440	440		Chemistry: barbatic acid		Barcode of Life Datasystems	Creative Commons - Share Alike	en
OLICH1010-13	OLICH1010-13	O-DFL-12227	BG-L-95936		DNA Barcode	University of Bergen, Natural History Collections	Ascomycota	Lecanoromycetes	Lecanorales	Lecideaceae	Lecidea	Lecidea toensbergii Haugan & Timdal	Einar Timdal	Saxicolous on loose rock on floor in cave under boulder on polygonal patterned ground in the high alpine zone	2013-06-29	Tor Tonsberg	Norway	Oppland	Lom	S slope of Mt Juvasshoe	61.6742	8.3699		1860	1860		Chemistry: pannarin (thallus)		Barcode of Life Datasystems	Creative Commons - Share Alike	en
OLICH1033-13	OLICH1033-13	O-DFL-11515	O-L-165033		DNA Barcode	University of Oslo, Natural History Museum	Ascomycota	Lecanoromycetes	Lecanorales	Megalariaceae	Megalaria	Megalaria pulverea (Borrer) Hafellner & E. Schreiner	Einar Timdal		2009-08-20	Jon T. Klepsland	Norway	Sogn og Fjordane	Flora	Ulldalen	61.6499	5.36568		170	170				Barcode of Life Datasystems	Creative Commons - Share Alike	en
OLICH1036-13	OLICH1036-13	O-DFL-11518	O-L-174947		DNA Barcode	University of Oslo, Natural History Museum	Ascomycota	Lecanoromycetes	Lecanorales	Megalariaceae	Megalaria	Megalaria grossa (Pers. ex Nyl.) Hafellner	Einar Timdal		2010-03-21	Jon T. Klepsland	Norway	Akershus	Enebakk	Lokensetermyrene S	59.839	10.9634		275	275				Barcode of Life Datasystems	Creative Commons - Share Alike	en
OLICH1324-14	OLICH1324-14	O-DFL-11745	O-L-183857		DNA Barcode	University of Oslo, Natural History Museum	Ascomycota	Lecanoromycetes	Baeomycetales	Trapeliaceae	Trapelia	Trapelia placodioides Coppins & P. James	Einar Timdal	Rust stained riverbank rock	2012-08-08	Reidar Haugan	Norway	Nord-Trondelag	Namsskogan	S bank of river Namsen just W of Storholmen	64.9267	13.1454		200	200			Thallus	Barcode of Life Datasystems	Creative Commons - Share Alike	en
OLICH1411-14	OLICH1411-14	O-DFL-2719	O-L-184699		DNA Barcode	University of Oslo, Natural History Museum	Ascomycota	Lecanoromycetes	Lecanorales	Parmeliaceae	Usnea	Usnea dasypoga (Ach.) Shirley	Einar Timdal		2013-09-28	Siri Rui, Einar Timdal	Norway	Buskerud	Sigdal	hill between lakes Kvelvsavannet and Nedre Sandvann	60.309	9.298		970	970				Barcode of Life Datasystems	Creative Commons - Share Alike	en
OLICH1467-14	OLICH1467-14	O-DFL-2732	O-L-190182		DNA Barcode	University of Oslo, Natural History Museum	Ascomycota	Lecanoromycetes	Lecanorales	Cladoniaceae	Cladonia	Cladonia uncialis (L.) Weber ex F. H. Wigg.	Einar Timdal		2013-11-15	Reidar Haugan	Norway	Ostfold	Halden	SW of Bofjellet	59.063	11.482		200	200				Barcode of Life Datasystems	Creative Commons - Share Alike	en
OLICH150-11	OLICH150-11	O-DFL-11899	O-L-169118		DNA Barcode	University of Oslo, Natural History Museum	Ascomycota	Lecanoromycetes	Lecanorales	Lecideaceae	Romjularia	Romjularia lurida (Ach.) Timdal	Reidar Haugan		2010-09-12	Einar Timdal	Norway	Akershus	Nesodden	the island Langoyene, near southwestern point	59.868	10.7188		80	80				Barcode of Life Datasystems	Creative Commons - Share Alike	en
OLICH1519-14	OLICH1519-14	O-DFL-2810	O-L-195561		DNA Barcode	University of Oslo, Natural History Museum	Ascomycota	Lecanoromycetes	Teloschistales	Physciaceae	Physcia	Physcia tenella (Scop.) DC.	Einar Timdal		2014-07-03	Einar Timdal	Norway	Finnmark	Vardo	Komagnes	70.208	30.468		20	20				Barcode of Life Datasystems	Creative Commons - Share Alike	en
OLICH1560-14	OLICH1560-14	O-DFL-2871	O-L-195648		DNA Barcode	University of Oslo, Natural History Museum	Ascomycota	Lecanoromycetes	Lecanorales	Parmeliaceae	Hypogymnia	Hypogymnia vittata (Ach.) Parrique	Einar Timdal		2014-07-07	Einar Timdal	Norway	Troms	Balsfjord	Berg, at the boulder `piggsteinen`	69.2	19.666		75	75				Barcode of Life Datasystems	Creative Commons - Share Alike	en
OLICH1601-14	OLICH1601-14	O-DFL-2416	O-L-195729		DNA Barcode	University of Oslo, Natural History Museum	Ascomycota	Lecanoromycetes	Lecanorales	Peltigeraceae	Peltigera	Peltigera scabrosa Th. Fr.	Einar Timdal		2014-06-30	Einar Timdal	Norway	Finnmark	Nesseby	Meskelven	70.18	28.681		30	30				Barcode of Life Datasystems	Creative Commons - Share Alike	en
OLICH1613-14	OLICH1613-14	O-DFL-2428	O-L-195741		DNA Barcode	University of Oslo, Natural History Museum	Ascomycota	Lecanoromycetes	Lecanorales	Lecanoraceae	Calvitimela	Calvitimela armeniaca (DC.) Hafellner	Einar Timdal		2014-07-02	Einar Timdal	Norway	Finnmark	Batsfjord	the top of the valley Skogdalen	70.535	29.693		220	220		Chemistry: alectorialic acid		Barcode of Life Datasystems	Creative Commons - Share Alike	en
OLICH1636-14	OLICH1636-14	O-DFL-2451	O-L-195764		DNA Barcode	University of Oslo, Natural History Museum	Ascomycota	Lecanoromycetes	Lecanorales	Cladoniaceae	Cladonia	Cladonia gracilis (L.) Willd.	Einar Timdal		2014-07-04	Einar Timdal	Norway	Finnmark	Sor-Varanger	hill W of Storsand	70.006	29.375		35	35				Barcode of Life Datasystems	Creative Commons - Share Alike	en
OLICH1640-14	OLICH1640-14	O-DFL-2455	O-L-195768		DNA Barcode	University of Oslo, Natural History Museum	Ascomycota	Lecanoromycetes	Lecanorales	Mycoblastaceae	Mycoblastus	Mycoblastus sanguinarius (L.) Norman	Einar Timdal		2014-07-06	Einar Timdal	Norway	Finnmark	Alta	Langnes	70.108	22.988		30	30				Barcode of Life Datasystems	Creative Commons - Share Alike	en
OLICH1686-14	OLICH1686-14	O-DFL-2501	O-L-195841		DNA Barcode	University of Oslo, Natural History Museum	Ascomycota	Lecanoromycetes	Lecanorales	Lecanoraceae	Lecanora	Lecanora intricata (Ach.) Ach.	Ulf Arup		2014-06-30	Ulf Arup	Norway	Finnmark	Vadso	Klubben	70.117	29.2		60	60				Barcode of Life Datasystems	Creative Commons - Share Alike	en
OLICH1702-14	OLICH1702-14	O-DFL-2517	O-L-195857		DNA Barcode	University of Oslo, Natural History Museum	Ascomycota	Lecanoromycetes	Peltigerales	Pannariaceae	Psoroma	Psoroma hypnorum (Vahl) Gray	Einar Timdal		2014-07-01	Einar Timdal	Norway	Finnmark	Vardo	Bukkemoltangen	70.426	30.754		35	35				Barcode of Life Datasystems	Creative Commons - Share Alike	en
OLICH1725-14	OLICH1725-14	O-DFL-2537	O-L-195880		DNA Barcode	University of Oslo, Natural History Museum	Ascomycota	Lecanoromycetes	Lecanorales	Cladoniaceae	Cladonia	Cladonia crispata (Ach.) Flotow	Reidar Haugan		2014-07-02	Reidar Haugan	Norway	Finnmark	Batsfjord	Syltefjorddalen, at Slangedalen	70.511	29.721		120	120				Barcode of Life Datasystems	Creative Commons - Share Alike	en
OLICH1761-14	OLICH1761-14	O-DFL-2577	O-L-195916		DNA Barcode	University of Oslo, Natural History Museum	Ascomycota	Lecanoromycetes	Lecanorales	Lecideaceae	Lecidea	Lecidea auriculata Th. Fr.	Einar Timdal		2014-07-04	Einar Timdal	Norway	Finnmark	Sor-Varanger	Balgami	69.978	29.582		30	30		Chemistry: no lichen substances		Barcode of Life Datasystems	Creative Commons - Share Alike	en
OLICH1791-14	OLICH1791-14	O-DFL-2606	O-L-195946		DNA Barcode	University of Oslo, Natural History Museum	Ascomycota	Lecanoromycetes	Lecanorales	Parmeliaceae	Cetrariella	Cetrariella delisei (Bory ex Schaer.) Kärnefelt & A. Thell	Hakon Holien		2014-07-01	Hakon Holien	Norway	Finnmark	Vardo	Prestnaeringen	70.44	30.842		10	10				Barcode of Life Datasystems	Creative Commons - Share Alike	en
OLICH1792-14	OLICH1792-14	O-DFL-2607	O-L-195947		DNA Barcode	University of Oslo, Natural History Museum	Ascomycota	Lecanoromycetes	Lecanorales	Parmeliaceae	Parmelia	Parmelia omphalodes (L.) Ach.	Hakon Holien		2014-07-01	Hakon Holien	Norway	Finnmark	Vardo	Bukkemoltangen	70.427	30.755		35	35				Barcode of Life Datasystems	Creative Commons - Share Alike	en
OLICH1793-14	OLICH1793-14	O-DFL-2608	O-L-195948		DNA Barcode	University of Oslo, Natural History Museum	Ascomycota	Lecanoromycetes	Pertusariales	Icmadophilaceae	Thamnolia	Thamnolia vermicularis (Sw.) Schaerer	Hakon Holien		2014-07-01	Hakon Holien	Norway	Finnmark	Vardo	Bukkemoltangen	70.427	30.757		35	35				Barcode of Life Datasystems	Creative Commons - Share Alike	en
OLICH1888-14	OLICH1888-14	O-DFL-2363	O-L-196072		DNA Barcode	University of Oslo, Natural History Museum	Ascomycota	Lecanoromycetes	Lecanorales	Peltigeraceae	Peltigera	Peltigera rufescens (Weiss) Humb.	Einar Timdal		2014-06-15	Siri Rui, Einar Timdal	Norway	Oslo	Oslo	Tormodsvei 19B	59.882	10.799		170	170				Barcode of Life Datasystems	Creative Commons - Share Alike	en
OLICH1918-15	OLICH1918-15	O-DFL-1472	O-L-196359		DNA Barcode	University of Oslo, Natural History Museum	Ascomycota	Lecanoromycetes	Lecanorales	Cladoniaceae	Cladonia	Cladonia gracilis (L.) Willd.	Einar Timdal	On rock wall in the low alpine region	2014-09-04	Einar Timdal	Norway	Sor-Trondelag	Oppdal	hill S of Kongsvoll	62.301	9.606		930	930			Thallus	Barcode of Life Datasystems	Creative Commons - Share Alike	en
OLICH1973-15	OLICH1973-15	O-DFL-1527	O-L-199999		DNA Barcode	University of Oslo, Natural History Museum	Ascomycota	Lecanoromycetes	Umbilicariales	Umbilicariaceae	Umbilicaria	Umbilicaria polyrrhiza (L.) Fr.	Einar Timdal	On boulder in pine forest	2014-09-28	Einar Timdal	Norway	Oslo	Oslo	hill Spinnern	59.831	10.908		210	210			Thallus	Barcode of Life Datasystems	Creative Commons - Share Alike	en
OLICH2077-15	OLICH2077-15	O-DFL-1727	O-L-186246		DNA Barcode	University of Oslo, Natural History Museum	Ascomycota	Lecanoromycetes	Teloschistales	Physciaceae	Acolium	Acolium inquinans (Sm.) A.Massal.	Einar Timdal		2012-09-07	Jon T. Klepsland	Norway	Nordland	Grane	Kjerringvatnet N	65.285	13.331		240	240			Apothecia	Barcode of Life Datasystems	Creative Commons - Share Alike	en
OLICH2096-15	OLICH2096-15	O-DFL-1841	O-L-197869		DNA Barcode	University of Oslo, Natural History Museum	Ascomycota	Lecanoromycetes	Peltigerales	Pannariaceae	Fuscopannaria	Fuscopannaria mediterranea (C. Tav.) P.M. Jörg.	Einar Timdal		2013-05-06	Jon T. Klepsland	Norway	Sogn og Fjordane	Laerdal	Galdane	61.06	7.731		220	220			Thallus	Barcode of Life Datasystems	Creative Commons - Share Alike	en
OLICH2110-15	OLICH2110-15	O-DFL-1855	O-L-197840		DNA Barcode	University of Oslo, Natural History Museum	Ascomycota	Lecanoromycetes	Lecanorales	Parmeliaceae	Parmotrema	Parmotrema crinitum (Ach.) M. Choisy	Einar Timdal		2013-04-09	Jon T. Klepsland	Norway	Vest-Agder	Flekkefjord	Raga E (Hidra)	58.221	6.548		50	50			Thallus	Barcode of Life Datasystems	Creative Commons - Share Alike	en
OLICH2136-15	OLICH2136-15	O-DFL-1881	O-L-186068		DNA Barcode	University of Oslo, Natural History Museum	Ascomycota	Lecanoromycetes	Lecanorales	Cladoniaceae	Cladonia	Cladonia krogiana Løfall & Timdal	Einar Timdal		2012-05-19	Jon T. Klepsland	Norway	Akershus	Enebakk	Ranes E	59.686	11.218		103	103			Thallus	Barcode of Life Datasystems	Creative Commons - Share Alike	en
OLICH2176-15	OLICH2176-15	O-DFL-1921	O-L-174993		DNA Barcode	University of Oslo, Natural History Museum	Ascomycota	Lecanoromycetes	Peltigerales	Lobariaceae	Lobaria	Lobaria amplissima (Scop.) Forss.	Einar Timdal		2010-06-07	Jon T. Klepsland	Norway	Sor-Trondelag	Oppdal	Kongsvold	62.301	9.596		915	915			Thallus	Barcode of Life Datasystems	Creative Commons - Share Alike	en
OLICH2202-15	OLICH2202-15	O-DFL-1567	O-L-195830		DNA Barcode	University of Oslo, Natural History Museum	Ascomycota	Lecanoromycetes	Umbilicariales	Umbilicariaceae	Umbilicaria	Umbilicaria cinereorufescens (Schaerer) Frey	Einar Timdal	On boulder in low alpine heath	2014-07-31	Einar Timdal	Norway	Buskerud	Sigdal	NE shore of lake Nedre Sandvann	60.312	9.305		950	950			Thallus	Barcode of Life Datasystems	Creative Commons - Share Alike	en
OLICH2209-15	OLICH2209-15	O-DFL-1574	O-L-195837		DNA Barcode	University of Oslo, Natural History Museum	Ascomycota	Lecanoromycetes	Lecanorales	Peltigeraceae	Peltigera	Peltigera praetextata (Sommerf.) Zopf	Einar Timdal	On rock wall in mixed forest	2014-08-02	Einar Timdal	Norway	Oslo	Oslo	Brattlikollen, Ostli, along footpath towards Ryen	59.889	10.806		140	140			Apothecia	Barcode of Life Datasystems	Creative Commons - Share Alike	en
OLICH2242-15	OLICH2242-15	O-DFL-1607	O-L-196312		DNA Barcode	University of Oslo, Natural History Museum	Ascomycota	Lecanoromycetes	Lecanorales	Cladoniaceae	Cladonia	Cladonia verticillata (Hoffm.) Schaer.	Einar Timdal	On the ground in exposed, alpine heath (Empetrum/Betula nana)	2014-08-15	Siri Rui, Einar Timdal	Norway	Buskerud	Sigdal	hill NE of lake Nedre Sandvatn	60.312	9.317		1020	1020			Thallus	Barcode of Life Datasystems	Creative Commons - Share Alike	en
OLICH2410-16	OLICH2410-16	O-DFL-3896	O-L-200822		DNA Barcode	University of Oslo, Natural History Museum	Ascomycota	Lecanoromycetes	Teloschistales	Physciaceae	Calicium	Calicium adspersum Pers.	Einar Timdal	On huge, old Quercus robur, 2 m diam., in grazed wooded meadow	2015-05-04	Sonja Kistenich, Einar Timdal	Sweden	Sodermanland		Lagmansoe, c. 1.3 km E of the manor	58.965	16.523		30	30			Apothecia	Barcode of Life Datasystems	Creative Commons - Share Alike	en
OLICH2530-16	OLICH2530-16	O-DFL-3731	O-L-200900		DNA Barcode	University of Oslo, Natural History Museum	Ascomycota	Lecanoromycetes	Umbilicariales	Umbilicariaceae	Umbilicaria	Umbilicaria torrefacta (Lightf.) Schrad.	Einar Timdal	On vertical rock wall by road	2015-06-16	Siri Rui, Einar Timdal	Norway	Telemark	Tinn	Hellebekkae	60.022	8.846		500	500			Apothecia	Barcode of Life Datasystems	Creative Commons - Share Alike	en
OLICH2679-16	OLICH2679-16	O-DFL-5122	O-L-201291		DNA Barcode	University of Oslo, Natural History Museum	Ascomycota	Lecanoromycetes	Pertusariales	Icmadophilaceae	Siphula	Siphula ceratites (Wahlenb.) Fr.	Einar Timdal	On the ground	2015-08-05	Einar Timdal et al.	Norway	Nord-Trondelag	Flatanger	hill Einvikfjellet	64.5046	10.7946	10	50	50			Thallus	Barcode of Life Datasystems	Creative Commons - Share Alike	en
OLICH3257-16	OLICH3257-16	O-DFL-5701	O-L-200359		DNA Barcode	University of Oslo, Natural History Museum	Ascomycota	Lecanoromycetes	Lecanorales	Ramalinaceae	Frutidella	Frutidella caesioatra (Schaer.) Kalb	Einar Timdal		2014-06-26	Jon T. Klepsland	Norway	Troms	Storfjord	Gaskasourggigaisi	69.2161	20.2079	5	500	500			Thallus	Barcode of Life Datasystems	Creative Commons - Share Alike	en
OLICH3552-17	OLICH3552-17		TROM_L_565871		DNA Barcode	Tromso University Museum	Ascomycota	Lecanoromycetes	Teloschistales	Physciaceae	Rinodina	Rinodina mniaraea (Ach.) Körber	Arve Elvebakk	On bryophytes in a snowbed on siliceous rocks.	2001-07-12	Arve Elvebakk	Norway	Svalbard	Oscar II Land	Kongsfjorden: Knudsenflya, ca. 2 km W of Ny-Alesund.	78.9333	11.8833							Barcode of Life Datasystems	Creative Commons - Share Alike	en
OLICH3570-17	OLICH3570-17		TROM_L_46162		DNA Barcode	Tromso University Museum	Ascomycota	Lecanoromycetes	Lecanorales	Nephromataceae	Nephroma	Nephroma arcticum (L.) Torss.	Geir Mathiassen		2008-07-02	Alfred Granmo, Geir Mathiassen	Norway	Finnmark	Lebesby	Oksevagdalen.	71.8329	27.4555							Barcode of Life Datasystems	Creative Commons - Share Alike	en
OLICH3649-17	OLICH3649-17	O-DFL-12274	TRH-L-16932		DNA Barcode	University of Trondheim, Museum of Natural History and Archeology	Ascomycota	Arthoniomycetes	Arthoniales	Roccellaceae	Psoronactis	Psoronactis dilleniana (Ach.) Ertz & Tehler	Hakon Holien	On vertical, partly overhanging siliceous rock in spruce forest	2015-09-24	Hakon Holien	Norway	Nord-Trondelag	Steinkjer	E of Mokkastua	63.9356	12.1222		475	475			Thallus	Barcode of Life Datasystems	Creative Commons - Share Alike	en
OLICH3732-17	OLICH3732-17	O-DFL-12234	BG-L-98792		DNA Barcode	University of Bergen, Zoological Museum	Ascomycota	Lecanoromycetes	incertae sedis	Ropalosporaceae	Ropalospora	Ropalospora lugubris (Sommerf.) Poelt	Tor Tonsberg	Saxicolous on vertical to somewhat overhanging face of boulder in boulder field	2015-08-11	Tor Tonsberg, A. Botnen	Norway	Nordland	Vega	island Sola, N part, N-facing boulder field, lower part	65.6749	11.7264	5	25	25			Thallus and soredia	Barcode of Life Datasystems	Creative Commons - Share Alike	en
OLICH3761-17	OLICH3761-17	O-DFL-12243	BG-L-99194		DNA Barcode	University of Bergen, Zoological Museum	Ascomycota	Lecanoromycetes	Ostropales	Phlyctidaceae	Phlyctis	Phlyctis argena (Spreng.) Flot.	Tor Tonsberg	Saxicolous in NW-facing, steep rock wall at inner edge of sandy beach	2015-08-18	Tor Tonsberg, A. Botnen	Norway	Nordland	Donna	SE side of the narrow cove Stavsengvikja, W of road	66.179	12.5377	5	3	3			Thallus and soredia	Barcode of Life Datasystems	Creative Commons - Share Alike	en
OLICH3808-17	OLICH3808-17	O-DFL-7268	O-L-196032		DNA Barcode	University of Oslo, Natural History Museum	Ascomycota	Lecanoromycetes	Lecanorales	Parmeliaceae	Cetraria	Cetraria aculeata (Schreb.) Fr.	Reidar Haugan	Seashore rock	2014-08-08	Reidar Haugan	Norway	Sor-Trondelag	Orland	Storfosna, Ola	63.6526	9.43566	9	42	42			Thallus	Barcode of Life Datasystems	Creative Commons - Share Alike	en
OLICH3846-17	OLICH3846-17	O-DFL-7306	O-L-201270		DNA Barcode	University of Oslo, Natural History Museum	Ascomycota	Lecanoromycetes	Peltigerales	Pannariaceae	Pannaria	Pannaria rubiginosa (Ach.) Bory	Martin Westberg	On Populus tremula	2015-08-05	Reidar Haugan	Norway	Nord-Trondelag	Flatanger	NE of lake Vikvatnet	64.4476	10.7803	9	30	30			Apothecia	Barcode of Life Datasystems	Creative Commons - Share Alike	en
OLICH3855-17	OLICH3855-17	O-DFL-7315	O-L-201300		DNA Barcode	University of Oslo, Natural History Museum	Ascomycota	Lecanoromycetes	Lecanorales	Cladoniaceae	Cladonia	Cladonia cenotea (Ach.) Schaer.	Alica Kosuthova		2015-08-06	Reidar Haugan	Norway	Nord-Trondelag	Snasa	Mt Bergsasen	64.2526	12.39	9	200	200			Podetium	Barcode of Life Datasystems	Creative Commons - Share Alike	en
OLICH3891-17	OLICH3891-17	O-DFL-7339	O-L-204037		DNA Barcode	University of Oslo, Natural History Museum	Ascomycota	Lecanoromycetes	Teloschistales	Teloschistaceae	Flavoplaca	Flavoplaca citrina	Reidar Haugan	On large vertical to overhanging, N-facing, calcareous rock	2015-03-16	Reidar Haugan	Norway	Sor-Trondelag	Orland	Fosenfjellet, Munken	63.651	9.44766	9	40	40			Soralia	Barcode of Life Datasystems	Creative Commons - Share Alike	en
OLICH3943-17	OLICH3943-17	O-DFL-7392	O-L-175901		DNA Barcode	University of Oslo, Natural History Museum	Ascomycota	Lecanoromycetes	Candelariales	Candelariaceae	Candelariella	Candelariella vitellina (Hoffm.) Müll. Arg.	Reidar Haugan	On sun-exposed, siliceous rock	2011-06-04	Harald Bratli	Norway	Vest-Agder	Farsund	Lista, N of Einarsneset	58.0647	6.79053	50	5	5			Thallus	Barcode of Life Datasystems	Creative Commons - Share Alike	en
OLICH3990-17	OLICH3990-17	O-DFL-7439	O-L-205002		DNA Barcode	University of Oslo, Natural History Museum	Ascomycota	Lecanoromycetes	Lecanorales	Parmeliaceae	Hypotrachyna	Hypotrachyna revoluta (Flörke) Hale	Einar Timdal	On Corylus	2016-08-21	Siri Rui, Einar Timdal	Norway	Rogaland	Hjelmeland	Hjelmelandsvagen, at the ferry quay	59.2333	6.16583	926	5	5			Thallus	Barcode of Life Datasystems	Creative Commons - Share Alike	en
OLICH3996-17	OLICH3996-17	O-DFL-7445	O-L-204984		DNA Barcode	University of Oslo, Natural History Museum	Ascomycota	Lecanoromycetes	Lecanorales	Cladoniaceae	Cladonia	Cladonia crispata (Ach.) Flotow	Einar Timdal	On stone in heath/mire	2016-08-19	Siri Rui, Einar Timdal	Norway	Vest-Agder	Sirdal	Gravastol	58.9071	6.7605	9	720	720			Thallus	Barcode of Life Datasystems	Creative Commons - Share Alike	en
OLICH4005-17	OLICH4005-17	O-DFL-7454	O-L-205003		DNA Barcode	University of Oslo, Natural History Museum	Ascomycota	Lecanoromycetes	Lecanorales	Parmeliaceae	Parmelina	Parmelina pastillifera (Harm.) Hale	Einar Timdal	On Corylus	2016-08-21	Siri Rui, Einar Timdal	Norway	Rogaland	Hjelmeland	Hjelmelandsvagen, at the ferry quay	59.2333	6.16583	926	5	5			Thallus	Barcode of Life Datasystems	Creative Commons - Share Alike	en
OLICH4091-17	OLICH4091-17	O-DFL-7541	O-L-175907		DNA Barcode	University of Oslo, Natural History Museum	Ascomycota	Lecanoromycetes	Lecanorales	Parmeliaceae	Cetraria	Cetraria aculeata (Schreb.) Fr.	Einar Timdal	On rock in sand dunes	2011-06-06	Harald Bratli	Norway	Vest-Agder	Farsund	Einarsneset	58.0601	6.78403	50	2	2			Thallus	Barcode of Life Datasystems	Creative Commons - Share Alike	en
OLICH4096-17	OLICH4096-17	O-DFL-7546	O-L-200558b		DNA Barcode	University of Oslo, Natural History Museum	Ascomycota	Lecanoromycetes	Umbilicariales	Umbilicariaceae	Umbilicaria	Umbilicaria lyngei Schol.	Einar Timdal		2014-07-09	Jon T. Klepsland	Norway	Sor-Trondelag	Oppdal	Nordre Knutsho W (Drivdalen)	62.331	9.6351	10	1320	1320			Thallus	Barcode of Life Datasystems	Creative Commons - Share Alike	en
OLICH473-13	OLICH473-13	O-DFL-12026	O-L-170692		DNA Barcode	University of Oslo, Natural History Museum	Ascomycota	Lecanoromycetes	Lecanorales	Lecanoraceae	Ramboldia	Ramboldia elabens (Fr.) Kantvilas & Elix	Einar Timdal	On old pine wood	2011-06-29	Einar Timdal	Norway	Finnmark	Karasjok	along river Anarjohka, 1 km N of Jargastat	69.1717	25.714		180	180			Apothecia	Barcode of Life Datasystems	Creative Commons - Share Alike	en
OLICH512-13	OLICH512-13	O-DFL-11092	O-L-183810		DNA Barcode	University of Oslo, Natural History Museum	Ascomycota	Lecanoromycetes	Rhizocarpales	Rhizocarpaceae	Rhizocarpon	Rhizocarpon pycnocarpoides Eitner	Einar Timdal		2012-08-08	Reidar Haugan	Norway	Nord-Trondelag	Namsskogan	S bank of river Namsen just W of Storholmen	64.9268	13.1454		200	200		Chemistry: no lichen substances	Apothecia	Barcode of Life Datasystems	Creative Commons - Share Alike	en
OLICH560-13	OLICH560-13	O-DFL-11139	O-L-167368		DNA Barcode	University of Oslo, Natural History Museum	Ascomycota	Lecanoromycetes	Lecanorales	Catillariaceae	Toninia	Toninia aromatica (Turner ex Sm.) A. Massal.	Einar Timdal		2009-08-10	Jon T. Klepsland	Norway	Troms	Sorreisa	Bekkedalen	69.1138	18.2311		120	120			Apothecia	Barcode of Life Datasystems	Creative Commons - Share Alike	en
OLICH562-13	OLICH562-13	O-DFL-11141	O-L-182063		DNA Barcode	University of Oslo, Natural History Museum	Ascomycota	Lecanoromycetes	Baeomycetales	Trapeliaceae	Trapelia	Trapelia coarctata (Sm.) M. Choisy	Einar Timdal		2012-10-28	Reidar Haugan, Siri Rui, Einar Timdal	Norway	Hedmark	Stange	Gata	60.6821	11.3491		230	230			Apothecia	Barcode of Life Datasystems	Creative Commons - Share Alike	en
OLICH566-13	OLICH566-13	O-DFL-11145	O-L-177342		DNA Barcode	University of Oslo, Natural History Museum	Ascomycota	Lecanoromycetes	Agyriales	Agyriaceae	Trapeliopsis	Trapeliopsis granulosa (Hoffm.) Lumbsch	Einar Timdal		2011-11-27	Reidar Haugan	Norway	Oslo	Oslo	Steep hill between Manglerudhallen and lake Ostensjovannet	59.8962	10.8289		370	370			Apothecia	Barcode of Life Datasystems	Creative Commons - Share Alike	en
OLICH568-13	OLICH568-13	O-DFL-11147	O-L-170698		DNA Barcode	University of Oslo, Natural History Museum	Ascomycota	Lecanoromycetes	Agyriales	Agyriaceae	Trapeliopsis	Trapeliopsis granulosa (Hoffm.) Lumbsch	Einar Timdal		2011-06-30	Einar Timdal	Norway	Finnmark	Karasjok	along river Anarjohka, 2 km N of Jargastat	69.1784	25.7066		170	170			Apothecia	Barcode of Life Datasystems	Creative Commons - Share Alike	en
OLICH601-13	OLICH601-13	O-DFL-12219	BG-L-92492		DNA Barcode	University of Bergen, Natural History Collections	Ascomycota	Lecanoromycetes	Lecanorales	Micareaceae	Protomicarea	Protomicarea limosa (Ach.) Hafellner	Tor Tonsberg		2010-09-12	Tor Tonsberg	Norway	Nordland	Grane	W of Tomasvatnet, along the gravel road to Berntvoll	65.1591	13.4046		360	360			Apothecia	Barcode of Life Datasystems	Creative Commons - Share Alike	en
OLICH614-13	OLICH614-13	O-DFL-11162	O-L-174042		DNA Barcode	University of Oslo, Natural History Museum	Ascomycota	Lecanoromycetes	Lecanorales	Catillariaceae	Toninia	Toninia aromatica (Turner ex Sm.) A. Massal.	Einar Timdal		2011-08-14	Reidar Haugan	Norway	Nordland	Bindal	Sneringsvika	65.0768	12.0516		5	5			Apothecia	Barcode of Life Datasystems	Creative Commons - Share Alike	en
OLICH627-13	OLICH627-13	O-DFL-11175	O-L-148945		DNA Barcode	University of Oslo, Natural History Museum	Ascomycota	Lecanoromycetes	Lecanorales	Porpidiaceae	Mycobilimbia	Mycobilimbia fissuriseda (Poelt) Poelt & Hafel	Einar Timdal		2005-08-02	Einar Timdal	Norway	Oppland	Dovre	Grimsdalen, Storberget	62.063	9.61126		1025	1025			Apothecia	Barcode of Life Datasystems	Creative Commons - Share Alike	en
OLICH630-13	OLICH630-13	O-DFL-11178	O-L-19936		DNA Barcode	University of Oslo, Natural History Museum	Ascomycota	Lecanoromycetes	Lecanorales	Porpidiaceae	Bilimbia	Bilimbia lobulata (Sommerf.) Hafellner & Coppins	Einar Timdal		1995-07-06	Reidar Haugan, Einar Timdal	Norway	Oppland	Vaga	hillside above Visdal nerigard	61.8739	9.0114		760	760			Apothecia	Barcode of Life Datasystems	Creative Commons - Share Alike	en
OLICH641-13	OLICH641-13	O-DFL-11189	O-L-184389		DNA Barcode	University of Oslo, Natural History Museum	Ascomycota	Lecanoromycetes	Lecanorales	Catillariaceae	Toninia	Toniniopsis verrucarioides (Nyl.) Kistenich et al.	Einar Timdal		2013-06-30	Mika Bendiksby, Reidar Haugan, Einar Timdal	Norway	Oppland	Vaga	hill E of Svarthamarbekken	61.8692	8.9883		720	720			Apothecia	Barcode of Life Datasystems	Creative Commons - Share Alike	en
OLICH870-13	OLICH870-13	O-DFL-11413	O-L-184419		DNA Barcode	University of Oslo, Natural History Museum	Ascomycota	Lecanoromycetes	Lecanorales	Acarosporaceae	Acarospora	Acarospora wahlenbergii Magnusson	Einar Timdal	Steep, S-facing rock wall in the alpine region	2013-07-11	Einar Timdal	Norway	Telemark	Vinje	Mt Kreklingdyrnuten	59.7959	7.27056		1050	1050			Thallus	Barcode of Life Datasystems	Creative Commons - Share Alike	en
OLICH023-11	OLICH023-11	O-DFL-11774	O-L-163373		DNA Barcode	University of Oslo, Natural History Museum	Ascomycota	Lecanoromycetes	Rhizocarpales	Rhizocarpaceae	Rhizocarpon	Rhizocarpon bolanderi (Tuck.) Herre	Einar Timdal		2010-07-28	Einar Timdal	Norway	Aust-Agder	Valle	Hallandsfossen	59.1906	7.5216		300	300		Chemistry: norstictic acid (trace), stictic acid (major)	Thallus	Barcode of Life Datasystems	Creative Commons - Share Alike	en
OLICH034-11	OLICH034-11	O-DFL-11785	O-L-165477		DNA Barcode	University of Oslo, Natural History Museum	Ascomycota	Lecanoromycetes	Rhizocarpales	Rhizocarpaceae	Rhizocarpon	Rhizocarpon subgeminatum Eitner	Einar Timdal		2010-07-11	Reidar Haugan	Norway	Sor-Trondelag	Agdenes	Bakken, shore of Verrafjorden	63.5378	9.5778		5	5		Chemistry: barbatic acid		Barcode of Life Datasystems	Creative Commons - Share Alike	en
OLICH1065-14	OLICH1065-14	O-DFL-12228	BG-L-96170		DNA Barcode	University of Bergen, Natural History Collections	Ascomycota	Lecanoromycetes	Lecanorales	Lecideaceae	Lecidea	Lecidea leucothallina Arnold	Einar Timdal		2013-06-30	Tor Tonsberg	Norway	Oppland	Lom	Breidsaeterdalen, N of Krossbu, E and uphill from road	61.596	8.041					Chemistry: pannarin (thallus)		Barcode of Life Datasystems	Creative Commons - Share Alike	en
OLICH1085-14	OLICH1085-14	O-DFL-11554	O-L-131761		DNA Barcode	University of Oslo, Natural History Museum	Ascomycota	Lecanoromycetes	Lecanorales	Micareaceae	Protomicarea	Protomicarea limosa (Ach.) Hafellner	Reidar Haugan		2004-08-13	Reidar Haugan	Norway	Hedmark	Amot	Along road W of Storasen	61.429	11.447		755	755				Barcode of Life Datasystems	Creative Commons - Share Alike	en
OLICH1105-14	OLICH1105-14	O-DFL-11574	O-L-164598		DNA Barcode	University of Oslo, Natural History Museum	Ascomycota	Lecanoromycetes	Lecanorales	Porpidiaceae	Mycobilimbia	Mycobilimbia epixanthoides (Nyl.) Vitik. et al.	Einar Timdal		2006-10-14	Jon T. Klepsland	Norway	Hedmark	Stor-Elvdal	Etarmyrbekken	61.315	11.203		460	460				Barcode of Life Datasystems	Creative Commons - Share Alike	en
OLICH1111-14	OLICH1111-14	O-DFL-11580	O-L-180158		DNA Barcode	University of Oslo, Natural History Museum	Ascomycota	Lecanoromycetes	Lecanorales	Porpidiaceae	Mycobilimbia	Mycobilimbia pilularis (Körber) Hafellner	Einar Timdal		2012-05-09	Bjoern Norden, John Bjarne Jordal	Norway	More og Romsdal	Sunndal	Under Mulvikknuten	62.864	8.417							Barcode of Life Datasystems	Creative Commons - Share Alike	en
OLICH1364-14	OLICH1364-14	O-DFL-2700	O-L-151129		DNA Barcode	University of Oslo, Natural History Museum	Ascomycota	Lecanoromycetes	Lecanorales	Cladoniaceae	Pycnothelia	Pycnothelia papillaria (Ehrh.) Duf.	Einar Timdal		2006-11-18	Jon T. Klepsland	Norway	Aust-Agder	Birkenes	Jabrumyrane N	58.559	8.186		215	215		Chemistry: atranorin, lichesterinic acid		Barcode of Life Datasystems	Creative Commons - Share Alike	en
OLICH1406-14	OLICH1406-14	O-DFL-2721	O-L-184298		DNA Barcode	University of Oslo, Natural History Museum	Ascomycota	Lecanoromycetes	Lecanorales	Parmeliaceae	Vulpicida	Vulpicida juniperinus (L.) J.-E. Mattsson & M. J. Lai	Einar Timdal		2013-06-28	Mika Bendiksby, Reidar Haugan, Einar Timdal	Norway	Oppland	Lom	S slope of Mt Juvasshoe	61.674	8.37		1850	1850				Barcode of Life Datasystems	Creative Commons - Share Alike	en
OLICH1419-14	OLICH1419-14	O-DFL-2707	O-L-186030		DNA Barcode	University of Oslo, Natural History Museum	Ascomycota	Lecanoromycetes	Teloschistales	Physciaceae	Anaptychia	Anaptychia ciliaris (L.) Körber	Einar Timdal		2012-04-04	Jon T. Klepsland	Norway	Aust-Agder	Evje og Hornnes	Mykleasen S	58.59	7.874		480	480				Barcode of Life Datasystems	Creative Commons - Share Alike	en
OLICH1420-14	OLICH1420-14	O-DFL-2750	O-L-186036		DNA Barcode	University of Oslo, Natural History Museum	Ascomycota	Lecanoromycetes	Lecanorales	Cladoniaceae	Cladonia	Cladonia caespiticia (Pers.) Flörke	Einar Timdal		2012-04-28	Jon T. Klepsland	Norway	Ostfold	Hvaler	Homlungen N	59.02	11.026		23	23				Barcode of Life Datasystems	Creative Commons - Share Alike	en
OLICH144-11	OLICH144-11	O-DFL-11893	O-L-142025		DNA Barcode	University of Oslo, Natural History Museum	Ascomycota	Lecanoromycetes	Lecanorales	Lecideaceae	Bryobilimbia	Bryobilimbia diapensiae (Th.Fr.) Fryday et al.	Reidar Haugan		2004-07-31	Reidar Haugan	Norway	Sor-Trondelag	Oppdal	Setaldalen, S of Satalsjoen	62.41	9.9938		1200	1200				Barcode of Life Datasystems	Creative Commons - Share Alike	en
OLICH1485-14	OLICH1485-14	O-DFL-2752	O-L-194457		DNA Barcode	University of Oslo, Natural History Museum	Ascomycota	Lecanoromycetes	Lecanorales	Parmeliaceae	Cetraria	Cetraria odontella (Ach.) Ach.	Einar Timdal		2012-06-02	Tom H. Hofton	Norway	Buskerud	Sigdal	Ovstevatn E	60.206	9.19		880	880				Barcode of Life Datasystems	Creative Commons - Share Alike	en
OLICH1507-14	OLICH1507-14	O-DFL-2814	O-L-195523		DNA Barcode	University of Oslo, Natural History Museum	Ascomycota	Lecanoromycetes	Teloschistales	Physciaceae	Buellia	Buellia epigaea (Pers.) Tuck.	Einar Timdal		2014-06-30	Einar Timdal	Norway	Finnmark	Nesseby	Mortensnes, Storfjellet	70.132	29.034		120	120				Barcode of Life Datasystems	Creative Commons - Share Alike	en
OLICH1537-14	OLICH1537-14	O-DFL-2842	O-L-195601		DNA Barcode	University of Oslo, Natural History Museum	Ascomycota	Lecanoromycetes	Lecanorales	Catillariaceae	Toninia	Toninia nordlandica Th. Fr.	Einar Timdal		2014-07-05	Einar Timdal	Norway	Finnmark	Porsanger	Borselv, 1 km E of Rautakoppa	70.313	25.491		10	10				Barcode of Life Datasystems	Creative Commons - Share Alike	en
OLICH1591-14	OLICH1591-14	O-DFL-2406	O-L-195719		DNA Barcode	University of Oslo, Natural History Museum	Ascomycota	Lecanoromycetes	Umbilicariales	Umbilicariaceae	Umbilicaria	Umbilicaria proboscidea (L.) Schrader	Hakon Holien		2014-06-30	Hakon Holien	Norway	Finnmark	Vadso	Klubben	70.117	29.198		60	60				Barcode of Life Datasystems	Creative Commons - Share Alike	en
OLICH1638-14	OLICH1638-14	O-DFL-2453	O-L-195766		DNA Barcode	University of Oslo, Natural History Museum	Ascomycota	Lecanoromycetes	Umbilicariales	Umbilicariaceae	Umbilicaria	Umbilicaria deusta (L.) Baumg.	Einar Timdal		2014-07-04	Einar Timdal	Norway	Finnmark	Sor-Varanger	hill W of Storsand	70.006	29.374		35	35				Barcode of Life Datasystems	Creative Commons - Share Alike	en
OLICH1646-14	OLICH1646-14	O-DFL-2461	O-L-195774		DNA Barcode	University of Oslo, Natural History Museum	Ascomycota	Lecanoromycetes	Lecanorales	Cladoniaceae	Cladonia	Cladonia rangiferina (L.) Weber ex F. H. Wigg.	Einar Timdal		2014-07-07	Einar Timdal	Norway	Troms	Kafjord	Sabetjohka	69.395	21.037		630	630				Barcode of Life Datasystems	Creative Commons - Share Alike	en
OLICH1676-14	OLICH1676-14	O-DFL-2491	O-L-195804		DNA Barcode	University of Oslo, Natural History Museum	Ascomycota	Lecanoromycetes	Umbilicariales	Umbilicariaceae	Umbilicaria	Umbilicaria crustulosa (Ach.) Frey	Einar Timdal		2014-07-23	Einar Timdal	Norway	Hordaland	Odda	Haukelifjell, Dyrskar	59.846	7.062		1050	1050				Barcode of Life Datasystems	Creative Commons - Share Alike	en
OLICH1693-14	OLICH1693-14	O-DFL-2508	O-L-195848		DNA Barcode	University of Oslo, Natural History Museum	Ascomycota	Lecanoromycetes	Lecanorales	Peltigeraceae	Peltigera	Peltigera malacea (Ach.) Funck	Reidar Haugan		2014-06-30	Reidar Haugan	Norway	Finnmark	Nesseby	Meskelven	70.177	28.68		30	30				Barcode of Life Datasystems	Creative Commons - Share Alike	en
OLICH1711-14	OLICH1711-14	O-DFL-2524	O-L-195866		DNA Barcode	University of Oslo, Natural History Museum	Ascomycota	Lecanoromycetes	Lecanorales	Cladoniaceae	Cladonia	Cladonia arbuscula (Wallr.) Flot.	Zuzana Pleskova		2014-07-01	Alica Kosuthova	Norway	Finnmark	Vardo	Skagodden	70.404	31.07		15	15				Barcode of Life Datasystems	Creative Commons - Share Alike	en
OLICH1751-14	OLICH1751-14	O-DFL-2566	O-L-195906		DNA Barcode	University of Oslo, Natural History Museum	Ascomycota	Lecanoromycetes	Lecanorales	Cladoniaceae	Cladonia	Cladonia bellidiflora (Ach.) Schaer.	Einar Timdal		2014-07-04	Alica Kosuthova	Norway	Finnmark	Nesseby	Gii`sagai`sa, between Karlebotn and Reppen	70.102	28.62		80	80				Barcode of Life Datasystems	Creative Commons - Share Alike	en
OLICH1779-14	OLICH1779-14	O-DFL-2594	O-L-195934		DNA Barcode	University of Oslo, Natural History Museum	Ascomycota	Lecanoromycetes	Lecanorales	Parmeliaceae	Parmeliopsis	Parmeliopsis ambigua (Wulfen) Nyl.	Einar Timdal		2014-06-30	Einar Timdal	Norway	Finnmark	Vadso	Klubben	70.117	29.208		60	60				Barcode of Life Datasystems	Creative Commons - Share Alike	en
OLICH1781-14	OLICH1781-14	O-DFL-2596	O-L-195936		DNA Barcode	University of Oslo, Natural History Museum	Ascomycota	Lecanoromycetes	Umbilicariales	Umbilicariaceae	Umbilicaria	Umbilicaria proboscidea (L.) Schrader	Ana Maria Millanes		2014-06-30	Ana Millanes	Norway	Finnmark	Vadso	Klubben	70.116	29.197		60	60				Barcode of Life Datasystems	Creative Commons - Share Alike	en
OLICH1855-14	OLICH1855-14	O-DFL-2670	O-L-196010		DNA Barcode	University of Oslo, Natural History Museum	Ascomycota	Lecanoromycetes	Lecanorales	Ramalinaceae	Ramalina	Ramalina siliquosa (Hudson) A.L. Sm.	Reidar Haugan		2014-08-07	Reidar Haugan	Norway	Sor-Trondelag	Orland	Krakvag, Krakoya	63.638	9.313		13	13		Chemistry: protocetraric acid (minor), salazinic acid (major), usnic acid (trace)		Barcode of Life Datasystems	Creative Commons - Share Alike	en
OLICH1930-15	OLICH1930-15	O-DFL-1484	O-L-196371		DNA Barcode	University of Oslo, Natural History Museum	Ascomycota	Lecanoromycetes	Lecanorales	Peltigeraceae	Peltigera	Peltigera collina (Ach.) Schrad.	Einar Timdal	On rock wall in the low alpine region	2014-09-04	Einar Timdal	Norway	Sor-Trondelag	Oppdal	hill S of Kongsvoll	62.301	9.608		970	970			Thallus	Barcode of Life Datasystems	Creative Commons - Share Alike	en
OLICH2025-15	OLICH2025-15	O-DFL-1674	O-L-168088		DNA Barcode	University of Oslo, Natural History Museum	Ascomycota	Lecanoromycetes	Lecanorales	Nephromataceae	Nephroma	Nephroma laevigatum Ach.	Einar Timdal	On deciduous tree in humid N-facing spruce forest	2010-09-14	Harald Bratli	Norway	Nord-Trondelag	Meraker	West of Langneset	63.456	11.561		95	95			Apothecia	Barcode of Life Datasystems	Creative Commons - Share Alike	en
OLICH2036-15	OLICH2036-15	O-DFL-1686	O-L-196491		DNA Barcode	University of Oslo, Natural History Museum	Ascomycota	Lecanoromycetes	Lecanorales	Nephromataceae	Nephroma	Nephroma helveticum Ach.	Einar Timdal		2013-09-10	Tom H. Hofton	Norway	Buskerud	Nes	Gardnosberget	60.644	9.042		304	304		Chemistry: triterpenoids	Apothecia	Barcode of Life Datasystems	Creative Commons - Share Alike	en
OLICH2038-15	OLICH2038-15	O-DFL-1688	O-L-175024		DNA Barcode	University of Oslo, Natural History Museum	Ascomycota	Lecanoromycetes	Lecanorales	Nephromataceae	Nephroma	Nephroma laevigatum Ach.	Einar Timdal		2010-06-13	Jon T. Klepsland	Norway	Sogn og Fjordane	Vik	Risjuv	61.156	6.668		220	220		Chemistry: pigments, triterpenoid	Apothecia and thallus	Barcode of Life Datasystems	Creative Commons - Share Alike	en
OLICH2116-15	OLICH2116-15	O-DFL-1861	O-L-197920		DNA Barcode	University of Oslo, Natural History Museum	Ascomycota	Lecanoromycetes	Peltigerales	Lobariaceae	Pseudocyphellaria	Pseudocyphellaria citrina (Gyeln.) Lücking, Moncada & S. Stenroos	Einar Timdal		2013-05-28	Jon T. Klepsland	Norway	Nord-Trondelag	Grong	Homo NW (Rottesdalen)	64.448	12.309		45	45			Apothecia	Barcode of Life Datasystems	Creative Commons - Share Alike	en
OLICH2163-15	OLICH2163-15	O-DFL-1908	O-L-175004		DNA Barcode	University of Oslo, Natural History Museum	Ascomycota	Lecanoromycetes	Lecanorales	Sphaerophoraceae	Bunodophoron	Bunodophoron melanocarpum (Sw.) Wedin	Einar Timdal		2010-06-11	Jon T. Klepsland	Norway	Sogn og Fjordane	Gulen	Brossvikvatnet S	61.044	5.119		70	70			Apothecia	Barcode of Life Datasystems	Creative Commons - Share Alike	en
OLICH2197-15	OLICH2197-15	O-DFL-1562	O-L-195825		DNA Barcode	University of Oslo, Natural History Museum	Ascomycota	Lecanoromycetes	Lecanorales	Parmeliaceae	Bryoria	Bryoria simplicior (Vain.) Brodo & D. Hawksw.	Einar Timdal	On Betula tortuosa in subalpine birch forest	2014-07-30	Einar Timdal	Norway	Buskerud	Sigdal	hill between lakes Kvelvsavannet and Nedre Sandvann	60.31	9.299		970	970			Thallus	Barcode of Life Datasystems	Creative Commons - Share Alike	en
OLICH2222-15	OLICH2222-15	O-DFL-1587	O-L-196292		DNA Barcode	University of Oslo, Natural History Museum	Ascomycota	Lecanoromycetes	Lecanorales	Parmeliaceae	Evernia	Evernia prunastri (L.) Ach.	Einar Timdal	On Betula in churchyard	2014-08-09	Siri Rui, Einar Timdal	Norway	Vestfold	Tjome	Tjome church	59.114	10.392		5	5			Thallus	Barcode of Life Datasystems	Creative Commons - Share Alike	en
OLICH2238-15	OLICH2238-15	O-DFL-1603	O-L-196308		DNA Barcode	University of Oslo, Natural History Museum	Ascomycota	Lecanoromycetes	Lecanorales	Cladoniaceae	Cladonia	Cladonia furcata (Hudson) Schrader	Einar Timdal	On the ground in spruce forest	2014-08-10	Einar Timdal	Norway	Akershus	Enebakk	650 m NE of Durud	59.761	11.015		200	200			Thallus	Barcode of Life Datasystems	Creative Commons - Share Alike	en
OLICH2244-15	OLICH2244-15	O-DFL-1609	O-L-196314		DNA Barcode	University of Oslo, Natural History Museum	Ascomycota	Lecanoromycetes	Lecanorales	Parmeliaceae	Alectoria	Alectoria nigricans (Ach.) Nyl.	Einar Timdal	On the ground in exposed, alpine heath (Empetrum)	2014-08-15	Siri Rui, Einar Timdal	Norway	Buskerud	Sigdal	hill NE of lake Nedre Sandvatn	60.312	9.317		1020	1020			Thallus	Barcode of Life Datasystems	Creative Commons - Share Alike	en
OLICH2251-15	OLICH2251-15	O-DFL-1616	O-L-196321		DNA Barcode	University of Oslo, Natural History Museum	Ascomycota	Lecanoromycetes	Lecanorales	Cladoniaceae	Cladonia	Cladonia gracilis (L.) Willd.	Einar Timdal	On the ground in alpine heath	2014-08-16	Siri Rui, Einar Timdal	Norway	Buskerud	Sigdal	Langevassasen	60.309	9.312		970	970			Thallus	Barcode of Life Datasystems	Creative Commons - Share Alike	en
OLICH2258-15	OLICH2258-15	O-DFL-1623	O-L-196328		DNA Barcode	University of Oslo, Natural History Museum	Ascomycota	Lecanoromycetes	Teloschistales	Physciaceae	Physconia	Physconia enteroxantha (Nyl.) Poelt	Einar Timdal	On the trunk of Sorbus	2014-08-23	Siri Rui, Einar Timdal	Norway	Akershus	Asker	Heggedal church	59.786	10.437		110	110			Thallus	Barcode of Life Datasystems	Creative Commons - Share Alike	en
OLICH2259-15	OLICH2259-15	O-DFL-1624	O-L-196330		DNA Barcode	University of Oslo, Natural History Museum	Ascomycota	Lecanoromycetes	Teloschistales	Physciaceae	Phaeophyscia	Phaeophyscia orbicularis (Neck.) Moberg	Einar Timdal	On Malus in garden	2014-08-23	Siri Rui, Einar Timdal	Norway	Akershus	Asker	Leangkollen Hotel	59.832	10.465		80	80			Apothecia	Barcode of Life Datasystems	Creative Commons - Share Alike	en
OLICH2296-15	OLICH2296-15	O-DFL-1756	O-L-147725		DNA Barcode	University of Oslo, Natural History Museum	Ascomycota	Eurotiomycetes	Verrucariales	Verrucariaceae	Dermatocarpon	Dermatocarpon meiophyllizium Vain.	Einar Timdal		2006-07-02	Bjorn Petter Lofall	Norway	Ostfold	Valer	Islet S of Ostenrodoya	59.391	10.861		25	25			Thallus	Barcode of Life Datasystems	Creative Commons - Share Alike	en
OLICH2424-16	OLICH2424-16	O-DFL-3910	O-L-200836		DNA Barcode	University of Oslo, Natural History Museum	Ascomycota	Arthoniomycetes	Arthoniales	Roccellaceae	Lecanactis	Lecanactis abietina (Ach.) Körber	Einar Timdal	On trunk of Picea abies in Alnus glutinosa swamp	2015-05-06	Sonja Kistenich, Einar Timdal	Sweden	Sodermanland		Harskaerrsmossen near Braennkaerr	58.878	16.276		80	80			Apothecia	Barcode of Life Datasystems	Creative Commons - Share Alike	en
OLICH2502-16	OLICH2502-16	O-DFL-3703	O-L-198948		DNA Barcode	University of Oslo, Natural History Museum	Ascomycota	Lecanoromycetes	Pertusariales	Pertusariaceae	Pertusaria	Pertusaria pertusa (Weigel) Tuck.	Einar Timdal	On deciduous tree in city park	2015-01-03	Einar Timdal	Norway	Vestfold	Larvik	Stavern, Fredriksvern	58.997	10.038		5	5			Thallus	Barcode of Life Datasystems	Creative Commons - Share Alike	en
OLICH2508-16	OLICH2508-16	O-DFL-3709	O-L-200857		DNA Barcode	University of Oslo, Natural History Museum	Ascomycota	Lecanoromycetes	Lecanorales	Cladoniaceae	Cladonia	Cladonia cornuta (L.) Hoffm.	Einar Timdal	On soil on the churchyard rock wall	2015-02-14	Einar Timdal	Norway	Hedmark	Kongsvinger	Vinger church	60.195	12.009		190	190			Thallus	Barcode of Life Datasystems	Creative Commons - Share Alike	en
OLICH2514-16	OLICH2514-16	O-DFL-3715	O-L-200862		DNA Barcode	University of Oslo, Natural History Museum	Ascomycota	Lecanoromycetes	Lecanorales	Peltigeraceae	Peltigera	Peltigera horizontalis (Huds.) Baumg.	Einar Timdal	Moss-covered rock in deciduous forest	2015-05-06	Sonja Kistenich, Einar Timdal	Sweden	Sodermanland		W end of lake Lake Storsjoen, N of the farm Soergoelet	58.902	16.244		60	60			Apothecia	Barcode of Life Datasystems	Creative Commons - Share Alike	en
OLICH2594-16	OLICH2594-16	O-DFL-3795	O-L-190787		DNA Barcode	University of Oslo, Natural History Museum	Ascomycota	Lecanoromycetes	Lecanorales	Mycoblastaceae	Tephromela	Tephromela grumosa (Pers.) Hafellner & Cl. Roux	Einar Timdal	Large boulder in boulderscree	2013-06-28	Mika Bendiksby, Reidar Haugan, Einar Timdal	Norway	Oppland	Lom	Runningsgrende, Klypa	61.724	8.261		730	730		Chemistry: atranorin, lichesterinic acid	Thallus	Barcode of Life Datasystems	Creative Commons - Share Alike	en
OLICH2634-16	OLICH2634-16	O-DFL-3835	O-L-200604		DNA Barcode	University of Oslo, Natural History Museum	Ascomycota	Lecanoromycetes	Lecanorales	Parmeliaceae	Usnea	Usnea fragilescens Hav. ex Lynge	Einar Timdal		2014-08-13	Jon T. Klepsland	Norway	Rogaland	Sokndal	Lauvas, Ovre	58.329	6.307		140	140			Thallus	Barcode of Life Datasystems	Creative Commons - Share Alike	en
OLICH2670-16	OLICH2670-16	O-DFL-5113	O-L-201305		DNA Barcode	University of Oslo, Natural History Museum	Ascomycota	Lecanoromycetes	Umbilicariales	Umbilicariaceae	Umbilicaria	Umbilicaria nylanderiana (Zahlbr.) H. Magn.	Einar Timdal	On the churchyard rock wall	2015-08-02	M. S. Dahl, Sonja Kistenich, Einar Timdal, A. K. Toreskaas	Norway	Hedmark	Alvdal	Alvdal church	62.1091	10.63	10	500	500			Thallus	Barcode of Life Datasystems	Creative Commons - Share Alike	en
OLICH2763-16	OLICH2763-16	O-DFL-5206	O-L-201255		DNA Barcode	University of Oslo, Natural History Museum	Ascomycota	Lecanoromycetes	Lecanorales	Peltigeraceae	Peltigera	Peltigera scabrosella Holt.-Hartw.	Einar Timdal	On boulder	2015-08-04	Mika Bendiksby et al.	Norway	Nord-Trondelag	Steinkjer	Mokk, Mt Gruvfjellet	63.9666	12.1346		480	480			Thallus	Barcode of Life Datasystems	Creative Commons - Share Alike	en
OLICH3231-16	OLICH3231-16	O-DFL-5675	O-L-202999		DNA Barcode	University of Oslo, Natural History Museum	Ascomycota	Lecanoromycetes	Lecanorales	Parmeliaceae	Parmelina	Parmelina pastillifera (Harm.) Hale	Einar Timdal	On bark of branch of old Picea abies near mire	2006-06-22	Helge Fjeldstad, Geir Gaarder	Norway	Hordaland	Etne	Taraldsoy	59.7172	5.84569	9					Thallus	Barcode of Life Datasystems	Creative Commons - Share Alike	en
OLICH3233-16	OLICH3233-16	O-DFL-5677	O-L-184585		DNA Barcode	University of Oslo, Natural History Museum	Ascomycota	Lecanoromycetes	Lecanorales	Parmeliaceae	Xanthoparmelia	Xanthoparmelia tinctina (Maheu & A. Gillet) Hale	Einar Timdal	Old wall in mining area	2012-06-04	Einar Timdal	Sweden		Bohuslaen	Lindoe, Tunnekilen	58.7866	11.1425	926	3	3			Thallus	Barcode of Life Datasystems	Creative Commons - Share Alike	en
OLICH3254-16	OLICH3254-16	O-DFL-5698	O-L-200506		DNA Barcode	University of Oslo, Natural History Museum	Ascomycota	Lecanoromycetes	Lecanorales	Ramalinaceae	Lecania	Lecania aipospila (Wahlenb.) Th. Fr.	Einar Timdal		2014-07-03	Jon T. Klepsland	Norway	Finnmark	Vadso	Navarsodden	70.0129	27.9441	5	5	5			Apothecia	Barcode of Life Datasystems	Creative Commons - Share Alike	en
OLICH3273-16	OLICH3273-16	O-DFL-5717	O-L-200758		DNA Barcode	University of Oslo, Natural History Museum	Ascomycota	Lecanoromycetes	Lecanorales	Parmeliaceae	Alectoria	Alectoria sarmentosa (Ach.) Ach.	Einar Timdal		2014-10-20	Steinar Vatne	Norway	Sor-Trondelag	Orkdal	Neverasen	63.239	9.79971	10	220	220			Apothecia	Barcode of Life Datasystems	Creative Commons - Share Alike	en
OLICH357-13	OLICH357-13	O-DFL-12195	O-L-165163		DNA Barcode	University of Oslo, Natural History Museum	Ascomycota	Lecanoromycetes	Lecanorales	Ramalinaceae	Japewia	Japewia tornoensis (Nyl.) Tønsberg	Jon T Klepsland		2009-10-18	Jon T. Klepsland	Norway	Buskerud	Ovre eiker	Urdsdokka S	59.8262	9.74755		590	590				Barcode of Life Datasystems	Creative Commons - Share Alike	en
OLICH3827-17	OLICH3827-17	O-DFL-7287	O-L-207991	O-L--207991	DNA Barcode	University of Oslo, Natural History Museum	Ascomycota	Lecanoromycetes	Teloschistales	Physciaceae	Acolium	Acolium inquinans (Sm.) A.Massal.	Reidar Haugan		2014-08-26	Reidar Haugan	Norway	Hedmark	Amot	Slemdalen, Halasbukjolen	61.4353	11.6163	9	580	580			Apothecia	Barcode of Life Datasystems	Creative Commons - Share Alike	en
OLICH3829-17	OLICH3829-17	O-DFL-7289	O-L-207989	O-L--207989	DNA Barcode	University of Oslo, Natural History Museum	Ascomycota	Lecanoromycetes	Lecanorales	Parmeliaceae	Flavocetraria	Flavocetraria nivalis (L.) Kärnefelt & A. Thell	Reidar Haugan		2014-08-25	Reidar Haugan	Norway	Hedmark	Amot	Slemdalen, Vestre Burusjoosen	61.4416	11.573	9	600	600			Thallus	Barcode of Life Datasystems	Creative Commons - Share Alike	en
OLICH4056-17	OLICH4056-17	O-DFL-7505	O-L-200631		DNA Barcode	University of Oslo, Natural History Museum	Ascomycota	Lecanoromycetes	Teloschistales	Teloschistaceae	Variospora	Variospora thallincola	Einar Timdal		2014-08-14	Jon T. Klepsland	Norway	Rogaland	Rennesoy	Mastrafjord, Klosteroy	59.1078	5.58772	5	3	3			Apothecia	Barcode of Life Datasystems	Creative Commons - Share Alike	en
OLICH4109-17	OLICH4109-17	O-DFL-7559	O-L-206864		DNA Barcode	University of Oslo, Natural History Museum	Ascomycota	Lecanoromycetes	Lecanorales	Parmeliaceae	Platismatia	Platismatia norvegica (Lynge) W. L. Culb. & C. F. Culb.	Einar Timdal	On steep rock wall by edge of small mire	2017-01-01	Siri Rui, Einar Timdal	Norway	Akershus	Ski	Slettasen	59.8088	10.8681	9	220	220			Thallus	Barcode of Life Datasystems	Creative Commons - Share Alike	en
OLICH4275-17	OLICH4275-17	O-DFL-7725	O-L-208058		DNA Barcode	University of Oslo, Natural History Museum	Ascomycota	Lecanoromycetes	Lecanorales	Cladoniaceae	Cladonia	Cladonia crispata (Ach.) Flotow	Einar Timdal	Among mosses between boulders in boulder field	2017-07-30	Einar Timdal	Norway	Telemark	Vinje	400 m N of Mjolstoyl	59.722	7.58366	9	860	860			Thallus	Barcode of Life Datasystems	Creative Commons - Share Alike	en
OLICH4356-17	OLICH4356-17	O-DFL-7807	O-L-208203		DNA Barcode	University of Oslo, Natural History Museum	Ascomycota	Lecanoromycetes	Lecanorales	Parmeliaceae	Vulpicida	Vulpicida juniperinus (L.) J.-E. Mattsson & M. J. Lai	Einar Timdal	On Juniper branch in subalpine birch forest	2017-08-18	Einar Timdal	Norway	Sor-Trondelag	Roros	along the trail to Christianus Sextus copper mine	62.6833	11.3306	926	830	830			Thallus	Barcode of Life Datasystems	Creative Commons - Share Alike	en
OLICH648-13	OLICH648-13	O-DFL-11196	O-L-184422		DNA Barcode	University of Oslo, Natural History Museum	Ascomycota	Lecanoromycetes	Lecanorales	Psoraceae	Psora	Psora rubiformis (Ach.) Hook.	Einar Timdal		2013-07-11	Einar Timdal	Norway	Hordaland	Odda	S shore of lake Ulevavatnet	59.8493	7.08186		1000	1000			Apothecia	Barcode of Life Datasystems	Creative Commons - Share Alike	en
OLICH649-13	OLICH649-13	O-DFL-11197	O-L-184359		DNA Barcode	University of Oslo, Natural History Museum	Ascomycota	Lecanoromycetes	Lecanorales	Psoraceae	Psora	Psora rubiformis (Ach.) Hook.	Einar Timdal		2013-06-29	Mika Bendiksby, Reidar Haugan, Einar Timdal	Norway	Oppland	Lom	N end of lake Bovertjonnen	61.6585	8.13606		940	940			Apothecia	Barcode of Life Datasystems	Creative Commons - Share Alike	en
OLICH872-13	OLICH872-13	O-DFL-11415	O-L-184688		DNA Barcode	University of Oslo, Natural History Museum	Ascomycota	Lecanoromycetes	Lecanorales	Parmeliaceae	Bryoria	Bryoria implexa (Hoffm.) Brodo & D. Hawksw.	Einar Timdal	On Betula tortuosa in subalpine birch forest	2013-09-29	Siri Rui, Einar Timdal	Norway	Buskerud	Sigdal	hill between lakes Kvelvsavannet and Nedre Sandvann	60.3094	9.29779		970	970		Chemistry: fumarprotocetraric acid	Thallus	Barcode of Life Datasystems	Creative Commons - Share Alike	en
OLICH895-13	OLICH895-13	O-DFL-11438	O-L-158545		DNA Barcode	University of Oslo, Natural History Museum	Ascomycota	Lecanoromycetes	Lecanorales	Stereocaulaceae	Stereocaulon	Stereocaulon symphycheilum I. M. Lamb	Einar Timdal	On exposed, vertical rock wall	2009-09-30	Einar Timdal	Norway	Sor-Trondelag	Holtalen	Eafossen, at the site of Dragas Smelting Works (copper production, in use 1727-1832)	62.8587	11.2127		340	340		Chemistry: atranorin, lobaric acid	Thallus	Barcode of Life Datasystems	Creative Commons - Share Alike	en
OLICH909-13	OLICH909-13	O-DFL-11452	O-L-174391		DNA Barcode	University of Oslo, Natural History Museum	Ascomycota	Lecanoromycetes	Lecanorales	Stereocaulaceae	Stereocaulon	Stereocaulon pileatum Ach.	Einar Timdal	Siliceous rock in stone heap	2011-10-17	Harald Bratli, Reidar Haugan	Norway	Oslo	Oslo	N of Ostensjo gard	59.8893	10.8342		125	125		Chemistry: atranorin, lobaric acid	Thallus	Barcode of Life Datasystems	Creative Commons - Share Alike	en
OLICH942-13	OLICH942-13	O-DFL-11485	O-L-184727		DNA Barcode	University of Oslo, Natural History Museum	Ascomycota	Lecanoromycetes	Lecanorales	Parmeliaceae	Arctoparmelia	Arctoparmelia centrifuga (L.) Hale	Einar Timdal	On siliceous rock in low region	2013-09-30	Siri Rui, Einar Timdal	Norway	Buskerud	Sigdal	Sandvassetra	60.3162	9.30238		1010	1010			Apothecia	Barcode of Life Datasystems	Creative Commons - Share Alike	en
OLICH994-13	OLICH994-13	O-DFL-12265	TRH-L-15151		DNA Barcode	University of Trondheim, Museum of Natural History and Archeology	Ascomycota	Lecanoromycetes	Agyriales	Agyriaceae	Trapeliopsis	Trapeliopsis flexuosa (Fr.) Coppins & P. James	Hakon Holien	On decaying wood (windfall) in spruce forest by ombrotrophic mire	2013-08-29	Hakon Holien	Norway	Nord-Trondelag	Meraker	N of Sulamoen, by river Litlaa	63.571	11.9397		440	440				Barcode of Life Datasystems	Creative Commons - Share Alike	en
OLICH1108-14	OLICH1108-14	O-DFL-11577	O-L-149055		DNA Barcode	University of Oslo, Natural History Museum	Ascomycota	Lecanoromycetes	Lecanorales	Porpidiaceae	Mycobilimbia	Mycobilimbia epixanthoides (Nyl.) Vitik. et al.	Einar Timdal		2007-04-05	Einar Timdal	Norway	Telemark	Tokke	WSW of Omdal	59.478	7.96		220	220		Chemistry: no lichen substances		Barcode of Life Datasystems	Creative Commons - Share Alike	en
OLICH1121-14	OLICH1121-14	O-DFL-11590	O-L-164904		DNA Barcode	University of Oslo, Natural History Museum	Ascomycota	Lecanoromycetes	Lecanorales	Porpidiaceae	Mycobilimbia	Mycobilimbia carneoalbida (Müll. Arg.) S. Ekman & Printzen	Einar Timdal		2009-08-07	Jon T. Klepsland	Norway	Troms	Malselv	Iselva (W of Brunessetra)	68.939	18.894		260	260				Barcode of Life Datasystems	Creative Commons - Share Alike	en
OLICH1126-14	OLICH1126-14	O-DFL-11595	O-L-159489		DNA Barcode	University of Oslo, Natural History Museum	Ascomycota	Lecanoromycetes	Lecanorales	Porpidiaceae	Mycobilimbia	Mycobilimbia pilularis (Körber) Hafellner	Hakon Holien		2009-04-07	Anders Breili	Norway	Sogn og Fjordane	Eid	Hundvik, above	61.886	5.92		280	280				Barcode of Life Datasystems	Creative Commons - Share Alike	en
OLICH1397-14	OLICH1397-14	O-DFL-2390	O-L-176890		DNA Barcode	University of Oslo, Natural History Museum	Ascomycota	Lecanoromycetes	Lecanorales	Parmeliaceae	Hypotrachyna	Hypotrachyna laevigata (Sm.) Hale	Einar Timdal		2011-05-30	Jon T. Klepsland	Norway	Rogaland	Sokndal	Sletna NV	58.326	6.302		135	135				Barcode of Life Datasystems	Creative Commons - Share Alike	en
OLICH1608-14	OLICH1608-14	O-DFL-2423	O-L-195736		DNA Barcode	University of Oslo, Natural History Museum	Ascomycota	Lecanoromycetes	Teloschistales	Physciaceae	Anaptychia	Anaptychia ciliaris (L.) Körber	Goeran Thor		2014-07-01	G. Thor	Norway	Finnmark	Vardo	Bukkemoltangen	70.426	30.757		35	35				Barcode of Life Datasystems	Creative Commons - Share Alike	en
OLICH1654-14	OLICH1654-14	O-DFL-2469	O-L-195782		DNA Barcode	University of Oslo, Natural History Museum	Ascomycota	Lecanoromycetes	Teloschistales	Teloschistaceae	Xanthoria	Xanthoria parietina (L.) Beltr.	Einar Timdal		2014-07-22	Einar Timdal	Norway	Telemark	Vinje	Grungedal, Rui	59.71	7.77		550	550				Barcode of Life Datasystems	Creative Commons - Share Alike	en
OLICH1655-14	OLICH1655-14	O-DFL-2470	O-L-195783		DNA Barcode	University of Oslo, Natural History Museum	Ascomycota	Lecanoromycetes	Teloschistales	Physciaceae	Physcia	Physcia aipolia (Ehrh. ex Humb.) Fürnr.	Einar Timdal		2014-07-22	Einar Timdal	Norway	Telemark	Vinje	Grungedal, Rui	59.709	7.77		550	550				Barcode of Life Datasystems	Creative Commons - Share Alike	en
OLICH1687-14	OLICH1687-14	O-DFL-2502	O-L-195842		DNA Barcode	University of Oslo, Natural History Museum	Ascomycota	Lecanoromycetes	Lecanorales	Lecanoraceae	Calvitimela	Calvitimela livida Haugan & Timdal	Einar Timdal		2014-06-30	Einar Timdal	Norway	Finnmark	Vadso	Klubben	70.117	29.2		60	60		Chemistry: atranorin, stictic acid		Barcode of Life Datasystems	Creative Commons - Share Alike	en
OLICH1770-14	OLICH1770-14	O-DFL-2587	O-L-195925		DNA Barcode	University of Oslo, Natural History Museum	Ascomycota	Lecanoromycetes	Umbilicariales	Umbilicariaceae	Umbilicaria	Umbilicaria hyperborea (Ach.) Hoffm.	Reidar Haugan		2014-07-04	Reidar Haugan	Norway	Finnmark	Sor-Varanger	hill W of Storsand	70.006	29.371		35	35				Barcode of Life Datasystems	Creative Commons - Share Alike	en
OLICH1808-14	OLICH1808-14	O-DFL-2623	O-L-195963		DNA Barcode	University of Oslo, Natural History Museum	Ascomycota	Lecanoromycetes	Lecanorales	Cladoniaceae	Cladonia	Cladonia carneola (Fr.) Fr.	Zuzana Pleskova		2014-07-02	Alica Kosuthova	Norway	Finnmark	Batsfjord	Syltefjorddalen, at Slangedalen	70.511	29.721		120	120				Barcode of Life Datasystems	Creative Commons - Share Alike	en
OLICH1826-14	OLICH1826-14	O-DFL-2641	O-L-195981		DNA Barcode	University of Oslo, Natural History Museum	Ascomycota	Lecanoromycetes	Lecanorales	Cladoniaceae	Cladonia	Cladonia cyanipes (Sommerf.) Nyl.	Einar Timdal		2014-07-04	Einar Timdal	Norway	Finnmark	Nesseby	Gii`sagai`sa, between Karlebotn and Reppen	70.101	28.622		80	80				Barcode of Life Datasystems	Creative Commons - Share Alike	en
OLICH1873-14	OLICH1873-14	O-DFL-2348	O-L-196057		DNA Barcode	University of Oslo, Natural History Museum	Ascomycota	Lecanoromycetes	Lecanorales	Parmeliaceae	Parmelia	Parmelia sulcata Taylor	Einar Timdal		2014-06-12	Mika Bendiksby, Siri Rui, Einar Timdal	Norway	Oslo	Oslo	Botanical Garden	59.919	10.773		30	30				Barcode of Life Datasystems	Creative Commons - Share Alike	en
OLICH1878-14	OLICH1878-14	O-DFL-2353	O-L-196062		DNA Barcode	University of Oslo, Natural History Museum	Ascomycota	Lecanoromycetes	Lecanorales	Peltigeraceae	Peltigera	Peltigera "neocanina" Mi?dl. & Lutzoni, nom. inval.	Einar Timdal		2014-06-15	Reidar Haugan, Einar Timdal	Norway	Buskerud	Ringerike	Burudasen	60.131	10.306		140	140				Barcode of Life Datasystems	Creative Commons - Share Alike	en
OLICH1889-14	OLICH1889-14	O-DFL-2364	O-L-196073		DNA Barcode	University of Oslo, Natural History Museum	Ascomycota	Lecanoromycetes	Lecanorales	Cladoniaceae	Cladonia	Cladonia pyxidata (L.) Hoffm.	Einar Timdal		2014-06-21	Siri Rui, Einar Timdal	Norway	Oslo	Oslo	Tormodsvei 19B	59.881	10.799		170	170				Barcode of Life Datasystems	Creative Commons - Share Alike	en
OLICH1897-14	OLICH1897-14	O-DFL-2373	O-L-196081		DNA Barcode	University of Oslo, Natural History Museum	Ascomycota	Lecanoromycetes	Teloschistales	Teloschistaceae	Xanthoria	Xanthoria parietina (L.) Beltr.	Einar Timdal		2014-06-24	Mika Bendiksby, Siri Rui, Einar Timdal	Norway	Oslo	Oslo	Botanical Garden	59.919	10.769		25	25				Barcode of Life Datasystems	Creative Commons - Share Alike	en
OLICH1905-15	OLICH1905-15	O-DFL-1458	O-L-196345		DNA Barcode	University of Oslo, Natural History Museum	Ascomycota	Lecanoromycetes	Lecanorales	Parmeliaceae	Bryoria	Bryoria tenuis (E. Dahl) Brodo & D. Hawksw.	Einar Timdal	On mossy, vertical rock wall in the subalpine region	2014-09-03	Einar Timdal	Norway	Sor-Trondelag	Oppdal	Kongsvold	62.303	9.606		900	900			Thallus	Barcode of Life Datasystems	Creative Commons - Share Alike	en
OLICH1923-15	OLICH1923-15	O-DFL-1477	O-L-196364		DNA Barcode	University of Oslo, Natural History Museum	Ascomycota	Lecanoromycetes	Lecanorales	Cladoniaceae	Cladonia	Cladonia amaurocraea (Flörke) Schaerer	Einar Timdal	On rock wall in the low alpine region	2014-09-04	Einar Timdal	Norway	Sor-Trondelag	Oppdal	hill S of Kongsvoll	62.301	9.607		940	940			Thallus	Barcode of Life Datasystems	Creative Commons - Share Alike	en
OLICH1975-15	OLICH1975-15	O-DFL-1529	O-L-200001		DNA Barcode	University of Oslo, Natural History Museum	Ascomycota	Lecanoromycetes	Lecanorales	Cladoniaceae	Pycnothelia	Pycnothelia papillaria (Ehrh.) Duf.	Einar Timdal	On thin soil over weakly inclining rock surface in open pine forest	2014-09-28	Einar Timdal	Norway	Oslo	Oslo	hill Spinnern	59.831	10.909		220	220			Thallus	Barcode of Life Datasystems	Creative Commons - Share Alike	en
OLICH2008-15	OLICH2008-15	O-DFL-1657	O-L-195685		DNA Barcode	University of Oslo, Natural History Museum	Ascomycota	Lecanoromycetes	Lecanorales	Parmeliaceae	Bryoria	Bryoria capillaris (Ach.) Brodo & D. Hawksw.	Einar Timdal	On Picea in conifer forest	2014-07-09	Einar Timdal	Sweden		Lule Lappmark	along route E45 north of Junkajaure	66.019	19.858		230	230		Chemistry: alectorialic acid, barbatolic acid	Thallus	Barcode of Life Datasystems	Creative Commons - Share Alike	en
OLICH2111-15	OLICH2111-15	O-DFL-1856	O-L-197859		DNA Barcode	University of Oslo, Natural History Museum	Ascomycota	Lichinomycetes	Lichinales	Peltulaceae	Peltula	Peltula euploca (Ach.) Poelt	Einar Timdal		2013-05-06	Jon T. Klepsland	Norway	Oppland	Nord-Aurdal	Strondafjorden close to Hommannsberg	60.981	9.148		358	358			Thallus	Barcode of Life Datasystems	Creative Commons - Share Alike	en
OLICH2155-15	OLICH2155-15	O-DFL-1900	O-L-177156		DNA Barcode	University of Oslo, Natural History Museum	Ascomycota	Lecanoromycetes	Lecanorales	Parmeliaceae	Cetrariella	Cetrariella fastigiata (Nyl.) Kärnefelt & Th	Einar Timdal		2011-09-12	Jon T. Klepsland	Norway	Troms	Malselv	Takelvdalen S for Bersvensaetra	69.132	18.678		80	80			Thallus	Barcode of Life Datasystems	Creative Commons - Share Alike	en
OLICH2179-15	OLICH2179-15	O-DFL-1924	O-L-184029		DNA Barcode	University of Oslo, Natural History Museum	Ascomycota	Lecanoromycetes	Lecanorales	Parmeliaceae	Letharia	Letharia vulpina (L.) Hue	Einar Timdal	On standing dead Pinus sylvestris in boggy pine forest	2012-10-08	Reidar Haugan	Norway	Hedmark	Valer	Risbergmarka, Teodilleholtet	60.934	12.008		570	570			Thallus	Barcode of Life Datasystems	Creative Commons - Share Alike	en
OLICH2191-15	OLICH2191-15	O-DFL-1556	O-L-195819		DNA Barcode	University of Oslo, Natural History Museum	Ascomycota	Lecanoromycetes	Lecanorales	Parmeliaceae	Brodoa	Brodoa intestiniformis (Vill.) Goward	Einar Timdal	On rock in open pine forest	2014-07-25	Einar Timdal	Norway	Telemark	Vinje	Vamark	59.71	7.575		890	890			Apothecia	Barcode of Life Datasystems	Creative Commons - Share Alike	en
OLICH2195-15	OLICH2195-15	O-DFL-1560	O-L-195823		DNA Barcode	University of Oslo, Natural History Museum	Ascomycota	Lecanoromycetes	Lecanorales	Parmeliaceae	Alectoria	Alectoria ochroleuca (Hoffm.) A. Massal.	Einar Timdal	On the ground, exposed heath	2014-07-30	Einar Timdal	Norway	Buskerud	Sigdal	hill E of Sandvassetra	60.315	9.312		980	980			Thallus	Barcode of Life Datasystems	Creative Commons - Share Alike	en
OLICH2212-15	OLICH2212-15	O-DFL-1577	O-L-196282		DNA Barcode	University of Oslo, Natural History Museum	Ascomycota	Lecanoromycetes	Umbilicariales	Umbilicariaceae	Umbilicaria	Umbilicaria hirsuta (Sw. ex Westr.) Hoffm.	Einar Timdal	Exposed coastal rock	2014-08-09	Siri Rui, Einar Timdal	Norway	Vestfold	Tjome	Hvasser, Krokle	59.065	10.443		5	5			Thallus	Barcode of Life Datasystems	Creative Commons - Share Alike	en
OLICH2216-15	OLICH2216-15	O-DFL-1581	O-L-196286		DNA Barcode	University of Oslo, Natural History Museum	Ascomycota	Lecanoromycetes	Lecanorales	Ramalinaceae	Ramalina	Ramalina farinacea (L.) Ach.	Einar Timdal	On Quercus in churchyard	2014-08-09	Siri Rui, Einar Timdal	Norway	Vestfold	Tjome	Tjome church	59.114	10.392		5	5		Chemistry: protocetraric acid, usnic acid	Thallus	Barcode of Life Datasystems	Creative Commons - Share Alike	en
OLICH2217-15	OLICH2217-15	O-DFL-1582	O-L-196287		DNA Barcode	University of Oslo, Natural History Museum	Ascomycota	Lecanoromycetes	Lecanorales	Parmeliaceae	Parmelina	Parmelina tiliacea (Hoffm.) Hale	Einar Timdal	On Quercus in churchyard	2014-08-09	Siri Rui, Einar Timdal	Norway	Vestfold	Tjome	Tjome church	59.114	10.392		5	5			Thallus	Barcode of Life Datasystems	Creative Commons - Share Alike	en
OLICH2260-15	OLICH2260-15	O-DFL-1625	O-L-196329		DNA Barcode	University of Oslo, Natural History Museum	Ascomycota	Lecanoromycetes	Lecanorales	Parmeliaceae	Tuckermannopsis	Tuckermannopsis chlorophylla (Willd.) Hale	Einar Timdal	On the trunk of Sorbus	2014-08-23	Siri Rui, Einar Timdal	Norway	Akershus	Asker	Heggedal church	59.786	10.437		110	110			Thallus	Barcode of Life Datasystems	Creative Commons - Share Alike	en
OLICH2273-15	OLICH2273-15	O-DFL-1638	O-L-196335		DNA Barcode	University of Oslo, Natural History Museum	Ascomycota	Lecanoromycetes	Lecanorales	Peltigeraceae	Peltigera	Peltigera degenii Gyeln.	Einar Timdal	On rock wall in the roadside	2014-08-30	Siri Rui, Einar Timdal	Norway	Akershus	Enebakk	along the road 130 m SW of Bjornholt	59.753	11.019		190	190			Thallus	Barcode of Life Datasystems	Creative Commons - Share Alike	en
OLICH2280-15	OLICH2280-15	O-DFL-1740	O-L-183983		DNA Barcode	University of Oslo, Natural History Museum	Ascomycota	Lecanoromycetes	Lecanorales	Parmeliaceae	Hypogymnia	Hypogymnia farinacea Zopf	Einar Timdal		2010-06-18	Reidar Haugan	Norway	Hedmark	Loten	Klekkefjellet	60.946	11.302		620	620			Apothecia and thallus	Barcode of Life Datasystems	Creative Commons - Share Alike	en
OLICH2335-15	OLICH2335-15	O-DFL-1795	O-L-193007		DNA Barcode	University of Oslo, Natural History Museum	Ascomycota	Lecanoromycetes	Peltigerales	Lobariaceae	Lobaria	Lobaria pulmonaria (L.) Hoffm.	Einar Timdal		2013-06-12	Ola Wergeland Krog	Norway	Ostfold	Trogstad	Trogstad, Grimsund	59.664	11.265						Thallus	Barcode of Life Datasystems	Creative Commons - Share Alike	en
OLICH2342-15	OLICH2342-15	O-DFL-1802	O-L-190098		DNA Barcode	University of Oslo, Natural History Museum	Ascomycota	Lecanoromycetes	Peltigerales	Lobariaceae	Lobaria	Lobaria scrobiculata (Scop.) P. Gaertn.	Einar Timdal	Top of large boulder in low alpine area	2013-07-22	Reidar Haugan	Norway	Hedmark	Folldal	Setaldalen, S of Satallia	62.415	10.039		1000	1000			Apothecia and thallus	Barcode of Life Datasystems	Creative Commons - Share Alike	en
OLICH2377-16	OLICH2377-16	O-DFL-3863	O-L-198298		DNA Barcode	University of Oslo, Natural History Museum	Ascomycota	Lecanoromycetes	Lecanorales	Parmeliaceae	Parmelina	Parmelina pastillifera (Harm.) Hale	Einar Timdal		2013-07-26	Jon T. Klepsland	Norway	Rogaland	Sandnes	Hoyland church	58.831	5.753		35	35			Apothecia and thallus	Barcode of Life Datasystems	Creative Commons - Share Alike	en
OLICH2379-16	OLICH2379-16	O-DFL-3865	O-L-194474		DNA Barcode	University of Oslo, Natural History Museum	Ascomycota	Lecanoromycetes	Peltigerales	Pannariaceae	Pannaria	Pannaria conoplea (Ach.) Bory	Einar Timdal		2012-06-14	Tom H. Hofton, Torbjorn Hoitomt	Norway	Sogn og Fjordane	Flora	Vagsfjellet NE-side	61.487	5.091		46	46			Apothecia	Barcode of Life Datasystems	Creative Commons - Share Alike	en
OLICH2399-16	OLICH2399-16	O-DFL-3885	O-L-198774		DNA Barcode	University of Oslo, Natural History Museum	Ascomycota	Lecanoromycetes	Lecanorales	Parmeliaceae	Arctoparmelia	Arctoparmelia centrifuga (L.) Hale	Einar Timdal	Siliceous boulder in bolderscree	2014-07-07	Reidar Haugan	Norway	Troms	Balsfjord	Mt Bjornbasflaget, Piggsteinen	69.2	19.666		80	80			Apothecia	Barcode of Life Datasystems	Creative Commons - Share Alike	en
OLICH2443-16	OLICH2443-16	O-DFL-3929	O-L-200778		DNA Barcode	University of Oslo, Natural History Museum	Ascomycota	Lecanoromycetes	Ostropales	Gyalectaceae	Gyalecta	Gyalecta ulmi (Sw.) Zahlbr.	Einar Timdal		2014-10-21	Steinar Vatne	Norway	Sor-Trondelag	Skaun	Syrstadberga	63.236	10.034		185	185			Apothecia	Barcode of Life Datasystems	Creative Commons - Share Alike	en
OLICH2545-16	OLICH2545-16	O-DFL-3746	O-L-200892		DNA Barcode	University of Oslo, Natural History Museum	Ascomycota	Lecanoromycetes	Umbilicariales	Umbilicariaceae	Umbilicaria	Umbilicaria arctica (Ach.) Nyl.	Einar Timdal	On boulder in the alpine region	2015-06-16	Siri Rui, Einar Timdal	Norway	Buskerud	Nore og Uvdal	S of Sandbu	60.193	8.57		1150	1150			Thallus	Barcode of Life Datasystems	Creative Commons - Share Alike	en
OLICH2548-16	OLICH2548-16	O-DFL-3749	O-L-200895		DNA Barcode	University of Oslo, Natural History Museum	Ascomycota	Lecanoromycetes	Lecanorales	Parmeliaceae	Alectoria	Alectoria nigricans (Ach.) Nyl.	Einar Timdal	In exposed heath in the alpine region	2015-06-16	Siri Rui, Einar Timdal	Norway	Buskerud	Nore og Uvdal	S of Sandbu	60.193	8.57		1150	1150			Thallus	Barcode of Life Datasystems	Creative Commons - Share Alike	en
OLICH2564-16	OLICH2564-16	O-DFL-3765	O-L-200882		DNA Barcode	University of Oslo, Natural History Museum	Ascomycota	Lecanoromycetes	Lecanorales	Parmeliaceae	Platismatia	Platismatia glauca (L.) W. L. Culb. & C. F. Culb.	Einar Timdal	On Pinus sylvestris in steep, S-facing pine forest	2015-06-15	Siri Rui, Einar Timdal	Norway	Telemark	Tinn	Midtstrandbekken nature reserve, E of Solbring	59.989	8.779		220	220			Thallus	Barcode of Life Datasystems	Creative Commons - Share Alike	en
OLICH2620-16	OLICH2620-16	O-DFL-3821	O-L-200733		DNA Barcode	University of Oslo, Natural History Museum	Ascomycota	Lecanoromycetes	Lecanorales	Parmeliaceae	Hypogymnia	Hypogymnia incurvoides Rass.	Einar Timdal		2014-06-22	Jon T. Klepsland	Norway	Nord-Trondelag	Grong	Fjerdingelva, lower part	64.639	12.629		110	110		Chemistry: atranorin, physodalic acid, physodic acid	Thallus	Barcode of Life Datasystems	Creative Commons - Share Alike	en
OLICH2740-16	OLICH2740-16	O-DFL-5183	O-L-201355		DNA Barcode	University of Oslo, Natural History Museum	Ascomycota	Lecanoromycetes	Lecanorales	Parmeliaceae	Cetrelia	Cetrelia cetrarioides (Delise) W. L. Culb. & C. F. Culb.	Einar Timdal	Trunk of Betula in steep, N-facing birch forest	2015-09-07	Einar Timdal	Norway	Oppland	Vang	Nordkjeldene	61.1415	8.52433	10	150	150		Chemistry: anziaic acid (minor), atranorin (major), perlatolic acid (major), 4-O-methylolivetoric acid (minor)	Thallus	Barcode of Life Datasystems	Creative Commons - Share Alike	en
OLICH3168-16	OLICH3168-16	O-DFL-5612	O-L-200169		DNA Barcode	University of Oslo, Natural History Museum	Ascomycota	Lecanoromycetes	Teloschistales	Physciaceae	Acolium	Acolium inquinans (Sm.) A.Massal.	Einar Timdal		2014-04-20	Jon T. Klepsland	Norway	Aust-Agder	Evje og Hornnes	Selland	58.6519	7.90495	5	485	485			Apothecia	Barcode of Life Datasystems	Creative Commons - Share Alike	en
OLICH3321-16	OLICH3321-16	O-DFL-5765	O-L-199496		DNA Barcode	University of Oslo, Natural History Museum	Ascomycota	Lecanoromycetes	Ostropales	Graphidaceae	Thelotrema	Thelotrema lepadinum (Ach.) Ach.	Einar Timdal		2013-05-25	Bjoern Norden, John Bjarne Jordal	Norway	Hordaland	Fusa	Femangerlia	60.1219	5.76722	5	57	57			Apothecia	Barcode of Life Datasystems	Creative Commons - Share Alike	en
OLICH3538-17	OLICH3538-17		TROM_L_50937		DNA Barcode	Tromso University Museum	Ascomycota	Lecanoromycetes	Lecanorales	Nephromataceae	Nephroma	Nephroma resupinatum (L.) Ach.	Einar Timdal		2005-08-03	Alfred Granmo	Norway	Troms	Bardu	SW hill of Blaberget. Close to Fagerheim.	68.8265	18.5434							Barcode of Life Datasystems	Creative Commons - Share Alike	en
OLICH3686-17	OLICH3686-17	O-DFL-12272	TRH-L-16775		DNA Barcode	University of Trondheim, Museum of Natural History and Archeology	Ascomycota	Lecanoromycetes	Pertusariales	Pertusariaceae	Pertusaria	Pertusaria aspergilla (Ach.) J.R. Laundon	Hakon Holien	On vertical side of large siliceous boulder in open spruce forest	2015-06-10	Hakon Holien	Norway	Sor-Trondelag	Afjord	SE of lake Rysdalsvatnet	63.9825	10.0686		110	110			Thallus	Barcode of Life Datasystems	Creative Commons - Share Alike	en
OLICH3749-17	OLICH3749-17	O-DFL-12242	BG-L-99181		DNA Barcode	University of Bergen, Zoological Museum	Ascomycota	Lecanoromycetes	Lecanorales	Haematommataceae	Haematomma	Haematomma ochroleucum (Neck.) J. R. Laundon	Tor Tonsberg	Saxicolous on E-facing, overhanging face of boulder in boulder field	2015-08-11	Tor Tonsberg	Norway	Nordland	Vega	island Sola, N part, N-facing boulder field, lower part	65.6748	11.7288	5	30	30			Thallus and soredia	Barcode of Life Datasystems	Creative Commons - Share Alike	en
OLICH3777-17	OLICH3777-17	O-DFL-12238	BG-L-99071		DNA Barcode	University of Bergen, Zoological Museum	Ascomycota	Lecanoromycetes	Pertusariales	Pertusariaceae	Pertusaria	Pertusaria flavicans Lamy	Tor Tonsberg	Saxicolous on vertical to somewhat overhanging rock wall facing sea	2015-09-10	Tor Tonsberg	Norway	More og Romsdal	Heroy	island Runde, SE of Goksoyr, uphill from Goksoyrvegen at the NW mouth of Goksoyrtunnelen	62.4023	5.63342	5	22	22			Thallus	Barcode of Life Datasystems	Creative Commons - Share Alike	en
OLICH3807-17	OLICH3807-17	O-DFL-7267	O-L-196030		DNA Barcode	University of Oslo, Natural History Museum	Ascomycota	Lecanoromycetes	Lecanorales	Peltigeraceae	Peltigera	Peltigera leucophlebia (Nyl.) Gyeln.	Reidar Haugan	Seashore rock	2014-08-08	Reidar Haugan	Norway	Sor-Trondelag	Orland	Storfosna, Ola	63.6525	9.435	9	44	44			Thallus	Barcode of Life Datasystems	Creative Commons - Share Alike	en
OLICH3815-17	OLICH3815-17	O-DFL-7275	O-L-196054		DNA Barcode	University of Oslo, Natural History Museum	Ascomycota	Lecanoromycetes	Lecanorales	Mycoblastaceae	Tephromela	Tephromela atra (Huds.) Hafellner	Reidar Haugan	Seashore rock	2014-08-09	Reidar Haugan	Norway	Sor-Trondelag	Orland	Storfosna, Klumpan	63.6545	9.38233	9	4	4			Apothecia	Barcode of Life Datasystems	Creative Commons - Share Alike	en
OLICH3824-17	OLICH3824-17	O-DFL-7284	O-L-207986	O-L--207986	DNA Barcode	University of Oslo, Natural History Museum	Ascomycota	Lecanoromycetes	Lecanorales	Cladoniaceae	Cladonia	Cladonia cenotea (Ach.) Schaer.	Reidar Haugan		2014-08-25	Reidar Haugan	Norway	Hedmark	Amot	Slemdalen, Vestre Burusjoosen	61.4378	11.5875	9	590	590			Thallus	Barcode of Life Datasystems	Creative Commons - Share Alike	en
OLICH3837-17	OLICH3837-17	O-DFL-7297	O-L-200902		DNA Barcode	University of Oslo, Natural History Museum	Ascomycota	Lecanoromycetes	Lecanorales	Parmeliaceae	Flavocetraria	Flavocetraria nivalis (L.) Kärnefelt & A. Thell	Siri Rui	On the ground in the alpine region	2015-06-16	Einar Timdal, Siri Rui	Norway	Buskerud	Nore og Uvdal	S of Sandbu	60.193	8.569	9	1150	1150			Thallus	Barcode of Life Datasystems	Creative Commons - Share Alike	en
OLICH3879-17	OLICH3879-17	O-DFL-7327	O-L-208005	O-L--208005	DNA Barcode	University of Oslo, Natural History Museum	Ascomycota	Lecanoromycetes	Lecanorales	Parmeliaceae	Melanohalea	Melanohalea olivacea (L.) O. Blanco, A. Crespo, Divakar, Essl., D. Hawksw. & Lumbsch	Einar Timdal	On Betula	2015-08-23	Einar Timdal	Norway	Telemark	Vinje	Grungedal, Rui	59.709	7.77	9	560	560			Apothecia	Barcode of Life Datasystems	Creative Commons - Share Alike	en
OLICH399-13	OLICH399-13	O-DFL-11952	O-L-160434		DNA Barcode	University of Oslo, Natural History Museum	Ascomycota	Lecanoromycetes	Lecanorales	Mycoblastaceae	Tephromela	Tephromela atra (Huds.) Hafellner	Einar Timdal		2009-05-18	Reidar Haugan, Sigve Reiso	Norway	Telemark	Bamble	Langesundstangen	58.9879	9.75124		16	16				Barcode of Life Datasystems	Creative Commons - Share Alike	en
OLICH4086-17	OLICH4086-17	O-DFL-7536	O-L-200262b		DNA Barcode	University of Oslo, Natural History Museum	Ascomycota	Lecanoromycetes	Lecanorales	Cladoniaceae	Cladonia	Cladonia rei Schaer.	Einar Timdal		2014-05-28	Jon T. Klepsland	Norway	Oslo	Oslo	Blindern	59.9371	10.7181	9	80	80		Chemistry: fumarprotocetraric acid, homosekikaic acid	Thallus	Barcode of Life Datasystems	Creative Commons - Share Alike	en
OLICH4106-17	OLICH4106-17	O-DFL-7556	O-L-200662		DNA Barcode	University of Oslo, Natural History Museum	Ascomycota	Lecanoromycetes	Lecanorales	Parmeliaceae	Punctelia	Punctelia subrudecta (Nyl.) Krog	Einar Timdal		2014-08-16	Jon T. Klepsland	Norway	Rogaland	Haugesund	Fagerheim	59.449	5.26175	5	25	25			Thallus	Barcode of Life Datasystems	Creative Commons - Share Alike	en
OLICH4122-17	OLICH4122-17	O-DFL-7572	O-L-176965		DNA Barcode	University of Oslo, Natural History Museum	Ascomycota	Lecanoromycetes	Lecanorales	Parmeliaceae	Melanelixia	Melanelixia glabratula (Lamy) Sandler & Arup	Einar Timdal		2011-07-26	Jon T. Klepsland	Norway	Hordaland	Fusa	Bartveitvannet N	60.1429	5.76839	5	90	90			Thallus	Barcode of Life Datasystems	Creative Commons - Share Alike	en
OLICH4134-17	OLICH4134-17	O-DFL-7584	O-L-206918		DNA Barcode	University of Oslo, Natural History Museum	Ascomycota	Lecanoromycetes	Lecanorales	Peltigeraceae	Peltigera	Peltigera canina (L.) Willd.	Einar Timdal		2012-01-03	Kare Arnstein Lye	Norway	Ostfold	Hobol	Bjerve, 100 m N	59.6048	10.9039	50	85	85			Apothecia	Barcode of Life Datasystems	Creative Commons - Share Alike	en
OLICH4194-17	OLICH4194-17	O-DFL-7644	O-L-208022		DNA Barcode	University of Oslo, Natural History Museum	Ascomycota	Lecanoromycetes	Lecanorales	Peltigeraceae	Peltigera	Peltigera praetextata (Sommerf.) Zopf	Einar Timdal	Rock wall in decideous forest	2016-03-23	Siri Rui, Einar Timdal	Norway	Ostfold	Moss	Jeloya, between Alby and Albystranda	59.421	10.6021	9	10	10			Thallus	Barcode of Life Datasystems	Creative Commons - Share Alike	en
OLICH4272-17	OLICH4272-17	O-DFL-7722	O-L-208343		DNA Barcode	University of Oslo, Natural History Museum	Ascomycota	Lecanoromycetes	Lecanorales	Parmeliaceae	Xanthoparmelia	Xanthoparmelia loxodes (Nyl.) O.Blanco et al.	Einar Timdal	On exposed rock	2017-06-12	Siri Rui, Einar Timdal	Norway	Ostfold	Hvaler	Herfol, northern part	59.0018	11.0558	9	5	5			Apothecia	Barcode of Life Datasystems	Creative Commons - Share Alike	en
OLICH4427-17	OLICH4427-17	O-DFL-7878	O-L-160423		DNA Barcode	University of Oslo, Natural History Museum	Ascomycota	Lecanoromycetes	Teloschistales	Teloschistaceae	Leproplaca	Leproplaca cirrochroa	Einar Timdal	Calcareous rock	2009-05-19	Reidar Haugan, Sigve Reiso	Norway	Telemark	Bamble	Langoya	58.9956	9.75523	5	4	4			Thallus	Barcode of Life Datasystems	Creative Commons - Share Alike	en
OLICH513-13	OLICH513-13	O-DFL-11093	O-L-179903		DNA Barcode	University of Oslo, Natural History Museum	Ascomycota	Lecanoromycetes	Rhizocarpales	Rhizocarpaceae	Rhizocarpon	Rhizocarpon pycnocarpoides Eitner	Einar Timdal		2012-07-16	Siri Rui, Einar Timdal	Norway	Oppland	Lunner	The old zinc mine Nysetergruvene (in use 1889-1931)	60.2615	10.6936		520	520			Apothecia	Barcode of Life Datasystems	Creative Commons - Share Alike	en
OLICH628-13	OLICH628-13	O-DFL-11176	O-L-145176		DNA Barcode	University of Oslo, Natural History Museum	Ascomycota	Lecanoromycetes	Lecanorales	Porpidiaceae	Mycobilimbia	Mycobilimbia fissuriseda (Poelt) Poelt & Hafel	Einar Timdal		2006-09-09	Reidar Haugan	Norway	Oppland	Lom	Hoyrokampen, Snipen	61.6435	8.06495		1000	1000			Apothecia	Barcode of Life Datasystems	Creative Commons - Share Alike	en
OLICH926-13	OLICH926-13	O-DFL-11469	O-L-184707		DNA Barcode	University of Oslo, Natural History Museum	Ascomycota	Lecanoromycetes	Lecanorales	Cladoniaceae	Cladonia	Cladonia stellaris (Opiz) Pouzar & Vezda	Einar Timdal	On the ground in subalpine heath	2013-09-30	Siri Rui, Einar Timdal	Norway	Buskerud	Sigdal	hill N of lake Nedre Sandvatn	60.3117	9.29998		960	960			Thallus	Barcode of Life Datasystems	Creative Commons - Share Alike	en
OLICH930-13	OLICH930-13	O-DFL-11473	O-L-184712		DNA Barcode	University of Oslo, Natural History Museum	Ascomycota	Lecanoromycetes	Umbilicariales	Umbilicariaceae	Umbilicaria	Umbilicaria deusta (L.) Baumg.	Einar Timdal	On siliceous stone in the subalpine heath	2013-09-30	Siri Rui, Einar Timdal	Norway	Buskerud	Sigdal	Sandvassetra	60.3141	9.30218		980	980			Thallus	Barcode of Life Datasystems	Creative Commons - Share Alike	en
OLICH1125-14	OLICH1125-14	O-DFL-11594	O-L-176020		DNA Barcode	University of Oslo, Natural History Museum	Ascomycota	Lecanoromycetes	Lecanorales	Porpidiaceae	Mycobilimbia	Mycobilimbia pilularis (Körber) Hafellner	Einar Timdal		2008-06-15	John Bjarne Jordal	Norway	Hordaland	Kvam	Strandadalen at Strandebarm	60.302	5.983							Barcode of Life Datasystems	Creative Commons - Share Alike	en
OLICH1208-14	OLICH1208-14	O-DFL-12260	TRH-L-13774		DNA Barcode	University of Trondheim, Museum of Natural History and Archeology	Ascomycota	Arthoniomycetes	Arthoniales	Roccellaceae	Bactrospora	Bactrospora corticola (Nyl.) Almq.	Hakon Holien		2010-09-17	Hakon Holien	Norway	Nord-Trondelag	Steinkjer	NE of Fiskloysa	64.2	11.491		260	260				Barcode of Life Datasystems	Creative Commons - Share Alike	en
OLICH1368-14	OLICH1368-14	O-DFL-2397	O-L-155319		DNA Barcode	University of Oslo, Natural History Museum	Ascomycota	Lecanoromycetes	Lecanorales	Parmeliaceae	Hypogymnia	Hypogymnia vittata (Ach.) Parrique	Einar Timdal		2008-09-04	G. Gaarder	Norway	Buskerud	Nore og Uvdal	Gastjonnbekken	60.148	9.129							Barcode of Life Datasystems	Creative Commons - Share Alike	en
OLICH1395-14	OLICH1395-14	O-DFL-2317	O-L-176836		DNA Barcode	University of Oslo, Natural History Museum	Ascomycota	Lecanoromycetes	Lecanorales	Parmeliaceae	Cetrelia	Cetrelia cetrarioides (Delise) W. L. Culb. & C. F. Culb.	Reidar Haugan		2011-11-03	Jon T. Klepsland	Norway	Oppland	Sel	Eide, nordre E	61.699	9.556		330	330		Chemistry: anziaic acid (minor), atranorin (major), perlatolic acid (major), 4-O-methylolivetoric acid (minor)		Barcode of Life Datasystems	Creative Commons - Share Alike	en
OLICH1436-14	OLICH1436-14	O-DFL-2758	O-L-186197		DNA Barcode	University of Oslo, Natural History Museum	Ascomycota	Lecanoromycetes	Lecanorales	Parmeliaceae	Cetraria	Cetraria nigricans Nyl.	Einar Timdal		2012-08-21	Jon T. Klepsland	Norway	Troms	Kafjord	Raisduottarhaldi NW	69.335	21.217		1060	1060				Barcode of Life Datasystems	Creative Commons - Share Alike	en
OLICH1469-14	OLICH1469-14	O-DFL-2753	O-L-190276		DNA Barcode	University of Oslo, Natural History Museum	Ascomycota	Lecanoromycetes	Lecanorales	Parmeliaceae	Cetraria	Cetraria ericetorum Opiz	Einar Timdal		2013-10-09	Reidar Haugan	Norway	Hedmark	Stor-Elvdal	Skollfjellet	61.334	10.833		1050	1050				Barcode of Life Datasystems	Creative Commons - Share Alike	en
OLICH1479-14	OLICH1479-14	O-DFL-2734	O-L-194142		DNA Barcode	University of Oslo, Natural History Museum	Ascomycota	Lecanoromycetes	Lecanorales	Cladoniaceae	Cladonia	Cladonia rei Schaer.	Einar Timdal		2014-04-16	Siri Rui, Einar Timdal	Norway	Telemark	Vinje	Grungedal, Rui	59.71	7.767		550	550				Barcode of Life Datasystems	Creative Commons - Share Alike	en
OLICH1652-14	OLICH1652-14	O-DFL-2467	O-L-195780		DNA Barcode	University of Oslo, Natural History Museum	Ascomycota	Lecanoromycetes	Lecanorales	Parmeliaceae	Alectoria	Alectoria nigricans (Ach.) Nyl.	Einar Timdal		2014-07-07	Einar Timdal	Norway	Troms	Kafjord	Sabetjohka	69.395	21.038		630	630				Barcode of Life Datasystems	Creative Commons - Share Alike	en
OLICH1664-14	OLICH1664-14	O-DFL-2479	O-L-195792		DNA Barcode	University of Oslo, Natural History Museum	Ascomycota	Lecanoromycetes	Teloschistales	Physciaceae	Physcia	Physcia caesia (Hoffm.) Fürnr.	Einar Timdal		2014-07-22	Einar Timdal	Norway	Telemark	Vinje	Grungedal, Rui	59.709	7.768		550	550				Barcode of Life Datasystems	Creative Commons - Share Alike	en
OLICH1837-14	OLICH1837-14	O-DFL-2652	O-L-195992		DNA Barcode	University of Oslo, Natural History Museum	Ascomycota	Lecanoromycetes	Teloschistales	Physciaceae	Physcia	Physcia aipolia (Ehrh. ex Humb.) Fürnr.	Reidar Haugan		2014-08-06	Reidar Haugan	Norway	Sor-Trondelag	Orland	Storfosna, Haugan	63.668	9.404		32	32				Barcode of Life Datasystems	Creative Commons - Share Alike	en
OLICH1845-14	OLICH1845-14	O-DFL-2660	O-L-196000		DNA Barcode	University of Oslo, Natural History Museum	Ascomycota	Lecanoromycetes	Lecanorales	Parmeliaceae	Parmelia	Parmelia sulcata Taylor	Reidar Haugan		2014-08-06	Reidar Haugan	Norway	Sor-Trondelag	Orland	Storfosna, Haugan	63.668	9.404		6	6				Barcode of Life Datasystems	Creative Commons - Share Alike	en
OLICH1869-14	OLICH1869-14	O-DFL-2684	O-L-196024		DNA Barcode	University of Oslo, Natural History Museum	Ascomycota	Lecanoromycetes	Peltigerales	Lobariaceae	Lobaria	Lobaria pulmonaria (L.) Hoffm.	Reidar Haugan		2014-08-07	Reidar Haugan	Norway	Sor-Trondelag	Orland	Krakvag, Krakoya	63.641	9.313		4	4				Barcode of Life Datasystems	Creative Commons - Share Alike	en
OLICH1887-14	OLICH1887-14	O-DFL-2362	O-L-196071		DNA Barcode	University of Oslo, Natural History Museum	Ascomycota	Lecanoromycetes	Lecanorales	Peltigeraceae	Peltigera	Peltigera elisabethae Gyeln.	Einar Timdal		2014-06-15	Einar Timdal	Norway	Buskerud	Hole	Burudasen	60.12	10.297		120	120				Barcode of Life Datasystems	Creative Commons - Share Alike	en
OLICH1901-15	OLICH1901-15	O-DFL-1454	O-L-196341		DNA Barcode	University of Oslo, Natural History Museum	Ascomycota	Lecanoromycetes	Lecanorales	Peltigeraceae	Peltigera	Peltigera rufescens (Weiss) Humb.	Einar Timdal	On the ground in grassy slope	2014-09-03	Einar Timdal	Norway	Sor-Trondelag	Oppdal	Kongsvold	62.303	9.606		900	900			Thallus	Barcode of Life Datasystems	Creative Commons - Share Alike	en
OLICH1903-15	OLICH1903-15	O-DFL-1456	O-L-196343		DNA Barcode	University of Oslo, Natural History Museum	Ascomycota	Lecanoromycetes	Lecanorales	Peltigeraceae	Peltigera	Peltigera extenuata (Vain.) Lojka	Einar Timdal	On mossy, vertical rock wall in the subalpine region	2014-09-03	Einar Timdal	Norway	Sor-Trondelag	Oppdal	Kongsvold	62.303	9.606		900	900			Thallus	Barcode of Life Datasystems	Creative Commons - Share Alike	en
OLICH1907-15	OLICH1907-15	O-DFL-1460	O-L-196347		DNA Barcode	University of Oslo, Natural History Museum	Ascomycota	Lecanoromycetes	Peltigerales	Pannariaceae	Protopannaria	Protopannaria pezizoides (Weber) P. M. Jørg. & S. Ekman	Einar Timdal	On mossy, vertical rock wall in the subalpine region	2014-09-03	Einar Timdal	Norway	Sor-Trondelag	Oppdal	Kongsvold	62.303	9.606		900	900			Apothecia	Barcode of Life Datasystems	Creative Commons - Share Alike	en
OLICH1912-15	OLICH1912-15	O-DFL-1466	O-L-196353		DNA Barcode	University of Oslo, Natural History Museum	Ascomycota	Lecanoromycetes	Teloschistales	Teloschistaceae	Rusavskia	Rusavskia sorediata (Vain.) S.Y.Kondr. & Kärnefelt	Einar Timdal	On building wall (rock)	2014-09-04	Einar Timdal	Norway	Sor-Trondelag	Oppdal	Kongsvold	62.303	9.605		900	900			Thallus	Barcode of Life Datasystems	Creative Commons - Share Alike	en
OLICH1922-15	OLICH1922-15	O-DFL-1476	O-L-196363		DNA Barcode	University of Oslo, Natural History Museum	Ascomycota	Lecanoromycetes	Pertusariales	Icmadophilaceae	Thamnolia	Thamnolia vermicularis (Sw.) Schaerer	Einar Timdal	On rock wall in the low alpine region	2014-09-04	Einar Timdal	Norway	Sor-Trondelag	Oppdal	hill S of Kongsvoll	62.301	9.607		940	940			Thallus	Barcode of Life Datasystems	Creative Commons - Share Alike	en
OLICH1943-15	OLICH1943-15	O-DFL-1497	O-L-196268		DNA Barcode	University of Oslo, Natural History Museum	Ascomycota	Lecanoromycetes	Lecanorales	Cladoniaceae	Cladonia	Cladonia arbuscula (Wallr.) Flot.	Einar Timdal	On mossy cliff in spruce forest	2014-09-06	Einar Timdal	Norway	Telemark	Vinje	Amot, Vinjeai	59.566	7.987		440	440			Thallus	Barcode of Life Datasystems	Creative Commons - Share Alike	en
OLICH1983-15	OLICH1983-15	O-DFL-1537	O-L-200009		DNA Barcode	University of Oslo, Natural History Museum	Ascomycota	Lecanoromycetes	Pertusariales	Icmadophilaceae	Dibaeis	Dibaeis baeomyces (L. fil.) Rambold & H	Einar Timdal	On soil in roadside	2014-10-25	Siri Rui, Einar Timdal	Norway	Buskerud	Sigdal	Sandvassetra	60.314	9.302		980	980			Apothecia	Barcode of Life Datasystems	Creative Commons - Share Alike	en
OLICH1986-15	OLICH1986-15	O-DFL-1540	O-L-200012		DNA Barcode	University of Oslo, Natural History Museum	Ascomycota	Lecanoromycetes	Lecanorales	Ramalinaceae	Ramalina	Ramalina polymorpha (Liljeblad) Ach.	Einar Timdal	On top of boulder in the low alpine region	2014-10-25	Siri Rui, Einar Timdal	Norway	Buskerud	Sigdal	hill Steinfantnatten	60.321	9.303		1060	1060			Thallus	Barcode of Life Datasystems	Creative Commons - Share Alike	en
OLICH2006-15	OLICH2006-15	O-DFL-1655	O-L-195679		DNA Barcode	University of Oslo, Natural History Museum	Ascomycota	Lecanoromycetes	Lecanorales	Cladoniaceae	Cladonia	Cladonia decorticata (Flörke) Sprengel	Einar Timdal	On the ground	2014-07-08	Einar Timdal	Sweden		Torne Lappmark	stream 800 m WNW of Tornehavn	68.435	18.65		350	350			Thallus	Barcode of Life Datasystems	Creative Commons - Share Alike	en
OLICH2039-15	OLICH2039-15	O-DFL-1689	O-L-183599		DNA Barcode	University of Oslo, Natural History Museum	Ascomycota	Lecanoromycetes	Lecanorales	Nephromataceae	Nephroma	Nephroma tangeriense (Maheu & A. Gillet) Zahlbr.	Einar Timdal		2011-07-05	Jon T. Klepsland	Norway	Vest-Agder	Flekkefjord	Omland SE (Hidra)	58.239	6.54		40	40		Chemistry: pigments, triterpenoids	Apothecia and thallus	Barcode of Life Datasystems	Creative Commons - Share Alike	en
OLICH2072-15	OLICH2072-15	O-DFL-1722	O-L-194122		DNA Barcode	University of Oslo, Natural History Museum	Ascomycota	Lecanoromycetes	Lecanorales	Cladoniaceae	Cladonia	Cladonia subcervicornis (Vainio) Kernst.	Einar Timdal		2013-06-04	Steinar Vatne	Norway	Rogaland	Sauda	Sauda, Almannajuvet	59.653	6.468		150	150			Thallus	Barcode of Life Datasystems	Creative Commons - Share Alike	en
OLICH2084-15	OLICH2084-15	O-DFL-1734	O-L-184753		DNA Barcode	University of Oslo, Natural History Museum	Ascomycota	Lecanoromycetes	Lecanorales	Peltigeraceae	Peltigera	Peltigera neopolydactyla (Gyeln.) Gyeln.	Einar Timdal	On the ground in steep slope, shady forest	2013-10-01	Siri Rui, Einar Timdal	Norway	Buskerud	Sigdal	E side of Mt Urdaasen	60.162	9.413		200	200			Apothecia	Barcode of Life Datasystems	Creative Commons - Share Alike	en
OLICH2127-15	OLICH2127-15	O-DFL-1872	O-L-197827		DNA Barcode	University of Oslo, Natural History Museum	Ascomycota	Lecanoromycetes	Lecanorales	Parmeliaceae	Usnea	Usnea flammea Stirt.	Einar Timdal		2013-04-08	Jon T. Klepsland	Norway	Vest-Agder	Flekkefjord	Raga S (Hidra)	58.219	6.541		2	2		Chemistry: constictic acid, stictic acid, usnic acid	Thallus	Barcode of Life Datasystems	Creative Commons - Share Alike	en
OLICH2154-15	OLICH2154-15	O-DFL-1899	O-L-170481		DNA Barcode	University of Oslo, Natural History Museum	Ascomycota	Lecanoromycetes	Lecanorales	Parmeliaceae	Cetrariella	Cetrariella fastigiata (Nyl.) Kärnefelt & Th	Einar Timdal	Wet depression at base of rock wall	2011-06-23	Einar Timdal	Norway	Finnmark	Sor-Varanger	2.4 km W of Bugoynes	69.979	29.578		30	30			Thallus	Barcode of Life Datasystems	Creative Commons - Share Alike	en
OLICH2219-15	OLICH2219-15	O-DFL-1584	O-L-196289		DNA Barcode	University of Oslo, Natural History Museum	Ascomycota	Lecanoromycetes	Lecanorales	Ramalinaceae	Ramalina	Ramalina fastigiata (Pers.) Ach.	Einar Timdal	On Acer in churchyard	2014-08-09	Siri Rui, Einar Timdal	Norway	Vestfold	Tjome	Tjome church	59.114	10.392		5	5			Apothecia	Barcode of Life Datasystems	Creative Commons - Share Alike	en
OLICH2237-15	OLICH2237-15	O-DFL-1602	O-L-196307		DNA Barcode	University of Oslo, Natural History Museum	Ascomycota	Lecanoromycetes	Lecanorales	Cladoniaceae	Cladonia	Cladonia cenotea (Ach.) Schaer.	Einar Timdal	On old stump in pine/Calluna forest	2014-08-10	Einar Timdal	Norway	Akershus	Enebakk	700 m NE of Durud	59.762	11.016		200	200			Thallus	Barcode of Life Datasystems	Creative Commons - Share Alike	en
OLICH2247-15	OLICH2247-15	O-DFL-1612	O-L-196317		DNA Barcode	University of Oslo, Natural History Museum	Ascomycota	Lecanoromycetes	Lecanorales	Parmeliaceae	Bryocaulon	Bryocaulon divergens (Ach.) Kärnefelt	Einar Timdal	On the ground in alpine heath (Betula nana)	2014-08-15	Siri Rui, Einar Timdal	Norway	Buskerud	Sigdal	E side of lake Nedre Sandvatn	60.311	9.31		960	960			Thallus	Barcode of Life Datasystems	Creative Commons - Share Alike	en
OLICH2351-15	OLICH2351-15	O-DFL-1811	O-L-198309		DNA Barcode	University of Oslo, Natural History Museum	Ascomycota	Lecanoromycetes	Lecanorales	Cladoniaceae	Cladonia	Cladonia rangiformis Hoffm.	Einar Timdal		2013-07-26	Jon T. Klepsland	Norway	Rogaland	Sola	Vigdelsvika N	58.866	5.556		15	15			Thallus	Barcode of Life Datasystems	Creative Commons - Share Alike	en
OLICH2400-16	OLICH2400-16	O-DFL-3886	O-L-198738		DNA Barcode	University of Oslo, Natural History Museum	Ascomycota	Lecanoromycetes	Teloschistales	Physciaceae	Phaeophyscia	Phaeophyscia endococcina (Körber) Moberg	Einar Timdal	Rock outcrop in meadow	2014-07-06	Reidar Haugan	Norway	Finnmark	Alta	Langnes	70.108	22.995		10	10			Apothecia	Barcode of Life Datasystems	Creative Commons - Share Alike	en
OLICH2442-16	OLICH2442-16	O-DFL-3928	O-L-200781		DNA Barcode	University of Oslo, Natural History Museum	Ascomycota	Lecanoromycetes	Ostropales	Gyalectaceae	Gyalecta	Gyalecta friesii Körber	Einar Timdal		2014-10-24	Steinar Vatne	Norway	Sor-Trondelag	Orkdal	Ramlet E	63.247	9.851		200	200			Apothecia	Barcode of Life Datasystems	Creative Commons - Share Alike	en
OLICH2467-16	OLICH2467-16	O-DFL-3953	O-L-197994		DNA Barcode	University of Oslo, Natural History Museum	Ascomycota	Lecanoromycetes	Lecanorales	Collemataceae	Staurolemma	Staurolemma omphalarioides (Anzi) P.M. Jørg. & H	Einar Timdal		2013-06-05	Jon T. Klepsland	Norway	Nordland	Grane	Store Fiplingdalselva	65.52	13.754		180	180			Apothecia	Barcode of Life Datasystems	Creative Commons - Share Alike	en
OLICH2521-16	OLICH2521-16	O-DFL-3722	O-L-200869		DNA Barcode	University of Oslo, Natural History Museum	Ascomycota	Lecanoromycetes	Lecanorales	Parmeliaceae	Pleurosticta	Pleurosticta acetabulum (Neck.) Elix & Lumbsch	Einar Timdal	On trunk of Acer in churchyard	2015-05-07	Sonja Kistenich, Einar Timdal	Sweden	Sodermanland		Lerbo church	58.98	16.427		30	30			Thallus	Barcode of Life Datasystems	Creative Commons - Share Alike	en
OLICH2528-16	OLICH2528-16	O-DFL-3729	O-L-200890		DNA Barcode	University of Oslo, Natural History Museum	Ascomycota	Lecanoromycetes	Teloschistales	Physciaceae	Physcia	Physcia aipolia (Ehrh. ex Humb.) Fürnr.	Einar Timdal	On trunk of Populus tremula	2015-06-16	Siri Rui, Einar Timdal	Norway	Telemark	Tinn	Ovre Gunnleiksrud	60.138	8.65		825	825			Apothecia	Barcode of Life Datasystems	Creative Commons - Share Alike	en
OLICH2544-16	OLICH2544-16	O-DFL-3745	O-L-200891		DNA Barcode	University of Oslo, Natural History Museum	Ascomycota	Lecanoromycetes	Lecanorales	Parmeliaceae	Brodoa	Brodoa atrofusca (Schaer.) Goward	Einar Timdal	On boulder in the alpine region	2015-06-16	Siri Rui, Einar Timdal	Norway	Buskerud	Nore og Uvdal	S of Sandbu	60.193	8.57		1150	1150			Thallus	Barcode of Life Datasystems	Creative Commons - Share Alike	en
OLICH2559-16	OLICH2559-16	O-DFL-3760	O-L-200933		DNA Barcode	University of Oslo, Natural History Museum	Ascomycota	Lecanoromycetes	Lecanorales	Cladoniaceae	Cladonia	Cladonia ecmocyna Leight.	Einar Timdal	On the ground in steep slope, Betula/Populus-forest	2015-06-18	Siri Rui, Einar Timdal	Norway	Telemark	Tinn	Breidsetdalen, rim of Ovsetgjuvet	60.069	8.505		930	930			Thallus	Barcode of Life Datasystems	Creative Commons - Share Alike	en
OLICH2562-16	OLICH2562-16	O-DFL-3763	O-L-200936		DNA Barcode	University of Oslo, Natural History Museum	Ascomycota	Lecanoromycetes	Lecanorales	Parmeliaceae	Bryoria	Bryoria simplicior (Vain.) Brodo & D. Hawksw.	Einar Timdal	On Pinus sylvestris in pine forest	2015-06-18	Siri Rui, Einar Timdal	Norway	Telemark	Tinn	Breidsetdalen, between Nystaul and Stoguhegnun	60.083	8.548		810	810			Thallus	Barcode of Life Datasystems	Creative Commons - Share Alike	en
OLICH2574-16	OLICH2574-16	O-DFL-3775	O-L-200914		DNA Barcode	University of Oslo, Natural History Museum	Ascomycota	Lecanoromycetes	Lecanorales	Cladoniaceae	Cladonia	Cladonia subulata (L.) Weber ex F. H. Wigg.	Einar Timdal	On roadside gravel	2015-06-17	Siri Rui, Einar Timdal	Norway	Telemark	Tinn	Rjukan, Krossobanen	59.879	8.553		410	410			Apothecia	Barcode of Life Datasystems	Creative Commons - Share Alike	en
OLICH2605-16	OLICH2605-16	O-DFL-3806	O-L-200533		DNA Barcode	University of Oslo, Natural History Museum	Ascomycota	Lecanoromycetes	Lecanorales	Peltigeraceae	Peltigera	Peltigera retifoveata Vitik.	Einar Timdal		2014-07-08	Jon T. Klepsland	Norway	Sor-Trondelag	Oppdal	Nystugubekk (Drivdalen)	62.343	9.612		880	880			Apothecia	Barcode of Life Datasystems	Creative Commons - Share Alike	en
OLICH2644-16	OLICH2644-16	O-DFL-3845	O-L-200570		DNA Barcode	University of Oslo, Natural History Museum	Ascomycota	Lecanoromycetes	Lecanorales	Ramalinaceae	Ramalina	Ramalina fastigiata (Pers.) Ach.	Einar Timdal		2014-07-11	Jon T. Klepsland	Norway	Vestfold	Larvik	Ronningen (Eftang)	59.014	10.134		10	10			Apothecia	Barcode of Life Datasystems	Creative Commons - Share Alike	en
OLICH2660-16	OLICH2660-16	O-DFL-5103	O-L-200939		DNA Barcode	University of Oslo, Natural History Museum	Ascomycota	Lecanoromycetes	Lecanorales	Parmeliaceae	Brodoa	Brodoa oroarctica (Krog) Goward	Einar Timdal	On boulder	2015-07-05	Siri Rui, Einar Timdal	Norway	Buskerud	Sigdal	Mt Holmevassnatten, near the summit	60.2956	9.33583	10	1238	1238			Thallus	Barcode of Life Datasystems	Creative Commons - Share Alike	en
OLICH2702-16	OLICH2702-16	O-DFL-5145	O-L-203283		DNA Barcode	University of Oslo, Natural History Museum	Ascomycota	Lecanoromycetes	Lecanorales	Parmeliaceae	Flavocetraria	Flavocetraria nivalis (L.) Kärnefelt & A. Thell	Siri Rui	On the ground, Cassiope heath	2015-08-10	Siri Rui	Norway	Svalbard		Longyearbyen area, Endalen	78.1833	15.759	30	105	105			Thallus	Barcode of Life Datasystems	Creative Commons - Share Alike	en
OLICH2797-16	OLICH2797-16	O-DFL-5241	O-L-201299		DNA Barcode	University of Oslo, Natural History Museum	Ascomycota	Lecanoromycetes	Lecanorales	Cladoniaceae	Pycnothelia	Pycnothelia papillaria (Ehrh.) Duf.	Reidar Haugan		2015-08-06	Mika Bendiksby et al.	Norway	Nord-Trondelag	Snasa	Bolbakken	64.1461	11.9383		40	40			Thallus	Barcode of Life Datasystems	Creative Commons - Share Alike	en
OLICH3249-16	OLICH3249-16	O-DFL-5693	O-L-200346		DNA Barcode	University of Oslo, Natural History Museum	Ascomycota	Lecanoromycetes	Peltigerales	Lobariaceae	Lobaria	Lobaria virens (With.) J.R. Laundon	Einar Timdal		2014-06-25	Jon T. Klepsland	Norway	Nordland	Gildeskal	Novika N	66.9877	13.872	9	20	20			Apothecia	Barcode of Life Datasystems	Creative Commons - Share Alike	en
OLICH3307-16	OLICH3307-16	O-DFL-5751	O-L-201417		DNA Barcode	University of Oslo, Natural History Museum	Ascomycota	Lecanoromycetes	Lecanorales	Ophioparmaceae	Ophioparma	Ophioparma ventosa (L.) Norman	Einar Timdal	Rock outcrop in the alpine zone	2015-09-10	Einar Timdal	Norway	Oppland	Vang	near Oyestolen	61.1078	8.4091	9	1015	1015			Thallus	Barcode of Life Datasystems	Creative Commons - Share Alike	en
OLICH3550-17	OLICH3550-17		TROM_L_565529		DNA Barcode	Tromso University Museum	Ascomycota	Lecanoromycetes	Lecanorales	Ophioparmaceae	Ophioparma	Ophioparma ventosa (L.) Norman	Kjetil Lerfall	Stone	2000-08-27	Kjetil Lerfall	Norway	Troms	Storfjord	UiT`s field station 100 m N close to path to Nordlysobs.	69.3493	20.3636							Barcode of Life Datasystems	Creative Commons - Share Alike	en
OLICH3670-17	OLICH3670-17	O-DFL-12269	TRH-L-16501		DNA Barcode	University of Trondheim, Museum of Natural History and Archeology	Ascomycota	Lecanoromycetes	Teloschistales	Physciaceae	Buellia	Buellia arnoldii Serv.	Hakon Holien		2015-05-28	Hakon Holien	Norway	Aust-Agder	Gjerstad	Solhomfjell	58.8785	8.97361						Apothecia	Barcode of Life Datasystems	Creative Commons - Share Alike	en
OLICH3852-17	OLICH3852-17	O-DFL-7312	O-L-201295		DNA Barcode	University of Oslo, Natural History Museum	Ascomycota	Lecanoromycetes	Lecanorales	Acarosporaceae	Acarospora	Acarospora glaucocarpa (Ach.) Körber	Martin Westberg		2015-08-06	Reidar Haugan	Norway	Nord-Trondelag	Snasa	Mt Bergsasen	64.252	12.3876	9	160	160			Apothecia	Barcode of Life Datasystems	Creative Commons - Share Alike	en
OLICH3942-17	OLICH3942-17	O-DFL-7391	O-L-55770		DNA Barcode	University of Oslo, Natural History Museum	Ascomycota	Dothideomycetes			Cystocoleus	Cystocoleus ebeneus (Dillwyn) Thwaites	Reidar Haugan	Trunk of Populus tremula; humid mixed forest (dominating: Pinus sylvestris, Populus tremula)	1998-04-08	Reidar Haugan	Norway	Sor-Trondelag	Agdenes	hill W of Almvika	63.5302	9.82138	350	85	85			Thallus	Barcode of Life Datasystems	Creative Commons - Share Alike	en
OLICH3949-17	OLICH3949-17	O-DFL-7398	O-L-164896		DNA Barcode	University of Oslo, Natural History Museum	Ascomycota	Lecanoromycetes	Candelariales	Candelariaceae	Candelariella	Candelariella placodizans (Nyl.) Magnusson	Reidar Haugan		2009-08-06	Jon T. Klepsland	Norway	Troms	Storfjord	Skibotnelva, at Halsebakkan	69.2695	20.5224	5	150	150			Thallus	Barcode of Life Datasystems	Creative Commons - Share Alike	en
OLICH3962-17	OLICH3962-17	O-DFL-7411	O-L-123172		DNA Barcode	University of Oslo, Natural History Museum	Ascomycota	Lecanoromycetes	Lecanorales	Ramalinaceae	Lecania	Lecania aipospila (Wahlenb.) Th. Fr.	Reidar Haugan	Maritime rocks	2003-08-12	Einar Timdal	Norway	Finnmark	Alta	Isnestoften	70.1334	23.0029	5	2	2			Isidia	Barcode of Life Datasystems	Creative Commons - Share Alike	en
OLICH3987-17	OLICH3987-17	O-DFL-7436	O-L-201526		DNA Barcode	University of Oslo, Natural History Museum	Ascomycota	Lecanoromycetes	Lecanorales	Lecideaceae	Hypocenomyce	Hypocenomyce scalaris (Ach.) M. Choisy	Einar Timdal	On stump (not burnt) in pine forest	2016-09-03	Einar Timdal	Norway	Hedmark	Rendalen	1.3 km W of Renavangen	61.7275	11.3593	9	650	650			Apothecia	Barcode of Life Datasystems	Creative Commons - Share Alike	en
OLICH4001-17	OLICH4001-17	O-DFL-7450	O-L-204990		DNA Barcode	University of Oslo, Natural History Museum	Ascomycota	Lecanoromycetes	Umbilicariales	Umbilicariaceae	Lasallia	Lasallia pustulata (L.) Mérat	Einar Timdal	On boulder in pasture	2016-08-20	Siri Rui, Einar Timdal	Norway	Rogaland	Stavanger	Ullandhaug, the Iron Age Farm	58.9418	5.69483	9	90	90			Thallus	Barcode of Life Datasystems	Creative Commons - Share Alike	en
OLICH4090-17	OLICH4090-17	O-DFL-7540	O-L-194757		DNA Barcode	University of Oslo, Natural History Museum	Ascomycota	Lecanoromycetes	Lecanorales	Parmeliaceae	Cetraria	Cetraria aculeata (Schreb.) Fr.	Einar Timdal		2013-02-24	Kare Arnstein Lye	Norway	Ostfold	Hobol	east side of Bolertjernet	59.5656	10.9176	5	70	70			Thallus	Barcode of Life Datasystems	Creative Commons - Share Alike	en
OLICH4095-17	OLICH4095-17	O-DFL-7545	O-L-194448		DNA Barcode	University of Oslo, Natural History Museum	Ascomycota	Lecanoromycetes	Lecanorales	Parmeliaceae	Cetrelia	Cetrelia monachorum (Zahlbr.) W.L. Culb & C.F. Culb.	Einar Timdal		2012-04-08	Tom H. Hofton	Norway	Buskerud	Nes	Liodden W	60.5265	9.15968	5	171	171		Chemistry: anziaic acid (minor), atranorin (major), imbricaric acid (major), 4-O-denmethylimbricaric acid (minor)	Thallus	Barcode of Life Datasystems	Creative Commons - Share Alike	en
OLICH4190-17	OLICH4190-17	O-DFL-7640	O-L-208018		DNA Barcode	University of Oslo, Natural History Museum	Ascomycota	Lecanoromycetes	Lecanorales	Parmeliaceae	Xanthoparmelia	Xanthoparmelia loxodes (Nyl.) O.Blanco et al.	Einar Timdal	Exposed maritme rock	2016-03-23	Siri Rui, Einar Timdal	Norway	Ostfold	Moss	Jeloya, Albystranda	59.4185	10.6	926	5	5			Thallus	Barcode of Life Datasystems	Creative Commons - Share Alike	en
OLICH4208-17	OLICH4208-17	O-DFL-7658	O-L-125189		DNA Barcode	University of Oslo, Natural History Museum	Ascomycota	Lecanoromycetes	Baeomycetales	Baeomycetaceae	Baeomyces	Baeomyces carneus Flörke	Einar Timdal		2003-11-08	Bjorn Petter Lofall	Norway	Ostfold	Aremark	Stendamtjenna nord for	59.2079	11.6227	50	200	200			Apothecia	Barcode of Life Datasystems	Creative Commons - Share Alike	en
OLICH4320-17	OLICH4320-17	O-DFL-7770	O-L-207808		DNA Barcode	University of Oslo, Natural History Museum	Ascomycota	Lecanoromycetes	Peltigerales	Pannariaceae	Pectenia	Pectenia cyanoloma (Schaer.) P.M.Jørg. et al	Einar Timdal		2017-04-01	O. Olsen	Norway	Sogn og Fjordane	Vagsoy	Rekevika	62.0092	5.06072	5					Thallus	Barcode of Life Datasystems	Creative Commons - Share Alike	en
OLICH4425-17	OLICH4425-17	O-DFL-7876	O-L-200720		DNA Barcode	University of Oslo, Natural History Museum	Ascomycota	Lecanoromycetes	Teloschistales	Teloschistaceae	Caloplaca	Caloplaca chlorina (Flotow) H. Olivier	Einar Timdal		2014-08-28	Jon T. Klepsland	Norway	Telemark	Bo	Bo kirke	59.4114	9.05522	5	125	125			Apothecia and thallus	Barcode of Life Datasystems	Creative Commons - Share Alike	en
OLICH606-13	OLICH606-13	O-DFL-11154	O-L-170578		DNA Barcode	University of Oslo, Natural History Museum	Ascomycota	Lecanoromycetes	Lecanorales		Tremolecia	Tremolecia atrata (Ach.) Hertel	Einar Timdal		2011-06-25	Einar Timdal	Norway	Finnmark	Vadso	Klubben	70.1163	29.2103		20	20			Apothecia and thallus	Barcode of Life Datasystems	Creative Commons - Share Alike	en
OLICH869-13	OLICH869-13	O-DFL-11412	O-L-180951		DNA Barcode	University of Oslo, Natural History Museum	Ascomycota	Lecanoromycetes	Lecanorales	Parmeliaceae	Arctocetraria	Arctocetraria andrejevii (Oxner) Kärnefelt & T	Einar Timdal	On ground	2012-09-30	Hanne Henriksen	Norway	Finnmark	Vardo	Oksevatnet landskapsvernomrade, pa kanten av Oksevatnet canyon	70.3475	30.899		152	152		Chemistry: norrangiformic acid (minor), rangiformic acid (major)	Thallus	Barcode of Life Datasystems	Creative Commons - Share Alike	en
OLICH879-13	OLICH879-13	O-DFL-11422	O-L-184695		DNA Barcode	University of Oslo, Natural History Museum	Ascomycota	Lecanoromycetes	Lecanorales	Parmeliaceae	Parmeliopsis	Parmeliopsis ambigua (Wulfen) Nyl.	Einar Timdal	On Betula tortuosa in subalpine birch forest	2013-09-29	Siri Rui, Einar Timdal	Norway	Buskerud	Sigdal	hill between lakes Kvelvsavannet and Nedre Sandvann	60.3094	9.29779		970	970			Thallus	Barcode of Life Datasystems	Creative Commons - Share Alike	en
OLICH1006-13	OLICH1006-13	O-DFL-12226	BG-L-95780		DNA Barcode	University of Bergen, Natural History Collections	Ascomycota	Lecanoromycetes	Lecanorales	Micareaceae	Micarea	Micarea botryoides (Nyl.) Coppins	Tor Tonsberg	On bryophytes on standing pine log	2013-10-03	J.I. Johnsen	Norway	Rogaland	Suldal	Jelsaheia	59.353	6.071		280	280				Barcode of Life Datasystems	Creative Commons - Share Alike	en
OLICH1140-14	OLICH1140-14	O-DFL-11609	O-L-182031		DNA Barcode	University of Oslo, Natural History Museum	Ascomycota	Lecanoromycetes	Lecanorales	Micareaceae	Protomicarea	Protomicarea limosa (Ach.) Hafellner	Einar Timdal		2012-09-21	Einar Timdal	Norway	Oppland	Ringebu	Remdalshogdene	61.615	10.402		1190	1190				Barcode of Life Datasystems	Creative Commons - Share Alike	en
OLICH1391-14	OLICH1391-14	O-DFL-2389	O-L-175129		DNA Barcode	University of Oslo, Natural History Museum	Ascomycota	Lecanoromycetes	Lecanorales	Parmeliaceae	Hypotrachyna	Hypotrachyna laevigata (Sm.) Hale	Einar Timdal		2010-07-15	Jon T. Klepsland	Norway	Rogaland	Hjelmeland	Kammen NW	59.135	6.168		235	235				Barcode of Life Datasystems	Creative Commons - Share Alike	en
OLICH1403-14	OLICH1403-14	O-DFL-2325	O-L-183745		DNA Barcode	University of Oslo, Natural History Museum	Ascomycota	Lecanoromycetes	Lecanorales	Parmeliaceae	Bryoria	Bryoria bicolor (Ehrh.) Brodo & D. Hawksw.	Reidar Haugan		2011-08-07	Jon T. Klepsland	Norway	Oppland	Vaga	Dalgrovi (Jonndalen)	61.957	9.001		870	870				Barcode of Life Datasystems	Creative Commons - Share Alike	en
OLICH1472-14	OLICH1472-14	O-DFL-2715	O-L-190313		DNA Barcode	University of Oslo, Natural History Museum	Ascomycota	Lecanoromycetes	Lecanorales	Parmeliaceae	Bryocaulon	Bryocaulon divergens (Ach.) Kärnefelt	Einar Timdal		2013-10-09	Reidar Haugan	Norway	Hedmark	Stor-Elvdal	Skollfjellet	61.334	10.833		1050	1050				Barcode of Life Datasystems	Creative Commons - Share Alike	en
OLICH1483-14	OLICH1483-14	O-DFL-2708	O-L-194359		DNA Barcode	University of Oslo, Natural History Museum	Ascomycota	Lecanoromycetes	Teloschistales	Physciaceae	Anaptychia	Anaptychia ciliaris (L.) Körber	Einar Timdal		2011-09-09	Tom H. Hofton	Norway	Hedmark	Asnes	Juvberget gard	60.809	12.343		421	421				Barcode of Life Datasystems	Creative Commons - Share Alike	en
OLICH1498-14	OLICH1498-14	O-DFL-2795	O-L-195488		DNA Barcode	University of Oslo, Natural History Museum	Ascomycota	Lecanoromycetes	Lecanorales	Parmeliaceae	Bryoria	Bryoria fremontii (Tuck.) Brodo & D. Hawksw.	Einar Timdal		2014-06-28	Einar Timdal	Finland		Perae-Pohjanmaa	Korvala	66.9	26.194		160	160				Barcode of Life Datasystems	Creative Commons - Share Alike	en
OLICH1505-14	OLICH1505-14	O-DFL-2796	O-L-195506		DNA Barcode	University of Oslo, Natural History Museum	Ascomycota	Lecanoromycetes	Lecanorales	Parmeliaceae	Bryoria	Bryoria simplicior (Vain.) Brodo & D. Hawksw.	Einar Timdal		2014-06-29	Einar Timdal	Finland		Inarin Lappi	Utsjoki river valley, 17 km S of Utsjoki, E of lake Kevojaervi	69.757	27.023		130	130				Barcode of Life Datasystems	Creative Commons - Share Alike	en
OLICH1535-14	OLICH1535-14	O-DFL-2841	O-L-195597		DNA Barcode	University of Oslo, Natural History Museum	Ascomycota	Lecanoromycetes	Lecanorales	Cladoniaceae	Cladonia	Cladonia symphycarpa (Flörke) Fr.	Einar Timdal		2014-07-05	Einar Timdal	Norway	Finnmark	Porsanger	Borselv, 1 km E of Rautakoppa	70.313	25.492		10	10		Chemistry: atranorin		Barcode of Life Datasystems	Creative Commons - Share Alike	en
OLICH1645-14	OLICH1645-14	O-DFL-2460	O-L-195773		DNA Barcode	University of Oslo, Natural History Museum	Ascomycota	Lecanoromycetes	Pertusariales	Icmadophilaceae	Thamnolia	Thamnolia vermicularis (Sw.) Schaerer	Einar Timdal		2014-07-07	Einar Timdal	Norway	Troms	Kafjord	Sabetjohka	69.395	21.037		630	630				Barcode of Life Datasystems	Creative Commons - Share Alike	en
OLICH1861-14	OLICH1861-14	O-DFL-2676	O-L-196016		DNA Barcode	University of Oslo, Natural History Museum	Ascomycota	Lecanoromycetes	Lecanorales	Ramalinaceae	Ramalina	Ramalina cuspidata (Ach.) Nyl.	Reidar Haugan		2014-08-07	Reidar Haugan	Norway	Sor-Trondelag	Orland	Krakvag, Krakoya	63.642	9.313		12	12		Chemistry: usnic acid		Barcode of Life Datasystems	Creative Commons - Share Alike	en
OLICH1927-15	OLICH1927-15	O-DFL-1481	O-L-196368		DNA Barcode	University of Oslo, Natural History Museum	Ascomycota	Lecanoromycetes	Lecanorales	Nephromataceae	Nephroma	Nephroma arcticum (L.) Torss.	Einar Timdal	On the ground in slope in the low alpine region	2014-09-04	Einar Timdal	Norway	Sor-Trondelag	Oppdal	hill S of Kongsvoll	62.301	9.608		960	960			Thallus	Barcode of Life Datasystems	Creative Commons - Share Alike	en
OLICH1928-15	OLICH1928-15	O-DFL-1482	O-L-196369		DNA Barcode	University of Oslo, Natural History Museum	Ascomycota	Lecanoromycetes	Peltigerales	Pannariaceae	Pannaria	Pannaria conoplea (Ach.) Bory	Einar Timdal	On rock wall in the low alpine region	2014-09-04	Einar Timdal	Norway	Sor-Trondelag	Oppdal	hill S of Kongsvoll	62.301	9.608		970	970			Thallus	Barcode of Life Datasystems	Creative Commons - Share Alike	en
OLICH1949-15	OLICH1949-15	O-DFL-1503	O-L-196275		DNA Barcode	University of Oslo, Natural History Museum	Ascomycota	Lecanoromycetes	Umbilicariales	Umbilicariaceae	Umbilicaria	Umbilicaria vellea (L.) Hoffm.	Einar Timdal	Exposed rock wall	2014-09-06	Einar Timdal	Norway	Telemark	Vinje	Vinjevatn, Bukkevalihylen	59.582	7.927		470	470			Thallus	Barcode of Life Datasystems	Creative Commons - Share Alike	en
OLICH1955-15	OLICH1955-15	O-DFL-1509	O-L-199981		DNA Barcode	University of Oslo, Natural History Museum	Ascomycota	Lecanoromycetes	Teloschistales	Teloschistaceae	Polycauliona	Polycauliona candelaria (L.) Fröden et al.	Einar Timdal	On trunk of Sorbus on churchyard	2014-09-28	Einar Timdal	Norway	Akershus	As	Norby church	59.719	10.773		150	150			Thallus	Barcode of Life Datasystems	Creative Commons - Share Alike	en
OLICH1964-15	OLICH1964-15	O-DFL-1518	O-L-199990		DNA Barcode	University of Oslo, Natural History Museum	Ascomycota	Lecanoromycetes	Lecanorales	Parmeliaceae	Xanthoparmelia	Xanthoparmelia loxodes (Nyl.) O.Blanco et al.	Einar Timdal	On stone wall, churchyard	2014-09-28	Einar Timdal	Norway	Akershus	Ski	Krakstad church	59.677	10.881		120	120			Thallus	Barcode of Life Datasystems	Creative Commons - Share Alike	en
OLICH1969-15	OLICH1969-15	O-DFL-1523	O-L-199995		DNA Barcode	University of Oslo, Natural History Museum	Ascomycota	Lecanoromycetes	Lecanorales	Sphaerophoraceae	Sphaerophorus	Sphaerophorus globosus (Hudson) Vainio	Einar Timdal	Large, vertical rock wall in spruce forest	2014-09-28	Einar Timdal	Norway	Oslo	Oslo	hill Spinnern	59.83	10.907		190	190		Chemistry: sphaerophorin, thamnolic acid, unknowns	Apothecia and thallus	Barcode of Life Datasystems	Creative Commons - Share Alike	en
OLICH1982-15	OLICH1982-15	O-DFL-1536	O-L-200008		DNA Barcode	University of Oslo, Natural History Museum	Ascomycota	Lecanoromycetes	Lecanorales	Parmeliaceae	Evernia	Evernia mesomorpha Nyl.	Einar Timdal	On Betula in edge of subalpine birch forest	2014-10-25	Siri Rui, Einar Timdal	Norway	Buskerud	Sigdal	hill between lakes Kvelvsavannet and Nedre Sandvann	60.31	9.3		970	970			Thallus	Barcode of Life Datasystems	Creative Commons - Share Alike	en
OLICH2027-15	OLICH2027-15	O-DFL-1676	O-L-168043		DNA Barcode	University of Oslo, Natural History Museum	Ascomycota	Lecanoromycetes	Lecanorales	Nephromataceae	Nephroma	Nephroma bellum (Spreng.) Tuck.	Einar Timdal	On Sorbus aucuparia in humid spruce forest close to the river	2010-09-16	Harald Bratli	Norway	Nord-Trondelag	Meraker	Kvernskarelva	63.308	11.911		460	460		Chemistry: triterpenoids	Thallus	Barcode of Life Datasystems	Creative Commons - Share Alike	en
OLICH2080-15	OLICH2080-15	O-DFL-1730	O-L-194494		DNA Barcode	University of Oslo, Natural History Museum	Ascomycota	Lecanoromycetes	Teloschistales	Physciaceae	Acolium	Acolium inquinans (Sm.) A.Massal.	Einar Timdal		2012-06-19	Tom H. Hofton	Norway	Buskerud	Fla	Krysskotbekken	60.411	9.187		823	823			Apothecia	Barcode of Life Datasystems	Creative Commons - Share Alike	en
OLICH2165-15	OLICH2165-15	O-DFL-1910	O-L-177044		DNA Barcode	University of Oslo, Natural History Museum	Ascomycota	Lecanoromycetes	Lecanorales	Parmeliaceae	Bryoria	Bryoria smithii (Du Rietz) Brodo & D. Hawksw.	Einar Timdal		2011-09-06	Jon T. Klepsland	Norway	Vest-Agder	Flekkefjord	Kyrkjevatna E	58.439	6.875		365	365			Thallus	Barcode of Life Datasystems	Creative Commons - Share Alike	en
OLICH2173-15	OLICH2173-15	O-DFL-1918	O-L-176834		DNA Barcode	University of Oslo, Natural History Museum	Ascomycota	Lecanoromycetes	Lecanorales	Parmeliaceae	Bryoria	Bryoria nadvornikiana (Gyeln.) Brodo & D. Hawksw.	Einar Timdal		2011-11-03	Jon T. Klepsland	Norway	Oppland	Sel	Steinberghaugen	61.848	9.438		335	335			Thallus	Barcode of Life Datasystems	Creative Commons - Share Alike	en
OLICH2187-15	OLICH2187-15	O-DFL-1552	O-L-195815		DNA Barcode	University of Oslo, Natural History Museum	Ascomycota	Lecanoromycetes	Lecanorales	Parmeliaceae	Cetraria	Cetraria muricata (Ach.) Eckfeldt	Einar Timdal	On rock in scree	2014-07-25	Einar Timdal	Norway	Telemark	Vinje	Edland, Trolldalsasen	59.729	7.621		550	550			Thallus	Barcode of Life Datasystems	Creative Commons - Share Alike	en
OLICH2221-15	OLICH2221-15	O-DFL-1586	O-L-196291		DNA Barcode	University of Oslo, Natural History Museum	Ascomycota	Lecanoromycetes	Teloschistales	Physciaceae	Phaeophyscia	Phaeophyscia orbicularis (Neck.) Moberg	Einar Timdal	On Acer in churchyard	2014-08-09	Siri Rui, Einar Timdal	Norway	Vestfold	Tjome	Tjome church	59.114	10.392		5	5			Thallus	Barcode of Life Datasystems	Creative Commons - Share Alike	en
OLICH2223-15	OLICH2223-15	O-DFL-1588	O-L-196293		DNA Barcode	University of Oslo, Natural History Museum	Ascomycota	Lecanoromycetes	Teloschistales	Physciaceae	Physconia	Physconia enteroxantha (Nyl.) Poelt	Einar Timdal	On Tilia in churchyard	2014-08-10	Siri Rui, Einar Timdal	Norway	Vestfold	Tonsberg	Sem church	59.291	10.387		20	20			Thallus	Barcode of Life Datasystems	Creative Commons - Share Alike	en
OLICH2290-15	OLICH2290-15	O-DFL-1750	O-L-176827		DNA Barcode	University of Oslo, Natural History Museum	Ascomycota	Lecanoromycetes	Teloschistales	Physciaceae	Heterodermia	Heterodermia speciosa (Wulfen) Trevis.	Einar Timdal		2011-11-02	Jon T. Klepsland	Norway	Oppland	Sel	Rudi W	61.825	9.491		380	380			Thallus	Barcode of Life Datasystems	Creative Commons - Share Alike	en
OLICH2369-15	OLICH2369-15	O-DFL-1830	O-L-198103		DNA Barcode	University of Oslo, Natural History Museum	Ascomycota	Lecanoromycetes	Lecanorales	Parmeliaceae	Hypogymnia	Hypogymnia farinacea Zopf	Einar Timdal		2013-07-09	Jon T. Klepsland	Norway	Buskerud	Kongsberg	Hengsvann shooting field (Bjorndalen S)	59.664	9.407		500	500			Apothecia and thallus	Barcode of Life Datasystems	Creative Commons - Share Alike	en
OLICH2373-15	OLICH2373-15	O-DFL-1461	O-L-196348		DNA Barcode	University of Oslo, Natural History Museum	Ascomycota	Lecanoromycetes	Lecanorales	Nephromataceae	Nephroma	Nephroma bellum (Spreng.) Tuck.		On tree trunk near the ground in subalpine birch forest	2014-09-03	Einar Timdal	Norway	Sor-Trondelag	Oppdal	Kongsvold	62.3023	9.60566		900	900		Chemistry: triterpenoids	Apothecia	Barcode of Life Datasystems	Creative Commons - Share Alike	en
OLICH2438-16	OLICH2438-16	O-DFL-3924	O-L-200761		DNA Barcode	University of Oslo, Natural History Museum	Ascomycota	Arthoniomycetes	Arthoniales	Roccellaceae	Bactrospora	Bactrospora corticola (Nyl.) Almq.	Einar Timdal		2014-10-20	Steinar Vatne	Norway	Sor-Trondelag	Orkdal	Randberget N	63.237	9.823		280	280			Apothecia	Barcode of Life Datasystems	Creative Commons - Share Alike	en
OLICH2447-16	OLICH2447-16	O-DFL-3933	O-L-200765		DNA Barcode	University of Oslo, Natural History Museum	Ascomycota	incertae sedis	incertae sedis	Coniocybaceae	Chaenotheca	Chaenotheca chlorella (Ach.) Müll.Arg.	Einar Timdal		2014-10-20	Steinar Vatne	Norway	Sor-Trondelag	Orkdal/Skaun	Kjeloybekken	63.235	9.892		285	285			Apothecia	Barcode of Life Datasystems	Creative Commons - Share Alike	en
OLICH2465-16	OLICH2465-16	O-DFL-3951	O-L-198017		DNA Barcode	University of Oslo, Natural History Museum	Ascomycota	Lecanoromycetes	Peltigerales	Pannariaceae	Fuscopannaria	Fuscopannaria confusa (P.M. Jörg.) P.M. Jörg.	Einar Timdal		2013-06-07	Jon T. Klepsland	Norway	Nordland	Rodoy	Esvikelva	66.7	13.397		30	30			Thallus	Barcode of Life Datasystems	Creative Commons - Share Alike	en
OLICH2473-16	OLICH2473-16	O-DFL-3674	O-L-200025		DNA Barcode	University of Oslo, Natural History Museum	Ascomycota	Lecanoromycetes	Lecanorales	Peltigeraceae	Peltigera	Peltigera neopolydactyla (Gyeln.) Gyeln.	Einar Timdal	On mossy rock in shady spruce forest	2014-10-26	Siri Rui, Einar Timdal	Norway	Buskerud	Sigdal	base of Mt Urdaasen	60.161	9.415		180	180			Apothecia	Barcode of Life Datasystems	Creative Commons - Share Alike	en
OLICH2491-16	OLICH2491-16	O-DFL-3692	O-L-198938		DNA Barcode	University of Oslo, Natural History Museum	Ascomycota	Lecanoromycetes	Umbilicariales	Umbilicariaceae	Umbilicaria	Umbilicaria spodochroa (Hoffm.) DC.	Einar Timdal	Exposed rock wall	2015-01-03	Einar Timdal	Norway	Vestfold	Larvik	Stavern, Stavernhallen	58.991	10.031		25	25			Apothecia	Barcode of Life Datasystems	Creative Commons - Share Alike	en
OLICH2497-16	OLICH2497-16	O-DFL-3698	O-L-198942		DNA Barcode	University of Oslo, Natural History Museum	Ascomycota	Lecanoromycetes	Lecanorales	Cladoniaceae	Cladonia	Cladonia arbuscula (Wallr.) Flot.	Einar Timdal	On soil	2015-01-03	Einar Timdal	Norway	Vestfold	Larvik	Stavern, Stavernhallen	58.991	10.031		25	25			Thallus	Barcode of Life Datasystems	Creative Commons - Share Alike	en
OLICH2529-16	OLICH2529-16	O-DFL-3730	O-L-200899		DNA Barcode	University of Oslo, Natural History Museum	Ascomycota	Lecanoromycetes	Lecanorales	Stereocaulaceae	Stereocaulon	Stereocaulon cumulatum (Sommerf.) Timdal	Einar Timdal	On soil in the alpine region	2015-06-16	Siri Rui, Einar Timdal	Norway	Buskerud	Nore og Uvdal	S of Sandbu	60.193	8.571		1150	1150			Apothecia	Barcode of Life Datasystems	Creative Commons - Share Alike	en
OLICH2565-16	OLICH2565-16	O-DFL-3766	O-L-200883		DNA Barcode	University of Oslo, Natural History Museum	Ascomycota	Lecanoromycetes	Lecanorales	Parmeliaceae	Hypogymnia	Hypogymnia physodes (L.) Nyl.	Einar Timdal	On Pinus sylvestris in steep, S-facing pine forest	2015-06-15	Siri Rui, Einar Timdal	Norway	Telemark	Tinn	Midtstrandbekken nature reserve, E of Solbring	59.989	8.779		220	220			Thallus	Barcode of Life Datasystems	Creative Commons - Share Alike	en
OLICH2566-16	OLICH2566-16	O-DFL-3767	O-L-200884		DNA Barcode	University of Oslo, Natural History Museum	Ascomycota	Lecanoromycetes	Lecanorales		Leprocaulon	Leprocaulon quisquiliare (Leers) Choisy p.p., nom.confus.	Einar Timdal	On boulder in steep, S-facing pine forest	2015-06-15	Siri Rui, Einar Timdal	Norway	Telemark	Tinn	Midtstrandbekken nature reserve, E of Solbring	59.99	8.779		270	270			Thallus	Barcode of Life Datasystems	Creative Commons - Share Alike	en
OLICH2569-16	OLICH2569-16	O-DFL-3770	O-L-200908		DNA Barcode	University of Oslo, Natural History Museum	Ascomycota	Lecanoromycetes	Lecanorales	Cladoniaceae	Cladonia	Cladonia coniocraea (Flörke) Spreng.	Einar Timdal	At base of Picea abies in spruce forest	2015-06-17	Siri Rui, Einar Timdal	Norway	Telemark	Tinn	Rjukan, Krossobanen	59.884	8.545		840	840			Thallus	Barcode of Life Datasystems	Creative Commons - Share Alike	en
OLICH2603-16	OLICH2603-16	O-DFL-3804	O-L-200754		DNA Barcode	University of Oslo, Natural History Museum	Ascomycota	Lecanoromycetes	Lecanorales	Parmeliaceae	Cornicularia	Cornicularia normoerica (Gunnerus) Du Rietz	Einar Timdal		2014-12-04	Jon T. Klepsland	Norway	Aust-Agder	Evje og Hornnes	Klepsland (Vindmyrknuten)	58.622	7.96		590	590			Thallus	Barcode of Life Datasystems	Creative Commons - Share Alike	en
OLICH2618-16	OLICH2618-16	O-DFL-3819	O-L-200527		DNA Barcode	University of Oslo, Natural History Museum	Ascomycota	Lecanoromycetes	Lecanorales	Parmeliaceae	Bryoria	Bryoria furcellata (Fr.) Brodo & D. Hawksw.	Einar Timdal		2014-07-08	Jon T. Klepsland	Norway	Sor-Trondelag	Oppdal	Sogardssaetra W (Drivdalen)	62.358	9.635		790	790			Thallus	Barcode of Life Datasystems	Creative Commons - Share Alike	en
OLICH2624-16	OLICH2624-16	O-DFL-3825	O-L-200545		DNA Barcode	University of Oslo, Natural History Museum	Ascomycota	Lecanoromycetes	Lecanorales	Acarosporaceae	Pleopsidium	Pleopsidium flavum (Bellardi) Körb.	Einar Timdal		2014-07-08	Jon T. Klepsland	Norway	Sor-Trondelag	Oppdal	Hogsnyta N (Drivdalen)	62.334	9.609		1290	1290			Apothecia	Barcode of Life Datasystems	Creative Commons - Share Alike	en
OLICH2638-16	OLICH2638-16	O-DFL-3839	O-L-199414		DNA Barcode	University of Oslo, Natural History Museum	Ascomycota	Lecanoromycetes	Peltigerales	Lobariaceae	Sticta	Sticta fuliginoides Magain & Sérus.	Einar Timdal		2012-10-02	Bjoern Norden, John Bjarne Jordal	Norway	Rogaland	Strand	Vatland	59.102	5.958						Thallus	Barcode of Life Datasystems	Creative Commons - Share Alike	en
OLICH2698-16	OLICH2698-16	O-DFL-5141	O-L-201333		DNA Barcode	University of Oslo, Natural History Museum	Ascomycota	Lecanoromycetes	Lecanorales	Parmeliaceae	Punctelia	Punctelia stictica (Delise ex Duby) Krog	Einar Timdal	On the side of an old churchyard stone wall	2015-09-06	Einar Timdal	Norway	Oppland	Vang	Grindaheim, Vang church	61.1258	8.57483	10	470	470			Thallus	Barcode of Life Datasystems	Creative Commons - Share Alike	en
OLICH2706-16	OLICH2706-16	O-DFL-5149	O-L-203297		DNA Barcode	University of Oslo, Natural History Museum	Ascomycota	Lecanoromycetes	Peltigerales	Pannariaceae	Protopannaria	Protopannaria pezizoides (Weber) P. M. Jørg. & S. Ekman	Einar Timdal	On the ground	2015-08-11	Siri Rui	Norway	Svalbard		Longyearbyen area, near the entrance of valley Bjorndalen	78.2333	15.3281	50	175	175			Apothecia	Barcode of Life Datasystems	Creative Commons - Share Alike	en
OLICH2785-16	OLICH2785-16	O-DFL-5229	O-L-201310		DNA Barcode	University of Oslo, Natural History Museum	Ascomycota	Lecanoromycetes	Lecanorales	Parmeliaceae	Hypogymnia	Hypogymnia farinacea Zopf	Einar Timdal		2015-08-06	Mika Bendiksby et al.	Norway	Nord-Trondelag	Snasa	Mt Bergsasen	64.2513	12.3848		100	100			Thallus	Barcode of Life Datasystems	Creative Commons - Share Alike	en
OLICH2796-16	OLICH2796-16	O-DFL-5240	O-L-201296		DNA Barcode	University of Oslo, Natural History Museum	Ascomycota	Lecanoromycetes	Pertusariales	Icmadophilaceae	Dibaeis	Dibaeis baeomyces (L. fil.) Rambold & H	Reidar Haugan		2015-08-06	Mika Bendiksby et al.	Norway	Nord-Trondelag	Snasa	Bolbakken	64.1461	11.9383		40	40			Apothecia	Barcode of Life Datasystems	Creative Commons - Share Alike	en
OLICH3165-16	OLICH3165-16	O-DFL-5609	O-L-199472		DNA Barcode	University of Oslo, Natural History Museum	Ascomycota	Lecanoromycetes	Ostropales	Gyalectaceae	Gyalecta	Gyalecta flotowii Körber	Einar Timdal		2013-05-22	John Bjarne Jordal	Norway	Hordaland	Kvam	Strandadalen, Jomfrustolen	60.3148	5.98164	5	330	330			Apothecia	Barcode of Life Datasystems	Creative Commons - Share Alike	en
OLICH3171-16	OLICH3171-16	O-DFL-5615	O-L-200509		DNA Barcode	University of Oslo, Natural History Museum	Ascomycota	Lecanoromycetes	Candelariales	Candelariaceae	Candelariella	Candelariella arctica (Körber) R. Sant.	Einar Timdal		2014-07-03	Jon T. Klepsland	Norway	Finnmark	Vadso	Navarsodden	70.0128	27.9444	5	5	5			Apothecia	Barcode of Life Datasystems	Creative Commons - Share Alike	en
OLICH3270-16	OLICH3270-16	O-DFL-5714	O-L-200085		DNA Barcode	University of Oslo, Natural History Museum	Ascomycota	Lecanoromycetes	Teloschistales	Teloschistaceae	Caloplaca	Caloplaca demissa (Körb.) Arup & Grube	Einar Timdal		2010-07-19	Jon T. Klepsland	Norway	Rogaland	Rennesoy	Dalsfjellet W	59.0755	5.73059	5	25	25			Apothecia	Barcode of Life Datasystems	Creative Commons - Share Alike	en
OLICH3271-16	OLICH3271-16	O-DFL-5715	O-L-200581		DNA Barcode	University of Oslo, Natural History Museum	Ascomycota	Lecanoromycetes	Baeomycetales	Baeomycetaceae	Baeomyces	Baeomyces rufus (Huds.) Rebent.	Einar Timdal		2014-07-31	Jon T. Klepsland	Norway	Aust-Agder	Evje og Hornnes	Flotoygard	58.6153	7.93174	5	490	490			Thallus	Barcode of Life Datasystems	Creative Commons - Share Alike	en
OLICH3532-17	OLICH3532-17		TROM_L_50030		DNA Barcode	Tromso University Museum	Ascomycota	Lecanoromycetes	Candelariales	Candelariaceae	Candelariella	Candelariella aurella (Hoffm.) Zahlbr.	Einar Timdal		1998-08-01	Rickard Armstrong	Norway	Troms	Tromso	Storskogen	69.6651	18.9537							Barcode of Life Datasystems	Creative Commons - Share Alike	en
OLICH3800-17	OLICH3800-17	O-DFL-7260	O-L-196046		DNA Barcode	University of Oslo, Natural History Museum	Ascomycota	Lecanoromycetes	Lecanorales	Collemataceae	Leptogium	Leptogium saturninum (Dicks.) Nyl.	Reidar Haugan	Populus tremula, trunk, in deciduous forest	2014-08-08	Reidar Haugan	Norway	Sor-Trondelag	Orland	Storfosna, Ola	63.65	9.43133	926	43	43			Thallus	Barcode of Life Datasystems	Creative Commons - Share Alike	en
OLICH3857-17	OLICH3857-17	O-DFL-7317	O-L-201311		DNA Barcode	University of Oslo, Natural History Museum	Ascomycota	Lecanoromycetes	Lecanorales	Parmeliaceae	Vulpicida	Vulpicida juniperinus (L.) J.-E. Mattsson & M. J. Lai	Martin Westberg		2015-08-06	Reidar Haugan	Norway	Nord-Trondelag	Snasa	Mt Bergsasen	64.2523	12.4225	9	220	220			Thallus	Barcode of Life Datasystems	Creative Commons - Share Alike	en
OLICH3929-17	OLICH3929-17	O-DFL-7378	O-L-204101		DNA Barcode	University of Oslo, Natural History Museum	Ascomycota	Lecanoromycetes	Pertusariales	Pertusariaceae	Pertusaria	Pertusaria aspergilla (Ach.) J.R. Laundon	Reidar Haugan	vertical granitic rock in open pine forest	2015-05-18	Reidar Haugan	Norway	Ostfold	Rygge	Vardasen nature reserve	59.3503	10.6795	9	60	60		Chemistry: fumarprotocetraric acid	Thallus	Barcode of Life Datasystems	Creative Commons - Share Alike	en
OLICH3935-17	OLICH3935-17	O-DFL-7384	O-L-203523		DNA Barcode	University of Oslo, Natural History Museum	Ascomycota	Lecanoromycetes	Pertusariales	Pertusariaceae	Pertusaria	Pertusaria excludens Nyl.	Reidar Haugan	Rock in coastal heath	2014-05-30	Reidar Haugan	Norway	Sor-Trondelag	Orland	Krakvag, Hogfjellet	63.646	9.31833	9	5	5		Chemistry: norstictic acid	Soralia	Barcode of Life Datasystems	Creative Commons - Share Alike	en
OLICH3956-17	OLICH3956-17	O-DFL-7405	O-L-183713		DNA Barcode	University of Oslo, Natural History Museum	Ascomycota	Lecanoromycetes	Lecanorales	Ramalinaceae	Lecania	Lecania erysibe (Ach.) Mudd	Reidar Haugan		2011-08-04	Jon T. Klepsland	Norway	Oppland	Sor-fron	Steberg S	61.5497	10.0071	5	260	260			Apothecia	Barcode of Life Datasystems	Creative Commons - Share Alike	en
OLICH4155-17	OLICH4155-17	O-DFL-7605	O-L-207794		DNA Barcode	University of Oslo, Natural History Museum	Ascomycota	Lecanoromycetes	Lecanorales	Parmeliaceae	Brodoa	Brodoa oroarctica (Krog) Goward	Einar Timdal	On bird rock in low alpine zone	2017-07-14	Einar Timdal	Norway	Hedmark	Alvdal	Mt Tronfjellet, Flattron	62.1546	10.7073	9	1290	1290			Thallus	Barcode of Life Datasystems	Creative Commons - Share Alike	en
OLICH4167-17	OLICH4167-17	O-DFL-7617	O-L-208059		DNA Barcode	University of Oslo, Natural History Museum	Ascomycota	Lecanoromycetes	Lecanorales	Cladoniaceae	Cladonia	Cladonia cornuta (L.) Hoffm.	Einar Timdal	Among mosses between boulders in boulder field	2017-07-30	Einar Timdal	Norway	Telemark	Vinje	400 m N of Mjolstoyl	59.722	7.58366	9	860	860			Thallus	Barcode of Life Datasystems	Creative Commons - Share Alike	en
OLICH4196-17	OLICH4196-17	O-DFL-7646	O-L-208025		DNA Barcode	University of Oslo, Natural History Museum	Ascomycota	Lecanoromycetes	Lecanorales	Ramalinaceae	Ramalina	Ramalina fraxinea (L.) Ach.	Einar Timdal	On the trunk of old decideous tree in garden	2016-03-23	Siri Rui, Einar Timdal	Norway	Ostfold	Moss	Jeloya, Alby	59.4241	10.611	9	10	10			Apothecia	Barcode of Life Datasystems	Creative Commons - Share Alike	en
OLICH4262-17	OLICH4262-17	O-DFL-7712	O-L-208034		DNA Barcode	University of Oslo, Natural History Museum	Ascomycota	Lecanoromycetes	Lecanorales	Cladoniaceae	Cladonia	Cladonia chlorophaea (Sommerf.) Sprengel	Einar Timdal	At the base of Picea abies in spruce forest	2016-04-17	Siri Rui, Einar Timdal	Norway	Buskerud	Hole	Krokkleiva	60.0548	10.3136	9	180	180			Thallus	Barcode of Life Datasystems	Creative Commons - Share Alike	en
OLICH4389-17	OLICH4389-17	O-DFL-7840	O-L-55723		DNA Barcode	University of Oslo, Natural History Museum	Ascomycota	Lecanoromycetes	Teloschistales	Teloschistaceae	Calogaya	Calogaya decipiens	Einar Timdal	On the stone wall surrounding the churchyard	1998-03-20	Reidar Haugan	Norway	Hedmark	Hamar	Vang church	60.8031	11.1336	100	150	150			Thallus and soralia	Barcode of Life Datasystems	Creative Commons - Share Alike	en
OLICH4453-17	OLICH4453-17	O-DFL-7368	O-L-200245		DNA Barcode	University of Oslo, Natural History Museum	Ascomycota	Lecanoromycetes	Baeomycetales	Trapeliaceae	Trapelia	Trapelia placodioides Coppins & P. James	Reidar Haugan		2014-05-04	Jon T. Klepsland	Norway	Oslo	Oslo	Skullerud	59.8616	10.844	5	130	130			Thallus	Barcode of Life Datasystems	Creative Commons - Share Alike	en
OLICH861-13	OLICH861-13	O-DFL-11404	O-L-176828		DNA Barcode	University of Oslo, Natural History Museum	Ascomycota	Lecanoromycetes	Lecanorales	Parmeliaceae	Menegazzia	Menegazzia terebrata (Hoffm.) A. Massal.	Einar Timdal		2011-11-03	Jon T. Klepsland	Norway	Oppland	Sel	Rudi W	61.8247	9.49081		440	440			Thallus	Barcode of Life Datasystems	Creative Commons - Share Alike	en
OLICH929-13	OLICH929-13	O-DFL-11472	O-L-184711		DNA Barcode	University of Oslo, Natural History Museum	Ascomycota	Lecanoromycetes	Umbilicariales	Umbilicariaceae	Umbilicaria	Umbilicaria cylindrica (L.) Delise ex Duby	Einar Timdal	On siliceous stone in the subalpine heath	2013-09-30	Siri Rui, Einar Timdal	Norway	Buskerud	Sigdal	Sandvassetra	60.3141	9.30218		980	980			Apothecia and thallus	Barcode of Life Datasystems	Creative Commons - Share Alike	en
OLICH1106-14	OLICH1106-14	O-DFL-11575	O-L-151124		DNA Barcode	University of Oslo, Natural History Museum	Ascomycota	Lecanoromycetes	Lecanorales	Porpidiaceae	Mycobilimbia	Mycobilimbia epixanthoides (Nyl.) Vitik. et al.	Einar Timdal		2006-11-18	Jon T. Klepsland	Norway	Aust-Agder	Birkenes	Hangetjornheia E	58.569	8.214		290	290				Barcode of Life Datasystems	Creative Commons - Share Alike	en
OLICH1127-14	OLICH1127-14	O-DFL-11596	O-L-174132		DNA Barcode	University of Oslo, Natural History Museum	Ascomycota	Lecanoromycetes	Lecanorales	Porpidiaceae	Mycobilimbia	Mycobilimbia tetramera (De Not.) Vitik., Ahti, Kuusinen, Lommi & T. Ulvinen	Reidar Haugan		2011-08-18	Reidar Haugan	Norway	Nordland	Hattfjelldal	Kjerringtinden	65.744	13.906		620	620		Chemistry: no lichen substances		Barcode of Life Datasystems	Creative Commons - Share Alike	en
OLICH1176-14	OLICH1176-14	O-DFL-11645	O-L-182032		DNA Barcode	University of Oslo, Natural History Museum	Ascomycota	Lecanoromycetes	Agyriales	Agyriaceae	Placynthiella	Placynthiella oligotropha (J.R. Laundon) Coppin	Einar Timdal		2012-09-21	Einar Timdal	Norway	Oppland	Ringebu	Remdalshogdene	61.615	10.402		1190	1190				Barcode of Life Datasystems	Creative Commons - Share Alike	en
OLICH1319-14	OLICH1319-14	O-DFL-11740	O-L-177145		DNA Barcode	University of Oslo, Natural History Museum	Ascomycota	Lecanoromycetes	Lecanorales	Psoraceae	Psora	Psora globifera (Ach.) A. Massal.	Einar Timdal		2011-06-23	Jon T. Klepsland	Norway	Nord-Trondelag	Hoylandet	Brynntjonna E	64.6023	12.367		170	170		Chemistry: no lichen substances	Apothecia	Barcode of Life Datasystems	Creative Commons - Share Alike	en
OLICH1471-14	OLICH1471-14	O-DFL-2726	O-L-190281		DNA Barcode	University of Oslo, Natural History Museum	Ascomycota	Lecanoromycetes	Lecanorales	Cladoniaceae	Cladonia	Cladonia subulata (L.) Weber ex F. H. Wigg.	Einar Timdal		2013-09-28	Reidar Haugan	Norway	Sor-Trondelag	Orland	Storfosna, Reksterhaugen	63.666	9.392		20	20				Barcode of Life Datasystems	Creative Commons - Share Alike	en
OLICH1484-14	OLICH1484-14	O-DFL-2774	O-L-194431		DNA Barcode	University of Oslo, Natural History Museum	Ascomycota	Lecanoromycetes	Lecanorales	Parmeliaceae	Evernia	Evernia divaricata (L.) Ach.	Einar Timdal		2011-11-17	Tom H. Hofton	Norway	Buskerud	Ringerike	Storleinabekken myr, Urdevassfjellet S	60.376	9.929		630	630				Barcode of Life Datasystems	Creative Commons - Share Alike	en
OLICH1504-14	OLICH1504-14	O-DFL-2850	O-L-195500		DNA Barcode	University of Oslo, Natural History Museum	Ascomycota	Lecanoromycetes	Rhizocarpales	Rhizocarpaceae	Rhizocarpon	Rhizocarpon leptolepis Anzi	Einar Timdal		2014-06-29	Einar Timdal	Finland		Inarin Lappi	shore of Inari lake, 12 km N-NNW of Ivalo	68.759	27.461		120	120				Barcode of Life Datasystems	Creative Commons - Share Alike	en
OLICH1510-14	OLICH1510-14	O-DFL-2816	O-L-195535		DNA Barcode	University of Oslo, Natural History Museum	Ascomycota	Lecanoromycetes	Rhizocarpales	Rhizocarpaceae	Rhizocarpon	Rhizocarpon chioneum (Norman) Th. Fr.	Einar Timdal		2014-07-01	Einar Timdal	Norway	Finnmark	Vardo	Bukkemoltangen	70.426	30.757		40	40				Barcode of Life Datasystems	Creative Commons - Share Alike	en
OLICH1553-14	OLICH1553-14	O-DFL-2864	O-L-195634		DNA Barcode	University of Oslo, Natural History Museum	Ascomycota	Lecanoromycetes	Umbilicariales	Umbilicariaceae	Umbilicaria	Umbilicaria torrefacta (Lightf.) Schrad.	Einar Timdal		2014-07-06	Einar Timdal	Norway	Troms	Kafjord	Ankerlia copper work	69.425	20.967		140	140				Barcode of Life Datasystems	Creative Commons - Share Alike	en
OLICH1567-14	OLICH1567-14	O-DFL-2785	O-L-195695		DNA Barcode	University of Oslo, Natural History Museum	Ascomycota	Lecanoromycetes	Rhizocarpales	Rhizocarpaceae	Rhizocarpon	Rhizocarpon rittokense (Hellbom) Th. Fr.	Martin Westberg		2014-06-30	Martin Westberg	Norway	Finnmark	Vadso	Klubben	70.117	29.2		60	60				Barcode of Life Datasystems	Creative Commons - Share Alike	en
OLICH1583-14	OLICH1583-14	O-DFL-2803	O-L-195711		DNA Barcode	University of Oslo, Natural History Museum	Ascomycota	Lecanoromycetes	Lecanorales	Lecanoraceae	Calvitimela	Calvitimela melaleuca (Sommerf.) M.P.Andreev			2014-07-02	Reidar Haugan	Norway	Finnmark	Batsfjord	Batsfjorddalen, near the exit to Syltefjord	70.5833	29.65		110	110		Chemistry: alectorialic acid, atranorin		Barcode of Life Datasystems	Creative Commons - Share Alike	en
OLICH1596-14	OLICH1596-14	O-DFL-2411	O-L-195724		DNA Barcode	University of Oslo, Natural History Museum	Ascomycota	Lecanoromycetes	Lecanorales	Nephromataceae	Nephroma	Nephroma arcticum (L.) Torss.	Siri Rui		2014-06-30	Siri Rui	Norway	Finnmark	Nesseby	Mortensnes, Storfjellet	70.13	29.031		100	100				Barcode of Life Datasystems	Creative Commons - Share Alike	en
OLICH1598-14	OLICH1598-14	O-DFL-2413	O-L-195726		DNA Barcode	University of Oslo, Natural History Museum	Ascomycota	Lecanoromycetes	Lecanorales	Peltigeraceae	Peltigera	Peltigera aphthosa (L.) Willd.	Einar Timdal		2014-06-30	Einar Timdal	Norway	Finnmark	Nesseby	Meskelven	70.18	28.681		30	30				Barcode of Life Datasystems	Creative Commons - Share Alike	en
OLICH1607-14	OLICH1607-14	O-DFL-2422	O-L-195735		DNA Barcode	University of Oslo, Natural History Museum	Ascomycota	Lecanoromycetes	Ostropales	Gyalectaceae	Gyalecta	Gyalecta foveolaris (Ach.) Schaerer	Tim B. Wheeler		2014-07-01	Tim Wheeler	Norway	Finnmark	Vardo	Bukkemoltangen	70.426	30.757		35	35				Barcode of Life Datasystems	Creative Commons - Share Alike	en
OLICH1683-14	OLICH1683-14	O-DFL-2498	O-L-195838		DNA Barcode	University of Oslo, Natural History Museum	Ascomycota	Lecanoromycetes	Lecanorales	Ophioparmaceae	Ophioparma	Ophioparma lapponica (Räsänen) Hafellner & R. W. Rogers	Tim B. Wheeler		2014-06-30	Tim Wheeler	Norway	Finnmark	Vadso	Klubben	70.117	29.202		60	60				Barcode of Life Datasystems	Creative Commons - Share Alike	en
OLICH1692-14	OLICH1692-14	O-DFL-2507	O-L-195847		DNA Barcode	University of Oslo, Natural History Museum	Ascomycota	Lecanoromycetes	Lecanorales	Catillariaceae	Halecania	Halecania alpivaga (Th. Fr.) M. Mayrhofe	Martin Westberg		2014-06-30	Martin Westberg	Norway	Finnmark	Nesseby	Mortensnes, Storfjellet	70.13	29.032		100	100				Barcode of Life Datasystems	Creative Commons - Share Alike	en
OLICH1695-14	OLICH1695-14	O-DFL-2510	O-L-195850		DNA Barcode	University of Oslo, Natural History Museum	Ascomycota	Lecanoromycetes	Lecanorales	Parmeliaceae	Allantoparmelia	Allantoparmelia alpicola (Th. Fr.) Essl.	Einar Timdal		2014-07-01	Einar Timdal	Norway	Finnmark	Vadso	Ytre Halsen	70.096	29.414		20	20				Barcode of Life Datasystems	Creative Commons - Share Alike	en
OLICH1705-14	OLICH1705-14	O-DFL-2556	O-L-195860		DNA Barcode	University of Oslo, Natural History Museum	Ascomycota	Lecanoromycetes	Ostropales	Gyalectaceae	Gyalecta	Gyalecta jenensis (Batsch) Zahlbr.	Ana Maria Millanes		2014-07-01	Ana Millanes	Norway	Finnmark	Vardo	Bukkemoltangen	70.426	30.756		35	35				Barcode of Life Datasystems	Creative Commons - Share Alike	en
OLICH1774-14	OLICH1774-14	O-DFL-2590	O-L-195929		DNA Barcode	University of Oslo, Natural History Museum	Ascomycota	Lecanoromycetes	Lecanorales	Lecanoraceae	Rhizoplaca	Rhizoplaca melanophthalma (DC.) Leuckert & Poelt	Einar Timdal		2014-07-05	Einar Timdal	Norway	Finnmark	Tana	Geaidnonjoaski	70.436	27.71		220	220		Chemistry: unknown substances, usnic acid		Barcode of Life Datasystems	Creative Commons - Share Alike	en
OLICH1854-14	OLICH1854-14	O-DFL-2669	O-L-196009		DNA Barcode	University of Oslo, Natural History Museum	Ascomycota	Eurotiomycetes	Verrucariales	Verrucariaceae	Dermatocarpon	Dermatocarpon miniatum (L.) W. Mann	Reidar Haugan		2014-08-06	Reidar Haugan	Norway	Sor-Trondelag	Orland	Storfosna, Haugan	63.668	9.404		1	1				Barcode of Life Datasystems	Creative Commons - Share Alike	en
OLICH1909-15	OLICH1909-15	O-DFL-1463	O-L-196350		DNA Barcode	University of Oslo, Natural History Museum	Ascomycota	Lecanoromycetes	Peltigerales	Lobariaceae	Lobaria	Lobaria scrobiculata (Scop.) P. Gaertn.	Einar Timdal	On steep rock wall in the low alpine region	2014-09-03	Einar Timdal	Norway	Sor-Trondelag	Oppdal	hill S of Kongsvoll	62.302	9.606		920	920			Thallus	Barcode of Life Datasystems	Creative Commons - Share Alike	en
OLICH1933-15	OLICH1933-15	O-DFL-1487	O-L-196374		DNA Barcode	University of Oslo, Natural History Museum	Ascomycota	Lecanoromycetes	Lecanorales	Parmeliaceae	Parmelia	Parmelia fraudans (Nyl.) Nyl.	Einar Timdal	On horizontal, exposed rock face	2014-09-04	Einar Timdal	Norway	Sor-Trondelag	Oppdal	Kongsvold railway station, E of the bridge	62.307	9.608		880	880			Thallus	Barcode of Life Datasystems	Creative Commons - Share Alike	en
OLICH1936-15	OLICH1936-15	O-DFL-1490	O-L-196377		DNA Barcode	University of Oslo, Natural History Museum	Ascomycota	Lecanoromycetes	Lecanorales	Parmeliaceae	Melanelia	Melanelia stygia (L.) Essl.	Einar Timdal	On vertical face of roadside stone	2014-09-04	Einar Timdal	Norway	Sor-Trondelag	Oppdal	Kongsvold railway station, W of the bridge	62.307	9.607		880	880			Thallus	Barcode of Life Datasystems	Creative Commons - Share Alike	en
OLICH1950-15	OLICH1950-15	O-DFL-1504	O-L-196276		DNA Barcode	University of Oslo, Natural History Museum	Ascomycota	Lecanoromycetes	Lecanorales	Peltigeraceae	Peltigera	Peltigera degenii Gyeln.	Einar Timdal	On the ground in dense spruce forest, steep slope	2014-09-06	Einar Timdal	Norway	Telemark	Vinje	Vinjevatn, Revasanden	59.593	7.882		470	470			Apothecia	Barcode of Life Datasystems	Creative Commons - Share Alike	en
OLICH1951-15	OLICH1951-15	O-DFL-1505	O-L-196278		DNA Barcode	University of Oslo, Natural History Museum	Ascomycota	Lecanoromycetes	Lecanorales	Parmeliaceae	Xanthoparmelia	Xanthoparmelia conspersa (Ehrh. ex Ach.) Hale	Einar Timdal	Churchyard stone wall	2014-09-07	Siri Rui, Einar Timdal	Norway	Telemark	Hjartdal	Sauland church	59.62	8.928		90	90			Apothecia	Barcode of Life Datasystems	Creative Commons - Share Alike	en
OLICH1977-15	OLICH1977-15	O-DFL-1531	O-L-200003		DNA Barcode	University of Oslo, Natural History Museum	Ascomycota	Lecanoromycetes	Lecanorales	Parmeliaceae	Cetraria	Cetraria islandica (L.) Ach.	Einar Timdal	On thin soil over weakly inclining rock surface in open pine forest	2014-09-28	Einar Timdal	Norway	Oslo	Oslo	hill Spinnern	59.831	10.909		220	220			Thallus	Barcode of Life Datasystems	Creative Commons - Share Alike	en
OLICH2014-15	OLICH2014-15	O-DFL-1663	O-L-195692		DNA Barcode	University of Oslo, Natural History Museum	Ascomycota	Lecanoromycetes	Lecanorales	Lecideaceae	Hypocenomyce	Hypocenomyce scalaris (Ach.) M. Choisy	Einar Timdal	On burnt stump in pine forest	2014-07-09	Einar Timdal	Sweden	Dalarna		800 m SW of Soedra Groetholen	61.825	12.594		660	660			Apothecia	Barcode of Life Datasystems	Creative Commons - Share Alike	en
OLICH209-13	OLICH209-13	O-DFL-12047	O-L-175077		DNA Barcode	University of Oslo, Natural History Museum	Ascomycota	Lecanoromycetes	Lecanorales	Porpidiaceae	Bilimbia	Bilimbia sabuletorum (Schreb.) Arnold	Jon T Klepsland		2010-06-29	Jon T. Klepsland	Norway	Aust-Agder	Bygland	Skorsfjell W	58.9496	7.70797		340	340				Barcode of Life Datasystems	Creative Commons - Share Alike	en
OLICH2166-15	OLICH2166-15	O-DFL-1911	O-L-176881		DNA Barcode	University of Oslo, Natural History Museum	Ascomycota	Lecanoromycetes	Lecanorales	Parmeliaceae	Bryoria	Bryoria smithii (Du Rietz) Brodo & D. Hawksw.	Einar Timdal		2011-05-30	Jon T. Klepsland	Norway	Rogaland	Sokndal	Ovre Lauvas	58.33	6.313		135	135			Thallus	Barcode of Life Datasystems	Creative Commons - Share Alike	en
OLICH2239-15	OLICH2239-15	O-DFL-1604	O-L-196309		DNA Barcode	University of Oslo, Natural History Museum	Ascomycota	Lecanoromycetes	Lecanorales	Cladoniaceae	Cladonia	Cladonia squamosa Hoffm.	Einar Timdal	On the ground in spruce forest	2014-08-10	Einar Timdal	Norway	Akershus	Enebakk	650 m NE of Durud	59.761	11.015		200	200			Thallus	Barcode of Life Datasystems	Creative Commons - Share Alike	en
OLICH2243-15	OLICH2243-15	O-DFL-1608	O-L-196313		DNA Barcode	University of Oslo, Natural History Museum	Ascomycota	Lecanoromycetes	Baeomycetales	Baeomycetaceae	Baeomyces	Baeomyces placophyllus Ach.	Einar Timdal	On the ground in exposed, alpine heath (Empetrum/Betula nana)	2014-08-15	Siri Rui, Einar Timdal	Norway	Buskerud	Sigdal	hill NE of lake Nedre Sandvatn	60.312	9.317		1020	1020			Apothecia	Barcode of Life Datasystems	Creative Commons - Share Alike	en
OLICH2250-15	OLICH2250-15	O-DFL-1615	O-L-196320		DNA Barcode	University of Oslo, Natural History Museum	Ascomycota	Lecanoromycetes	Lecanorales	Cladoniaceae	Cladonia	Cladonia phyllophora Hoffm.	Einar Timdal	On the ground in alpine heath (Betula nana)	2014-08-16	Siri Rui, Einar Timdal	Norway	Buskerud	Sigdal	W of lake Nedre Sandvatn	60.31	9.302		950	950			Thallus	Barcode of Life Datasystems	Creative Commons - Share Alike	en
OLICH2261-15	OLICH2261-15	O-DFL-1626	O-L-196331		DNA Barcode	University of Oslo, Natural History Museum	Ascomycota	Lecanoromycetes	Lecanorales	Parmeliaceae	Parmelia	Parmelia sulcata Taylor	Einar Timdal	On Malus in garden	2014-08-23	Siri Rui, Einar Timdal	Norway	Akershus	Asker	Leangkollen Hotel	59.832	10.465		80	80			Thallus	Barcode of Life Datasystems	Creative Commons - Share Alike	en
OLICH2294-15	OLICH2294-15	O-DFL-1754	O-L-173228		DNA Barcode	University of Oslo, Natural History Museum	Ascomycota	Lecanoromycetes	Teloschistales	Physciaceae	Heterodermia	Heterodermia speciosa (Wulfen) Trevis.	Einar Timdal	Calciferous rock wall in open pine forest	2011-05-25	Reidar Haugan	Norway	Hedmark	Stor-Elvdal	Koppang, Hammaren, just E of road 606	61.556	11.046		310	310			Thallus	Barcode of Life Datasystems	Creative Commons - Share Alike	en
OLICH2501-16	OLICH2501-16	O-DFL-3702	O-L-198947		DNA Barcode	University of Oslo, Natural History Museum	Ascomycota	Lecanoromycetes	Teloschistales	Physciaceae	Physcia	Physcia adscendens (Fr.) H. Olivier	Einar Timdal	On deciduous tree in city park	2015-01-03	Einar Timdal	Norway	Vestfold	Larvik	Stavern, Fredriksvern	58.997	10.039		5	5			Thallus	Barcode of Life Datasystems	Creative Commons - Share Alike	en
OLICH2547-16	OLICH2547-16	O-DFL-3748	O-L-200894		DNA Barcode	University of Oslo, Natural History Museum	Ascomycota	Lecanoromycetes	Lecanorales	Parmeliaceae	Alectoria	Alectoria ochroleuca (Hoffm.) A. Massal.	Einar Timdal	In exposed heath in the alpine region	2015-06-16	Siri Rui, Einar Timdal	Norway	Buskerud	Nore og Uvdal	S of Sandbu	60.193	8.57		1150	1150			Thallus	Barcode of Life Datasystems	Creative Commons - Share Alike	en
OLICH2556-16	OLICH2556-16	O-DFL-3757	O-L-200930		DNA Barcode	University of Oslo, Natural History Museum	Ascomycota	Lecanoromycetes	Umbilicariales	Umbilicariaceae	Umbilicaria	Umbilicaria havaasii Llano	Einar Timdal	On boulder in the alpine region	2015-06-18	Siri Rui, Einar Timdal	Norway	Telemark	Tinn	Breidsetdalen, rim of Ovsetgjuvet	60.069	8.504		930	930			Thallus	Barcode of Life Datasystems	Creative Commons - Share Alike	en
OLICH264-13	OLICH264-13	O-DFL-12102	O-L-177162		DNA Barcode	University of Oslo, Natural History Museum	Ascomycota	Lecanoromycetes	Lecanorales	Ramalinaceae	Bacidia	Bacidia vermifera (Nyl.) Th. Fr.	Jon T Klepsland		2011-09-13	Jon T. Klepsland	Norway	Troms	Malselv	Rostaasen	68.9698	19.7253		210	210				Barcode of Life Datasystems	Creative Commons - Share Alike	en
OLICH2655-16	OLICH2655-16	O-DFL-3856	O-L-200638		DNA Barcode	University of Oslo, Natural History Museum	Ascomycota	Lecanoromycetes	Pertusariales	Ochrolechiaceae	Ochrolechia	Ochrolechia subviridis (Höeg) Erichsen	Einar Timdal		2014-08-15	Jon T. Klepsland	Norway	Rogaland	Rennesoy	Dalsfjellet S	59.074	5.736		35	35		Chemistry: gyrophoric acid	Apothecia	Barcode of Life Datasystems	Creative Commons - Share Alike	en
OLICH285-13	OLICH285-13	O-DFL-12123	O-L-175215		DNA Barcode	University of Oslo, Natural History Museum	Ascomycota	Lecanoromycetes	Lecanorales	Catillariaceae	Toninia	Toniniopsis coelestina (Anzi) Kistenich et al.	Einar Timdal		2010-07-28	Jon T. Klepsland	Norway	Nordland	Bodo	Skjevlfjellet NW	66.9948	15.1294		715	715				Barcode of Life Datasystems	Creative Commons - Share Alike	en
OLICH3244-16	OLICH3244-16	O-DFL-5688	O-L-194731		DNA Barcode	University of Oslo, Natural History Museum	Ascomycota	Lecanoromycetes	Lecanorales	Acarosporaceae	Timdalia	Timdalia intricata (Magnusson) Hafellner	Einar Timdal	Steep maritime rock	2013-07-10	Einar Timdal	Norway	Telemark	Vinje	Mt Kreklingdyrnuten	59.7959	7.27056	9	1050	1050			Apothecia	Barcode of Life Datasystems	Creative Commons - Share Alike	en
OLICH3316-16	OLICH3316-16	O-DFL-5760	O-L-200174		DNA Barcode	University of Oslo, Natural History Museum	Ascomycota	Lecanoromycetes	Baeomycetales	Trapeliaceae	Trapelia	Trapelia coarctata (Sm.) M. Choisy	Einar Timdal		2014-04-23	Jon T. Klepsland	Norway	Oslo	Oslo	Lutdalen	59.8964	10.8741	5	180	180			Apothecia	Barcode of Life Datasystems	Creative Commons - Share Alike	en
OLICH3493-17	OLICH3493-17	O-DFL-12256	O-L-206774		DNA Barcode	University of Oslo, Natural History Museum	Ascomycota	Dothideomycetes	Pleosporales	Arthopyreniaceae	Arthopyrenia	Arthopyrenia salicis A. Massal.			2016-04-15	Jon T. Klepsland	Norway	More og Romsdal	Fraena	Lunheim NO	62.9232	7.11604		60	60				Barcode of Life Datasystems	Creative Commons - Share Alike	en
OLICH3794-17	OLICH3794-17	O-DFL-7254	O-L-196028		DNA Barcode	University of Oslo, Natural History Museum	Ascomycota	Lecanoromycetes	Lecanorales	Cladoniaceae	Cladonia	Cladonia subcervicornis (Vainio) Kernst.	Einar Timdal	Sloping rock face in maritime heath	2014-08-08	Reidar Haugan	Norway	Sor-Trondelag	Orland	Storfosna, Ola	63.6521	9.4345	9	64	64			Thallus	Barcode of Life Datasystems	Creative Commons - Share Alike	en
OLICH3802-17	OLICH3802-17	O-DFL-7262	O-L-196047		DNA Barcode	University of Oslo, Natural History Museum	Ascomycota	Lecanoromycetes	Lecanorales	Cladoniaceae	Cladonia	Cladonia gracilis (L.) Willd.	Reidar Haugan	Vertical side of boulder in deciduous forest	2014-08-08	Reidar Haugan	Norway	Sor-Trondelag	Orland	Storfosna, Ola	63.6496	9.43133	9	44	44			Thallus	Barcode of Life Datasystems	Creative Commons - Share Alike	en
OLICH3838-17	OLICH3838-17	O-DFL-7298	O-L-200903		DNA Barcode	University of Oslo, Natural History Museum	Ascomycota	Lecanoromycetes	Lecanorales	Parmeliaceae	Flavocetraria	Flavocetraria cucullata (Bellardi) Kärnefelt & A. Thell	Siri Rui	On the ground in the alpine region	2015-06-16	Einar Timdal, Siri Rui	Norway	Buskerud	Nore og Uvdal	S of Sandbu	60.1926	8.5685	9	1150	1150			Thallus	Barcode of Life Datasystems	Creative Commons - Share Alike	en
OLICH3878-17	OLICH3878-17	O-DFL-7326	O-L-208004	O-L--208004	DNA Barcode	University of Oslo, Natural History Museum	Ascomycota	Lecanoromycetes	Lecanorales	Parmeliaceae	Melanohalea	Melanohalea exasperata (De Not) O. Blanco et al.	Einar Timdal	On branches of Salix caprea	2015-08-23	Einar Timdal	Norway	Telemark	Vinje	Grungedal, Rui	59.7091	7.77	9	560	560			Apothecia	Barcode of Life Datasystems	Creative Commons - Share Alike	en
OLICH3983-17	OLICH3983-17	O-DFL-7432	O-L-201508		DNA Barcode	University of Oslo, Natural History Museum	Ascomycota	Lecanoromycetes	Umbilicariales	Umbilicariaceae	Umbilicaria	Umbilicaria nylanderiana (Zahlbr.) H. Magn.	Einar Timdal	Top of churchyard, rock wall	2016-09-03	Einar Timdal	Norway	Hedmark	Folldal	Folldal church	62.1271	10.0383	9	700	700			Thallus	Barcode of Life Datasystems	Creative Commons - Share Alike	en
OLICH4157-17	OLICH4157-17	O-DFL-7607	O-L-207754		DNA Barcode	University of Oslo, Natural History Museum	Ascomycota	Lecanoromycetes	Lecanorales	Parmeliaceae	Bryoria	Bryoria nadvornikiana (Gyeln.) Brodo & D. Hawksw.	Einar Timdal	On weakly sloping face of bird rock in the alpine zone	2017-07-13	Einar Timdal	Norway	Hedmark	Folldal	Gruvkletten	62.289	10.3176	9	980	980		Chemistry: alectorialic acid (major), barbatolic acid (minor), fumarprotocetraric acid (minor)	Thallus	Barcode of Life Datasystems	Creative Commons - Share Alike	en
OLICH4168-17	OLICH4168-17	O-DFL-7618	O-L-201379		DNA Barcode	University of Oslo, Natural History Museum	Ascomycota	Lecanoromycetes	Lecanorales	Acarosporaceae	Timdalia	Timdalia intricata (Magnusson) Hafellner	Einar Timdal	Vertical rock wall in the alpine zone	2015-09-08	Einar Timdal	Norway	Oppland	Vang	Mt Raudhorn	61.238	8.78533	9	1100	1100			Apothecia	Barcode of Life Datasystems	Creative Commons - Share Alike	en
OLICH4403-17	OLICH4403-17	O-DFL-7854	O-L-173864		DNA Barcode	University of Oslo, Natural History Museum	Ascomycota	Lecanoromycetes	Pertusariales	Coccotremataceae	Coccotrema	Coccotrema citrinescens P. James & Coppins	Einar Timdal	Rock under large overhanging siliceous cliff in birch forest	2011-07-15	Reidar Haugan	Norway	Sor-Trondelag	Afjord	Stokksund, Troa	64.0374	10.0409	5	20	20		Chemistry: stictic acid	Thallus and soralia	Barcode of Life Datasystems	Creative Commons - Share Alike	en
OLICH551-13	OLICH551-13	O-DFL-11130	O-L-184350		DNA Barcode	University of Oslo, Natural History Museum	Ascomycota	Lecanoromycetes	Lecanorales	Catillariaceae	Toninia	Toninia alutacea (Anzi) Jatta	Einar Timdal		2013-06-29	Mika Bendiksby, Reidar Haugan, Einar Timdal	Norway	Oppland	Lom	N end of lake Bovertjonnen	61.658	8.13551		940	940			Apothecia	Barcode of Life Datasystems	Creative Commons - Share Alike	en
OLICH552-13	OLICH552-13	O-DFL-11131	O-L-184351		DNA Barcode	University of Oslo, Natural History Museum	Ascomycota	Lecanoromycetes	Lecanorales	Catillariaceae	Toninia	Toninia nordlandica Th. Fr.	Einar Timdal		2013-06-29	Mika Bendiksby, Reidar Haugan, Einar Timdal	Norway	Oppland	Lom	N end of lake Bovertjonnen	61.658	8.13551		940	940			Apothecia	Barcode of Life Datasystems	Creative Commons - Share Alike	en
OLICH563-13	OLICH563-13	O-DFL-11142	O-L-179924		DNA Barcode	University of Oslo, Natural History Museum	Ascomycota	Lecanoromycetes	Baeomycetales	Trapeliaceae	Trapelia	Trapelia coarctata (Sm.) M. Choisy	Einar Timdal		2012-07-19	Einar Timdal	Norway	Telemark	Tokke	c. 800 m WNW of Hatveit	59.4899	7.84844		540	540			Apothecia	Barcode of Life Datasystems	Creative Commons - Share Alike	en
OLICH580-13	OLICH580-13	O-DFL-12224	BG-L-95299		DNA Barcode	University of Bergen, Natural History Collections	Ascomycota	Lecanoromycetes	Lecanorales	Lecanoraceae	Ramboldia	Ramboldia elabens (Fr.) Kantvilas & Elix	Tor Tonsberg		2011-06-11	Tor Tonsberg	Norway	Nordland	Grane	Borgefjell National Park, Simskaret, N of Simskarelva	65.3666	13.5		600	600			Apothecia	Barcode of Life Datasystems	Creative Commons - Share Alike	en
OLICH596-13	OLICH596-13	O-DFL-12222	BG-L-94659		DNA Barcode	University of Bergen, Natural History Collections	Ascomycota	Lecanoromycetes	Lecanorales	Ramalinaceae	Japewia	Japewia subaurifera Muhr & Tønsberg	Tor Tonsberg		2012-08-15	Tor Tonsberg	Norway	Nordland	Hemnes	Hemneshalvoya, E of Hemnesberget, uphill from Jektvika, just N of the road	66.2237	13.6547		45	45			Thallus	Barcode of Life Datasystems	Creative Commons - Share Alike	en
OLICH696-13	OLICH696-13	O-DFL-11244	O-L-184415		DNA Barcode	University of Oslo, Natural History Museum	Ascomycota	Lecanoromycetes	Lecanorales	Acarosporaceae	Pleopsidium	Pleopsidium flavum (Bellardi) Körb.	Einar Timdal		2013-07-10	Einar Timdal	Norway	Telemark	Vinje	Mt Kreklingdyrnuten	59.7959	7.27056		1050	1050				Barcode of Life Datasystems	Creative Commons - Share Alike	en
OLICH701-13	OLICH701-13	O-DFL-11249	O-L-184520		DNA Barcode	University of Oslo, Natural History Museum	Ascomycota	Lecanoromycetes	Lecanorales	Ophioparmaceae	Ophioparma	Ophioparma ventosa (L.) Norman	Einar Timdal		2013-08-21	Einar Timdal	Norway	Hedmark	Tynset	Kvikne copper mine	62.5503	10.4285		740	740			Apothecia	Barcode of Life Datasystems	Creative Commons - Share Alike	en
OLICH711-13	OLICH711-13	O-DFL-11259	O-L-182037		DNA Barcode	University of Oslo, Natural History Museum	Ascomycota	Lecanoromycetes	Lecanorales	Stereocaulaceae	Stereocaulon	Stereocaulon cumulatum (Sommerf.) Timdal	Einar Timdal		2012-09-21	Einar Timdal	Norway	Oppland	Ringebu	Remdalshogdene	61.6127	10.3979		1230	1230				Barcode of Life Datasystems	Creative Commons - Share Alike	en
OLICH731-13	OLICH731-13	O-DFL-11279	O-L-184529		DNA Barcode	University of Oslo, Natural History Museum	Ascomycota	Lecanoromycetes	Umbilicariales	Umbilicariaceae	Umbilicaria	Umbilicaria dendrophora (Poelt) Hestmark	Einar Timdal		2013-08-22	Einar Timdal	Norway	Sor-Trondelag	Oppdal	Drivstoggosaetra	62.357	9.63201		750	750				Barcode of Life Datasystems	Creative Commons - Share Alike	en
OLICH735-13	OLICH735-13	O-DFL-11283	O-L-184306		DNA Barcode	University of Oslo, Natural History Museum	Ascomycota	Lecanoromycetes	Lecanorales	Parmeliaceae	Pseudephebe	Pseudephebe pubescens (L.) M. Choisy	Einar Timdal		2013-06-28	Mika Bendiksby, Reidar Haugan, Einar Timdal	Norway	Oppland	Lom	S slope of Mt Juvasshoe	61.674	8.37026		1850	1850				Barcode of Life Datasystems	Creative Commons - Share Alike	en
OLICH742-13	OLICH742-13	O-DFL-11290	O-L-184363		DNA Barcode	University of Oslo, Natural History Museum	Ascomycota	Lecanoromycetes	Lecanorales	Acarosporaceae	Acarospora	Acarospora wahlenbergii Magnusson	Einar Timdal		2013-06-29	Mika Bendiksby, Reidar Haugan, Einar Timdal	Norway	Oppland	Lom	W of Vassberget	61.6603	8.07256		910	910				Barcode of Life Datasystems	Creative Commons - Share Alike	en
OLICH803-13	OLICH803-13	O-DFL-11351	O-L-170452		DNA Barcode	University of Oslo, Natural History Museum	Ascomycota	Lecanoromycetes	Rhizocarpales	Rhizocarpaceae	Rhizocarpon	Rhizocarpon jemtlandicum (Malme) Malme	Einar Timdal		2011-06-22	Einar Timdal	Norway	Finnmark	Sor-Varanger	hillside E of Ferdesmyra	69.727	29.3016		100	100		Chemistry: stictic acid	Apothecia	Barcode of Life Datasystems	Creative Commons - Share Alike	en
OLICH858-13	OLICH858-13	O-DFL-12225	BG-L-95692		DNA Barcode	University of Bergen, Natural History Collections	Ascomycota	Lecanoromycetes	Lecanorales	Parmeliaceae	Menegazzia	Menegazzia terebrata (Hoffm.) A. Massal.	Tor Tonsberg	Corticolous on trunk of Sorbus aucuparia	2013-09-21	Tor Tonsberg	Norway	Hordaland	Fusa	S of lake Skogseidvatnet, E of Tomra, NE of unnamed stream, just S of main road	60.2	5.8788		70	70			Thallus	Barcode of Life Datasystems	Creative Commons - Share Alike	en
OLICH1339-14	OLICH1339-14	O-DFL-2345	O-L-129021		DNA Barcode	University of Oslo, Natural History Museum	Ascomycota	Lecanoromycetes	Lecanorales	Cladoniaceae	Cladonia	Cladonia krogiana Løfall & Timdal	Reidar Haugan		2004-05-02	Bjorn Petter Lofall	Norway	Akershus	Fet	Gan, close to Oyern	59.862	11.216		102	102		Chemistry: barbatic acid, chlorovinetorin		Barcode of Life Datasystems	Creative Commons - Share Alike	en
OLICH1396-14	OLICH1396-14	O-DFL-2328	O-L-176874		DNA Barcode	University of Oslo, Natural History Museum	Ascomycota	Lecanoromycetes	Lecanorales	Parmeliaceae	Bryoria	Bryoria bicolor (Ehrh.) Brodo & D. Hawksw.	Reidar Haugan		2011-05-30	Jon T. Klepsland	Norway	Rogaland	Sokndal	Ovre Lauvas	58.33	6.313		130	130				Barcode of Life Datasystems	Creative Commons - Share Alike	en
OLICH1425-14	OLICH1425-14	O-DFL-2728	O-L-186049		DNA Barcode	University of Oslo, Natural History Museum	Ascomycota	Lecanoromycetes	Lecanorales	Cladoniaceae	Cladonia	Cladonia pyxidata (L.) Hoffm.	Einar Timdal		2012-05-01	Jon T. Klepsland	Norway	Ostfold	Marker	Langnes	59.381	11.659		115	115		Chemistry: fumarprotocetraric acid		Barcode of Life Datasystems	Creative Commons - Share Alike	en
OLICH1478-14	OLICH1478-14	O-DFL-2342	O-L-193185		DNA Barcode	University of Oslo, Natural History Museum	Ascomycota	Lecanoromycetes	Lecanorales	Parmeliaceae	Alectoria	Alectoria sarmentosa (Ach.) Ach.	Reidar Haugan		2014-03-10	K.J. Grimstad, Oddvar Olsen	Norway	Sogn og Fjordane	Selje	Dalskarhornet, Stadt	62.13	5.274		200	200				Barcode of Life Datasystems	Creative Commons - Share Alike	en
OLICH1489-14	OLICH1489-14	O-DFL-2771	O-L-194511		DNA Barcode	University of Oslo, Natural History Museum	Ascomycota	Lecanoromycetes	Lecanorales	Parmeliaceae	Evernia	Evernia mesomorpha Nyl.	Einar Timdal		2012-07-05	Tom H. Hofton	Norway	Hedmark	Stor-Elvdal	Grafjellet NE	61.546	10.808		926	926				Barcode of Life Datasystems	Creative Commons - Share Alike	en
OLICH1511-14	OLICH1511-14	O-DFL-2819	O-L-195537		DNA Barcode	University of Oslo, Natural History Museum	Ascomycota	Lecanoromycetes	incertae sedis	Ropalosporaceae	Ropalospora	Ropalospora lugubris (Sommerf.) Poelt	Einar Timdal		2014-07-01	Einar Timdal	Norway	Finnmark	Vardo	Bukkemoltangen	70.426	30.757		40	40				Barcode of Life Datasystems	Creative Commons - Share Alike	en
OLICH1518-14	OLICH1518-14	O-DFL-2806	O-L-195560		DNA Barcode	University of Oslo, Natural History Museum	Ascomycota	Lecanoromycetes	Lecanorales	Parmeliaceae	Cetrariella	Cetrariella fastigiata (Nyl.) Kärnefelt & Th	Einar Timdal		2014-07-03	Einar Timdal	Norway	Finnmark	Vadso	Store Ekkeroya	70.073	30.109		50	50				Barcode of Life Datasystems	Creative Commons - Share Alike	en
OLICH1525-14	OLICH1525-14	O-DFL-2831	O-L-195574		DNA Barcode	University of Oslo, Natural History Museum	Ascomycota	Lecanoromycetes	Lecanorales	Ophioparmaceae	Ophioparma	Ophioparma ventosa (L.) Norman	Einar Timdal		2014-07-05	Einar Timdal	Norway	Finnmark	Tana	Geaidnonjoaski	70.437	27.71		220	220				Barcode of Life Datasystems	Creative Commons - Share Alike	en
OLICH1544-14	OLICH1544-14	O-DFL-2855	O-L-195611		DNA Barcode	University of Oslo, Natural History Museum	Ascomycota	Lecanoromycetes	Lecanorales	Micareaceae	Psilolechia	Psilolechia leprosa Coppins & Purvis	Einar Timdal		2014-07-06	Einar Timdal	Norway	Finnmark	Alta	Kafjord, Hyttebukta, the harbour of the old copper work	69.938	23.034		1	1				Barcode of Life Datasystems	Creative Commons - Share Alike	en
OLICH1555-14	OLICH1555-14	O-DFL-2866	O-L-195643		DNA Barcode	University of Oslo, Natural History Museum	Ascomycota	Lecanoromycetes	Lecanorales	Acarosporaceae	Pleopsidium	Pleopsidium chlorophanum (Wahlenb.) Zopf	Einar Timdal		2014-07-07	Einar Timdal	Norway	Troms	Kafjord	Miessevarri	69.401	21.018		600	600				Barcode of Life Datasystems	Creative Commons - Share Alike	en
OLICH1566-14	OLICH1566-14	O-DFL-2877	O-L-195654		DNA Barcode	University of Oslo, Natural History Museum	Ascomycota	Lecanoromycetes	Lecanorales	Nephromataceae	Nephroma	Nephroma arcticum (L.) Torss.	Einar Timdal		2014-07-07	Einar Timdal	Norway	Troms	Balsfjord	Berg, at the boulder `piggsteinen`	69.2	19.666		75	75				Barcode of Life Datasystems	Creative Commons - Share Alike	en
OLICH1609-14	OLICH1609-14	O-DFL-2424	O-L-195737		DNA Barcode	University of Oslo, Natural History Museum	Ascomycota	Lecanoromycetes	Lecanorales	Ramalinaceae	Ramalina	Ramalina polymorpha (Lilj.) Ach.	Einar Timdal		2014-07-01	Einar Timdal	Norway	Finnmark	Vardo	Bukkemoltangen	70.426	30.757		35	35				Barcode of Life Datasystems	Creative Commons - Share Alike	en
OLICH1675-14	OLICH1675-14	O-DFL-2490	O-L-195803		DNA Barcode	University of Oslo, Natural History Museum	Ascomycota	Lecanoromycetes	Umbilicariales	Umbilicariaceae	Umbilicaria	Umbilicaria hyperborea (Ach.) Hoffm.	Einar Timdal		2014-07-23	Einar Timdal	Norway	Hordaland	Odda	Haukelifjell, Dyrskar	59.846	7.062		1050	1050				Barcode of Life Datasystems	Creative Commons - Share Alike	en
OLICH1688-14	OLICH1688-14	O-DFL-2503	O-L-195843		DNA Barcode	University of Oslo, Natural History Museum	Ascomycota	Lecanoromycetes	Umbilicariales	Umbilicariaceae	Umbilicaria	Umbilicaria torrefacta (Lightf.) Schrad.	Einar Timdal		2014-06-30	Einar Timdal	Norway	Finnmark	Vadso	Klubben	70.116	29.197		60	60				Barcode of Life Datasystems	Creative Commons - Share Alike	en
OLICH1715-14	OLICH1715-14	O-DFL-2528	O-L-195870		DNA Barcode	University of Oslo, Natural History Museum	Ascomycota	Lecanoromycetes	Lecanorales	Lecanoraceae	Myriolecis	Myriolecis straminea (Ach.) Sliwa et al.	Martin Westberg		2014-07-01	Martin Westberg	Norway	Finnmark	Vardo	Skagodden	70.405	31.07		15	15				Barcode of Life Datasystems	Creative Commons - Share Alike	en
OLICH1718-14	OLICH1718-14	O-DFL-2531	O-L-195873		DNA Barcode	University of Oslo, Natural History Museum	Ascomycota	Lecanoromycetes	Lecanorales	Nephromataceae	Nephroma	Nephroma arcticum (L.) Torss.	Ana Maria Millanes		2014-07-02	Ana Millanes	Norway	Finnmark	Batsfjord	the top of the valley Skogdalen	70.536	29.692		220	220				Barcode of Life Datasystems	Creative Commons - Share Alike	en
OLICH1720-14	OLICH1720-14	O-DFL-2533	O-L-195875		DNA Barcode	University of Oslo, Natural History Museum	Ascomycota	Lecanoromycetes	Lecanorales	Nephromataceae	Nephroma	Nephroma parile (Ach.) Ach.	Tor Tonsberg		2014-07-02	Tor Tonsberg	Norway	Finnmark	Batsfjord	the top of the valley Skogdalen	70.536	29.693		220	220		Chemistry: triterpenoids		Barcode of Life Datasystems	Creative Commons - Share Alike	en
OLICH1741-14	OLICH1741-14	O-DFL-2553	O-L-195896		DNA Barcode	University of Oslo, Natural History Museum	Ascomycota	Lecanoromycetes	Lecanorales	Lecanoraceae	Lecanora	Lecanora leptacina Sommerf.	Einar Timdal		2014-07-02	Einar Timdal	Norway	Finnmark	Batsfjord	hill E of lake Adamsvann	70.548	29.439		360	360				Barcode of Life Datasystems	Creative Commons - Share Alike	en
OLICH1744-14	OLICH1744-14	O-DFL-2558	O-L-195899		DNA Barcode	University of Oslo, Natural History Museum	Ascomycota	Lecanoromycetes	Lecanorales	Parmeliaceae	Allantoparmelia	Allantoparmelia alpicola (Th. Fr.) Essl.	Einar Timdal		2014-07-03	Einar Timdal	Norway	Finnmark	Vadso	Holmfjellet	70.129	30.149		120	120				Barcode of Life Datasystems	Creative Commons - Share Alike	en
OLICH1759-14	OLICH1759-14	O-DFL-2575	O-L-195914		DNA Barcode	University of Oslo, Natural History Museum	Ascomycota	Lecanoromycetes	Lecanorales	Cladoniaceae	Cladonia	Cladonia pyxidata (L.) Hoffm.	Einar Timdal		2014-07-04	Einar Timdal	Norway	Finnmark	Sor-Varanger	Balgami	69.978	29.582		30	30		Chemistry: fumarprotocetraric acid (major), protocetraric acid (minor)		Barcode of Life Datasystems	Creative Commons - Share Alike	en
OLICH1762-14	OLICH1762-14	O-DFL-2578	O-L-195917		DNA Barcode	University of Oslo, Natural History Museum	Ascomycota	Lecanoromycetes	incertae sedis	Fuscideaceae	Fuscidea	Fuscidea mollis (Wahlenb.) V. Wirth & Vezda	Einar Timdal		2014-07-04	Einar Timdal	Norway	Finnmark	Sor-Varanger	Balgami	69.978	29.582		30	30		Chemistry: divaricatic acid		Barcode of Life Datasystems	Creative Commons - Share Alike	en
OLICH1764-14	OLICH1764-14	O-DFL-2580	O-L-195919		DNA Barcode	University of Oslo, Natural History Museum	Ascomycota	Lecanoromycetes	Pertusariales	Icmadophilaceae	Siphula	Siphula ceratites (Wahlenb.) Fr.	Einar Timdal		2014-07-04	Einar Timdal	Norway	Finnmark	Sor-Varanger	Balgami	69.979	29.582		30	30				Barcode of Life Datasystems	Creative Commons - Share Alike	en
OLICH1765-14	OLICH1765-14	O-DFL-2581	O-L-195920		DNA Barcode	University of Oslo, Natural History Museum	Ascomycota	Lecanoromycetes	Teloschistales	Physciaceae	Physconia	Physconia muscigena (Ach.) Poelt	Einar Timdal		2014-07-04	Einar Timdal	Norway	Finnmark	Sor-Varanger	Balgami	69.979	29.582		30	30				Barcode of Life Datasystems	Creative Commons - Share Alike	en
OLICH1768-14	OLICH1768-14	O-DFL-2585	O-L-195923		DNA Barcode	University of Oslo, Natural History Museum	Ascomycota	Lecanoromycetes	Umbilicariales	Umbilicariaceae	Umbilicaria	Umbilicaria proboscidea (L.) Schrader	Reidar Haugan		2014-07-04	Reidar Haugan	Norway	Finnmark	Sor-Varanger	hill W of Storsand	70.006	29.37		35	35				Barcode of Life Datasystems	Creative Commons - Share Alike	en
OLICH1771-14	OLICH1771-14	O-DFL-2583	O-L-195926		DNA Barcode	University of Oslo, Natural History Museum	Ascomycota	Lecanoromycetes	Lecanorales	Parmeliaceae	Cetrariella	Cetrariella commixta	Martin Westberg		2014-07-04	Martin Westberg	Norway	Finnmark	Sor-Varanger	hill W of Storsand	70.006	29.371		35	35				Barcode of Life Datasystems	Creative Commons - Share Alike	en
OLICH1795-14	OLICH1795-14	O-DFL-2610	O-L-195950		DNA Barcode	University of Oslo, Natural History Museum	Ascomycota	Lecanoromycetes	Lecanorales	Parmeliaceae	Alectoria	Alectoria nigricans (Ach.) Nyl.	Hakon Holien		2014-07-01	Hakon Holien	Norway	Finnmark	Vardo	Bukkemoltangen	70.428	30.757		35	35				Barcode of Life Datasystems	Creative Commons - Share Alike	en
OLICH1801-14	OLICH1801-14	O-DFL-2616	O-L-195956		DNA Barcode	University of Oslo, Natural History Museum	Ascomycota	Lecanoromycetes	Lecanorales	Cladoniaceae	Cladonia	Cladonia ecmocyna Leight.	Hakon Holien		2014-07-01	Hakon Holien	Norway	Finnmark	Vardo	Skagodden	70.402	31.075		15	15				Barcode of Life Datasystems	Creative Commons - Share Alike	en
OLICH1802-14	OLICH1802-14	O-DFL-2617	O-L-195957		DNA Barcode	University of Oslo, Natural History Museum	Ascomycota	Lecanoromycetes	Umbilicariales	Umbilicariaceae	Umbilicaria	Umbilicaria cylindrica (L.) Delise ex Duby	Hakon Holien		2014-07-02	Hakon Holien	Norway	Finnmark	Batsfjord	the top of the valley Skogdalen	70.536	29.692		220	220				Barcode of Life Datasystems	Creative Commons - Share Alike	en
OLICH1804-14	OLICH1804-14	O-DFL-2619	O-L-195959		DNA Barcode	University of Oslo, Natural History Museum	Ascomycota	Lecanoromycetes	Lecanorales	Cladoniaceae	Cladonia	Cladonia pleurota (Flörke) Schaer.	Einar Timdal		2014-07-02	Einar Timdal	Norway	Finnmark	Batsfjord	the top of the valley Skogdalen	70.536	29.692		220	220		Chemistry: usnic acid, zeorin		Barcode of Life Datasystems	Creative Commons - Share Alike	en
OLICH182-11	OLICH182-11	O-DFL-11931	O-L-165806		DNA Barcode	University of Oslo, Natural History Museum	Ascomycota	Lecanoromycetes	Lecanorales	Lecideaceae	Lecidea	Lecidea toensbergii Haugan & Timdal	Reidar Haugan		2010-10-02	Reidar Haugan	Norway	More og Romsdal	Norddal	W slope of Skarfjellenden	62.4275	7.6601		870	870		Chemistry: pannarin (thallus). Sorediate specimen		Barcode of Life Datasystems	Creative Commons - Share Alike	en
OLICH1827-14	OLICH1827-14	O-DFL-2642	O-L-195982		DNA Barcode	University of Oslo, Natural History Museum	Ascomycota	Lecanoromycetes	Lecanorales	Parmeliaceae	Bryocaulon	Bryocaulon divergens (Ach.) Kärnefelt	Einar Timdal		2014-07-04	Einar Timdal	Norway	Finnmark	Nesseby	Gii`sagai`sa, between Karlebotn and Reppen	70.102	28.622		80	80				Barcode of Life Datasystems	Creative Commons - Share Alike	en
OLICH1834-14	OLICH1834-14	O-DFL-2649	O-L-195989		DNA Barcode	University of Oslo, Natural History Museum	Ascomycota	Lecanoromycetes	Lecanorales	Parmeliaceae	Parmeliopsis	Parmeliopsis hyperopta (Ach.) Arnold	Hakon Holien		2014-07-04	Hakon Holien	Norway	Finnmark	Sor-Varanger	hill W of Storsand	70.006	29.37		35	35				Barcode of Life Datasystems	Creative Commons - Share Alike	en
OLICH1835-14	OLICH1835-14	O-DFL-2650	O-L-195990		DNA Barcode	University of Oslo, Natural History Museum	Ascomycota	Lecanoromycetes	Lecanorales	Parmeliaceae	Parmeliopsis	Parmeliopsis ambigua (Wulfen) Nyl.	Hakon Holien		2014-07-04	Hakon Holien	Norway	Finnmark	Sor-Varanger	hill W of Storsand	70.006	29.369		35	35				Barcode of Life Datasystems	Creative Commons - Share Alike	en
OLICH1839-14	OLICH1839-14	O-DFL-2654	O-L-195994		DNA Barcode	University of Oslo, Natural History Museum	Ascomycota	Lecanoromycetes	Lecanorales	Parmeliaceae	Parmelia	Parmelia saxatilis (L.) Ach.	Reidar Haugan		2014-08-06	Reidar Haugan	Norway	Sor-Trondelag	Orland	Storfosna, Haugan	63.668	9.404		16	16		Chemistry: atranorin, lobaric acid, salazinic acid		Barcode of Life Datasystems	Creative Commons - Share Alike	en
OLICH1849-14	OLICH1849-14	O-DFL-2664	O-L-196004		DNA Barcode	University of Oslo, Natural History Museum	Ascomycota	Lecanoromycetes	Teloschistales	Physciaceae	Phaeophyscia	Phaeophyscia orbicularis (Neck.) Moberg	Reidar Haugan		2014-08-06	Reidar Haugan	Norway	Sor-Trondelag	Orland	Storfosna, Haugan	63.668	9.404		4	4				Barcode of Life Datasystems	Creative Commons - Share Alike	en
OLICH1931-15	OLICH1931-15	O-DFL-1485	O-L-196372		DNA Barcode	University of Oslo, Natural History Museum	Ascomycota	Lecanoromycetes	Lecanorales	Ramalinaceae	Ramalina	Ramalina pollinaria (Westr.) Ach.	Einar Timdal	On shaded rock wall in subalpine birch forest	2014-09-04	Einar Timdal	Norway	Sor-Trondelag	Oppdal	hill S of Kongsvoll	62.301	9.608		970	970			Thallus	Barcode of Life Datasystems	Creative Commons - Share Alike	en
OLICH1944-15	OLICH1944-15	O-DFL-1498	O-L-196269		DNA Barcode	University of Oslo, Natural History Museum	Ascomycota	Lecanoromycetes	Lecanorales	Cladoniaceae	Cladonia	Cladonia stygia (Fr.) Ruoss	Einar Timdal	On mossy cliff in spruce forest	2014-09-06	Einar Timdal	Norway	Telemark	Vinje	Amot, Vinjeai	59.566	7.987		440	440			Thallus	Barcode of Life Datasystems	Creative Commons - Share Alike	en
OLICH1999-15	OLICH1999-15	O-DFL-1648	O-L-195659		DNA Barcode	University of Oslo, Natural History Museum	Ascomycota	Lecanoromycetes	Lecanorales	Cladoniaceae	Cladonia	Cladonia albonigra Brodo & Ahti	Einar Timdal	Exposed boulder	2014-07-07	Einar Timdal	Norway	Troms	Bardu	Setermoen, along river Barduelva between Steirud and Steily	68.847	18.404		70	70			Thallus	Barcode of Life Datasystems	Creative Commons - Share Alike	en
OLICH206-13	OLICH206-13	O-DFL-12044	O-L-158388		DNA Barcode	University of Oslo, Natural History Museum	Ascomycota	Lecanoromycetes	Lecanorales	Porpidiaceae	Bilimbia	Bilimbia sabuletorum (Schreb.) Arnold	Hakon Holien		2008-09-10	Jon T. Klepsland	Norway	Buskerud	Gol	Hemsil close to guest house	60.7265	8.90513		380	380				Barcode of Life Datasystems	Creative Commons - Share Alike	en
OLICH2106-15	OLICH2106-15	O-DFL-1851	O-L-197826		DNA Barcode	University of Oslo, Natural History Museum	Ascomycota	Lecanoromycetes	Lecanorales	Nephromataceae	Nephroma	Nephroma tangeriense (Maheu & A. Gillet) Zahlbr.	Einar Timdal		2013-04-08	Jon T. Klepsland	Norway	Vest-Agder	Flekkefjord	Raga S (Hidra)	58.22	6.542		2	2			Thallus	Barcode of Life Datasystems	Creative Commons - Share Alike	en
OLICH2147-15	OLICH2147-15	O-DFL-1892	O-L-175272		DNA Barcode	University of Oslo, Natural History Museum	Ascomycota	Lecanoromycetes	Lecanorales	Cladoniaceae	Cladonia	Cladonia cyathomorpha W. Watson	Einar Timdal		2010-08-17	Jon T. Klepsland	Norway	Aust-Agder	Iveland	Glupsetjorn NW	58.443	7.832		260	260			Apothecia	Barcode of Life Datasystems	Creative Commons - Share Alike	en
OLICH2182-15	OLICH2182-15	O-DFL-1927	O-L-176869		DNA Barcode	University of Oslo, Natural History Museum	Ascomycota	Lecanoromycetes	Lecanorales	Parmeliaceae	Hypotrachyna	Hypotrachyna afrorevoluta (Krog & Swinscow) Kro	Einar Timdal		2011-05-30	Jon T. Klepsland	Norway	Rogaland	Sokndal	Nedre Lauvas E	58.334	6.306		30	30			Thallus	Barcode of Life Datasystems	Creative Commons - Share Alike	en
OLICH2270-15	OLICH2270-15	O-DFL-1635	O-L-196263		DNA Barcode	University of Oslo, Natural History Museum	Ascomycota	Lecanoromycetes	Lecanorales	Cladoniaceae	Cladonia	Cladonia stellaris (Opiz) Pouzar & Vezda	Einar Timdal	On the ground in open conifer forest	2014-08-27	Einar Timdal	Norway	Akershus	Skien	between Tommerhol and Fugleleiken	59.824	10.919		210	210			Thallus	Barcode of Life Datasystems	Creative Commons - Share Alike	en
OLICH2328-15	OLICH2328-15	O-DFL-1788	O-L-187118		DNA Barcode	University of Oslo, Natural History Museum	Ascomycota	Lecanoromycetes	Peltigerales	Lobariaceae	Lobaria	Lobaria amplissima (Scop.) Forss.	Einar Timdal		2010-06-14	Tom H. Hofton	Norway	Sogn og Fjordane	Vik	Otreskred	61.043	6.4		24	24			Thallus	Barcode of Life Datasystems	Creative Commons - Share Alike	en
OLICH2339-15	OLICH2339-15	O-DFL-1799	O-L-194285		DNA Barcode	University of Oslo, Natural History Museum	Ascomycota	Lecanoromycetes	Peltigerales	Lobariaceae	Lobaria	Lobaria pulmonaria (L.) Hoffm.	Einar Timdal		2011-05-03	Tom H. Hofton, Sigve Reiso	Norway	Buskerud	Nore og Uvdal	Oygardsjuvet (Numedalslagen elvekloft) at Hagen	60.275	8.98		354	354			Thallus	Barcode of Life Datasystems	Creative Commons - Share Alike	en
OLICH2340-15	OLICH2340-15	O-DFL-1800	O-L-194456		DNA Barcode	University of Oslo, Natural History Museum	Ascomycota	Lecanoromycetes	Peltigerales	Lobariaceae	Lobaria	Lobaria pulmonaria (L.) Hoffm.	Einar Timdal		2012-05-19	Tom H. Hofton	Norway	Buskerud	Modum	Ramfoss S	60.081	9.817		147	147			Apothecia and thallus	Barcode of Life Datasystems	Creative Commons - Share Alike	en
OLICH2587-16	OLICH2587-16	O-DFL-3788	O-L-200816		DNA Barcode	University of Oslo, Natural History Museum	Ascomycota	Lecanoromycetes	Lecanorales		Leprocaulon	Leprocaulon quisquiliare (Leers) Choisy p.p., nom.confus.	Einar Timdal	On vertical, exposed, E-facing rock wall	2015-04-26	Siri Rui, Einar Timdal	Norway	Akershus	Frogn	Haoya, Haoybukta	59.703	10.561		5	5			Thallus	Barcode of Life Datasystems	Creative Commons - Share Alike	en
OLICH2643-16	OLICH2643-16	O-DFL-3844	O-L-200339		DNA Barcode	University of Oslo, Natural History Museum	Ascomycota	Lecanoromycetes	Lecanorales	Ramalinaceae	Ramalina	Ramalina subfarinacea (Cromb.) Nyl.	Einar Timdal		2014-06-25	Jon T. Klepsland	Norway	Nordland	Gildeskal	Vigdel W	67.001	13.877		25	25		Chemistry: norstictic acid (major), usnic acid (major)	Thallus	Barcode of Life Datasystems	Creative Commons - Share Alike	en
OLICH2744-16	OLICH2744-16	O-DFL-5187	O-L-201367		DNA Barcode	University of Oslo, Natural History Museum	Ascomycota	Lecanoromycetes	Umbilicariales	Umbilicariaceae	Umbilicaria	Umbilicaria decussata (Vill.) Zahlbr.	Einar Timdal	Vertical rock wall in the alpine zone	2015-09-08	Einar Timdal	Norway	Oppland	Vang	Mt Raudhorn	61.2378	8.7845	10	1080	1080			Thallus	Barcode of Life Datasystems	Creative Commons - Share Alike	en
OLICH3492-17	OLICH3492-17	O-DFL-12255	O-L-206773		DNA Barcode	University of Oslo, Natural History Museum	Ascomycota	Eurotiomycetes	Pyrenulales	Pyrenulaceae	Pyrenula	Pyrenula laevigata (Pers.) Arnold			2016-04-15	Jon T. Klepsland	Norway	More og Romsdal	Fraena	Lunheim NO	62.9232	7.11604		60	60				Barcode of Life Datasystems	Creative Commons - Share Alike	en
OLICH3811-17	OLICH3811-17	O-DFL-7271	O-L-196053		DNA Barcode	University of Oslo, Natural History Museum	Ascomycota	Lecanoromycetes	Lecanorales	Cladoniaceae	Cladonia	Cladonia subcervicornis (Vainio) Kernst.	Reidar Haugan	Vertical rock in maritime heath	2014-08-09	Reidar Haugan	Norway	Sor-Trondelag	Orland	Storfosna, Klumpan	63.6531	9.38383	9	22	22			Thallus	Barcode of Life Datasystems	Creative Commons - Share Alike	en
OLICH3853-17	OLICH3853-17	O-DFL-7313	O-L-201297		DNA Barcode	University of Oslo, Natural History Museum	Ascomycota	Lecanoromycetes	Ostropales	Gomphillaceae	Sagiolechia	Sagiolechia protuberans (Ach.) Massal.	Martin Westberg		2015-08-06	Reidar Haugan	Norway	Nord-Trondelag	Snasa	Mt Bergsasen	64.2521	12.3875	9	160	160			Apothecia	Barcode of Life Datasystems	Creative Commons - Share Alike	en
OLICH390-13	OLICH390-13	O-DFL-11943	O-L-163752		DNA Barcode	University of Oslo, Natural History Museum	Ascomycota	Lecanoromycetes	Lecanorales	Ramalinaceae	Frutidella	Frutidella caesioatra (Schaer.) Kalb	Einar Timdal	Rock outcrop in N-facing slope	2010-08-09	Einar Timdal	Norway	Nordland	Rana	Umskardet	66.1794	14.5656		660	660				Barcode of Life Datasystems	Creative Commons - Share Alike	en
OLICH391-13	OLICH391-13	O-DFL-11944	O-L-163524		DNA Barcode	University of Oslo, Natural History Museum	Ascomycota	Lecanoromycetes	Lecanorales	Mycoblastaceae	Mycoblastus	Mycoblastus sanguinarius (L.) Norman	Einar Timdal	On bark in old spruce forest	2010-08-03	Einar Timdal	Norway	Hedmark	Trysil	just SW of bridge over river Trysilelva at Fossheim	61.1772	12.4468		350	350				Barcode of Life Datasystems	Creative Commons - Share Alike	en
OLICH4161-17	OLICH4161-17	O-DFL-7611	O-L-207800		DNA Barcode	University of Oslo, Natural History Museum	Ascomycota	Lecanoromycetes	Teloschistales	Physciaceae	Calicium	Calicium viride Pers.	Einar Timdal	On twigs of Pinus sylvestris in open, Cladonia-dominated pine forest	2017-07-14	Siri Rui, Einar Timdal	Norway	Hedmark	Folldal	N of lakes Kroktjonna	62.1445	10.1755	9	670	670			Apothecia	Barcode of Life Datasystems	Creative Commons - Share Alike	en
OLICH4270-17	OLICH4270-17	O-DFL-7720	O-L-208340		DNA Barcode	University of Oslo, Natural History Museum	Ascomycota	Lecanoromycetes	Lecanorales	Cladoniaceae	Cladonia	Cladonia strepsilis (Ach.) Grognot	Einar Timdal	On exposed rock near the sea	2017-06-12	Siri Rui, Einar Timdal	Norway	Ostfold	Hvaler	Herfol, northern part	59.0063	11.0473	9	15	15			Thallus	Barcode of Life Datasystems	Creative Commons - Share Alike	en
OLICH4366-17	OLICH4366-17	O-DFL-7817	O-L-204154		DNA Barcode	University of Oslo, Natural History Museum	Ascomycota	Lecanoromycetes	Baeomycetales	Trapeliaceae	Trapelia	Trapelia placodioides Coppins & P. James	Einar Timdal	Calcareous rock outcrop in spruce forest	2015-05-28	Reidar Haugan	Norway	Hedmark	Ringsaker	Helgoya, Eksberget	60.7373	10.975	9	280	280		Chemistry: gyrophoric acid, lecanoric acid	Thallus and soralia	Barcode of Life Datasystems	Creative Commons - Share Alike	en
OLICH4428-17	OLICH4428-17	O-DFL-7879	O-L-44774		DNA Barcode	University of Oslo, Natural History Museum	Ascomycota	Lecanoromycetes	Teloschistales	Teloschistaceae	Leproplaca	Leproplaca cirrochroa	Einar Timdal	S faced calcareous rock	1998-07-18	Reidar Haugan, R. Hollas	Norway	Nord-Trondelag	Steinkjer	Snasavatnet, Hjartoya	64.1652	11.9026	200	26	26			Thallus and soralia	Barcode of Life Datasystems	Creative Commons - Share Alike	en
OLICH592-13	OLICH592-13	O-DFL-12221	BG-L-94650		DNA Barcode	University of Bergen, Natural History Collections	Ascomycota	Lecanoromycetes	Rhizocarpales	Sporastatiaceae	Toensbergia	Toensbergia leucococca (R.Sant.) Bendiksby & Timdal	Tor Tonsberg		2012-08-15	Tor Tonsberg	Norway	Nordland	Hemnes	Hemneshalvoya, E of Hemnesberget, uphill from Jektvika, just N of the road	66.2237	13.6547		45	45			Thallus	Barcode of Life Datasystems	Creative Commons - Share Alike	en
OLICH639-13	OLICH639-13	O-DFL-11187	O-L-184539		DNA Barcode	University of Oslo, Natural History Museum	Ascomycota	Lecanoromycetes	Lecanorales	Catillariaceae	Toninia	Toninia squalida (Ach.) A. Massal.	Einar Timdal		2013-08-22	Einar Timdal	Norway	Sor-Trondelag	Oppdal	Kongsvold	62.3011	9.60404		910	910			Apothecia	Barcode of Life Datasystems	Creative Commons - Share Alike	en
OLICH726-13	OLICH726-13	O-DFL-11274	O-L-184297		DNA Barcode	University of Oslo, Natural History Museum	Ascomycota	Lecanoromycetes	Lecanorales	Parmeliaceae	Brodoa	Brodoa oroarctica (Krog) Goward	Einar Timdal		2013-06-28	Mika Bendiksby, Reidar Haugan, Einar Timdal	Norway	Oppland	Lom	S slope of Mt Juvasshoe	61.6739	8.37008		1850	1850				Barcode of Life Datasystems	Creative Commons - Share Alike	en
OLICH732-13	OLICH732-13	O-DFL-11280	O-L-184530		DNA Barcode	University of Oslo, Natural History Museum	Ascomycota	Lecanoromycetes	Lecanorales	Peltigeraceae	Peltigera	Peltigera lepidophora (Nyl.) Bitter	Einar Timdal		2013-08-22	Einar Timdal	Norway	Sor-Trondelag	Oppdal	Varstigen	62.3314	9.62202		830	830				Barcode of Life Datasystems	Creative Commons - Share Alike	en
OLICH899-13	OLICH899-13	O-DFL-11442	O-L-127342		DNA Barcode	University of Oslo, Natural History Museum	Ascomycota	Lecanoromycetes	Lecanorales	Stereocaulaceae	Stereocaulon	Stereocaulon rivulorum Magnusson	Einar Timdal	On the ground on open birch forest	2003-08-13	Einar Timdal	Norway	Troms	Nordreisa	Kildalen, by the dam	69.6482	21.1249		245	245		Chemistry: anziaic acid, atranorin, perlatolic acid	Thallus	Barcode of Life Datasystems	Creative Commons - Share Alike	en
OLICH938-13	OLICH938-13	O-DFL-11481	O-L-184721		DNA Barcode	University of Oslo, Natural History Museum	Ascomycota	Lecanoromycetes	Lecanorales	Parmeliaceae	Flavocetraria	Flavocetraria cucullata (Bellardi) Kärnefelt & A. Thell	Einar Timdal	On the ground in low alpine heath	2013-09-30	Siri Rui, Einar Timdal	Norway	Buskerud	Sigdal	Sandvassetra	60.3158	9.30219		1000	1000			Thallus	Barcode of Life Datasystems	Creative Commons - Share Alike	en
OLICH1128-14	OLICH1128-14	O-DFL-11597	O-L-183493		DNA Barcode	University of Oslo, Natural History Museum	Ascomycota	Lecanoromycetes	Lecanorales	Porpidiaceae	Mycobilimbia	Mycobilimbia tetramera (De Not.) Vitik., Ahti, Kuusinen, Lommi & T. Ulvinen	Einar Timdal		2006-05-07	Jon T. Klepsland	Norway	Aust-Agder	Evje og Hornnes	Osterhusoygard-Hovringen	58.634	7.945		520	520				Barcode of Life Datasystems	Creative Commons - Share Alike	en
OLICH1321-14	OLICH1321-14	O-DFL-11742	O-L-177142		DNA Barcode	University of Oslo, Natural History Museum	Ascomycota	Lecanoromycetes	Lecanorales	Psoraceae	Psora	Psora rubiformis (Ach.) Hook.	Einar Timdal		2011-06-23	Jon T. Klepsland	Norway	Nord-Trondelag	Hoylandet	Brynntjonna E	64.6027	12.367		180	180			Apothecia	Barcode of Life Datasystems	Creative Commons - Share Alike	en
OLICH1354-14	OLICH1354-14	O-DFL-2318	O-L-141329		DNA Barcode	University of Oslo, Natural History Museum	Ascomycota	Lecanoromycetes	Lecanorales	Parmeliaceae	Cetrelia	Cetrelia cetrarioides (Delise) W. L. Culb. & C. F. Culb.	Reidar Haugan		2005-05-25	Sigve Reiso	Norway	Telemark	Tinn	Lyngflat	59.92	8.865		510	510		Chemistry: anziaic acid (minor), atranorin (major), perlatolic acid (major), 4-O-methylolivetoric acid (minor)		Barcode of Life Datasystems	Creative Commons - Share Alike	en
OLICH1459-14	OLICH1459-14	O-DFL-2754	O-L-187362		DNA Barcode	University of Oslo, Natural History Museum	Ascomycota	Lecanoromycetes	Lecanorales	Parmeliaceae	Flavocetraria	Flavocetraria cucullata (Bellardi) Kärnefelt & A. Thell	Einar Timdal		2013-09-01	Bjorn Petter Lofall	Norway	Ostfold	Hvaler	Asmaloy, S of Skipstadkilen	59.048	10.94		3	3				Barcode of Life Datasystems	Creative Commons - Share Alike	en
OLICH1543-14	OLICH1543-14	O-DFL-2854	O-L-195609		DNA Barcode	University of Oslo, Natural History Museum	Ascomycota	Lecanoromycetes	Lecanorales	Acarosporaceae	Myriospora	Myriospora smaragdula	Einar Timdal		2014-07-06	Einar Timdal	Norway	Finnmark	Alta	Kafjord, Hyttebukta, the harbour of the old copper work	69.938	23.034		1	1				Barcode of Life Datasystems	Creative Commons - Share Alike	en
OLICH1838-14	OLICH1838-14	O-DFL-2653	O-L-195993		DNA Barcode	University of Oslo, Natural History Museum	Ascomycota	Lecanoromycetes	Lecanorales	Parmeliaceae	Platismatia	Platismatia glauca (L.) W. L. Culb. & C. F. Culb.	Reidar Haugan		2014-08-06	Reidar Haugan	Norway	Sor-Trondelag	Orland	Storfosna, Haugan	63.668	9.404		28	28				Barcode of Life Datasystems	Creative Commons - Share Alike	en
OLICH1846-14	OLICH1846-14	O-DFL-2661	O-L-196001		DNA Barcode	University of Oslo, Natural History Museum	Ascomycota	Lecanoromycetes	Lecanorales	Parmeliaceae	Tuckermannopsis	Tuckermannopsis chlorophylla (Willd.) Hale	Reidar Haugan		2014-08-06	Reidar Haugan	Norway	Sor-Trondelag	Orland	Storfosna, Haugan	63.668	9.404		6	6				Barcode of Life Datasystems	Creative Commons - Share Alike	en
OLICH1857-14	OLICH1857-14	O-DFL-2672	O-L-196012		DNA Barcode	University of Oslo, Natural History Museum	Ascomycota	Lecanoromycetes	Lecanorales	Parmeliaceae	Xanthoparmelia	Xanthoparmelia pulla (Ach.) O. Blanco, A. Crespo, Elix, D. Hawksw. & Lumbsch	Reidar Haugan		2014-08-07	Reidar Haugan	Norway	Sor-Trondelag	Orland	Krakvag, Krakoya	63.638	9.313		13	13				Barcode of Life Datasystems	Creative Commons - Share Alike	en
OLICH1874-14	OLICH1874-14	O-DFL-2349	O-L-196058		DNA Barcode	University of Oslo, Natural History Museum	Ascomycota	Lecanoromycetes	Teloschistales	Physciaceae	Physconia	Physconia enteroxantha (Nyl.) Poelt	Einar Timdal		2014-06-12	Reidar Haugan, Siri Rui, Einar Timdal	Norway	Oslo	Oslo	the island Hovedoya	59.896	10.725		10	10				Barcode of Life Datasystems	Creative Commons - Share Alike	en
OLICH1894-14	OLICH1894-14	O-DFL-2370	O-L-196078		DNA Barcode	University of Oslo, Natural History Museum	Ascomycota	Lecanoromycetes	Teloschistales	Physciaceae	Physcia	Physcia caesia (Hoffm.) Fürnr.	Einar Timdal		2014-06-24	Mika Bendiksby, Siri Rui, Einar Timdal	Norway	Oslo	Oslo	Botanical Garden	59.917	10.77		30	30				Barcode of Life Datasystems	Creative Commons - Share Alike	en
OLICH1935-15	OLICH1935-15	O-DFL-1489	O-L-196376		DNA Barcode	University of Oslo, Natural History Museum	Ascomycota	Lecanoromycetes	Lecanorales	Parmeliaceae	Melanelia	Melanelia agnata (Nyl.) Thell	Einar Timdal	On vertical face of roadside stone	2014-09-04	Einar Timdal	Norway	Sor-Trondelag	Oppdal	Kongsvold railway station, W of the bridge	62.307	9.607		880	880			Thallus	Barcode of Life Datasystems	Creative Commons - Share Alike	en
OLICH1939-15	OLICH1939-15	O-DFL-1493	O-L-196264		DNA Barcode	University of Oslo, Natural History Museum	Ascomycota	Lecanoromycetes	Lecanorales	Peltigeraceae	Peltigera	Peltigera polydactylon (Neck.) Hoffm.	Einar Timdal	Mossy rock by river	2014-09-06	Einar Timdal	Norway	Telemark	Vinje	Amot, Vinjeai	59.566	7.989		440	440			Apothecia	Barcode of Life Datasystems	Creative Commons - Share Alike	en
OLICH1942-15	OLICH1942-15	O-DFL-1496	O-L-196267		DNA Barcode	University of Oslo, Natural History Museum	Ascomycota	Lecanoromycetes	Baeomycetales	Baeomycetaceae	Baeomyces	Baeomyces placophyllus Ach.	Einar Timdal	On steep rock face near river	2014-09-06	Einar Timdal	Norway	Telemark	Vinje	Amot, Vinjeai	59.566	7.987		440	440			Apothecia	Barcode of Life Datasystems	Creative Commons - Share Alike	en
OLICH1992-15	OLICH1992-15	O-DFL-1546	O-L-200018		DNA Barcode	University of Oslo, Natural History Museum	Ascomycota	Lecanoromycetes	Lecanorales	Peltigeraceae	Peltigera	Peltigera extenuata (Vain.) Lojka	Einar Timdal	On mossy rock	2014-10-26	Siri Rui, Einar Timdal	Norway	Buskerud	Sigdal	base of Mt Urdaasen	60.161	9.415		180	180			Thallus	Barcode of Life Datasystems	Creative Commons - Share Alike	en
OLICH2109-15	OLICH2109-15	O-DFL-1854	O-L-197835		DNA Barcode	University of Oslo, Natural History Museum	Ascomycota	Lecanoromycetes	Lecanorales	Parmeliaceae	Parmotrema	Parmotrema crinitum (Ach.) M. Choisy	Einar Timdal		2013-04-09	Jon T. Klepsland	Norway	Vest-Agder	Flekkefjord	Risasen SE (Hidra)	58.213	6.562		10	10			Thallus	Barcode of Life Datasystems	Creative Commons - Share Alike	en
OLICH2117-15	OLICH2117-15	O-DFL-1862	O-L-198050		DNA Barcode	University of Oslo, Natural History Museum	Ascomycota	Lecanoromycetes	Peltigerales	Lobariaceae	Pseudocyphellaria	Pseudocyphellaria citrina (Gyeln.) Lücking, Moncada & S. Stenroos	Einar Timdal		2013-06-10	Jon T. Klepsland	Norway	Sor-Trondelag	Afjord	Nordstifjellet N	64.013	10.368		60	60			Apothecia and thallus	Barcode of Life Datasystems	Creative Commons - Share Alike	en
OLICH2145-15	OLICH2145-15	O-DFL-1890	O-L-183619		DNA Barcode	University of Oslo, Natural History Museum	Ascomycota	Lecanoromycetes	Lecanorales	Cladoniaceae	Cladonia	Cladonia fimbriata (L.) Fr.	Einar Timdal		2011-07-23	Jon T. Klepsland	Norway	Vest-Agder	Farsund	Kviljoodden E	58.07	6.713		5	5		Chemistry: fumarprotocetraric acid	Apothecia	Barcode of Life Datasystems	Creative Commons - Share Alike	en
OLICH2224-15	OLICH2224-15	O-DFL-1589	O-L-196294		DNA Barcode	University of Oslo, Natural History Museum	Ascomycota	Lecanoromycetes	Teloschistales	Physciaceae	Physcia	Physcia tenella (Scop.) DC.	Einar Timdal	On Ulmus in churchyard	2014-08-10	Siri Rui, Einar Timdal	Norway	Vestfold	Tonsberg	Sem church	59.292	10.387		20	20			Thallus	Barcode of Life Datasystems	Creative Commons - Share Alike	en
OLICH2225-15	OLICH2225-15	O-DFL-1590	O-L-196295		DNA Barcode	University of Oslo, Natural History Museum	Ascomycota	Lecanoromycetes	Teloschistales	Teloschistaceae	Xanthomendoza	Xanthomendoza fulva (Hoffm.) Søchting et al.	Einar Timdal	On Ulmus in churchyard	2014-08-10	Siri Rui, Einar Timdal	Norway	Vestfold	Tonsberg	Sem church	59.292	10.387		20	20			Thallus	Barcode of Life Datasystems	Creative Commons - Share Alike	en
OLICH2269-15	OLICH2269-15	O-DFL-1634	O-L-196262		DNA Barcode	University of Oslo, Natural History Museum	Ascomycota	Lecanoromycetes	Lecanorales	Cladoniaceae	Cladonia	Cladonia gracilis (L.) Willd.	Einar Timdal	On the ground in open conifer forest	2014-08-27	Einar Timdal	Norway	Akershus	Skien	between Tommerhol and Fugleleiken	59.824	10.919		210	210			Apothecia	Barcode of Life Datasystems	Creative Commons - Share Alike	en
OLICH2278-15	OLICH2278-15	O-DFL-1643	O-L-196340		DNA Barcode	University of Oslo, Natural History Museum	Ascomycota	Lecanoromycetes	Teloschistales	Teloschistaceae	Polycauliona	Polycauliona candelaria (L.) Fröden et al.	Einar Timdal	On Betula in garden	2014-09-03	Einar Timdal	Norway	Sor-Trondelag	Oppdal	Kongsvold	62.303	9.605		900	900			Apothecia and thallus	Barcode of Life Datasystems	Creative Commons - Share Alike	en
OLICH2279-15	OLICH2279-15	O-DFL-1739	O-L-183979		DNA Barcode	University of Oslo, Natural History Museum	Ascomycota	Lecanoromycetes	Lecanorales	Parmeliaceae	Hypogymnia	Hypogymnia farinacea Zopf	Einar Timdal	Branch of old Picea abies	2010-06-18	Reidar Haugan	Norway	Hedmark	Loten	Klekkefjellet	60.94	11.307		590	590			Apothecia and thallus	Barcode of Life Datasystems	Creative Commons - Share Alike	en
OLICH2346-15	OLICH2346-15	O-DFL-1806	O-L-177093		DNA Barcode	University of Oslo, Natural History Museum	Ascomycota	Lecanoromycetes	Peltigerales	Lobariaceae	Lobaria	Lobaria pulmonaria (L.) Hoffm.	Einar Timdal		2011-10-27	Jon T. Klepsland	Norway	Vest-Agder	Marnardal	Hommehei E	58.464	7.502		360	360			Apothecia	Barcode of Life Datasystems	Creative Commons - Share Alike	en
OLICH2359-15	OLICH2359-15	O-DFL-1819	O-L-198333		DNA Barcode	University of Oslo, Natural History Museum	Ascomycota	Lecanoromycetes	Teloschistales	Teloschistaceae	Xanthomendoza	Xanthomendoza borealis (R.Sant. & Poelt ) Søchting et al.	Einar Timdal		2013-08-04	Jon T. Klepsland	Norway	Oppland	Dovre	Kattuglehoe S	62.074	9.573		1280	1280			Thallus	Barcode of Life Datasystems	Creative Commons - Share Alike	en
OLICH2395-16	OLICH2395-16	O-DFL-3881	O-L-198890		DNA Barcode	University of Oslo, Natural History Museum	Ascomycota	Lecanoromycetes	Lecanorales	Parmeliaceae	Letharia	Letharia vulpina (L.) Hue	Einar Timdal	Dry stump of Pinus sylvestris in pine forest	2014-08-27	Reidar Haugan	Norway	Hedmark	Stor-Elvdal	Flymyrene	61.691	10.661		750	750			Thallus	Barcode of Life Datasystems	Creative Commons - Share Alike	en
OLICH2446-16	OLICH2446-16	O-DFL-3932	O-L-200773		DNA Barcode	University of Oslo, Natural History Museum	Ascomycota	incertae sedis	incertae sedis	Coniocybaceae	Chaenotheca	Chaenotheca gracillima (Vain.) Tibell	Einar Timdal		2014-10-20	Steinar Vatne	Norway	Sor-Trondelag	Orkdal	Kjeloybekken	63.237	9.891		285	285			Apothecia	Barcode of Life Datasystems	Creative Commons - Share Alike	en
OLICH2460-16	OLICH2460-16	O-DFL-3946	O-L-186001		DNA Barcode	University of Oslo, Natural History Museum	Ascomycota	Lecanoromycetes	Candelariales	Candelariaceae	Candelariella	Candelariella coralliza (Nyl.) Magnusson	Einar Timdal		2004-04-15	Jon T. Klepsland	Norway	Aust-Agder	Evje og Hornnes	Rauestol	58.639	7.981		475	475			Apothecia	Barcode of Life Datasystems	Creative Commons - Share Alike	en
OLICH2482-16	OLICH2482-16	O-DFL-3683	O-L-198929		DNA Barcode	University of Oslo, Natural History Museum	Ascomycota	Lecanoromycetes	Teloschistales	Physciaceae	Anaptychia	Anaptychia ciliaris (L.) Körber	Einar Timdal	On trunk of old deciduous tree in farm yard	2014-12-31	Einar Timdal	Norway	Oslo	Oslo	Ostensjo farm	59.888	10.834		130	130			Apothecia	Barcode of Life Datasystems	Creative Commons - Share Alike	en
OLICH2513-16	OLICH2513-16	O-DFL-3714	O-L-200861		DNA Barcode	University of Oslo, Natural History Museum	Ascomycota	Lecanoromycetes	Lecanorales	Parmeliaceae	Menegazzia	Menegazzia terebrata (Hoffm.) A. Massal.	Einar Timdal	On trunk of Alnus glutinosa in Alnus glutinosa swamp	2015-05-06	Sonja Kistenich, Einar Timdal	Sweden	Sodermanland		Harskaerrsmossen near Braennkaerr	58.878	16.277		80	80			Thallus	Barcode of Life Datasystems	Creative Commons - Share Alike	en
OLICH2589-16	OLICH2589-16	O-DFL-3790	O-L-200818		DNA Barcode	University of Oslo, Natural History Museum	Ascomycota	Lecanoromycetes	Lecanorales	Parmeliaceae	Parmelina	Parmelina tiliacea (Hoffm.) Hale	Einar Timdal	On trunk of Acer in open situation	2015-04-26	Siri Rui, Einar Timdal	Norway	Akershus	Frogn	Haoya, Haoybukta	59.702	10.563		5	5			Thallus	Barcode of Life Datasystems	Creative Commons - Share Alike	en
OLICH2609-16	OLICH2609-16	O-DFL-3810	O-L-200142		DNA Barcode	University of Oslo, Natural History Museum	Ascomycota	Lecanoromycetes	Teloschistales	Physciaceae	Physcia	Physcia aipolia (Ehrh. ex Humb.) Fürnr.	Einar Timdal		2014-03-15	Jon T. Klepsland	Norway	Oslo	Oslo	Lutdalen	59.895	10.876		190	190			Apothecia	Barcode of Life Datasystems	Creative Commons - Share Alike	en
OLICH2645-16	OLICH2645-16	O-DFL-3846	O-L-200597		DNA Barcode	University of Oslo, Natural History Museum	Ascomycota	Lecanoromycetes	Lecanorales	Psoraceae	Psora	Psora globifera (Ach.) A. Massal.	Einar Timdal		2014-08-03	Jon T. Klepsland	Norway	Buskerud	Kongsberg	Ulebergasen	59.621	9.755		320	320			Apothecia	Barcode of Life Datasystems	Creative Commons - Share Alike	en
OLICH2646-16	OLICH2646-16	O-DFL-3847	O-L-200362		DNA Barcode	University of Oslo, Natural History Museum	Ascomycota	Lecanoromycetes	Lecanorales	Psoraceae	Psora	Psora decipiens (Hedw.) Hoffm.	Einar Timdal		2014-06-26	Jon T. Klepsland	Norway	Troms	Storfjord	Gaskasourggigaisi	69.216	20.215		650	650			Apothecia	Barcode of Life Datasystems	Creative Commons - Share Alike	en
OLICH2734-16	OLICH2734-16	O-DFL-5177	O-L-201349		DNA Barcode	University of Oslo, Natural History Museum	Ascomycota	Lecanoromycetes	Umbilicariales	Umbilicariaceae	Umbilicaria	Umbilicaria cinereorufescens (Schaerer) Frey	Einar Timdal	Steep wall of boulder	2015-09-07	Einar Timdal	Norway	Oppland	Vang	Kelvesteinadn	61.153	8.61366	10	570	570			Thallus	Barcode of Life Datasystems	Creative Commons - Share Alike	en
OLICH2768-16	OLICH2768-16	O-DFL-5211	O-L-201261		DNA Barcode	University of Oslo, Natural History Museum	Ascomycota	Arthoniomycetes	Arthoniales	Roccellaceae	Lecanactis	Lecanactis abietina (Ach.) Körber	Harald Bratli	On trunk of Picea abies in spruce forest	2015-08-05	Mika Bendiksby et al.	Norway	Nord-Trondelag	Flatanger	Stordalen nature reserve	64.4425	10.9715		60	60			Thallus	Barcode of Life Datasystems	Creative Commons - Share Alike	en
OLICH2769-16	OLICH2769-16	O-DFL-5212	O-L-201263		DNA Barcode	University of Oslo, Natural History Museum	Ascomycota	Lecanoromycetes	Lecanorales	Mycoblastaceae	Mycoblastus	Mycoblastus sanguinarius (L.) Norman	Harald Bratli	On trunk of Picea abies in spruce forest	2015-08-05	Mika Bendiksby et al.	Norway	Nord-Trondelag	Flatanger	Stordalen nature reserve	64.4425	10.9715		60	60			Apothecia	Barcode of Life Datasystems	Creative Commons - Share Alike	en
OLICH2771-16	OLICH2771-16	O-DFL-5214	O-L-201266		DNA Barcode	University of Oslo, Natural History Museum	Ascomycota	Lecanoromycetes	Peltigerales	Lobariaceae	Pseudocyphellaria	Pseudocyphellaria citrina (Gyeln.) Lücking, Moncada & S. Stenroos	Harald Bratli	On twigs of Picea abies in spruce forest	2015-08-05	Mika Bendiksby et al.	Norway	Nord-Trondelag	Flatanger	Stordalen nature reserve	64.4419	10.963		80	80			Thallus	Barcode of Life Datasystems	Creative Commons - Share Alike	en
OLICH2773-16	OLICH2773-16	O-DFL-5216	O-L-201269		DNA Barcode	University of Oslo, Natural History Museum	Ascomycota	Lecanoromycetes	Teloschistales	Physciaceae	Physcia	Physcia alnophila (Vain.) Loht., Moberg, Myllys & Tehler	Einar Timdal		2015-08-05	Mika Bendiksby et al.	Norway	Nord-Trondelag	Flatanger	Myrvang	64.4428	10.9761		70	70			Apothecia	Barcode of Life Datasystems	Creative Commons - Share Alike	en
OLICH2790-16	OLICH2790-16	O-DFL-5234	O-L-201318		DNA Barcode	University of Oslo, Natural History Museum	Ascomycota	incertae sedis	incertae sedis	Coniocybaceae	Chaenotheca	Chaenotheca gracilenta (Ach.) J. Mattson & Middelb.	Piret Lohmus		2015-08-06	Mika Bendiksby et al.	Norway	Nord-Trondelag	Snasa	Mt Bergsasen	64.2531	12.3935		200	200			Thallus	Barcode of Life Datasystems	Creative Commons - Share Alike	en
OLICH2845-16	OLICH2845-16	O-DFL-5289	O-L-201322		DNA Barcode	University of Oslo, Natural History Museum	Ascomycota	Lecanoromycetes	Teloschistales	Teloschistaceae	Flavoplaca	Flavoplaca citrina	Einar Timdal		2015-08-06	V. Alstrup	Norway	Nord-Trondelag	Snasa	Mt Bergsasen	64.2533	12.395	5000					Perithecia	Barcode of Life Datasystems	Creative Commons - Share Alike	en
OLICH3160-16	OLICH3160-16	O-DFL-5604	O-L-200255		DNA Barcode	University of Oslo, Natural History Museum	Ascomycota	Lecanoromycetes	Lecanorales	Parmeliaceae	Hypogymnia	Hypogymnia physodes (L.) Nyl.	Einar Timdal		2014-05-17	Jon T. Klepsland	Norway	Akershus	Enebakk	Brennasen W	59.7116	10.9954	5	190	190			Thallus	Barcode of Life Datasystems	Creative Commons - Share Alike	en
OLICH3198-16	OLICH3198-16	O-DFL-5642	O-L-200584		DNA Barcode	University of Oslo, Natural History Museum	Ascomycota	Lecanoromycetes	Lecanorales	Lecideaceae	Bryobilimbia	Bryobilimbia hypnorum (Lib.) Fryday et al.	Einar Timdal		2014-07-31	Jon T. Klepsland	Norway	Aust-Agder	Evje og Hornnes	Urdetjorn NO	58.6176	7.94028	5	500	500			Thallus	Barcode of Life Datasystems	Creative Commons - Share Alike	en
OLICH3229-16	OLICH3229-16	O-DFL-5673	O-L-201275		DNA Barcode	University of Oslo, Natural History Museum	Ascomycota	Lecanoromycetes	Teloschistales	Physciaceae	Buellia	Buellia erubescens Arnold	Einar Timdal		2015-08-04	Ulrika Nordin	Norway	Nord-Trondelag	Steinkjer	Mokk	63.9641	12.1286	10000					Thallus	Barcode of Life Datasystems	Creative Commons - Share Alike	en
OLICH3314-16	OLICH3314-16	O-DFL-5758	O-L-203344		DNA Barcode	University of Oslo, Natural History Museum	Ascomycota	Lecanoromycetes	Lecanorales	Parmeliaceae	Parmelina	Parmelina tiliacea (Hoffm.) Hale	Einar Timdal	Somewhat shady calcareous rock by footpath in forest	2016-02-28	Siri Rui, Einar Timdal	Norway	Oslo	Oslo	Malmoya	59.8641	10.7628	9	2	2			Apothecia	Barcode of Life Datasystems	Creative Commons - Share Alike	en
OLICH3320-16	OLICH3320-16	O-DFL-5764	O-L-199493		DNA Barcode	University of Oslo, Natural History Museum	Ascomycota	Lecanoromycetes	Ostropales	Graphidaceae	Thelotrema	Thelotrema macrosporum P.M. Jørg. & P. James	Einar Timdal		2013-05-25	Bjoern Norden, John Bjarne Jordal	Norway	Hordaland	Fusa	Femangerlia	60.1219	5.76668	5	53	53			Apothecia	Barcode of Life Datasystems	Creative Commons - Share Alike	en
OLICH3322-16	OLICH3322-16	O-DFL-5766	O-L-200123		DNA Barcode	University of Oslo, Natural History Museum	Ascomycota	Lecanoromycetes	Lecanorales	Scoliciosporaceae	Scoliciosporum	Scoliciosporum umbrinum (Ach.) Arnold	Einar Timdal		2014-01-12	Jon T. Klepsland	Norway	Oslo	Oslo	Mariholtputten	59.8941	10.9012	5	230	230			Apothecia	Barcode of Life Datasystems	Creative Commons - Share Alike	en
OLICH3471-17	OLICH3471-17	O-DFL-12250	O-L-206752		DNA Barcode	University of Oslo, Natural History Museum	Ascomycota	Dothideomycetes	Pleosporales	Arthopyreniaceae	Arthopyrenia	Arthopyrenia salicis A. Massal.			2016-07-03	Jon T. Klepsland	Norway	Nord-Trondelag	Leka	Gjertrudvika N	65.0453	11.5689		60	60				Barcode of Life Datasystems	Creative Commons - Share Alike	en
OLICH3536-17	OLICH3536-17		TROM_L_50934		DNA Barcode	Tromso University Museum	Ascomycota	Lecanoromycetes	Peltigerales	Lobariaceae	Lobaria	Lobaria pulmonaria (L.) Hoffm.	Alfred HP Granmo		2005-08-25	Alfred Granmo	Norway	Troms	Bardu	North faced wooden hill between Olderskogbekken and Rydningstverrelva 9 km NE of Setermoen	68.9246	18.4951							Barcode of Life Datasystems	Creative Commons - Share Alike	en
OLICH3631-17	OLICH3631-17	O-DFL-12268	TRH-L-16419		DNA Barcode	University of Trondheim, Museum of Natural History and Archeology	Ascomycota	Lecanoromycetes	Teloschistales	Physciaceae	Buellia	Buellia dives (Th. Fr.) Th. Fr.	Hakon Holien	On trunk of Alnus incana in humid forest	2015-08-18	Hakon Holien	Norway	Nord-Trondelag	Royrvik	Stallvikmyra nature reserve, by river Tverrelva	64.6451	13.1897		460	460			Apothecia	Barcode of Life Datasystems	Creative Commons - Share Alike	en
OLICH3704-17	OLICH3704-17	O-DFL-12239	BG-L-99143		DNA Barcode	University of Bergen, Zoological Museum	Ascomycota	Lecanoromycetes	Lecanorales	Haematommataceae	Haematomma	Haematomma ochroleucum (Neck.) J. R. Laundon	Tor Tonsberg	Saxicolous under N-facing overhang	2015-06-18	Tor Tonsberg	Norway	Hordaland	Eidfjord	Ovre Eidfjord, E of Saebo, the N-facing slope of hill 116	60.4219	7.1376	5	80	80			Thallus and soredia	Barcode of Life Datasystems	Creative Commons - Share Alike	en
OLICH3887-17	OLICH3887-17	O-DFL-7335	O-L-204199		DNA Barcode	University of Oslo, Natural History Museum	Ascomycota	Lecanoromycetes	Teloschistales	Teloschistaceae	Flavoplaca	Flavoplaca flavocitrina	Einar Timdal	Calcareous rock in open spruce forest	2015-06-17	Reidar Haugan	Norway	Hedmark	Ringsaker	Maelumsberget	60.8845	10.7815	9	290	290			Soralia	Barcode of Life Datasystems	Creative Commons - Share Alike	en
OLICH3945-17	OLICH3945-17	O-DFL-7394	O-L-198464		DNA Barcode	University of Oslo, Natural History Museum	Ascomycota	Dothideomycetes			Racodium	Racodium rupestre Pers.	Einar Timdal		2013-10-09	Jon T. Klepsland	Norway	Rogaland	Gjesdal	Lauvnesknuten NE	58.8374	6.24886	5	365	365			Thallus	Barcode of Life Datasystems	Creative Commons - Share Alike	en
OLICH3991-17	OLICH3991-17	O-DFL-7440	O-L-205001		DNA Barcode	University of Oslo, Natural History Museum	Ascomycota	Lecanoromycetes	Lecanorales	Parmeliaceae	Hypotrachyna	Hypotrachyna afrorevoluta (Krog & Swinscow) Kro	Einar Timdal	On Sorbus aucuparia	2016-08-21	Siri Rui, Einar Timdal	Norway	Rogaland	Hjelmeland	Ardal church	59.1545	6.1905	9	20	20			Thallus	Barcode of Life Datasystems	Creative Commons - Share Alike	en
OLICH4038-17	OLICH4038-17	O-DFL-7487	O-L-197933		DNA Barcode	University of Oslo, Natural History Museum	Ascomycota	Lecanoromycetes	Pertusariales	Pertusariaceae	Pertusaria	Pertusaria alpina Hepp	Einar Timdal		2013-05-30	Jon T. Klepsland	Norway	Nord-Trondelag	Grong	Abrahammyra S (Litladalen)	64.5581	12.3776	5	85	85			Apothecia	Barcode of Life Datasystems	Creative Commons - Share Alike	en
OLICH4129-17	OLICH4129-17	O-DFL-7579	O-L-206884		DNA Barcode	University of Oslo, Natural History Museum	Ascomycota	Lecanoromycetes	Lecanorales	Parmeliaceae	Alectoria	Alectoria ochroleuca (Hoffm.) A. Massal.	Einar Timdal		2012-08-06	Kare Arnstein Lye	Norway	Oppland	Ringebu	at cairn N of Oksendalen saeter	61.5645	10.2933	5	933	933			Thallus	Barcode of Life Datasystems	Creative Commons - Share Alike	en
OLICH415-13	OLICH415-13	O-DFL-11968	O-L-158480		DNA Barcode	University of Oslo, Natural History Museum	Ascomycota	Lecanoromycetes	Lecanorales	Stereocaulaceae	Hertelidea	Hertelidea botryosa (Fr.) Printzen & Kantvilas	Einar Timdal		2007-10-02	Einar Timdal	Norway	Sor-Trondelag	Rennebu	Lankemosaetra	62.7972	9.70064		700	700				Barcode of Life Datasystems	Creative Commons - Share Alike	en
OLICH4182-17	OLICH4182-17	O-DFL-7632	O-L-201401		DNA Barcode	University of Oslo, Natural History Museum	Ascomycota	Lecanoromycetes	Lecanorales	Stereocaulaceae	Stereocaulon	Stereocaulon capitellatum Magnusson	Einar Timdal	On rock wall	2015-09-09	Einar Timdal	Norway	Oppland	Vang	canyon near Hagaslettene	61.0263	8.66883	9	950	950		Chemistry: anziaic acid, atranorin, miriquidic acid, perlatolic acid	Thallus	Barcode of Life Datasystems	Creative Commons - Share Alike	en
OLICH4251-17	OLICH4251-17	O-DFL-7701	O-L-204519		DNA Barcode	University of Oslo, Natural History Museum	Ascomycota	Lecanoromycetes	Lecanorales	Micareaceae	Psilolechia	Psilolechia leprosa Coppins & Purvis	Einar Timdal		2015-06-05	Jon T. Klepsland	Norway	Aust-Agder	Bygland	Hamre-Kvitefloget	58.8185	7.75667	5	480	480			Apothecia	Barcode of Life Datasystems	Creative Commons - Share Alike	en
OLICH4257-17	OLICH4257-17	O-DFL-7707	O-L-208029		DNA Barcode	University of Oslo, Natural History Museum	Ascomycota	Lecanoromycetes	Lecanorales	Parmeliaceae	Cetrelia	Cetrelia cetrarioides (Delise) W. L. Culb. & C. F. Culb.	Einar Timdal	On the trunk of decideous tree by a brook	2016-04-09	Mika Bendiksby, Einar Timdal	Norway	Buskerud	Krodsherad	Storebolingen	60.2311	9.59666	9	210	210		Chemistry: anziaic acid (minor), atranorin (major), perlatolic acid (major), 4-O-methylolivetoric acid (minor)	Thallus	Barcode of Life Datasystems	Creative Commons - Share Alike	en
OLICH4380-17	OLICH4380-17	O-DFL-7831	O-L-204064		DNA Barcode	University of Oslo, Natural History Museum	Ascomycota	Lecanoromycetes	Pertusariales	Pertusariaceae	Varicellaria	Varicellaria lactea (L.) I.Schmitt & Lumbsch	Einar Timdal	Steep rock face close to river	2015-05-08	Reidar Haugan	Norway	Oppland	Sel	Rosten, Stampestuggusvingen, along river Lagen	61.8638	9.39683	9	360	360		Chemistry: lecanoric acid, variolaric acid	Thallus and soralia	Barcode of Life Datasystems	Creative Commons - Share Alike	en
OLICH607-13	OLICH607-13	O-DFL-11155	O-L-170776		DNA Barcode	University of Oslo, Natural History Museum	Ascomycota	Lecanoromycetes	Lecanorales		Tremolecia	Tremolecia atrata (Ach.) Hertel	Einar Timdal		2011-07-02	Einar Timdal	Norway	Finnmark	Porsanger	Trevikneset	70.4791	25.2167		20	20			Apothecia and thallus	Barcode of Life Datasystems	Creative Commons - Share Alike	en
OLICH832-13	OLICH832-13	O-DFL-11380	O-L-164936		DNA Barcode	University of Oslo, Natural History Museum	Ascomycota	Lecanoromycetes	Rhizocarpales	Rhizocarpaceae	Epilichen	Epilichen scabrosus (Ach.) Clem.	Einar Timdal		2009-08-08	Jon T. Klepsland	Norway	Troms	Malselv	Lappskardelva	68.8581	19.1152		345	345			Apothecia	Barcode of Life Datasystems	Creative Commons - Share Alike	en
OLICH871-13	OLICH871-13	O-DFL-11414	O-L-184687		DNA Barcode	University of Oslo, Natural History Museum	Ascomycota	Lecanoromycetes	Lecanorales	Parmeliaceae	Bryoria	Bryoria capillaris (Ach.) Brodo & D. Hawksw.	Einar Timdal	On Betula tortuosa in subalpine birch forest	2013-09-29	Siri Rui, Einar Timdal	Norway	Buskerud	Sigdal	hill between lakes Kvelvsavannet and Nedre Sandvann	60.3094	9.29779		970	970		Chemistry: alectorialic acid, barbatolic acid, fumarprotocetraric acid	Thallus	Barcode of Life Datasystems	Creative Commons - Share Alike	en
OLICH993-13	OLICH993-13	O-DFL-12261	TRH-L-14083		DNA Barcode	University of Trondheim, Museum of Natural History and Archeology	Ascomycota	Lecanoromycetes	Baeomycetales	Trapeliaceae	Trapelia	Trapelia corticola Coppins & P. James	Hakon Holien	On decaying wood of Salix caprea in humid spruce forest	2011-08-16	Hakon Holien	Norway	Nord-Trondelag	Fosnes	E of Saksa, by the stream S of Fokktuva	64.6942	11.8044		40	40				Barcode of Life Datasystems	Creative Commons - Share Alike	en
OLICH1117-14	OLICH1117-14	O-DFL-11586	O-L-170554		DNA Barcode	University of Oslo, Natural History Museum	Ascomycota	Lecanoromycetes	Lecanorales	Porpidiaceae	Mycobilimbia	Mycobilimbia berengeriana (A. Massal.) Hafellner & V. Wirth	Reidar Haugan		2011-06-25	Einar Timdal	Norway	Finnmark	Vardo	Komagnes	70.208	30.469		40	40		Chemistry: no lichen substances		Barcode of Life Datasystems	Creative Commons - Share Alike	en
OLICH1120-14	OLICH1120-14	O-DFL-11589	O-L-151121		DNA Barcode	University of Oslo, Natural History Museum	Ascomycota	Lecanoromycetes	Lecanorales	Porpidiaceae	Mycobilimbia	Mycobilimbia carneoalbida (Müll. Arg.) S. Ekman & Printzen	Hakon Holien		2005-12-31	Jon T. Klepsland	Norway	Aust-Agder	Birkenes	Mannfallnuten	58.63	8.171		230	230				Barcode of Life Datasystems	Creative Commons - Share Alike	en
OLICH1367-14	OLICH1367-14	O-DFL-2341	O-L-155318		DNA Barcode	University of Oslo, Natural History Museum	Ascomycota	Lecanoromycetes	Lecanorales	Parmeliaceae	Bryoria	Bryoria nadvornikiana (Gyeln.) Brodo & D. Hawksw.	Reidar Haugan		2008-09-09	G. Gaarder	Norway	Sogn og Fjordane	Laerdal	Borlo, Hagan	61.074	7.966							Barcode of Life Datasystems	Creative Commons - Share Alike	en
OLICH1480-14	OLICH1480-14	O-DFL-2780	O-L-194145		DNA Barcode	University of Oslo, Natural History Museum	Ascomycota	Lecanoromycetes	Lecanorales	Parmeliaceae	Hypogymnia	Hypogymnia tubulosa (Schaer.) Hav.	Einar Timdal		2014-04-16	Siri Rui, Einar Timdal	Norway	Telemark	Vinje	Grungedal, Rui	59.709	7.771		550	550				Barcode of Life Datasystems	Creative Commons - Share Alike	en
OLICH1492-14	OLICH1492-14	O-DFL-2747	O-L-194749		DNA Barcode	University of Oslo, Natural History Museum	Ascomycota	Lecanoromycetes	Lecanorales	Cladoniaceae	Cladonia	Cladonia furcata (Hudson) Schrader	Einar Timdal		2011-12-02	Kare Arnstein Lye, Torbjorn Hoitomt	Norway	Buskerud	Hole	Storoya, 100 m N of farm houses	60.048	10.245		125	125				Barcode of Life Datasystems	Creative Commons - Share Alike	en
OLICH1895-14	OLICH1895-14	O-DFL-2371	O-L-196079		DNA Barcode	University of Oslo, Natural History Museum	Ascomycota	Lecanoromycetes	Teloschistales	Physciaceae	Physcia	Physcia tenella (Scop.) DC.	Einar Timdal		2014-06-24	Mika Bendiksby, Siri Rui, Einar Timdal	Norway	Oslo	Oslo	Botanical Garden	59.919	10.77		25	25				Barcode of Life Datasystems	Creative Commons - Share Alike	en
OLICH1938-15	OLICH1938-15	O-DFL-1492	O-L-196379		DNA Barcode	University of Oslo, Natural History Museum	Ascomycota	Lecanoromycetes	Lecanorales	Cladoniaceae	Cladonia	Cladonia macrophyllodes Nyl.	Einar Timdal	On soil and rock in roadcut	2014-09-04	Einar Timdal	Norway	Sor-Trondelag	Oppdal	Kongsvold railway station, W of the bridge	62.307	9.607		880	880			Thallus	Barcode of Life Datasystems	Creative Commons - Share Alike	en
OLICH1978-15	OLICH1978-15	O-DFL-1532	O-L-200004		DNA Barcode	University of Oslo, Natural History Museum	Basidiomycota	Agaricomycetes	Agaricales	Hygrophoraceae	Lichenomphalia	Lichenomphalia velutina (Quél.) Redhead, Lutzoni, Moncalvo & Vilgalys 2002	Einar Timdal	On thin soil over weakly inclining rock surface in open pine forest	2014-09-28	Einar Timdal	Norway	Oslo	Oslo	hill Spinnern	59.831	10.909		220	220			Basidoocarp	Barcode of Life Datasystems	Creative Commons - Share Alike	en
OLICH1991-15	OLICH1991-15	O-DFL-1545	O-L-200017		DNA Barcode	University of Oslo, Natural History Museum	Ascomycota	Lecanoromycetes	Lecanorales	Peltigeraceae	Peltigera	Peltigera aphthosa (L.) Willd.	Einar Timdal	On mossy rock	2014-10-26	Siri Rui, Einar Timdal	Norway	Buskerud	Sigdal	base of Mt Urdaasen	60.161	9.415		180	180			Thallus	Barcode of Life Datasystems	Creative Commons - Share Alike	en
OLICH2005-15	OLICH2005-15	O-DFL-1654	O-L-195668		DNA Barcode	University of Oslo, Natural History Museum	Ascomycota	Lecanoromycetes	Umbilicariales	Umbilicariaceae	Umbilicaria	Umbilicaria rigida (Du Rietz) Frey	Einar Timdal	On boulder in the low alpine region	2014-07-08	Einar Timdal	Sweden		Torne Lappmark	Laktatjakka	68.415	18.32		650	650			Apothecia	Barcode of Life Datasystems	Creative Commons - Share Alike	en
OLICH2009-15	OLICH2009-15	O-DFL-1658	O-L-195686		DNA Barcode	University of Oslo, Natural History Museum	Ascomycota	Lecanoromycetes	Lecanorales	Parmeliaceae	Bryoria	Bryoria implexa (Hoffm.) Brodo & D. Hawksw.	Einar Timdal	On Picea in conifer forest	2014-07-09	Einar Timdal	Sweden		Lule Lappmark	along route E45 north of Junkajaure	66.019	19.858		230	230		Chemistry: no lichen substances	Thallus	Barcode of Life Datasystems	Creative Commons - Share Alike	en
OLICH2023-15	OLICH2023-15	O-DFL-1672	O-L-177168		DNA Barcode	University of Oslo, Natural History Museum	Ascomycota	Lecanoromycetes	Lecanorales	Nephromataceae	Nephroma	Nephroma resupinatum (L.) Ach.	Einar Timdal		2011-09-14	Jon T. Klepsland	Norway	Troms	Bardu	Krokangelhaugen W	68.856	18.154		240	240			Apothecia	Barcode of Life Datasystems	Creative Commons - Share Alike	en
OLICH2083-15	OLICH2083-15	O-DFL-1733	O-L-184750		DNA Barcode	University of Oslo, Natural History Museum	Ascomycota	Lecanoromycetes	Lecanorales	Peltigeraceae	Peltigera	Peltigera horizontalis (Huds.) Baumg.	Einar Timdal	On steep rock face of boulder in steep slope, shady forest	2013-10-01	Siri Rui, Einar Timdal	Norway	Buskerud	Sigdal	E side of Mt Urdaasen	60.162	9.413		200	200			Apothecia	Barcode of Life Datasystems	Creative Commons - Share Alike	en
OLICH2105-15	OLICH2105-15	O-DFL-1850	O-L-197824		DNA Barcode	University of Oslo, Natural History Museum	Ascomycota	Lecanoromycetes	Lecanorales	Nephromataceae	Nephroma	Nephroma tangeriense (Maheu & A. Gillet) Zahlbr.	Einar Timdal		2013-04-08	Jon T. Klepsland	Norway	Vest-Agder	Flekkefjord	Hagasen (Hidra)	58.224	6.539		110	110		Chemistry: pigments	Thallus	Barcode of Life Datasystems	Creative Commons - Share Alike	en
OLICH2113-15	OLICH2113-15	O-DFL-1858	O-L-197852		DNA Barcode	University of Oslo, Natural History Museum	Ascomycota	Lecanoromycetes	Teloschistales	Physciaceae	Physcia	Physcia dubia (Hoffm.) Lettau	Einar Timdal		2013-05-06	Jon T. Klepsland	Norway	Oppland	Nord-Aurdal	Strondafjorden close to Hommannsberg	60.981	9.148		357	357			Apothecia	Barcode of Life Datasystems	Creative Commons - Share Alike	en
OLICH2132-15	OLICH2132-15	O-DFL-1877	O-L-197890		DNA Barcode	University of Oslo, Natural History Museum	Ascomycota	Lecanoromycetes	Lecanorales	Parmeliaceae	Usnea	Usnea wasmuthii Räsänen	Einar Timdal		2013-05-19	Jon T. Klepsland	Norway	Rogaland	Forsand	Lysebotn	59.056	6.649		15	15		Chemistry: barbatic acid, usnic acid	Thallus	Barcode of Life Datasystems	Creative Commons - Share Alike	en
OLICH2172-15	OLICH2172-15	O-DFL-1917	O-L-183994		DNA Barcode	University of Oslo, Natural History Museum	Ascomycota	Lecanoromycetes	Lecanorales	Parmeliaceae	Bryoria	Bryoria nadvornikiana (Gyeln.) Brodo & D. Hawksw.	Einar Timdal	Twigs of Picea abies in old spruce forest	2012-09-11	Reidar Haugan	Norway	Hedmark	Eidskog	W of Vestre Emtjenn	59.906	11.902		210	210			Apothecia and thallus	Barcode of Life Datasystems	Creative Commons - Share Alike	en
OLICH2214-15	OLICH2214-15	O-DFL-1579	O-L-196284		DNA Barcode	University of Oslo, Natural History Museum	Ascomycota	Lecanoromycetes	Lecanorales	Ramalinaceae	Ramalina	Ramalina subfarinacea (Cromb.) Nyl.	Einar Timdal	Exposed coastal rock	2014-08-09	Siri Rui, Einar Timdal	Norway	Vestfold	Tjome	Hvasser, Krokle	59.065	10.443		5	5		Chemistry: norstictic acid (major), usnic acid (major)	Thallus	Barcode of Life Datasystems	Creative Commons - Share Alike	en
OLICH2263-15	OLICH2263-15	O-DFL-1628	O-L-196333		DNA Barcode	University of Oslo, Natural History Museum	Ascomycota	Lecanoromycetes	Teloschistales	Physciaceae	Physcia	Physcia caesia (Hoffm.) Fürnr.	Einar Timdal	On building wall (rock)	2014-08-23	Siri Rui, Einar Timdal	Norway	Akershus	Asker	Asker Culture House (`Venskaben`)	59.836	10.437		120	120			Thallus	Barcode of Life Datasystems	Creative Commons - Share Alike	en
OLICH2293-15	OLICH2293-15	O-DFL-1753	O-L-176824		DNA Barcode	University of Oslo, Natural History Museum	Ascomycota	Lecanoromycetes	Teloschistales	Physciaceae	Heterodermia	Heterodermia speciosa (Wulfen) Trevis.	Einar Timdal		2011-11-02	Jon T. Klepsland	Norway	Oppland	Sel	Kringen S	61.758	9.551		420	420			Apothecia	Barcode of Life Datasystems	Creative Commons - Share Alike	en
OLICH2315-15	OLICH2315-15	O-DFL-1775	O-L-194526		DNA Barcode	University of Oslo, Natural History Museum	Ascomycota	Lecanoromycetes	Lecanorales	Parmeliaceae	Evernia	Evernia divaricata (L.) Ach.	Einar Timdal		2012-07-31	Tom H. Hofton	Norway	Oppland	Ringebu	Frya, Svenstad	61.605	10.007		380	380			Thallus	Barcode of Life Datasystems	Creative Commons - Share Alike	en
OLICH2330-15	OLICH2330-15	O-DFL-1790	O-L-186329		DNA Barcode	University of Oslo, Natural History Museum	Ascomycota	Lecanoromycetes	Peltigerales	Lobariaceae	Lobaria	Lobaria amplissima (Scop.) Forss.	Einar Timdal		2012-10-01	Jon T. Klepsland	Norway	Nord-Trondelag	Namsos	Leiraelva	64.567	11.743		160	160			Thallus	Barcode of Life Datasystems	Creative Commons - Share Alike	en
OLICH2350-15	OLICH2350-15	O-DFL-1810	O-L-198319		DNA Barcode	University of Oslo, Natural History Museum	Ascomycota	Lecanoromycetes	Ostropales	Thelotremataceae	Diploschistes	Diploschistes scruposus (Schreb.) Norman	Einar Timdal		2013-07-28	Jon T. Klepsland	Norway	Aust-Agder	Evje og Hornnes	Klepsland	58.614	7.956		465	465			Apothecia	Barcode of Life Datasystems	Creative Commons - Share Alike	en
OLICH2352-15	OLICH2352-15	O-DFL-1812	O-L-198107		DNA Barcode	University of Oslo, Natural History Museum	Ascomycota	Lecanoromycetes	Lecanorales	Lecideaceae	Hypocenomyce	Hypocenomyce scalaris (Ach.) M. Choisy	Einar Timdal		2013-07-09	Jon T. Klepsland	Norway	Telemark	Notodden	Hengsvann shooting field (Tyssjohamrane N)	59.666	9.392		600	600			Apothecia and thallus	Barcode of Life Datasystems	Creative Commons - Share Alike	en
OLICH2358-15	OLICH2358-15	O-DFL-1818	O-L-198348		DNA Barcode	University of Oslo, Natural History Museum	Ascomycota	Lecanoromycetes	Lecanorales	Psoraceae	Psora	Psora decipiens (Hedw.) Hoffm.	Einar Timdal		2013-08-04	Jon T. Klepsland	Norway	Oppland	Dovre	Kattuglehoe S	62.075	9.575		1330	1330			Thallus	Barcode of Life Datasystems	Creative Commons - Share Alike	en
OLICH2375-16	OLICH2375-16	O-DFL-3861	O-L-198317		DNA Barcode	University of Oslo, Natural History Museum	Ascomycota	Lecanoromycetes	Lecanorales	Parmeliaceae	Xanthoparmelia	Xanthoparmelia loxodes (Nyl.) O.Blanco et al.	Einar Timdal		2013-07-28	Jon T. Klepsland	Norway	Aust-Agder	Evje og Hornnes	Klepsland	58.614	7.955		470	470			Apothecia	Barcode of Life Datasystems	Creative Commons - Share Alike	en
OLICH2472-16	OLICH2472-16	O-DFL-3673	O-L-200024		DNA Barcode	University of Oslo, Natural History Museum	Ascomycota	Lecanoromycetes	Lecanorales	Peltigeraceae	Peltigera	Peltigera membranacea (Ach.) Nyl.	Einar Timdal	On mossy rock in shady spruce forest	2014-10-26	Siri Rui, Einar Timdal	Norway	Buskerud	Sigdal	base of Mt Urdaasen	60.161	9.415		180	180			Apothecia	Barcode of Life Datasystems	Creative Commons - Share Alike	en
OLICH2485-16	OLICH2485-16	O-DFL-3686	O-L-198933		DNA Barcode	University of Oslo, Natural History Museum	Ascomycota	Lecanoromycetes	Lecanorales	Peltigeraceae	Peltigera	Peltigera hymenina (Ach.) Del.	Einar Timdal	On shady rock wall by road	2014-12-31	Einar Timdal	Norway	Oslo	Oslo	near route E6 W of Karlsrud	59.883	10.815		130	130			Apothecia	Barcode of Life Datasystems	Creative Commons - Share Alike	en
OLICH2549-16	OLICH2549-16	O-DFL-3750	O-L-200896		DNA Barcode	University of Oslo, Natural History Museum	Ascomycota	Lecanoromycetes	Lecanorales	Ramalinaceae	Ramalina	Ramalina polymorpha (Liljeblad) Ach.	Einar Timdal	On boulder in the alpine region	2015-06-16	Siri Rui, Einar Timdal	Norway	Buskerud	Nore og Uvdal	S of Sandbu	60.193	8.57		1150	1150			Thallus	Barcode of Life Datasystems	Creative Commons - Share Alike	en
OLICH2576-16	OLICH2576-16	O-DFL-3777	O-L-200916		DNA Barcode	University of Oslo, Natural History Museum	Ascomycota	Lecanoromycetes	Lecanorales	Cladoniaceae	Cladonia	Cladonia caespiticia (Pers.) Flörke	Einar Timdal	On rock wall in shady spruce forest	2015-06-17	Siri Rui, Einar Timdal	Norway	Telemark	Tinn	Atra, Husevollae, near Apalflaten	59.983	8.722		315	315			Thallus	Barcode of Life Datasystems	Creative Commons - Share Alike	en
OLICH2582-16	OLICH2582-16	O-DFL-3783	O-L-200910		DNA Barcode	University of Oslo, Natural History Museum	Ascomycota	Lecanoromycetes	Lecanorales	Peltigeraceae	Peltigera	Peltigera neckeri Müll. Arg.	Einar Timdal	On rock wall in spruce forest	2015-06-17	Siri Rui, Einar Timdal	Norway	Telemark	Tinn	Rjukan, Krossobanen	59.884	8.547		750	750			Apothecia	Barcode of Life Datasystems	Creative Commons - Share Alike	en
OLICH2640-16	OLICH2640-16	O-DFL-3841	O-L-200306		DNA Barcode	University of Oslo, Natural History Museum	Ascomycota	Lecanoromycetes	Lecanorales	Collemataceae	Staurolemma	Staurolemma omphalarioides (Anzi) P.M. Jørg. & H	Einar Timdal		2014-06-24	Jon T. Klepsland	Norway	Nordland	Rodoy	Ol-Ersaasen N	66.729	13.364		60	60			Apothecia	Barcode of Life Datasystems	Creative Commons - Share Alike	en
OLICH2656-16	OLICH2656-16	O-DFL-3857	O-L-200308		DNA Barcode	University of Oslo, Natural History Museum	Ascomycota	Lecanoromycetes	Lecanorales	Megalariaceae	Megalaria	Megalaria grossa (Pers. ex Nyl.) Hafellner	Einar Timdal		2014-06-24	Jon T. Klepsland	Norway	Nordland	Rodoy	Ol-Ersaasen N	66.729	13.363		60	60			Apothecia	Barcode of Life Datasystems	Creative Commons - Share Alike	en
OLICH2699-16	OLICH2699-16	O-DFL-5142	O-L-203280		DNA Barcode	University of Oslo, Natural History Museum	Ascomycota	Lecanoromycetes	Lecanorales	Peltigeraceae	Peltigera	Peltigera leucophlebia (Nyl.) Gyeln.	Einar Timdal	On the ground, mossy	2015-08-10	Siri Rui	Norway	Svalbard		Longyearbyen area, Endalen	78.1836	15.7585	30	105	105		Moist and mossy	Thallus	Barcode of Life Datasystems	Creative Commons - Share Alike	en
OLICH2718-16	OLICH2718-16	O-DFL-5161	O-L-201334		DNA Barcode	University of Oslo, Natural History Museum	Ascomycota	Lecanoromycetes	Lecanorales	Parmeliaceae	Parmelina	Parmelina tiliacea (Hoffm.) Hale	Einar Timdal	On the side of an old churchyard stone wall	2015-09-06	Einar Timdal	Norway	Oppland	Vang	Grindaheim, Vang church	61.1258	8.57499	10	470	470			Thallus	Barcode of Life Datasystems	Creative Commons - Share Alike	en
OLICH2765-16	OLICH2765-16	O-DFL-5208	O-L-201257		DNA Barcode	University of Oslo, Natural History Museum	Ascomycota	Lecanoromycetes	Baeomycetales	Baeomycetaceae	Baeomyces	Baeomyces rufus (Huds.) Rebent.	Einar Timdal	On the ground	2015-08-04	Mika Bendiksby et al.	Norway	Nord-Trondelag	Steinkjer	Kvernhuselva	63.9745	12.1203		320	320			Apothecia	Barcode of Life Datasystems	Creative Commons - Share Alike	en
OLICH3144-16	OLICH3144-16	O-DFL-5588	O-L-200300		DNA Barcode	University of Oslo, Natural History Museum	Ascomycota	Lecanoromycetes	Pertusariales	Ochrolechiaceae	Ochrolechia	Ochrolechia parella (L.) Massal.	Einar Timdal		2014-06-23	Jon T. Klepsland	Norway	Nordland	Luroy	Kvinvatnet	66.4644	13.1919	5	65	65			Apothecia	Barcode of Life Datasystems	Creative Commons - Share Alike	en
OLICH3161-16	OLICH3161-16	O-DFL-5605	O-L-200683		DNA Barcode	University of Oslo, Natural History Museum	Ascomycota	Lecanoromycetes	Lecanorales	Parmeliaceae	Hypogymnia	Hypogymnia incurvoides Rass.	Einar Timdal		2014-08-17	Jon T. Klepsland	Norway	Hordaland	Bomlo	Spyssoyhamn N	59.7311	5.36841	5	50	50		Chemistry: atranorin, physodalic acid, physodic acid	Thallus	Barcode of Life Datasystems	Creative Commons - Share Alike	en
OLICH3187-16	OLICH3187-16	O-DFL-5631	O-L-198129		DNA Barcode	University of Oslo, Natural History Museum	Ascomycota	Arthoniomycetes	Arthoniales	Arthoniaceae	Arthonia	Arthonia phaeobaea (Norman) Norman	Einar Timdal		2013-09-03	Jon T. Klepsland	Norway	Sor-Trondelag	Skaun	Brekka	63.3212	10.1956	5	2	2			Apothecia	Barcode of Life Datasystems	Creative Commons - Share Alike	en
OLICH3285-16	OLICH3285-16	O-DFL-5729	O-L-175425		DNA Barcode	University of Oslo, Natural History Museum	Ascomycota	Lecanoromycetes	Peltigerales		Massalongia	Massalongia carnosa (Dickson) Körber	Einar Timdal	Under overhanging rock, dolomite, in river gorge	2011-07-15	Einar Timdal	Norway	Buskerud	Sigdal	between Joslisaetra and Bekkelifjellet	60.3263	9.28219	9	1040	1040			Thallus	Barcode of Life Datasystems	Creative Commons - Share Alike	en
OLICH3531-17	OLICH3531-17		TROM_L_48759		DNA Barcode	Tromso University Museum	Ascomycota	Lecanoromycetes	Lecanorales	Nephromataceae	Nephroma	Nephroma laevigatum Ach.	Kjersti Nilsen		2010-01-01	Kjersti Wannebo Nilsen	Norway	Troms	Tranoy	Saeter	69.0783	16.7951							Barcode of Life Datasystems	Creative Commons - Share Alike	en
OLICH3551-17	OLICH3551-17		TROM_L_565683		DNA Barcode	Tromso University Museum	Ascomycota	Lecanoromycetes	Pertusariales	Pertusariaceae	Pertusaria	Pertusaria leioplaca DC.	Silke Werth	On Populus tremula.	2000-09-15	Silke Werth	Norway	Troms	Overbygd	Malselv (Overbygd): Frihetsli.	68.7861	19.7184							Barcode of Life Datasystems	Creative Commons - Share Alike	en
OLICH3699-17	OLICH3699-17	O-DFL-12232	BG-L-98168		DNA Barcode	University of Bergen, Zoological Museum	Ascomycota	Lecanoromycetes	Candelariales	Candelariaceae	Candelaria	Candelaria concolor (Dickson) B. Stein	Tor Tonsberg	Corticolous on Tilia X europaea along street with heavy traffic	2015-06-05	Tor Tonsberg, E. Nygaard	Norway	Rogaland	Stavanger	Hillevag, along and E of Hillevagsveien, N of junction Hamneveien	58.9504	5.74263	5	15	15			Thallus, lobe end	Barcode of Life Datasystems	Creative Commons - Share Alike	en
OLICH3793-17	OLICH3793-17	O-DFL-7253	O-L-196029		DNA Barcode	University of Oslo, Natural History Museum	Ascomycota	Lecanoromycetes	Lecanorales	Sphaerophoraceae	Sphaerophorus	Sphaerophorus globosus (Hudson) Vainio	Reidar Haugan	Steep rock in maritime heath	2014-08-08	Reidar Haugan	Norway	Sor-Trondelag	Orland	Storfosna, Ola	63.6521	9.4345	9	64	64		Chemistry: sphaerophorin, squamatic acid	Apothecia	Barcode of Life Datasystems	Creative Commons - Share Alike	en
OLICH3845-17	OLICH3845-17	O-DFL-7305	O-L-201268		DNA Barcode	University of Oslo, Natural History Museum	Ascomycota	Lecanoromycetes	Lecanorales	Peltigeraceae	Peltigera	Peltigera collina (Ach.) Schrad.	Einar Timdal	On deciduous tree in spruce forest	2015-08-05	Reidar Haugan	Norway	Nord-Trondelag	Flatanger	Stordalen nature reserve	64.4411	10.9606	9	90	90			Apothecia	Barcode of Life Datasystems	Creative Commons - Share Alike	en
OLICH3871-17	OLICH3871-17	O-DFL-7319	O-L-207997	O-L--207997	DNA Barcode	University of Oslo, Natural History Museum	Ascomycota	Lecanoromycetes	Lecanorales	Peltigeraceae	Peltigera	Peltigera scabrosa Th. Fr.	Einar Timdal	Mossy rock wall	2015-08-22	Einar Timdal	Norway	Telemark	Vinje	Vinjesvingen	59.6208	7.82266	9	480	480			Apothecia	Barcode of Life Datasystems	Creative Commons - Share Alike	en
OLICH3885-17	OLICH3885-17	O-DFL-7333	O-L-203919		DNA Barcode	University of Oslo, Natural History Museum	Ascomycota	Lecanoromycetes	Pertusariales	Ochrolechiaceae	Ochrolechia	Ochrolechia androgyna (Hoffm.) Arnold	Reidar Haugan		2015-08-08	Reidar Haugan	Norway	Oppland	Lesja	Bjorli, Sjaheimberget	62.2626	8.17483	9	610	610		Chemistry: atranorin, gyrophoric acid, lecanoric acid, unknown acid	Soralia	Barcode of Life Datasystems	Creative Commons - Share Alike	en
OLICH3927-17	OLICH3927-17	O-DFL-7376	O-L-203909		DNA Barcode	University of Oslo, Natural History Museum	Ascomycota	Lecanoromycetes	Pertusariales	Pertusariaceae	Pertusaria	Pertusaria excludens Nyl.	Reidar Haugan	Sun-exposed siliceous rock	2015-08-07	Reidar Haugan	Norway	Nord-Trondelag	Steinkjer	Hooya, Stubukta	64.018	11.3541	9	5	5		Chemistry: norstictic acid	Soralia	Barcode of Life Datasystems	Creative Commons - Share Alike	en
OLICH3941-17	OLICH3941-17	O-DFL-7390	O-L-41044		DNA Barcode	University of Oslo, Natural History Museum	Ascomycota	Lecanoromycetes	Candelariales	Candelariaceae	Candelariella	Candelariella vitellina (Hoffm.) Müll. Arg.	Reidar Haugan	On soil and calcareous rock	1999-08-30	Harald Bratli	Norway	Nord-Trondelag	Inderoy	Koabjorga	63.8388	11.4103	300	3	3			Thallus	Barcode of Life Datasystems	Creative Commons - Share Alike	en
OLICH3989-17	OLICH3989-17	O-DFL-7438	O-L-201525		DNA Barcode	University of Oslo, Natural History Museum	Ascomycota	Lecanoromycetes	Lecanorales	Cladoniaceae	Cladonia	Cladonia parasitica (Hoffm.) Hoffm.	Einar Timdal	On stump (not burnt) in pine forest	2016-09-03	Einar Timdal	Norway	Hedmark	Rendalen	1.3 km W of Renavangen	61.7275	11.3591	9	650	650			Thallus	Barcode of Life Datasystems	Creative Commons - Share Alike	en
OLICH3995-17	OLICH3995-17	O-DFL-7444	O-L-205005		DNA Barcode	University of Oslo, Natural History Museum	Ascomycota	Lecanoromycetes	Lecanorales	Cladoniaceae	Cladonia	Cladonia crispata (Ach.) Flotow	Einar Timdal	On the ground in pine forest	2016-08-22	Siri Rui, Einar Timdal	Norway	Telemark	Bo	Ovre Bo	59.4291	8.88516	9	130	130			Thallus	Barcode of Life Datasystems	Creative Commons - Share Alike	en
OLICH4002-17	OLICH4002-17	O-DFL-7451	O-L-204997		DNA Barcode	University of Oslo, Natural History Museum	Ascomycota	Lecanoromycetes	Lecanorales	Nephromataceae	Nephroma	Nephroma laevigatum Ach.	Einar Timdal	On pollarded Fraxinus	2016-08-21	Siri Rui, Einar Timdal	Norway	Rogaland	Hjelmeland	Malandsdalen Nature Reserve	59.1151	6.20733	9	80	80			Apothecia	Barcode of Life Datasystems	Creative Commons - Share Alike	en
OLICH4016-17	OLICH4016-17	O-DFL-7465	O-L-204983		DNA Barcode	University of Oslo, Natural History Museum	Ascomycota	Lecanoromycetes	Umbilicariales	Umbilicariaceae	Umbilicaria	Umbilicaria arctica (Ach.) Nyl.	Einar Timdal	On boulder in the alpine region	2016-08-19	Siri Rui, Einar Timdal	Norway	Aust-Agder	Valle	S end of lake Rosskreppfjorden	59.0425	7.15416	9	950	950			Apothecia	Barcode of Life Datasystems	Creative Commons - Share Alike	en
OLICH4032-17	OLICH4032-17	O-DFL-7481	O-L-198004		DNA Barcode	University of Oslo, Natural History Museum	Ascomycota	Lecanoromycetes	Teloschistales	Physciaceae	Tetramelas	Tetramelas chloroleucus (Körb.) A.Nordin	Einar Timdal		2013-06-06	Jon T. Klepsland	Norway	Nordland	Meloy	Holandsfjorden S (Tuva)	66.6864	13.621	5	400	400			Apothecia	Barcode of Life Datasystems	Creative Commons - Share Alike	en
OLICH4063-17	OLICH4063-17	O-DFL-7512	O-L-203030		DNA Barcode	University of Oslo, Natural History Museum	Ascomycota	Lecanoromycetes	Ostropales	Gyalectaceae	Gyalecta	Gyalecta flotowii Körber	Einar Timdal		2013-08-21	Helge Fjeldstad	Norway	Sogn og Fjordane	Sogndal	Merkeskreda S	61.3131	6.6966	5					Apothecia	Barcode of Life Datasystems	Creative Commons - Share Alike	en
OLICH4123-17	OLICH4123-17	O-DFL-7573	O-L-151072		DNA Barcode	University of Oslo, Natural History Museum	Ascomycota	Lecanoromycetes	Lecanorales	Parmeliaceae	Melanohalea	Melanohalea exasperata (De Not) O. Blanco et al.	Einar Timdal		2004-02-15	Anders Breili	Norway	Sogn og Fjordane	Eid	V for Slettebovatnet, Remmedalen	61.9344	5.82609	50	180	180			Apothecia	Barcode of Life Datasystems	Creative Commons - Share Alike	en
OLICH414-13	OLICH414-13	O-DFL-11967	O-L-163472		DNA Barcode	University of Oslo, Natural History Museum	Ascomycota	Lecanoromycetes	Lecanorales	Lecideaceae	Koerberiella	Koerberiella wimmeriana (Körb.) Stein	Einar Timdal	Rock outcrop in the alpine zone	2010-07-27	Einar Timdal	Norway	Hordaland	Odda	E slope of Dyrskarnuten	59.8461	7.0542		1140	1140				Barcode of Life Datasystems	Creative Commons - Share Alike	en
OLICH4173-17	OLICH4173-17	O-DFL-7623	O-L-201391		DNA Barcode	University of Oslo, Natural History Museum	Ascomycota	Lecanoromycetes	Lecanorales	Parmeliaceae	Allantoparmelia	Allantoparmelia alpicola (Th. Fr.) Essl.	Einar Timdal	Boulder in the alpine zone	2015-09-09	Einar Timdal	Norway	Oppland	Vang	Smadalsfjellet, N side	61.0765	8.52583	9	1220	1220			Apothecia	Barcode of Life Datasystems	Creative Commons - Share Alike	en
OLICH4178-17	OLICH4178-17	O-DFL-7628	O-L-201397		DNA Barcode	University of Oslo, Natural History Museum	Ascomycota	Lecanoromycetes	Pertusariales	Ochrolechiaceae	Ochrolechia	Ochrolechia androgyna (Hoffm.) Arnold	Einar Timdal	Vertical rock wall in the alpine zone	2015-09-09	Einar Timdal	Norway	Oppland	Vang	Smadalsfjellet, S of Sletteskaret	61.0641	8.55933	9	1300	1300		Chemistry: gyrophoric acid	Thallus	Barcode of Life Datasystems	Creative Commons - Share Alike	en
OLICH4189-17	OLICH4189-17	O-DFL-7639	O-L-208017		DNA Barcode	University of Oslo, Natural History Museum	Ascomycota	Lecanoromycetes	Teloschistales	Physciaceae	Anaptychia	Anaptychia runcinata (With.) J. R. Laundon	Einar Timdal	Exposed maritme rock	2016-03-23	Siri Rui, Einar Timdal	Norway	Ostfold	Moss	Jeloya, Albystranda	59.4183	10.6006	9	1	1			Apothecia	Barcode of Life Datasystems	Creative Commons - Share Alike	en
OLICH4395-17	OLICH4395-17	O-DFL-7846	O-L-183714		DNA Barcode	University of Oslo, Natural History Museum	Ascomycota	Lecanoromycetes	Teloschistales	Teloschistaceae	Leproplaca	Leproplaca cirrochroa	Einar Timdal		2011-08-04	Jon T. Klepsland	Norway	Oppland	Sor-Fron	Hesteskobakken	61.5875	9.83011	5	350	350			Thallus and soralia	Barcode of Life Datasystems	Creative Commons - Share Alike	en
OLICH4442-17	OLICH4442-17	O-DFL-7893	O-L-199397		DNA Barcode	University of Oslo, Natural History Museum	Ascomycota	Lecanoromycetes	Teloschistales	Teloschistaceae	Xanthomendoza	Xanthomendoza fulva (Hoffm.) Søchting et al.	Einar Timdal		2012-06-16	Bjoern Norden, John Bjarne Jordal	Norway	Sogn og Fjordane	Vik	Lee	60.999	6.43046	5					Thallus	Barcode of Life Datasystems	Creative Commons - Share Alike	en
OLICH876-13	OLICH876-13	O-DFL-11419	O-L-184692		DNA Barcode	University of Oslo, Natural History Museum	Ascomycota	Lecanoromycetes	Lecanorales	Parmeliaceae	Hypogymnia	Hypogymnia tubulosa (Schaer.) Hav.	Einar Timdal	On Betula tortuosa in subalpine birch forest	2013-09-29	Siri Rui, Einar Timdal	Norway	Buskerud	Sigdal	hill between lakes Kvelvsavannet and Nedre Sandvann	60.3094	9.29779		970	970			Thallus and soredia	Barcode of Life Datasystems	Creative Commons - Share Alike	en
OLICH944-13	OLICH944-13	O-DFL-11487	O-L-186134		DNA Barcode	University of Oslo, Natural History Museum	Ascomycota	Lecanoromycetes	Lecanorales	Parmeliaceae	Menegazzia	Menegazzia subsimilis (H. Magn.) R. Sant.	Einar Timdal		2012-06-28	Jon T. Klepsland	Norway	Rogaland	Hjelmeland	Hestasen N	59.1663	6.16175		140	140			Thallus	Barcode of Life Datasystems	Creative Commons - Share Alike	en
OLICH1061-14	OLICH1061-14	O-DFL-11543	O-L-182192		DNA Barcode	University of Oslo, Natural History Museum	Ascomycota	Lecanoromycetes	Lecanorales	Lecanoraceae	Psorinia	Psorinia conglomerata (Ach.) Gotth. Schneid.	Einar Timdal		2012-08-06	Harald Bratli, Reidar Haugan	Norway	Oppland	Lom	Jotunheimen national park, Mt Galdhopiggen, the summit	61.636	8.313		2460	2460		Chemistry: stictic acid		Barcode of Life Datasystems	Creative Commons - Share Alike	en
OLICH1110-14	OLICH1110-14	O-DFL-11579	O-L-164694		DNA Barcode	University of Oslo, Natural History Museum	Ascomycota	Lecanoromycetes	Lecanorales	Porpidiaceae	Mycobilimbia	Mycobilimbia pilularis (Körber) Hafellner	Einar Timdal		2009-06-10	Jon T. Klepsland	Norway	Vest-Agder	Kristiansand	Selasen N	58.128	8.122		39	39				Barcode of Life Datasystems	Creative Commons - Share Alike	en
OLICH1168-14	OLICH1168-14	O-DFL-11637	O-L-182225		DNA Barcode	University of Oslo, Natural History Museum	Ascomycota	Lecanoromycetes	Lecanorales	Lecideaceae	Bryobilimbia	Bryobilimbia diapensiae (Th.Fr.) Fryday et al.	Reidar Haugan		2012-08-12	Reidar Haugan	Norway	Nordland	Rana	Saltfjellet, W slope of Mt. Svanjgavarre	66.564	15.36		740	740				Barcode of Life Datasystems	Creative Commons - Share Alike	en
OLICH1211-14	OLICH1211-14	O-DFL-12277	TRH-L-651772		DNA Barcode	University of Trondheim, Museum of Natural History and Archeology	Ascomycota	Arthoniomycetes	Arthoniales	Roccellaceae	Bactrospora	Bactrospora corticola (Nyl.) Almq.	Hakon Holien		2010-09-16	Geir Gaarder	Norway	Sor-Trondelag	Malvik	Hogestadberga	63.42	10.842							Barcode of Life Datasystems	Creative Commons - Share Alike	en
OLICH1460-14	OLICH1460-14	O-DFL-2703	O-L-187364		DNA Barcode	University of Oslo, Natural History Museum	Ascomycota	Lecanoromycetes	Lecanorales	Parmeliaceae	Alectoria	Alectoria sarmentosa (Ach.) Ach.	Einar Timdal		2013-11-27	Bjorn Petter Lofall, Ola Wergeland Krog	Norway	Ostfold	Eidsberg	Steinvannet SW side	59.5	11.529		240	240				Barcode of Life Datasystems	Creative Commons - Share Alike	en
OLICH1515-14	OLICH1515-14	O-DFL-2811	O-L-195557		DNA Barcode	University of Oslo, Natural History Museum	Ascomycota	Lecanoromycetes	Pertusariales	Icmadophilaceae	Icmadophila	Icmadophila ericetorum (L.) Zahlbr.	Einar Timdal		2014-07-03	Einar Timdal	Norway	Finnmark	Vadso	Store Ekkeroya	70.072	30.109		50	50				Barcode of Life Datasystems	Creative Commons - Share Alike	en
OLICH1520-14	OLICH1520-14	O-DFL-2807	O-L-195564		DNA Barcode	University of Oslo, Natural History Museum	Ascomycota	Lecanoromycetes	Rhizocarpales	Rhizocarpaceae	Rhizocarpon	Rhizocarpon geminatum Körb.	Einar Timdal		2014-07-03	Einar Timdal	Norway	Finnmark	Vardo	Komagnes	70.206	30.469		1	1				Barcode of Life Datasystems	Creative Commons - Share Alike	en
OLICH1573-14	OLICH1573-14	O-DFL-2798	O-L-195701		DNA Barcode	University of Oslo, Natural History Museum	Ascomycota	Lecanoromycetes	Lecanorales	Nephromataceae	Nephroma	Nephroma expallidum (Nyl.) Nyl.			2014-07-01	Martin Westberg	Norway	Finnmark	Vadso	Krampenes, Sandbukta	70.1167	30.2167		4	4				Barcode of Life Datasystems	Creative Commons - Share Alike	en
OLICH1595-14	OLICH1595-14	O-DFL-2410	O-L-195723		DNA Barcode	University of Oslo, Natural History Museum	Ascomycota	Lecanoromycetes	Lecanorales	Parmeliaceae	Flavocetraria	Flavocetraria nivalis (L.) Kärnefelt & A. Thell	Siri Rui		2014-06-30	Siri Rui	Norway	Finnmark	Vadso	Klubben	70.116	29.197		60	60				Barcode of Life Datasystems	Creative Commons - Share Alike	en
OLICH1597-14	OLICH1597-14	O-DFL-2412	O-L-195725		DNA Barcode	University of Oslo, Natural History Museum	Ascomycota	Lecanoromycetes	Lecanorales	Peltigeraceae	Peltigera	Peltigera malacea (Ach.) Funck	Einar Timdal		2014-06-30	Einar Timdal	Norway	Finnmark	Nesseby	Meskelven	70.18	28.681		30	30				Barcode of Life Datasystems	Creative Commons - Share Alike	en
OLICH1604-14	OLICH1604-14	O-DFL-2419	O-L-195732		DNA Barcode	University of Oslo, Natural History Museum	Basidiomycota	Agaricomycetes	Agaricales	Hygrophoraceae	Lichenomphalia	Lichenomphalia alpina (Britzelm.) Redhead, Lutzoni, Moncalvo & Vilgalys 2002	Hakon Holien		2014-07-01	Hakon Holien	Norway	Finnmark	Vadso	Ytre Halsen	70.097	29.415		20	20				Barcode of Life Datasystems	Creative Commons - Share Alike	en
OLICH1671-14	OLICH1671-14	O-DFL-2486	O-L-195799		DNA Barcode	University of Oslo, Natural History Museum	Ascomycota	Lecanoromycetes	Lecanorales	Parmeliaceae	Cetraria	Cetraria muricata (Ach.) Eckfeldt	Einar Timdal		2014-07-23	Einar Timdal	Norway	Hordaland	Odda	Haukelifjell, Dyrskar	59.846	7.062		1050	1050				Barcode of Life Datasystems	Creative Commons - Share Alike	en
OLICH180-11	OLICH180-11	O-DFL-11929	O-L-163673		DNA Barcode	University of Oslo, Natural History Museum	Ascomycota	Lecanoromycetes	Lecanorales	Lecideaceae	Lecidea	Lecidea leucothallina Arnold	Reidar Haugan		2010-08-07	Einar Timdal	Norway	Nordland	Saltdal	Junkerdalen, Skaerremjakka	66.7503	15.805		600	600		Chemistry: pannarin (thallus)		Barcode of Life Datasystems	Creative Commons - Share Alike	en
OLICH181-11	OLICH181-11	O-DFL-11930	O-L-165815		DNA Barcode	University of Oslo, Natural History Museum	Ascomycota	Lecanoromycetes	Lecanorales	Lecideaceae	Lecidea	Lecidea leucothallina Arnold	Reidar Haugan		2010-10-02	Reidar Haugan	Norway	More og Romsdal	Norddal	W slope of Skarfjellenden	62.427	7.662		880	880		Chemistry: no lichen substances (thallus)		Barcode of Life Datasystems	Creative Commons - Share Alike	en
OLICH1860-14	OLICH1860-14	O-DFL-2675	O-L-196015		DNA Barcode	University of Oslo, Natural History Museum	Ascomycota	Lecanoromycetes	Pertusariales	Ochrolechiaceae	Ochrolechia	Ochrolechia parella (L.) Massal.	Reidar Haugan		2014-08-07	Reidar Haugan	Norway	Sor-Trondelag	Orland	Krakvag, Krakoya	63.642	9.314		14	14				Barcode of Life Datasystems	Creative Commons - Share Alike	en
OLICH1963-15	OLICH1963-15	O-DFL-1517	O-L-199989		DNA Barcode	University of Oslo, Natural History Museum	Ascomycota	Lecanoromycetes	Lecanorales	Peltigeraceae	Peltigera	Peltigera rufescens (Weiss) Humb.	Einar Timdal	On stone wall, churchyard	2014-09-28	Einar Timdal	Norway	Akershus	Ski	Krakstad church	59.677	10.881		120	120			Apothecia	Barcode of Life Datasystems	Creative Commons - Share Alike	en
OLICH1966-15	OLICH1966-15	O-DFL-1520	O-L-199992		DNA Barcode	University of Oslo, Natural History Museum	Ascomycota	Lecanoromycetes	Candelariales	Candelariaceae	Candelariella	Candelariella coralliza (Nyl.) Magnusson	Einar Timdal	On top of gravestone in churchyard	2014-09-28	Einar Timdal	Norway	Akershus	Ski	Krakstad church	59.677	10.881		120	120			Thallus	Barcode of Life Datasystems	Creative Commons - Share Alike	en
OLICH2048-15	OLICH2048-15	O-DFL-1698	O-L-184749		DNA Barcode	University of Oslo, Natural History Museum	Ascomycota	Lecanoromycetes	Lecanorales	Peltigeraceae	Peltigera	Peltigera aphthosa (L.) Willd.	Einar Timdal	On the ground in steep slope, shady forest	2013-10-01	Siri Rui, Einar Timdal	Norway	Buskerud	Sigdal	E side of Mt Urdaasen	60.162	9.413		200	200			Apothecia and thallus	Barcode of Life Datasystems	Creative Commons - Share Alike	en
OLICH2188-15	OLICH2188-15	O-DFL-1553	O-L-195816		DNA Barcode	University of Oslo, Natural History Museum	Ascomycota	Lecanoromycetes	Lecanorales	Parmeliaceae	Bryoria	Bryoria capillaris (Ach.) Brodo & D. Hawksw.	Einar Timdal	On Picea abies	2014-07-25	Einar Timdal	Norway	Telemark	Vinje	Edland, Trolldalsasen	59.729	7.63		550	550		Chemistry: alectorialic acid, barbatolic acid	Thallus	Barcode of Life Datasystems	Creative Commons - Share Alike	en
OLICH2194-15	OLICH2194-15	O-DFL-1559	O-L-195822		DNA Barcode	University of Oslo, Natural History Museum	Ascomycota	Lecanoromycetes	Teloschistales	Physciaceae	Tholurna	Tholurna dissimilis (Norman) Norman	Einar Timdal	On dead twigs of Picea abies in the low alpine region	2014-07-30	Einar Timdal	Norway	Buskerud	Sigdal	hill E of Sandvassetra	60.315	9.309		970	970			Apothecia and thallus	Barcode of Life Datasystems	Creative Commons - Share Alike	en
OLICH2267-15	OLICH2267-15	O-DFL-1632	O-L-196260		DNA Barcode	University of Oslo, Natural History Museum	Ascomycota	Lecanoromycetes	Lecanorales	Cladoniaceae	Cladonia	Cladonia cornuta (L.) Hoffm.	Einar Timdal	On the ground in open conifer forest	2014-08-27	Einar Timdal	Norway	Akershus	Skien	between Tommerhol and Fugleleiken	59.824	10.919		210	210			Thallus	Barcode of Life Datasystems	Creative Commons - Share Alike	en
OLICH2345-15	OLICH2345-15	O-DFL-1805	O-L-168086		DNA Barcode	University of Oslo, Natural History Museum	Ascomycota	Lecanoromycetes	Peltigerales	Lobariaceae	Lobaria	Lobaria scrobiculata (Scop.) P. Gaertn.	Einar Timdal	On deciduous tree in humid N-facing spruce forest	2010-09-14	Harald Bratli	Norway	Nord-Trondelag	Meraker	West of Langneset	63.456	11.561		95	95			Thallus	Barcode of Life Datasystems	Creative Commons - Share Alike	en
OLICH2393-16	OLICH2393-16	O-DFL-3879	O-L-198892		DNA Barcode	University of Oslo, Natural History Museum	Ascomycota	Lecanoromycetes	Lecanorales	Cladoniaceae	Cladonia	Cladonia cenotea (Ach.) Schaer.	Einar Timdal	Stump of Pinus sylvestris in pine forest	2014-09-11	Reidar Haugan	Norway	Hedmark	Stor-Elvdal	Svestadbekken	61.501	11.083		450	450			Apothecia	Barcode of Life Datasystems	Creative Commons - Share Alike	en
OLICH2475-16	OLICH2475-16	O-DFL-3676	O-L-200810		DNA Barcode	University of Oslo, Natural History Museum	Ascomycota	Lecanoromycetes	Lecanorales	Parmeliaceae	Melanelixia	Melanelixia subargentifera (Nyl.) O. Blanco, A. Crespo, Divakar, Essl., D. Hawksw. & Lumbsch	Einar Timdal	On the trunk of an old Acer at the garden entrance	2014-11-04	Einar Timdal	Norway	Buskerud	Hole	Sundvollen hotel	60.062	10.31		70	70			Thallus	Barcode of Life Datasystems	Creative Commons - Share Alike	en
OLICH2488-16	OLICH2488-16	O-DFL-3689	O-L-198935		DNA Barcode	University of Oslo, Natural History Museum	Ascomycota	Lecanoromycetes	Lecanorales	Parmeliaceae	Pleurosticta	Pleurosticta acetabulum (Neck.) Elix & Lumbsch	Einar Timdal	On Acer in city park	2015-01-03	Einar Timdal	Norway	Vestfold	Larvik	Larvik city, park by Kristian Fredriks vei	59.049	10.04		5	5			Thallus	Barcode of Life Datasystems	Creative Commons - Share Alike	en
OLICH2499-16	OLICH2499-16	O-DFL-3700	O-L-198943		DNA Barcode	University of Oslo, Natural History Museum	Ascomycota	Lecanoromycetes	Lecanorales	Parmeliaceae	Melanelixia	Melanelixia fuliginosa (Fr. ex Duby) O. Blanco, A. Crespo, Divakar, Essl., D. Hawksw. & Lumbsch	Einar Timdal	On boulder in forest	2015-01-03	Einar Timdal	Norway	Vestfold	Larvik	Stavern, Stavernhallen	58.991	10.031		25	25			Thallus	Barcode of Life Datasystems	Creative Commons - Share Alike	en
OLICH2553-16	OLICH2553-16	O-DFL-3754	O-L-200927		DNA Barcode	University of Oslo, Natural History Museum	Ascomycota	Lecanoromycetes	Peltigerales	Pannariaceae	Pannaria	Pannaria conoplea (Ach.) Bory	Einar Timdal	On the trunk of an old, dead Alnus incana in mixed forest; steep, E-facing slope	2015-06-18	Siri Rui, Einar Timdal	Norway	Telemark	Tinn	Lyngflat	59.917	8.864		320	320			Thallus	Barcode of Life Datasystems	Creative Commons - Share Alike	en
OLICH2654-16	OLICH2654-16	O-DFL-3855	O-L-199529		DNA Barcode	University of Oslo, Natural History Museum	Ascomycota	Lecanoromycetes	Pertusariales	Ochrolechiaceae	Ochrolechia	Ochrolechia szatalaensis Verseghy	Einar Timdal		2013-10-03	Bjoern Norden, John Bjarne Jordal	Norway	Hordaland	Odda	Buer east	60.045	6.481		293	293			Apothecia	Barcode of Life Datasystems	Creative Commons - Share Alike	en
OLICH2759-16	OLICH2759-16	O-DFL-5202	O-L-201252		DNA Barcode	University of Oslo, Natural History Museum	Ascomycota	Lecanoromycetes	Lecanorales	Acarosporaceae	Pleopsidium	Pleopsidium chlorophanum (Wahlenb.) Zopf	Einar Timdal	On vertical rock wall	2015-08-04	Mika Bendiksby et al.	Norway	Nord-Trondelag	Steinkjer	Mokk, Mt Gruvfjellet	63.9646	12.1331		500	500			Apothecia	Barcode of Life Datasystems	Creative Commons - Share Alike	en
OLICH282-13	OLICH282-13	O-DFL-12120	O-L-161668		DNA Barcode	University of Oslo, Natural History Museum	Ascomycota	Lecanoromycetes	Lecanorales	Ramalinaceae	Bacidia	Bacidia bagliettoana (A. Massal. & De Not.) Jatta	Reidar Haugan	Sun-exposed calcareous rock	2009-10-28	Reidar Haugan	Norway	Akershus	Asker	Bronnoya, Viernbukta nature reserve	59.8568	10.5471		5	5				Barcode of Life Datasystems	Creative Commons - Share Alike	en
OLICH299-13	OLICH299-13	O-DFL-12137	O-L-165007		DNA Barcode	University of Oslo, Natural History Museum	Ascomycota	Lecanoromycetes	Lecanorales	Ramalinaceae	Bacidia	Bacidia vermifera (Nyl.) Th. Fr.	Jon T Klepsland		2009-08-12	Jon T. Klepsland	Norway	Troms	Bardu	Tverrelvdalen	68.8189	18.5773		280	280				Barcode of Life Datasystems	Creative Commons - Share Alike	en
OLICH3196-16	OLICH3196-16	O-DFL-5640	O-L-200331		DNA Barcode	University of Oslo, Natural History Museum	Ascomycota	Lecanoromycetes	Lecanorales	Lecideaceae	Bryobilimbia	Bryobilimbia hypnorum (Lib.) Fryday et al.	Einar Timdal		2014-06-24	Jon T. Klepsland	Norway	Nordland	Gildeskal	Novika	66.9809	13.864	5	35	35			Thallus	Barcode of Life Datasystems	Creative Commons - Share Alike	en
OLICH3294-16	OLICH3294-16	O-DFL-5738	O-L-170700		DNA Barcode	University of Oslo, Natural History Museum	Ascomycota	Lecanoromycetes	Baeomycetales	Trapeliaceae	Xylographa	Xylographa parallela (Ach.: Fr.) Behlen & Desbe	Einar Timdal	E-facing, schisteus rock	2011-06-30	Einar Timdal	Norway	Finnmark	Karasjok	along river Anarjohka, 2 km N of Jargastat	69.1784	25.7066	5	170	170		Chemistry: no lichen substances	Thallus	Barcode of Life Datasystems	Creative Commons - Share Alike	en
OLICH3299-16	OLICH3299-16	O-DFL-5743	O-L-201418		DNA Barcode	University of Oslo, Natural History Museum	Ascomycota	Lecanoromycetes	Teloschistales	Physciaceae	Physcia	Physcia dimidiata (Hoffm.) Nyl.	Einar Timdal	On weakly inclined stone surface on the ground	2015-09-10	Einar Timdal	Norway	Buskerud	Hole	between Harum and Lore	60.1143	10.3067	9	95	95			Apothecia	Barcode of Life Datasystems	Creative Commons - Share Alike	en
OLICH358-13	OLICH358-13	O-DFL-12196	O-L-176857		DNA Barcode	University of Oslo, Natural History Museum	Ascomycota	Lecanoromycetes	Lecanorales	Ramalinaceae	Japewia	Japewia tornoensis (Nyl.) Tønsberg	Jon T Klepsland		2011-10-20	Jon T. Klepsland	Norway	Buskerud	Al	Kulu	60.6093	8.5546		725	725				Barcode of Life Datasystems	Creative Commons - Share Alike	en
OLICH3651-17	OLICH3651-17	O-DFL-12273	TRH-L-16879		DNA Barcode	University of Trondheim, Museum of Natural History and Archeology	Ascomycota	Arthoniomycetes	Arthoniales	Roccellaceae	Gyrographa	Gyrographa gyrocarpa (Flot.) Ertz & Tehler	Hakon Holien	On vertical part of large siliceous boulder in rich spruce forest	2015-06-04	Hakon Holien	Norway	Nord-Trondelag	Snasa	Bergsasen nature reserve.	64.2487	12.4151		160	160			Thallus	Barcode of Life Datasystems	Creative Commons - Share Alike	en
OLICH3820-17	OLICH3820-17	O-DFL-7280	O-L-207985	O-L--207985	DNA Barcode	University of Oslo, Natural History Museum	Ascomycota	Lecanoromycetes	Lecanorales	Parmeliaceae	Melanelixia	Melanelixia subargentifera (Nyl.) O. Blanco, A. Crespo, Divakar, Essl., D. Hawksw. & Lumbsch	Reidar Haugan	Trunk of Acer platanoides in churchyard	2014-08-20	Reidar Haugan	Norway	Hedmark	Ringsaker	Stavsjo church	60.8051	10.8405	9	220	220			Thallus	Barcode of Life Datasystems	Creative Commons - Share Alike	en
OLICH3854-17	OLICH3854-17	O-DFL-7314	O-L-201298		DNA Barcode	University of Oslo, Natural History Museum	Ascomycota	Lecanoromycetes	Lecanorales	Cladoniaceae	Cladonia	Cladonia rangiferina (L.) Weber ex F. H. Wigg.	Alica Kosuthova		2015-08-06	Reidar Haugan	Norway	Nord-Trondelag	Snasa	Mt Bergsasen	64.2528	12.3886	9	200	200			Podetium	Barcode of Life Datasystems	Creative Commons - Share Alike	en
OLICH3948-17	OLICH3948-17	O-DFL-7397	O-L-166987		DNA Barcode	University of Oslo, Natural History Museum	Ascomycota	Lecanoromycetes	Candelariales	Candelariaceae	Candelariella	Candelariella vitellina (Hoffm.) Müll. Arg.	Reidar Haugan	Siliceous rock in open pine forest	2010-09-18	Reidar Haugan	Norway	Oslo	Oslo	SE of Manglerudhallen	59.8938	10.8268	5	150	150			Apothecia	Barcode of Life Datasystems	Creative Commons - Share Alike	en
OLICH4105-17	OLICH4105-17	O-DFL-7555	O-L-200571		DNA Barcode	University of Oslo, Natural History Museum	Ascomycota	Lecanoromycetes	Lecanorales	Ramalinaceae	Ramalina	Ramalina fraxinea (L.) Ach.	Einar Timdal		2014-07-11	Jon T. Klepsland	Norway	Vestfold	Larvik	Tjolling kirke	59.0572	10.1243	5	40	40			Apothecia	Barcode of Life Datasystems	Creative Commons - Share Alike	en
OLICH4110-17	OLICH4110-17	O-DFL-7560	O-L-206865		DNA Barcode	University of Oslo, Natural History Museum	Ascomycota	Lecanoromycetes	Lecanorales	Parmeliaceae	Melanohalea	Melanohalea septentrionalis (Lynge) O. Blanco, A. Crespo, Divakar, Essl., D. Hawksw. & Lumbsch	Einar Timdal	On twigs of Populus tremula by a farm road	2017-01-15	Siri Rui, Einar Timdal	Norway	Akershus	Ski	Skjegstad	59.7406	10.9465	9	150	150			Apothecia	Barcode of Life Datasystems	Creative Commons - Share Alike	en
OLICH412-13	OLICH412-13	O-DFL-11965	O-L-160473		DNA Barcode	University of Oslo, Natural History Museum	Ascomycota	Lecanoromycetes	Lecanorales	Lecanoraceae	Ramboldia	Ramboldia elabens (Fr.) Kantvilas & Elix	Einar Timdal	Pinus sylvestris snag; wooded ombrotrophic bog	2008-11-07	Reidar Haugan	Norway	Hedmark	Hamar	Vang, N of Gutasen	61.0496	11.1258		644	644				Barcode of Life Datasystems	Creative Commons - Share Alike	en
OLICH4212-17	OLICH4212-17	O-DFL-7662	O-L-198020		DNA Barcode	University of Oslo, Natural History Museum	Ascomycota	Lecanoromycetes	Pertusariales	Coccotremataceae	Coccotrema	Coccotrema citrinescens P. James & Coppins	Einar Timdal		2013-06-07	Jon T. Klepsland	Norway	Nordland	Gildeskal	Skjeggen N	66.9478	13.6461	5	35	35			Apothecia	Barcode of Life Datasystems	Creative Commons - Share Alike	en
OLICH553-13	OLICH553-13	O-DFL-11132	O-L-169774		DNA Barcode	University of Oslo, Natural History Museum	Ascomycota	Lecanoromycetes	Lecanorales	Catillariaceae	Toninia	Toninia squalida (Ach.) A. Massal.	Einar Timdal		2011-05-28	Reidar Haugan, Einar Timdal	Norway	Oppland	Nord-Fron	Kvikne	61.574	9.60774		640	640			Apothecia	Barcode of Life Datasystems	Creative Commons - Share Alike	en
OLICH554-13	OLICH554-13	O-DFL-11133	O-L-182301		DNA Barcode	University of Oslo, Natural History Museum	Ascomycota	Lecanoromycetes	Lecanorales	Catillariaceae	Toninia	Toninia squalida (Ach.) A. Massal.	Einar Timdal		2012-08-07	Harald Bratli, Reidar Haugan	Norway	Oppland	Lom	rock outcrops along river Bovre just E of lake Bovertjonnen	61.6585	8.13474		930	930			Apothecia	Barcode of Life Datasystems	Creative Commons - Share Alike	en
OLICH558-13	OLICH558-13	O-DFL-11137	O-L-183585		DNA Barcode	University of Oslo, Natural History Museum	Ascomycota	Lecanoromycetes	Lecanorales	Catillariaceae	Toninia	Toninia sedifolia (Scop.) Timdal	Einar Timdal		2010-06-25	Jon T. Klepsland	Norway	Aust-Agder	Bygland	Heddeviki	58.9354	7.7297		400	400		Chemistry: no lichen substances	Apothecia	Barcode of Life Datasystems	Creative Commons - Share Alike	en
OLICH561-13	OLICH561-13	O-DFL-11140	O-L-177188		DNA Barcode	University of Oslo, Natural History Museum	Ascomycota	Lecanoromycetes	Lecanorales	Catillariaceae	Toninia	Toninia alutacea (Anzi) Jatta	Einar Timdal		2011-09-16	Jon T. Klepsland	Norway	Troms	Bardu	Sordalen, Veslejordbekken	68.6674	18.5804		390	390			Apothecia	Barcode of Life Datasystems	Creative Commons - Share Alike	en
OLICH638-13	OLICH638-13	O-DFL-11186	O-L-184426		DNA Barcode	University of Oslo, Natural History Museum	Ascomycota	Lecanoromycetes	Lecanorales	Catillariaceae	Toninia	Toninia squalida (Ach.) A. Massal.	Einar Timdal		2013-07-11	Einar Timdal	Norway	Hordaland	Odda	Dyrskar	59.8392	6.99		1100	1100			Apothecia	Barcode of Life Datasystems	Creative Commons - Share Alike	en
OLICH650-13	OLICH650-13	O-DFL-11198	O-L-184392		DNA Barcode	University of Oslo, Natural History Museum	Ascomycota	Lecanoromycetes	Lecanorales	Psoraceae	Psora	Psora vallesiaca (Schaer.) Timdal	Einar Timdal		2013-06-30	Mika Bendiksby, Reidar Haugan, Einar Timdal	Norway	Oppland	Vaga	hill E of Svarthamarbekken	61.8683	8.98697		690	690		Chemistry: norstictic acid	Apothecia	Barcode of Life Datasystems	Creative Commons - Share Alike	en
OLICH692-13	OLICH692-13	O-DFL-11240	O-L-184361		DNA Barcode	University of Oslo, Natural History Museum	Ascomycota	Lecanoromycetes	Lecanorales	Cladoniaceae	Cladonia	Cladonia maxima (Asahina) Ahti	Einar Timdal		2013-06-29	Mika Bendiksby, Reidar Haugan, Einar Timdal	Norway	Oppland	Lom	N end of lake Bovertjonnen	61.6582	8.13551		940	940				Barcode of Life Datasystems	Creative Commons - Share Alike	en
OLICH702-13	OLICH702-13	O-DFL-11250	O-L-184538		DNA Barcode	University of Oslo, Natural History Museum	Ascomycota	Lecanoromycetes	Peltigerales	Pannariaceae	Psoroma	Psoroma cinnamomeum Malme	Einar Timdal		2013-08-22	Einar Timdal	Norway	Sor-Trondelag	Oppdal	Kongsvold	62.3011	9.60404		910	910				Barcode of Life Datasystems	Creative Commons - Share Alike	en
OLICH730-13	OLICH730-13	O-DFL-11278	O-L-184640		DNA Barcode	University of Oslo, Natural History Museum	Ascomycota	Lecanoromycetes	Lecanorales	Stereocaulaceae	Stereocaulon	Stereocaulon symphycheilum I. M. Lamb	Einar Timdal		2012-08-13	Siri Rui, Einar Timdal	Norway	Buskerud	Modum	Sorgruvene (old cobolt mine)	59.969	9.86649		350	350		Chemistry: atranorin, lobaric acid		Barcode of Life Datasystems	Creative Commons - Share Alike	en
OLICH736-13	OLICH736-13	O-DFL-11284	O-L-184305		DNA Barcode	University of Oslo, Natural History Museum	Ascomycota	Lecanoromycetes	Lecanorales	Parmeliaceae	Pseudephebe	Pseudephebe minuscula (Nyl. ex Arnold) Brodo & D. Hawksw.	Einar Timdal		2013-06-28	Mika Bendiksby, Reidar Haugan, Einar Timdal	Norway	Oppland	Lom	S slope of Mt Juvasshoe	61.674	8.37026		1850	1850				Barcode of Life Datasystems	Creative Commons - Share Alike	en
OLICH743-13	OLICH743-13	O-DFL-11291	O-L-184343		DNA Barcode	University of Oslo, Natural History Museum	Ascomycota	Lecanoromycetes	Lecanorales	Cladoniaceae	Cladonia	Cladonia cariosa (Ach.) Spreng.	Einar Timdal		2013-06-29	Mika Bendiksby, Reidar Haugan, Einar Timdal	Norway	Oppland	Lom	Runningsgrende, Rustahalsen	61.7213	8.30705		670	670				Barcode of Life Datasystems	Creative Commons - Share Alike	en
OLICH769-13	OLICH769-13	O-DFL-11317	O-L-184330		DNA Barcode	University of Oslo, Natural History Museum	Ascomycota	Lecanoromycetes	Rhizocarpales	Rhizocarpaceae	Rhizocarpon	Rhizocarpon suomiense Räsänen	Einar Timdal		2013-06-28	Mika Bendiksby, Reidar Haugan, Einar Timdal	Norway	Oppland	Lom	Runningsgrende, Kleive	61.7153	8.23303		730	730			Apothecia	Barcode of Life Datasystems	Creative Commons - Share Alike	en
OLICH782-13	OLICH782-13	O-DFL-11330	O-L-183774		DNA Barcode	University of Oslo, Natural History Museum	Ascomycota	Lecanoromycetes	Lecanorales	Psoraceae	Psora	Psora globifera (Ach.) A. Massal.	Einar Timdal		2011-08-12	Jon T. Klepsland	Norway	Oppland	Dovre	Gygerhoe S	62.066	9.53106		1100	1100		Chemistry: no lichen substances	Apothecia	Barcode of Life Datasystems	Creative Commons - Share Alike	en
OLICH783-13	OLICH783-13	O-DFL-11331	O-L-183755		DNA Barcode	University of Oslo, Natural History Museum	Ascomycota	Lecanoromycetes	Lecanorales	Catillariaceae	Toninia	Toninia alutacea (Anzi) Jatta	Einar Timdal		2011-08-07	Jon T. Klepsland	Norway	Oppland	Vaga	Veslhoin S (Jonndalen)	61.9488	9.14152		800	800			Apothecia	Barcode of Life Datasystems	Creative Commons - Share Alike	en
OLICH784-13	OLICH784-13	O-DFL-11332	O-L-183757		DNA Barcode	University of Oslo, Natural History Museum	Ascomycota	Lecanoromycetes	Lecanorales	Catillariaceae	Toninia	Toninia opuntioides (Vill.) Timdal	Einar Timdal		2011-08-07	Jon T. Klepsland	Norway	Oppland	Vaga	Veslhoin S (Jonndalen)	61.949	9.14095		850	850			Apothecia	Barcode of Life Datasystems	Creative Commons - Share Alike	en
OLICH817-13	OLICH817-13	O-DFL-11365	O-L-184332		DNA Barcode	University of Oslo, Natural History Museum	Ascomycota	Lecanoromycetes	Lecanorales	Catillariaceae	Toninia	Toninia sedifolia (Scop.) Timdal	Einar Timdal		2013-06-28	Mika Bendiksby, Reidar Haugan, Einar Timdal	Norway	Oppland	Lom	Runningsgrende, Kleive	61.7155	8.23322		740	740			Apothecia	Barcode of Life Datasystems	Creative Commons - Share Alike	en
OLICH917-13	OLICH917-13	O-DFL-11460	O-L-122991		DNA Barcode	University of Oslo, Natural History Museum	Ascomycota	Lecanoromycetes	Lecanorales	Stereocaulaceae	Stereocaulon	Stereocaulon grande (Magnusson) Magnusson	Einar Timdal	On the ground	2003-08-07	Einar Timdal	Norway	Troms	Storfjord	Perskogen, at the bridge over Galgujakka	69.1638	20.7518		470	470		Chemistry: atranorin, bourgeanic acid, lobaric acid	Apothecia and thallus	Barcode of Life Datasystems	Creative Commons - Share Alike	en
OLICH932-13	OLICH932-13	O-DFL-11475	O-L-184714		DNA Barcode	University of Oslo, Natural History Museum	Ascomycota	Lecanoromycetes	Lecanorales	Cladoniaceae	Cladonia	Cladonia cenotea (Ach.) Schaer.	Einar Timdal	On turf roof of a barn in the subalpine region	2013-09-30	Siri Rui, Einar Timdal	Norway	Buskerud	Sigdal	Sandvassetra	60.3147	9.30273		980	980			Thallus	Barcode of Life Datasystems	Creative Commons - Share Alike	en
OLICH933-13	OLICH933-13	O-DFL-11476	O-L-184715		DNA Barcode	University of Oslo, Natural History Museum	Ascomycota	Lecanoromycetes	Lecanorales	Cladoniaceae	Cladonia	Cladonia cornuta (L.) Hoffm.	Einar Timdal	On turf roof of a barn in the subalpine region	2013-09-30	Siri Rui, Einar Timdal	Norway	Buskerud	Sigdal	Sandvassetra	60.3147	9.30273		980	980			Thallus	Barcode of Life Datasystems	Creative Commons - Share Alike	en
OLICH940-13	OLICH940-13	O-DFL-11483	O-L-184724		DNA Barcode	University of Oslo, Natural History Museum	Ascomycota	Lecanoromycetes	Lecanorales	Parmeliaceae	Parmelia	Parmelia saxatilis (L.) Ach.	Einar Timdal	On stone on the ground in low alpine heath	2013-09-30	Siri Rui, Einar Timdal	Norway	Buskerud	Sigdal	Sandvassetra	60.3158	9.30219		1000	1000		Chemistry: atranorin, lobaric acid, salazinic acid	Thallus	Barcode of Life Datasystems	Creative Commons - Share Alike	en
OLICH941-13	OLICH941-13	O-DFL-11484	O-L-184725		DNA Barcode	University of Oslo, Natural History Museum	Ascomycota	Lecanoromycetes	Lecanorales	Parmeliaceae	Pseudephebe	Pseudephebe pubescens (L.) M. Choisy	Einar Timdal	On stone on the ground in low alpine heath	2013-09-30	Siri Rui, Einar Timdal	Norway	Buskerud	Sigdal	Sandvassetra	60.3158	9.30219		1000	1000			Apothecia	Barcode of Life Datasystems	Creative Commons - Share Alike	en
OLICH019-11	OLICH019-11	O-DFL-11770	O-L-163756		DNA Barcode	University of Oslo, Natural History Museum	Ascomycota	Lecanoromycetes	Rhizocarpales	Rhizocarpaceae	Rhizocarpon	Rhizocarpon jemtlandicum (Malme) Malme	Einar Timdal		2010-08-09	Einar Timdal	Norway	Nordland	Rana	Umskardet	66.1795	14.5655		660	660		Chemistry: norstictic acid (minor), stictic acid (major)		Barcode of Life Datasystems	Creative Commons - Share Alike	en
OLICH1084-14	OLICH1084-14	O-DFL-11553	O-L-182289		DNA Barcode	University of Oslo, Natural History Museum	Ascomycota	Lecanoromycetes	Lecanorales	Micareaceae	Protomicarea	Protomicarea limosa (Ach.) Hafellner	Reidar Haugan		2012-05-21	Reidar Haugan	Norway	Hedmark	Stor-Elvdal	Sore Bjoraa	61.653	10.829		596	596				Barcode of Life Datasystems	Creative Commons - Share Alike	en
OLICH1124-14	OLICH1124-14	O-DFL-11593	O-L-149057		DNA Barcode	University of Oslo, Natural History Museum	Ascomycota	Lecanoromycetes	Lecanorales	Porpidiaceae	Mycobilimbia	Mycobilimbia carneoalbida (Müll. Arg.) S. Ekman & Printzen	Einar Timdal		2007-04-05	Einar Timdal	Norway	Telemark	Tokke	WSW of Omdal	59.479	7.958		210	210				Barcode of Life Datasystems	Creative Commons - Share Alike	en
OLICH1317-14	OLICH1317-14	O-DFL-11738	O-L-176983		DNA Barcode	University of Oslo, Natural History Museum	Ascomycota	Lecanoromycetes	Lecanorales	Megalariaceae	Megalaria	Megalaria pulverea (Borrer) Hafellner & E. Schreiner	Einar Timdal		2011-07-26	Jon T. Klepsland	Norway	Hordaland	Fusa	Hovda	60.1291	5.76632		150	150			Apothecia	Barcode of Life Datasystems	Creative Commons - Share Alike	en
OLICH1323-14	OLICH1323-14	O-DFL-11744	O-L-177141		DNA Barcode	University of Oslo, Natural History Museum	Ascomycota	Lecanoromycetes	Lecanorales	Catillariaceae	Toninia	Thalloidima rosulatum Anzi	Einar Timdal		2011-06-23	Jon T. Klepsland	Norway	Nord-Trondelag	Hoylandet	Brynntjonna E	64.6027	12.367		180	180			Apothecia	Barcode of Life Datasystems	Creative Commons - Share Alike	en
OLICH1352-14	OLICH1352-14	O-DFL-2386	O-L-141145		DNA Barcode	University of Oslo, Natural History Museum	Ascomycota	Lecanoromycetes	Lecanorales	Parmeliaceae	Hypotrachyna	Hypotrachyna revoluta (Flörke) Hale	Einar Timdal		2005-03-22	Jon T. Klepsland	Norway	Rogaland	Gjesdal	Migaren, Frafjord	58.846	6.316		20	20				Barcode of Life Datasystems	Creative Commons - Share Alike	en
OLICH1455-14	OLICH1455-14	O-DFL-2770	O-L-187021		DNA Barcode	University of Oslo, Natural History Museum	Ascomycota	Eurotiomycetes	Verrucariales	Verrucariaceae	Dermatocarpon	Dermatocarpon luridum (With.) J. R. Laundon	Einar Timdal		2009-09-24	Tom H. Hofton	Norway	Buskerud	Nore og Uvdal	Oygardsjuvet (Numedalslagen elvekloft) SE of Hytta	60.296	8.97		460	460				Barcode of Life Datasystems	Creative Commons - Share Alike	en
OLICH1477-14	OLICH1477-14	O-DFL-2762	O-L-193006		DNA Barcode	University of Oslo, Natural History Museum	Ascomycota	Lecanoromycetes	Peltigerales	Pannariaceae	Pectenia	Pectenia cyanoloma (Schaer.) P.M.Jørg. et al	Einar Timdal		2013-05-07	Hakon Holien	Norway	Nord-Trondelag	Flatanger	Flatanger, by the lake Floavatnet, W-facing slope	64.443	10.79		120	120				Barcode of Life Datasystems	Creative Commons - Share Alike	en
OLICH1508-14	OLICH1508-14	O-DFL-2822	O-L-195525		DNA Barcode	University of Oslo, Natural History Museum	Ascomycota	Lecanoromycetes	Lecanorales	Psoraceae	Psora	Psora rubiformis (Ach.) Hook.	Einar Timdal		2014-06-30	Einar Timdal	Norway	Finnmark	Nesseby	Mortensnes, Storfjellet	70.132	29.034		120	120				Barcode of Life Datasystems	Creative Commons - Share Alike	en
OLICH1536-14	OLICH1536-14	O-DFL-2847	O-L-195599		DNA Barcode	University of Oslo, Natural History Museum	Ascomycota	Lecanoromycetes	Lecanorales	Catillariaceae	Toninia	Toninia sedifolia (Scop.) Timdal	Einar Timdal		2014-07-05	Einar Timdal	Norway	Finnmark	Porsanger	Borselv, 1 km E of Rautakoppa	70.313	25.491		10	10				Barcode of Life Datasystems	Creative Commons - Share Alike	en
OLICH1586-14	OLICH1586-14	O-DFL-2788	O-L-195714		DNA Barcode	University of Oslo, Natural History Museum	Ascomycota	Lecanoromycetes	Ostropales	Gomphillaceae	Sagiolechia	Sagiolechia protuberans (Ach.) Massal.			2014-06-30	Martin Westberg	Norway	Finnmark	Nesseby	Mortensnes, Storfjellet	70.1333	29.0333		100	100				Barcode of Life Datasystems	Creative Commons - Share Alike	en
OLICH1587-14	OLICH1587-14	O-DFL-2829	O-L-195715		DNA Barcode	University of Oslo, Natural History Museum	Ascomycota	Lecanoromycetes	Lecanorales	Parmeliaceae	Bryoria	Bryoria nitidula (Th. Fr.) Brodo & D. Hawksw.	Einar Timdal		2014-07-04	Einar Timdal	Norway	Finnmark	Sor-Varanger	hill W of Storsand	70	29.367		35	35		Chemistry: fumarprotocetraric acid (major), protocetraric acid (minor)		Barcode of Life Datasystems	Creative Commons - Share Alike	en
OLICH1615-14	OLICH1615-14	O-DFL-2430	O-L-195743		DNA Barcode	University of Oslo, Natural History Museum	Ascomycota	Lecanoromycetes	Lecanorales	Cladoniaceae	Cladonia	Cladonia fimbriata (L.) Fr.	Einar Timdal		2014-07-02	Einar Timdal	Norway	Finnmark	Batsfjord	Syltefjorddalen, at Slangedalen	70.51	29.722		120	120				Barcode of Life Datasystems	Creative Commons - Share Alike	en
OLICH1629-14	OLICH1629-14	O-DFL-2444	O-L-195757		DNA Barcode	University of Oslo, Natural History Museum	Ascomycota	Lecanoromycetes	Lecanorales	Cladoniaceae	Cladonia	Cladonia grayi G. Merr. ex Sandst.	Hakon Holien		2014-07-04	Hakon Holien	Norway	Finnmark	Nesseby	Gii`sagai`sa, between Karlebotn and Reppen	70.102	28.62		80	80				Barcode of Life Datasystems	Creative Commons - Share Alike	en
OLICH1634-14	OLICH1634-14	O-DFL-2449	O-L-195762		DNA Barcode	University of Oslo, Natural History Museum	Ascomycota	Lecanoromycetes	Lecanorales	Parmeliaceae	Cetrariella	Cetrariella fastigiata (Nyl.) Kärnefelt & Th	Hakon Holien		2014-07-04	Hakon Holien	Norway	Finnmark	Sor-Varanger	Balgami	69.977	29.58		30	30				Barcode of Life Datasystems	Creative Commons - Share Alike	en
OLICH1635-14	OLICH1635-14	O-DFL-2450	O-L-195763		DNA Barcode	University of Oslo, Natural History Museum	Ascomycota	Lecanoromycetes	Lecanorales	Parmeliaceae	Cetrariella	Cetrariella delisei (Bory ex Schaer.) Kärnefelt & A. Thell	Hakon Holien		2014-07-04	Hakon Holien	Norway	Finnmark	Sor-Varanger	Balgami	69.977	29.58		30	30				Barcode of Life Datasystems	Creative Commons - Share Alike	en
OLICH1648-14	OLICH1648-14	O-DFL-2463	O-L-195776		DNA Barcode	University of Oslo, Natural History Museum	Ascomycota	Lecanoromycetes	Lecanorales	Cladoniaceae	Cladonia	Cladonia amaurocraea (Flörke) Schaerer	Einar Timdal		2014-07-07	Einar Timdal	Norway	Troms	Kafjord	Sabetjohka	69.395	21.036		630	630				Barcode of Life Datasystems	Creative Commons - Share Alike	en
OLICH1665-14	OLICH1665-14	O-DFL-2480	O-L-195793		DNA Barcode	University of Oslo, Natural History Museum	Ascomycota	Lecanoromycetes	Lecanorales	Cladoniaceae	Cladonia	Cladonia ecmocyna Leight.	Einar Timdal		2014-07-23	Einar Timdal	Norway	Hordaland	Odda	Haukelifjell, Dyrskar	59.846	7.06		1050	1050				Barcode of Life Datasystems	Creative Commons - Share Alike	en
OLICH1684-14	OLICH1684-14	O-DFL-2499	O-L-195839		DNA Barcode	University of Oslo, Natural History Museum	Ascomycota	Lecanoromycetes	Lecanorales	Parmeliaceae	Protoparmelia	Protoparmelia badia (Hoffm.) Hafellner	Annina Launis		2014-06-30	Annina Launis	Norway	Finnmark	Vadso	Klubben	70.117	29.2		60	60				Barcode of Life Datasystems	Creative Commons - Share Alike	en
OLICH1703-14	OLICH1703-14	O-DFL-2518	O-L-195858		DNA Barcode	University of Oslo, Natural History Museum	Ascomycota	Lecanoromycetes	Lecanorales	Parmeliaceae	Alectoria	Alectoria nigricans (Ach.) Nyl.	Martin Westberg		2014-07-01	Martin Westberg	Norway	Finnmark	Vardo	Bukkemoltangen	70.426	30.756		35	35				Barcode of Life Datasystems	Creative Commons - Share Alike	en
OLICH1706-14	OLICH1706-14	O-DFL-2519	O-L-195861		DNA Barcode	University of Oslo, Natural History Museum	Ascomycota	Lecanoromycetes	Lecanorales	Mycoblastaceae	Tephromela	Tephromela atra (Huds.) Hafellner	Ana Maria Millanes		2014-07-01	Ana Millanes	Norway	Finnmark	Vardo	Bukkemoltangen	70.426	30.755		35	35				Barcode of Life Datasystems	Creative Commons - Share Alike	en
OLICH1731-14	OLICH1731-14	O-DFL-2543	O-L-195886		DNA Barcode	University of Oslo, Natural History Museum	Ascomycota	Lecanoromycetes	Lecanorales	Parmeliaceae	Alectoria	Alectoria nigricans (Ach.) Nyl.	Einar Timdal		2014-07-02	Einar Timdal	Norway	Finnmark	Batsfjord	Batsfjorddalen, near the exit to Syltefjord	70.58	29.656		110	110				Barcode of Life Datasystems	Creative Commons - Share Alike	en
OLICH1732-14	OLICH1732-14	O-DFL-2544	O-L-195887		DNA Barcode	University of Oslo, Natural History Museum	Ascomycota	Lecanoromycetes	Lecanorales	Parmeliaceae	Bryoria	Bryoria implexa (Hoffm.) Brodo & D. Hawksw.	Einar Timdal		2014-07-02	Einar Timdal	Norway	Finnmark	Batsfjord	Batsfjorddalen, near the exit to Syltefjord	70.58	29.657		110	110		Chemistry: no lichen substances		Barcode of Life Datasystems	Creative Commons - Share Alike	en
OLICH1735-14	OLICH1735-14	O-DFL-2547	O-L-195890		DNA Barcode	University of Oslo, Natural History Museum	Ascomycota	Lecanoromycetes	Peltigerales	Pannariaceae	Protopannaria	Protopannaria pezizoides (Weber) P. M. Jørg. & S. Ekman	Einar Timdal		2014-07-02	Einar Timdal	Norway	Finnmark	Batsfjord	Batsfjorddalen, near the exit to Syltefjord	70.58	29.658		110	110				Barcode of Life Datasystems	Creative Commons - Share Alike	en
OLICH1740-14	OLICH1740-14	O-DFL-2552	O-L-195895		DNA Barcode	University of Oslo, Natural History Museum	Ascomycota	Lecanoromycetes	Lecanorales	Cladoniaceae	Cladonia	Cladonia coccifera (L.) Willd.	Hakon Holien		2014-07-02	Hakon Holien	Norway	Finnmark	Batsfjord	hill E of lake Adamsvann	70.548	29.439		360	360				Barcode of Life Datasystems	Creative Commons - Share Alike	en
OLICH1743-14	OLICH1743-14	O-DFL-2557	O-L-195898		DNA Barcode	University of Oslo, Natural History Museum	Ascomycota	Lecanoromycetes	Umbilicariales	Umbilicariaceae	Umbilicaria	Umbilicaria arctica (Ach.) Nyl.	Einar Timdal		2014-07-03	Einar Timdal	Norway	Finnmark	Vardo	Komagnes	70.207	30.468		5	5				Barcode of Life Datasystems	Creative Commons - Share Alike	en
OLICH1749-14	OLICH1749-14	O-DFL-2564	O-L-195904		DNA Barcode	University of Oslo, Natural History Museum	Ascomycota	Lecanoromycetes	Lecanorales	Parmeliaceae	Montanelia	Montanelia panniformis	Reidar Haugan		2014-07-04	Reidar Haugan	Norway	Finnmark	Nesseby	Gii`sagai`sa, between Karlebotn and Reppen	70.102	28.62		80	80				Barcode of Life Datasystems	Creative Commons - Share Alike	en
OLICH1760-14	OLICH1760-14	O-DFL-2576	O-L-195915		DNA Barcode	University of Oslo, Natural History Museum	Ascomycota	Lecanoromycetes	Lecanorales	Lecanoraceae	Calvitimela	Calvitimela melaleuca (Sommerf.) M.P.Andreev	Einar Timdal		2014-07-04	Einar Timdal	Norway	Finnmark	Sor-Varanger	Balgami	69.978	29.582		30	30		Chemistry: alectorialic acid, norstictic acid		Barcode of Life Datasystems	Creative Commons - Share Alike	en
OLICH1763-14	OLICH1763-14	O-DFL-2579	O-L-195918		DNA Barcode	University of Oslo, Natural History Museum	Ascomycota	Lecanoromycetes	Lecanorales	Sphaerophoraceae	Sphaerophorus	Sphaerophorus globosus (Hudson) Vainio	Einar Timdal		2014-07-04	Einar Timdal	Norway	Finnmark	Sor-Varanger	Balgami	69.979	29.582		30	30		Chemistry: sphaerophorin, squamatic acid		Barcode of Life Datasystems	Creative Commons - Share Alike	en
OLICH1790-14	OLICH1790-14	O-DFL-2600	O-L-195945		DNA Barcode	University of Oslo, Natural History Museum	Ascomycota	Lecanoromycetes	Pertusariales	Ochrolechiaceae	Ochrolechia	Ochrolechia frigida (Sw.) Lynge	Annina Launis		2014-07-01	Annina Launis	Norway	Finnmark	Vadso	Ytre Halsen	70.096	29.414		20	20				Barcode of Life Datasystems	Creative Commons - Share Alike	en
OLICH1803-14	OLICH1803-14	O-DFL-2618	O-L-195958		DNA Barcode	University of Oslo, Natural History Museum	Ascomycota	Lecanoromycetes	Lecanorales	Cladoniaceae	Cladonia	Cladonia bellidiflora (Ach.) Schaer.	Einar Timdal		2014-07-02	Einar Timdal	Norway	Finnmark	Batsfjord	the top of the valley Skogdalen	70.536	29.692		220	220				Barcode of Life Datasystems	Creative Commons - Share Alike	en
OLICH1809-14	OLICH1809-14	O-DFL-2624	O-L-195964		DNA Barcode	University of Oslo, Natural History Museum	Ascomycota	Lecanoromycetes	Lecanorales	Cladoniaceae	Cladonia	Cladonia furcata (Hudson) Schrader	Tor Tonsberg		2014-07-02	Tor Tonsberg	Norway	Finnmark	Batsfjord	Batsfjorddalen, near the exit to Syltefjord	70.581	29.658		110	110				Barcode of Life Datasystems	Creative Commons - Share Alike	en
OLICH1830-14	OLICH1830-14	O-DFL-2645	O-L-195985		DNA Barcode	University of Oslo, Natural History Museum	Ascomycota	Lecanoromycetes	Lecanorales	Parmeliaceae	Cetrariella	Cetrariella fastigiata (Nyl.) Kärnefelt & Th	Reidar Haugan		2014-07-04	Reidar Haugan	Norway	Finnmark	Sor-Varanger	Balgami	69.978	29.581		30	30				Barcode of Life Datasystems	Creative Commons - Share Alike	en
OLICH1840-14	OLICH1840-14	O-DFL-2655	O-L-195995		DNA Barcode	University of Oslo, Natural History Museum	Ascomycota	Lecanoromycetes	Lecanorales	Parmeliaceae	Parmelia	Parmelia serrana A. Crespo, M. C. Molina & D. Hawksw.	Einar Timdal		2014-08-06	Reidar Haugan	Norway	Sor-Trondelag	Orland	Storfosna, Haugan	63.668	9.404		15	15		Chemistry: atranorin, lichesterinic acid, lobaric acid, protolichesterinic acid, salazinic acid		Barcode of Life Datasystems	Creative Commons - Share Alike	en
OLICH1917-15	OLICH1917-15	O-DFL-1471	O-L-196358		DNA Barcode	University of Oslo, Natural History Museum	Ascomycota	Lecanoromycetes	Lecanorales	Cladoniaceae	Cladonia	Cladonia arbuscula (Wallr.) Flot.	Einar Timdal	On rock wall in the low alpine region	2014-09-04	Einar Timdal	Norway	Sor-Trondelag	Oppdal	hill S of Kongsvoll	62.301	9.606		930	930			Thallus	Barcode of Life Datasystems	Creative Commons - Share Alike	en
OLICH1985-15	OLICH1985-15	O-DFL-1539	O-L-200011		DNA Barcode	University of Oslo, Natural History Museum	Ascomycota	Lecanoromycetes	Lecanorales	Ramalinaceae	Ramalina	Ramalina polymorpha (Lilj.) Ach.	Einar Timdal	On top of boulder in the low alpine region ( bird stone )	2014-10-25	Siri Rui, Einar Timdal	Norway	Buskerud	Sigdal	hill Steinfantnatten	60.321	9.303		1060	1060			Thallus	Barcode of Life Datasystems	Creative Commons - Share Alike	en
OLICH2022-15	OLICH2022-15	O-DFL-1671	O-L-163401		DNA Barcode	University of Oslo, Natural History Museum	Ascomycota	Lecanoromycetes	Lecanorales	Nephromataceae	Nephroma	Nephroma resupinatum (L.) Ach.	Einar Timdal	Base of deciduous tree by the road	2010-05-22	Einar Timdal	Norway	Sogn og Fjordane	Aurland	NW of Vatnahalsen	60.747	7.118		540	540			Apothecia	Barcode of Life Datasystems	Creative Commons - Share Alike	en
OLICH2104-15	OLICH2104-15	O-DFL-1849	O-L-197986		DNA Barcode	University of Oslo, Natural History Museum	Ascomycota	Lecanoromycetes	Lecanorales	Megalariaceae	Megalaria	Megalaria pulverea (Borrer) Hafellner & E. Schreiner	Einar Timdal		2013-06-04	Jon T. Klepsland	Norway	Nordland	Bronnoy	Strengivatnet N	65.385	12.599		25	25			Apothecia	Barcode of Life Datasystems	Creative Commons - Share Alike	en
OLICH2201-15	OLICH2201-15	O-DFL-1566	O-L-195829		DNA Barcode	University of Oslo, Natural History Museum	Ascomycota	Lecanoromycetes	Lecanorales	Cladoniaceae	Cladonia	Cladonia maxima (Asahina) Ahti	Einar Timdal	On the ground in low alpine heath	2014-07-31	Einar Timdal	Norway	Buskerud	Sigdal	NE shore of lake Nedre Sandvann	60.311	9.308		950	950			Apothecia	Barcode of Life Datasystems	Creative Commons - Share Alike	en
OLICH2226-15	OLICH2226-15	O-DFL-1591	O-L-196296		DNA Barcode	University of Oslo, Natural History Museum	Ascomycota	Lecanoromycetes	Lecanorales	Parmeliaceae	Xanthoparmelia	Xanthoparmelia conspersa (Ehrh. ex Ach.) Hale	Einar Timdal	Churchyard stone wall	2014-08-10	Siri Rui, Einar Timdal	Norway	Vestfold	Tonsberg	Sem church	59.293	10.387		20	20			Thallus	Barcode of Life Datasystems	Creative Commons - Share Alike	en
OLICH2228-15	OLICH2228-15	O-DFL-1593	O-L-196298		DNA Barcode	University of Oslo, Natural History Museum	Ascomycota	Lecanoromycetes	Lecanorales	Cladoniaceae	Cladonia	Cladonia furcata (Hudson) Schrader	Einar Timdal	On the ground, wayside	2014-08-10	Siri Rui, Einar Timdal	Norway	Vestfold	Tjome	Brotso, 200 m W of Sondre Holme	59.103	10.427		20	20			Thallus	Barcode of Life Datasystems	Creative Commons - Share Alike	en
OLICH2229-15	OLICH2229-15	O-DFL-1594	O-L-196299		DNA Barcode	University of Oslo, Natural History Museum	Ascomycota	Lecanoromycetes	Lecanorales	Cladoniaceae	Cladonia	Cladonia subulata (L.) Weber ex F. H. Wigg.	Einar Timdal	On rock outcrop in wayside	2014-08-10	Einar Timdal	Norway	Akershus	Enebakk	450 m NE of Durud	59.76	11.013		200	200			Thallus	Barcode of Life Datasystems	Creative Commons - Share Alike	en
OLICH2327-15	OLICH2327-15	O-DFL-1787	O-L-194379		DNA Barcode	University of Oslo, Natural History Museum	Ascomycota	Lecanoromycetes	Peltigerales	Lobariaceae	Lobaria	Lobaria amplissima (Scop.) Forss.	Einar Timdal		2011-10-07	Tom H. Hofton	Norway	Buskerud	Krodsherad	Raarasen SW	60.12	9.835		340	340			Apothecia	Barcode of Life Datasystems	Creative Commons - Share Alike	en
OLICH2336-15	OLICH2336-15	O-DFL-1796	O-L-193009		DNA Barcode	University of Oslo, Natural History Museum	Ascomycota	Lecanoromycetes	Peltigerales	Lobariaceae	Lobaria	Lobaria pulmonaria (L.) Hoffm.	Einar Timdal		2012-06-13	Ola Wergeland Krog, Sigrid Gronnes, Jan Ingar Batvik	Norway	Ostfold	Hobol	Baeroe, N	59.559	10.94						Thallus	Barcode of Life Datasystems	Creative Commons - Share Alike	en
OLICH2404-16	OLICH2404-16	O-DFL-3890	O-L-198675		DNA Barcode	University of Oslo, Natural History Museum	Ascomycota	Lecanoromycetes	Lecanorales	Parmeliaceae	Montanelia	Montanelia disjuncta	Einar Timdal	Siliceous boulder	2014-07-03	Reidar Haugan	Norway	Finnmark	Vadso	Kommagnes, Kiviaita	70.207	30.468		10	10			Thallus	Barcode of Life Datasystems	Creative Commons - Share Alike	en
OLICH2469-16	OLICH2469-16	O-DFL-3670	O-L-200021		DNA Barcode	University of Oslo, Natural History Museum	Ascomycota	Lecanoromycetes	Lecanorales	Cladoniaceae	Cladonia	Cladonia macrophylla (Schaerer) Stenham.	Einar Timdal	On mossy rock	2014-10-26	Siri Rui, Einar Timdal	Norway	Buskerud	Sigdal	base of Mt Urdaasen	60.161	9.415		180	180			Apothecia	Barcode of Life Datasystems	Creative Commons - Share Alike	en
OLICH2560-16	OLICH2560-16	O-DFL-3761	O-L-200934		DNA Barcode	University of Oslo, Natural History Museum	Ascomycota	Lecanoromycetes	Lecanorales	Cladoniaceae	Cladonia	Cladonia subfurcata (Nyl.) Arnold	Einar Timdal	On crevices in boulder in the alpine region	2015-06-18	Siri Rui, Einar Timdal	Norway	Telemark	Tinn	Breidsetdalen, rim of Ovsetgjuvet	60.069	8.505		930	930			Thallus	Barcode of Life Datasystems	Creative Commons - Share Alike	en
OLICH2595-16	OLICH2595-16	O-DFL-3796	O-L-201768		DNA Barcode	University of Oslo, Natural History Museum	Ascomycota	Lecanoromycetes	Umbilicariales	Umbilicariaceae	Umbilicaria	Umbilicaria polyrrhiza (L.) Fr.	Einar Timdal		2013-07-24	Reidun Braathen, Even W. Hanssen	Norway	Ostfold	Valer	Hellerod N	59.483	10.812						Thallus	Barcode of Life Datasystems	Creative Commons - Share Alike	en
OLICH2691-16	OLICH2691-16	O-DFL-5134	O-L-201332		DNA Barcode	University of Oslo, Natural History Museum	Ascomycota	Lecanoromycetes	Lecanorales	Peltigeraceae	Peltigera	Peltigera neopolydactyla (Gyeln.) Gyeln.	Einar Timdal		2015-08-07	Einar Timdal et al.	Norway	Nord-Trondelag	Steinkjer	Hooya	64.019	11.3545	10	20	20			Thallus	Barcode of Life Datasystems	Creative Commons - Share Alike	en
OLICH2728-16	OLICH2728-16	O-DFL-5171	O-L-201344		DNA Barcode	University of Oslo, Natural History Museum	Ascomycota	Lecanoromycetes	Lecanorales	Parmeliaceae	Montanelia	Montanelia tominii	Einar Timdal	Steep face of boulder by road	2015-09-07	Einar Timdal	Norway	Oppland	Vang	Stronde	61.1441	8.57483	10	470	470			Thallus	Barcode of Life Datasystems	Creative Commons - Share Alike	en
OLICH3390-17	OLICH3390-17	O-DFL-12247	O-L-206489		DNA Barcode	University of Oslo, Natural History Museum	Ascomycota	Lecanoromycetes	Lecanorales	Psoraceae	Brianaria	Brianaria lutulata (Nyl.) S.Ekman & M.Svensson			2015-05-15	Jon T. Klepsland	Norway	Aust-Agder	Bygland	Fanefjell (Djupedal)	58.7839	7.84172		630	630				Barcode of Life Datasystems	Creative Commons - Share Alike	en
OLICH3676-17	OLICH3676-17	O-DFL-12262	TRH-L-14116		DNA Barcode	University of Trondheim, Museum of Natural History and Archeology	Ascomycota	Lecanoromycetes	Teloschistales	Physciaceae	Rinodina	Rinodina disjuncta Sheard & Tønsberg	Hakon Holien	On trunk of Alnus incana	2011-08-24	Hakon Holien	Norway	Nord-Trondelag	Fosnes	Saksdalen, by the stream	64.6811	11.766		90	90			Apothecia	Barcode of Life Datasystems	Creative Commons - Share Alike	en
OLICH3790-17	OLICH3790-17	O-DFL-7250	O-L-196042		DNA Barcode	University of Oslo, Natural History Museum	Ascomycota	Lecanoromycetes	Pertusariales	Icmadophilaceae	Siphula	Siphula ceratites (Wahlenb.) Fr.	Reidar Haugan	Sloping rock face in maritime heath	2014-08-08	Reidar Haugan	Norway	Sor-Trondelag	Orland	Storfosna, Ola	63.65	9.43366	926	47	47			Thallus	Barcode of Life Datasystems	Creative Commons - Share Alike	en
OLICH3848-17	OLICH3848-17	O-DFL-7308	O-L-201277		DNA Barcode	University of Oslo, Natural History Museum	Ascomycota	Lecanoromycetes	Lecanorales	Parmeliaceae	Parmelia	Parmelia ernstiae Feuerer & A. Thell	Einar Timdal		2015-08-05	Reidar Haugan	Norway	Nord-Trondelag	Flatanger	NE of lake Floavatnet	64.444	10.7866	9	50	50		Chemistry: atranorin, lichesterinic acid, lobaric acid, protolichesterinic acid, salazinic acid	Thallus	Barcode of Life Datasystems	Creative Commons - Share Alike	en
OLICH3951-17	OLICH3951-17	O-DFL-7400	O-L-159822		DNA Barcode	University of Oslo, Natural History Museum	Ascomycota	Lecanoromycetes	Candelariales	Candelariaceae	Candelariella	Candelariella placodizans (Nyl.) Magnusson	Reidar Haugan	On the ground	2009-08-26	Reidar Haugan	Norway	Oppland	Lom	Juvasshoe	61.6805	8.36295	5	1850	1850			Thallus	Barcode of Life Datasystems	Creative Commons - Share Alike	en
OLICH3969-17	OLICH3969-17	O-DFL-7418	O-L-170519		DNA Barcode	University of Oslo, Natural History Museum	Ascomycota	Lecanoromycetes	incertae sedis	Ropalosporaceae	Ropalospora	Ropalospora lugubris (Sommerf.) Poelt	Reidar Haugan	On calcareous rock	2011-06-24	Einar Timdal	Norway	Finnmark	Vardo	Persfjord	70.4245	30.7557	5	60	60			Apothecia	Barcode of Life Datasystems	Creative Commons - Share Alike	en
OLICH4191-17	OLICH4191-17	O-DFL-7641	O-L-208019		DNA Barcode	University of Oslo, Natural History Museum	Ascomycota	Lecanoromycetes	Lecanorales	Parmeliaceae	Xanthoparmelia	Xanthoparmelia pulla (Ach.) O. Blanco, A. Crespo, Elix, D. Hawksw. & Lumbsch	Einar Timdal	Exposed maritme rock	2016-03-23	Siri Rui, Einar Timdal	Norway	Ostfold	Moss	Jeloya, Albystranda	59.4183	10.6001	9	5	5			Apothecia	Barcode of Life Datasystems	Creative Commons - Share Alike	en
OLICH4322-17	OLICH4322-17	O-DFL-7772	O-L-208244		DNA Barcode	University of Oslo, Natural History Museum	Ascomycota	Lecanoromycetes	Lecanorales	Acarosporaceae	Pleopsidium	Pleopsidium chlorophanum (Wahlenb.) Zopf	Einar Timdal	Under overhanging rock in the wall of old ruin in mining area	2017-08-18	Einar Timdal	Norway	Sor-Trondelag	Roros	Christianus Sextus copper mine	62.687	11.337	9	860	860			Apothecia	Barcode of Life Datasystems	Creative Commons - Share Alike	en
OLICH4325-17	OLICH4325-17	O-DFL-7775	O-L-208202		DNA Barcode	University of Oslo, Natural History Museum	Ascomycota	Lecanoromycetes	Peltigerales	Pannariaceae	Psoroma	Psoroma hypnorum (Vahl) Gray	Einar Timdal	On Juniper branch in subalpine birch forest	2017-08-18	Einar Timdal	Norway	Sor-Trondelag	Roros	along the trail to Christianus Sextus copper mine	62.6833	11.3306	926	830	830			Apothecia	Barcode of Life Datasystems	Creative Commons - Share Alike	en
OLICH4422-17	OLICH4422-17	O-DFL-7873	O-L-39356		DNA Barcode	University of Oslo, Natural History Museum	Ascomycota	Lecanoromycetes	Teloschistales	Teloschistaceae	Caloplaca	Caloplaca monacensis (Leder.) Lettau	Einar Timdal	Corticolous on Quercus robur	1998-10-23	Harald Bratli	Norway	Buskerud	Krodsherad	the farm Veikaker	60.2519	9.65034	200	165	165			Apothecia and thallus	Barcode of Life Datasystems	Creative Commons - Share Alike	en
OLICH4426-17	OLICH4426-17	O-DFL-7877	O-L-197812		DNA Barcode	University of Oslo, Natural History Museum	Ascomycota	Lecanoromycetes	Teloschistales	Teloschistaceae	Leproplaca	Leproplaca obliterans	Einar Timdal		2013-02-23	Jon T. Klepsland	Norway	Akershus	Lorenskog	Royrivatnet SSW	59.8519	11.0071	5	175	175			Thallus and soralia	Barcode of Life Datasystems	Creative Commons - Share Alike	en
OLICH511-13	OLICH511-13	O-DFL-11091	O-L-183808		DNA Barcode	University of Oslo, Natural History Museum	Ascomycota	Lecanoromycetes	Rhizocarpales	Rhizocarpaceae	Rhizocarpon	Rhizocarpon pycnocarpoides Eitner	Einar Timdal		2012-08-11	Reidar Haugan	Norway	Nordland	Fauske	Sulitjelma, Furuhaugen, site of old copper mine (in operation 1896-1921)	67.1504	15.9654		260	260		Chemistry: no lichen substances	Apothecia	Barcode of Life Datasystems	Creative Commons - Share Alike	en
OLICH548-13	OLICH548-13	O-DFL-11128	O-L-184337		DNA Barcode	University of Oslo, Natural History Museum	Ascomycota	Lecanoromycetes	Baeomycetales	Trapeliaceae	Trapelia	Trapelia placodioides Coppins & P. James	Einar Timdal		2013-06-29	Mika Bendiksby, Reidar Haugan, Einar Timdal	Norway	Oppland	Lom	Runningsgrende, Rustahalsen	61.7224	8.30722		670	670			Thallus	Barcode of Life Datasystems	Creative Commons - Share Alike	en
OLICH908-13	OLICH908-13	O-DFL-11451	O-L-113318		DNA Barcode	University of Oslo, Natural History Museum	Ascomycota	Lecanoromycetes	Lecanorales	Stereocaulaceae	Stereocaulon	Stereocaulon pileatum Ach.	Einar Timdal		2002-09-30	Bjorn Petter Lofall, Anders Often	Norway	Ostfold	Rakkestad	Rorvik N	59.3469	11.5455		110	110		Chemistry: atranorin, lobaric acid	Thallus	Barcode of Life Datasystems	Creative Commons - Share Alike	en
OLICH1400-14	OLICH1400-14	O-DFL-2326	O-L-179764		DNA Barcode	University of Oslo, Natural History Museum	Ascomycota	Lecanoromycetes	Lecanorales	Parmeliaceae	Bryoria	Bryoria bicolor (Ehrh.) Brodo & D. Hawksw.	Reidar Haugan		2012-06-05	Reidar Haugan	Norway	Hedmark	Sor-Odal	Lunnmyra	60.367	11.777		320	320				Barcode of Life Datasystems	Creative Commons - Share Alike	en
OLICH1405-14	OLICH1405-14	O-DFL-2779	O-L-184032		DNA Barcode	University of Oslo, Natural History Museum	Ascomycota	Lecanoromycetes	Lecanorales	Parmeliaceae	Letharia	Letharia vulpina (L.) Hue	Einar Timdal		2012-10-08	Reidar Haugan	Norway	Hedmark	Valer	Risbergmarka, Nordre Gronmyra	60.938	12.021		550	550		Chemistry: unknown acid, vulpinic acid		Barcode of Life Datasystems	Creative Commons - Share Alike	en
OLICH1416-14	OLICH1416-14	O-DFL-2724	O-L-184734		DNA Barcode	University of Oslo, Natural History Museum	Ascomycota	Lecanoromycetes	Pertusariales	Icmadophilaceae	Icmadophila	Icmadophila ericetorum (L.) Zahlbr.	Einar Timdal		2013-09-29	Siri Rui, Einar Timdal	Norway	Buskerud	Sigdal	NE slope of Mt Steinfantnatten	60.322	9.304		1060	1060				Barcode of Life Datasystems	Creative Commons - Share Alike	en
OLICH1481-14	OLICH1481-14	O-DFL-2717	O-L-194160		DNA Barcode	University of Oslo, Natural History Museum	Ascomycota	Lecanoromycetes	Baeomycetales	Baeomycetaceae	Baeomyces	Baeomyces rufus (Huds.) Rebent.	Einar Timdal		2014-04-17	Siri Rui, Einar Timdal	Norway	Telemark	Vinje	Steintjonn	59.604	7.807		580	580				Barcode of Life Datasystems	Creative Commons - Share Alike	en
OLICH1531-14	OLICH1531-14	O-DFL-2837	O-L-195590		DNA Barcode	University of Oslo, Natural History Museum	Ascomycota	Lecanoromycetes	Lecanorales	Parmeliaceae	Montanelia	Montanelia disjuncta	Einar Timdal		2014-07-05	Einar Timdal	Norway	Finnmark	Porsanger	Borselvnes, Steinneset	70.336	25.404		40	40				Barcode of Life Datasystems	Creative Commons - Share Alike	en
OLICH1649-14	OLICH1649-14	O-DFL-2464	O-L-195777		DNA Barcode	University of Oslo, Natural History Museum	Ascomycota	Lecanoromycetes	Lecanorales	Parmeliaceae	Flavocetraria	Flavocetraria nivalis (L.) Kärnefelt & A. Thell	Einar Timdal		2014-07-07	Einar Timdal	Norway	Troms	Kafjord	Sabetjohka	69.395	21.036		630	630				Barcode of Life Datasystems	Creative Commons - Share Alike	en
OLICH1650-14	OLICH1650-14	O-DFL-2465	O-L-195778		DNA Barcode	University of Oslo, Natural History Museum	Ascomycota	Lecanoromycetes	Lecanorales	Parmeliaceae	Flavocetraria	Flavocetraria cucullata (Bellardi) Kärnefelt & A. Thell	Einar Timdal		2014-07-07	Einar Timdal	Norway	Troms	Kafjord	Sabetjohka	69.395	21.036		630	630				Barcode of Life Datasystems	Creative Commons - Share Alike	en
OLICH1661-14	OLICH1661-14	O-DFL-2476	O-L-195789		DNA Barcode	University of Oslo, Natural History Museum	Ascomycota	Lecanoromycetes	Lecanorales	Parmeliaceae	Parmelia	Parmelia sulcata Taylor	Einar Timdal		2014-07-22	Einar Timdal	Norway	Telemark	Vinje	Grungedal, Rui	59.709	7.769		550	550				Barcode of Life Datasystems	Creative Commons - Share Alike	en
OLICH1777-14	OLICH1777-14	O-DFL-2588	O-L-195932		DNA Barcode	University of Oslo, Natural History Museum	Ascomycota	Lecanoromycetes	Lecanorales	Peltigeraceae	Peltigera	Peltigera neckeri Müll. Arg.	Einar Timdal		2014-07-05	Einar Timdal	Norway	Finnmark	Lebesby	Underfossen	70.382	26.632		40	40				Barcode of Life Datasystems	Creative Commons - Share Alike	en
OLICH1842-14	OLICH1842-14	O-DFL-2657	O-L-195997		DNA Barcode	University of Oslo, Natural History Museum	Ascomycota	Lecanoromycetes	Lecanorales	Parmeliaceae	Melanelixia	Melanelixia subaurifera (Nyl.) O. Blanco, A. Crespo, Divakar, Essl., D. Hawksw. & Lumbsch	Reidar Haugan		2014-08-06	Reidar Haugan	Norway	Sor-Trondelag	Orland	Storfosna, Haugan	63.668	9.404		11	11				Barcode of Life Datasystems	Creative Commons - Share Alike	en
OLICH1866-14	OLICH1866-14	O-DFL-2681	O-L-196021		DNA Barcode	University of Oslo, Natural History Museum	Ascomycota	Lecanoromycetes	Peltigerales	Lobariaceae	Lobaria	Lobaria amplissima (Scop.) Forss.	Reidar Haugan		2014-08-07	Reidar Haugan	Norway	Sor-Trondelag	Orland	Krakvag, Krakoya	63.641	9.313		4	4				Barcode of Life Datasystems	Creative Commons - Share Alike	en
OLICH1877-14	OLICH1877-14	O-DFL-2352	O-L-196061		DNA Barcode	University of Oslo, Natural History Museum	Ascomycota	Lecanoromycetes	Teloschistales	Teloschistaceae	Calogaya	Calogaya decipiens	Einar Timdal		2014-06-12	Reidar Haugan, Siri Rui, Einar Timdal	Norway	Oslo	Oslo	Akershus Fortress	59.905	10.738		5	5				Barcode of Life Datasystems	Creative Commons - Share Alike	en
OLICH1919-15	OLICH1919-15	O-DFL-1473	O-L-196360		DNA Barcode	University of Oslo, Natural History Museum	Ascomycota	Lecanoromycetes	Lecanorales	Parmeliaceae	Bryocaulon	Bryocaulon divergens (Ach.) Kärnefelt	Einar Timdal	On rock wall in the low alpine region	2014-09-04	Einar Timdal	Norway	Sor-Trondelag	Oppdal	hill S of Kongsvoll	62.301	9.607		940	940			Thallus	Barcode of Life Datasystems	Creative Commons - Share Alike	en
OLICH1946-15	OLICH1946-15	O-DFL-1500	O-L-196277		DNA Barcode	University of Oslo, Natural History Museum	Ascomycota	Lecanoromycetes	Lecanorales	Peltigeraceae	Peltigera	Peltigera neopolydactyla (Gyeln.) Gyeln.	Einar Timdal	On the ground in dense spruce forest, steep slope	2014-09-06	Einar Timdal	Norway	Telemark	Vinje	Vinjevatn, Revasanden	59.593	7.882		470	470		bluegreen	Apothecia	Barcode of Life Datasystems	Creative Commons - Share Alike	en
OLICH1959-15	OLICH1959-15	O-DFL-1513	O-L-199985		DNA Barcode	University of Oslo, Natural History Museum	Ascomycota	Lecanoromycetes	Lecanorales	Parmeliaceae	Pleurosticta	Pleurosticta acetabulum (Neck.) Elix & Lumbsch	Einar Timdal	On trunk of Fraxinus in churchyard	2014-09-28	Einar Timdal	Norway	Akershus	As	As church	59.672	10.768		110	110			Thallus	Barcode of Life Datasystems	Creative Commons - Share Alike	en
OLICH1970-15	OLICH1970-15	O-DFL-1524	O-L-199996		DNA Barcode	University of Oslo, Natural History Museum	Ascomycota	Lecanoromycetes	Lecanorales	Parmeliaceae	Bryoria	Bryoria capillaris (Ach.) Brodo & D. Hawksw.	Einar Timdal	On Picea in conifer forest	2014-09-28	Einar Timdal	Norway	Oslo	Oslo	hill Spinnern	59.83	10.908		200	200		Chemistry: alectorialic acid, barbatolic acid	Thallus	Barcode of Life Datasystems	Creative Commons - Share Alike	en
OLICH2004-15	OLICH2004-15	O-DFL-1653	O-L-195665		DNA Barcode	University of Oslo, Natural History Museum	Ascomycota	Lecanoromycetes	Lecanorales	Parmeliaceae	Bryoria	Bryoria implexa (Hoffm.) Brodo & D. Hawksw.	Einar Timdal	On boulder in the low alpine region	2014-07-08	Einar Timdal	Sweden		Torne Lappmark	Laktatjakka	68.415	18.32		650	650		Chemistry: no lichen substances	Thallus	Barcode of Life Datasystems	Creative Commons - Share Alike	en
OLICH2114-15	OLICH2114-15	O-DFL-1859	O-L-197861		DNA Barcode	University of Oslo, Natural History Museum	Ascomycota	Lecanoromycetes	Teloschistales	Physciaceae	Physcia	Physcia magnussonii Frey	Einar Timdal		2013-05-06	Jon T. Klepsland	Norway	Sogn og Fjordane	Laerdal	Galdane	61.052	7.752		265	265			Apothecia	Barcode of Life Datasystems	Creative Commons - Share Alike	en
OLICH2192-15	OLICH2192-15	O-DFL-1557	O-L-195820		DNA Barcode	University of Oslo, Natural History Museum	Ascomycota	Lecanoromycetes	Lecanorales	Peltigeraceae	Peltigera	Peltigera polydactylon (Neck.) Hoffm.	Einar Timdal	On gravel in roadside	2014-07-25	Einar Timdal	Norway	Telemark	Vinje	Vamarkbrakka	59.712	7.576		890	890			Apothecia	Barcode of Life Datasystems	Creative Commons - Share Alike	en
OLICH2206-15	OLICH2206-15	O-DFL-1571	O-L-195834		DNA Barcode	University of Oslo, Natural History Museum	Ascomycota	Lecanoromycetes	Lecanorales	Parmeliaceae	Bryoria	Bryoria furcellata (Fr.) Brodo & D. Hawksw.	Einar Timdal	On the trunk of Pinus sylvestris in pine forest	2014-08-01	Einar Timdal	Norway	Buskerud	Sigdal	Setertjennet	59.955	9.711		285	285			Thallus	Barcode of Life Datasystems	Creative Commons - Share Alike	en
OLICH2241-15	OLICH2241-15	O-DFL-1606	O-L-196311		DNA Barcode	University of Oslo, Natural History Museum	Ascomycota	Lecanoromycetes	Lecanorales	Parmeliaceae	Flavocetraria	Flavocetraria nivalis (L.) Kärnefelt & A. Thell	Einar Timdal	On the ground in exposed, alpine heath (Empetrum/Betula nana)	2014-08-15	Siri Rui, Einar Timdal	Norway	Buskerud	Sigdal	hill NE of lake Nedre Sandvatn	60.312	9.317		1020	1020			Thallus	Barcode of Life Datasystems	Creative Commons - Share Alike	en
OLICH2291-15	OLICH2291-15	O-DFL-1751	O-L-176666		DNA Barcode	University of Oslo, Natural History Museum	Ascomycota	Lecanoromycetes	Teloschistales	Physciaceae	Heterodermia	Heterodermia speciosa (Wulfen) Trevis.	Einar Timdal		2011-04-20	Torbjorn Hoitomt, Lars Erik Hoitomt, Siri Lie Olsen	Norway	Oppland	Nordre Land	Dokkaelva. Below Skolmen	60.886	10.043		215	215			Apothecia	Barcode of Life Datasystems	Creative Commons - Share Alike	en
OLICH2344-15	OLICH2344-15	O-DFL-1804	O-L-186129		DNA Barcode	University of Oslo, Natural History Museum	Ascomycota	Lecanoromycetes	Peltigerales	Lobariaceae	Lobaria	Lobaria scrobiculata (Scop.) P. Gaertn.	Einar Timdal		2012-06-27	Jon T. Klepsland	Norway	Rogaland	Hjelmeland	Nonsskardet	59.232	6.346		330	330			Apothecia	Barcode of Life Datasystems	Creative Commons - Share Alike	en
OLICH2376-16	OLICH2376-16	O-DFL-3862	O-L-198354		DNA Barcode	University of Oslo, Natural History Museum	Ascomycota	Lecanoromycetes	Pertusariales	Ochrolechiaceae	Ochrolechia	Ochrolechia upsaliensis (L.) Massal.	Einar Timdal		2013-08-04	Jon T. Klepsland	Norway	Oppland	Dovre	Kattuglehoe S	62.075	9.57		1305	1305			Apothecia	Barcode of Life Datasystems	Creative Commons - Share Alike	en
OLICH2382-16	OLICH2382-16	O-DFL-3868	O-L-173231		DNA Barcode	University of Oslo, Natural History Museum	Ascomycota	Lecanoromycetes	Peltigerales	Pannariaceae	Pannaria	Pannaria conoplea (Ach.) Bory	Einar Timdal	Muscicolous on calciferous rock wall in open pine forest	2011-05-25	Reidar Haugan	Norway	Hedmark	Stor-Elvdal	Koppang, Hammaren, just E of road 606	61.556	11.046		310	310			Apothecia	Barcode of Life Datasystems	Creative Commons - Share Alike	en
OLICH2390-16	OLICH2390-16	O-DFL-3876	O-L-198879		DNA Barcode	University of Oslo, Natural History Museum	Ascomycota	Lecanoromycetes	Pertusariales	Megasporaceae	Lobothallia	Lobothallia melanaspis (Ach.) Hafellner	Einar Timdal	Siliceous rock in river	2014-06-17	Reidar Haugan	Norway	Hedmark	Stor-Elvdal	Snodoldalen, E bank of river Snodola	61.751	10.189		990	990			Apothecia	Barcode of Life Datasystems	Creative Commons - Share Alike	en
OLICH2493-16	OLICH2493-16	O-DFL-3694	O-L-198940		DNA Barcode	University of Oslo, Natural History Museum	Ascomycota	Lecanoromycetes	Umbilicariales	Umbilicariaceae	Umbilicaria	Umbilicaria deusta (L.) Baumg.	Einar Timdal	Exposed rock wall	2015-01-03	Einar Timdal	Norway	Vestfold	Larvik	Stavern, Stavernhallen	58.991	10.031		25	25			Thallus	Barcode of Life Datasystems	Creative Commons - Share Alike	en
OLICH2515-16	OLICH2515-16	O-DFL-3716	O-L-200863		DNA Barcode	University of Oslo, Natural History Museum	Ascomycota	Lecanoromycetes	Peltigerales	Lobariaceae	Lobaria	Lobaria pulmonaria (L.) Hoffm.	Einar Timdal	On trunk of Acer, 1 m diam.	2015-05-06	Sonja Kistenich, Einar Timdal	Sweden	Sodermanland		Eknaesets nature reserve	58.905	16.253		60	60			Thallus	Barcode of Life Datasystems	Creative Commons - Share Alike	en
OLICH2517-16	OLICH2517-16	O-DFL-3718	O-L-200865		DNA Barcode	University of Oslo, Natural History Museum	Ascomycota	Lecanoromycetes	Lecanorales	Peltigeraceae	Peltigera	Peltigera collina (Ach.) Schrad.	Einar Timdal	Base of mossy rock wall in grazed, wooded meadow	2015-05-07	Sonja Kistenich, Einar Timdal	Sweden	Sodermanland		Biesta	58.986	16.454		30	30			Thallus	Barcode of Life Datasystems	Creative Commons - Share Alike	en
OLICH2531-16	OLICH2531-16	O-DFL-3732	O-L-200923		DNA Barcode	University of Oslo, Natural History Museum	Ascomycota	Lecanoromycetes	Lecanorales	Parmeliaceae	Evernia	Evernia prunastri (L.) Ach.	Siri Rui	On the trunk of Alnus incana in mixed forest; steep, E-facing slope	2015-06-18	Siri Rui, Einar Timdal	Norway	Telemark	Tinn	Lyngflat	59.917	8.865		290	290			Thallus	Barcode of Life Datasystems	Creative Commons - Share Alike	en
OLICH2611-16	OLICH2611-16	O-DFL-3812	O-L-200534		DNA Barcode	University of Oslo, Natural History Museum	Ascomycota	Lecanoromycetes	Lecanorales	Peltigeraceae	Peltigera	Peltigera aphthosa (L.) Willd.	Einar Timdal		2014-07-08	Jon T. Klepsland	Norway	Sor-Trondelag	Oppdal	Nystugubekk (Drivdalen)	62.343	9.612		880	880			Apothecia	Barcode of Life Datasystems	Creative Commons - Share Alike	en
OLICH2612-16	OLICH2612-16	O-DFL-3813	O-L-200536		DNA Barcode	University of Oslo, Natural History Museum	Ascomycota	Lecanoromycetes	Lecanorales	Parmeliaceae	Hypogymnia	Hypogymnia vittata (Ach.) Parrique	Einar Timdal		2014-07-08	Jon T. Klepsland	Norway	Sor-Trondelag	Oppdal	Hogsnyta N (Drivdalen)	62.338	9.611		1160	1160		Chemistry: atranorin, physodic acid, vittatolic acid	Thallus	Barcode of Life Datasystems	Creative Commons - Share Alike	en
OLICH2690-16	OLICH2690-16	O-DFL-5133	O-L-201331		DNA Barcode	University of Oslo, Natural History Museum	Ascomycota	Lecanoromycetes	Lecanorales	Peltigeraceae	Peltigera	Peltigera malacea (Ach.) Funck	Einar Timdal		2015-08-07	Einar Timdal et al.	Norway	Nord-Trondelag	Steinkjer	Hooya	64.0194	11.354	10	20	20			Thallus	Barcode of Life Datasystems	Creative Commons - Share Alike	en
OLICH2707-16	OLICH2707-16	O-DFL-5150	O-L-203288		DNA Barcode	University of Oslo, Natural History Museum	Ascomycota	Lecanoromycetes	Lecanorales	Parmeliaceae	Flavocetraria	Flavocetraria cucullata (Bellardi) Kärnefelt & A. Thell	Siri Rui	On the ground in scree	2015-08-11	Siri Rui	Norway	Svalbard		Longyearbyen area, near the entrance of valley Bjorndalen	78.2325	15.3273	30	175	175			Thallus	Barcode of Life Datasystems	Creative Commons - Share Alike	en
OLICH2743-16	OLICH2743-16	O-DFL-5186	O-L-201366		DNA Barcode	University of Oslo, Natural History Museum	Ascomycota	Lecanoromycetes	Lecanorales	Lecanoraceae	Rhizoplaca	Rhizoplaca melanophthalma (DC.) Leuckert & Poelt	Einar Timdal	Vertical rock wall in the alpine zone	2015-09-08	Einar Timdal	Norway	Oppland	Vang	Mt Raudhorn	61.2378	8.7845	10	1080	1080			Apothecia	Barcode of Life Datasystems	Creative Commons - Share Alike	en
OLICH2762-16	OLICH2762-16	O-DFL-5205	O-L-201254		DNA Barcode	University of Oslo, Natural History Museum	Ascomycota	Lecanoromycetes	Lecanorales	Parmeliaceae	Melanelia	Melanelia hepatizon (Ach.) A. Thell	Einar Timdal	On boulder	2015-08-04	Mika Bendiksby et al.	Norway	Nord-Trondelag	Steinkjer	Mokk, Mt Gruvfjellet	63.9661	12.1346		490	490			Apothecia	Barcode of Life Datasystems	Creative Commons - Share Alike	en
OLICH2921-16	OLICH2921-16	O-DFL-5365	TRH-L-16326		DNA Barcode	University of Trondheim, Museum of Natural History and Archeology	Ascomycota	Lecanoromycetes	Lecanorales	Cladoniaceae	Cladonia	Cladonia verticillata (Hoffm.) Schaer.	Einar Timdal	On soil rich in humus in low alpine heath, snowbed	2015-09-15	Hakon Holien	Norway	Sor-Trondelag	Afjord	Storfjellet	63.9641	10.6814		620	620		Chemistry: fumarprotocetraric acid	Thallus	Barcode of Life Datasystems	Creative Commons - Share Alike	en
OLICH3141-16	OLICH3141-16	O-DFL-5585	O-L-200312		DNA Barcode	University of Oslo, Natural History Museum	Ascomycota	Lecanoromycetes	Pertusariales	Pertusariaceae	Pertusaria	Pertusaria alpina Hepp	Einar Timdal		2014-06-24	Jon T. Klepsland	Norway	Nordland	Meloy	Bjerangsdalen v/Storaga	66.7569	13.7894	5	20	20			Thallus	Barcode of Life Datasystems	Creative Commons - Share Alike	en
OLICH3145-16	OLICH3145-16	O-DFL-5589	O-L-200753		DNA Barcode	University of Oslo, Natural History Museum	Ascomycota	Lecanoromycetes	Pertusariales	Ochrolechiaceae	Ochrolechia	Ochrolechia microstictoides Räsänen	Einar Timdal		2014-12-04	Jon T. Klepsland	Norway	Aust-Agder	Evje og Hornnes	Klepsland (Stemtjorna E)	58.6218	7.95496	5	550	550			Apothecia	Barcode of Life Datasystems	Creative Commons - Share Alike	en
OLICH3159-16	OLICH3159-16	O-DFL-5603	O-L-200736		DNA Barcode	University of Oslo, Natural History Museum	Ascomycota	Lecanoromycetes	Lecanorales	Parmeliaceae	Hypogymnia	Hypogymnia physodes (L.) Nyl.	Einar Timdal		2014-06-24	Jon T. Klepsland	Norway	Nordland	Meloy	Spilderdalen	66.8767	13.8625	5	80	80		Chemistry: 3-hydroxyphysodic acid, atranorin, physodalic acid, physodic acid	Thallus	Barcode of Life Datasystems	Creative Commons - Share Alike	en
OLICH3166-16	OLICH3166-16	O-DFL-5610	O-L-199530		DNA Barcode	University of Oslo, Natural History Museum	Ascomycota	Lecanoromycetes	Peltigerales	Pannariaceae	Fuscopannaria	Fuscopannaria mediterranea (C. Tav.) P.M. Jörg.	Einar Timdal		2013-10-03	Bjoern Norden, John Bjarne Jordal	Norway	Hordaland	Odda	Buer east	60.0459	6.47797	5	382	382			Apothecia	Barcode of Life Datasystems	Creative Commons - Share Alike	en
OLICH3207-16	OLICH3207-16	O-DFL-5651	O-L-200616		DNA Barcode	University of Oslo, Natural History Museum	Ascomycota	Lecanoromycetes	Teloschistales	Teloschistaceae	Flavoplaca	Calogaya lobulata (Flörke) Arup et al.	Einar Timdal		2014-08-14	Jon T. Klepsland	Norway	Rogaland	Eigersund	Loyningsvagen S	58.4219	5.9502	5	2	2			Apothecia	Barcode of Life Datasystems	Creative Commons - Share Alike	en
OLICH3225-16	OLICH3225-16	O-DFL-5669	O-L-200100		DNA Barcode	University of Oslo, Natural History Museum	Ascomycota	Lecanoromycetes	Pertusariales	Ochrolechiaceae	Ochrolechia	Ochrolechia gowardii Brodo	Einar Timdal		2012-09-12	Jon T. Klepsland	Norway	Nord-Trondelag	Overhalla	Brennmyra-Lindset	64.4829	11.7342	5	30	30			Apothecia	Barcode of Life Datasystems	Creative Commons - Share Alike	en
OLICH3227-16	OLICH3227-16	O-DFL-5671	O-L-200096		DNA Barcode	University of Oslo, Natural History Museum	Ascomycota	Lecanoromycetes	Pertusariales	Ochrolechiaceae	Ochrolechia	Ochrolechia szatalaensis Verseghy	Einar Timdal		2011-08-24	Jon T. Klepsland	Norway	Finnmark	Porsanger	Nedre Glattfiskvatnet N	70.3371	25.5026	5	120	120		Chemistry: murolic acid (complex), variolaric acid	Soredia	Barcode of Life Datasystems	Creative Commons - Share Alike	en
OLICH3465-17	OLICH3465-17	O-DFL-12249	O-L-206746		DNA Barcode	University of Oslo, Natural History Museum	Ascomycota	Lecanoromycetes	Ostropales	Phlyctidaceae	Phlyctis	Phlyctis agelaea (Ach.) Flotow			2015-09-12	Jon T. Klepsland	Norway	Hordaland	Kvinnherad	Djupevika (Varaldsoy)	60.121	6.04136		160	160				Barcode of Life Datasystems	Creative Commons - Share Alike	en
OLICH3476-17	OLICH3476-17	O-DFL-12251	O-L-206757		DNA Barcode	University of Oslo, Natural History Museum	Ascomycota	Arthoniomycetes	Arthoniales	Roccellaceae	Opegrapha	Opegrapha vermicellifera (Kunze) Laundon			2016-06-09	Jon T. Klepsland	Norway	Hordaland	Kvinnherad	Djupevika (Varaldsoy)	60.117	6.03472		100	100				Barcode of Life Datasystems	Creative Commons - Share Alike	en
OLICH3490-17	OLICH3490-17	O-DFL-12254	O-L-206771		DNA Barcode	University of Oslo, Natural History Museum	Ascomycota	Dothideomycetes	Pleosporales	Dacampiaceae	Eopyrenula	Eopyrenula leucoplaca (Wallr.) R.C. Harris			2016-05-06	Jon T. Klepsland	Norway	Telemark	Porsgrunn	Haoya	59.0239	9.81034		10	10				Barcode of Life Datasystems	Creative Commons - Share Alike	en
OLICH3582-17	OLICH3582-17		TROM_L_60552		DNA Barcode	Tromso University Museum	Ascomycota	Lecanoromycetes	Pertusariales	Ochrolechiaceae	Ochrolechia	Ochrolechia alaskana	Einar Timdal		2008-07-05	Alfred Granmo, Geir Mathiassen	Norway	Finnmark	Gamvik	Ca 1 km N of road crossing 888/889 close to bridge over Mehamnelva.	70.9519	27.7512							Barcode of Life Datasystems	Creative Commons - Share Alike	en
OLICH3754-17	OLICH3754-17	O-DFL-12235	BG-L-98897		DNA Barcode	University of Bergen, Zoological Museum	Ascomycota	Lecanoromycetes	Pertusariales	Coccotremataceae	Coccotrema	Coccotrema citrinescens P. James & Coppins	Tor Tonsberg	Saxicolous on upper face of boulder	2015-08-18	Tor Tonsberg	Norway	Nordland	Donna	Breiskaret, just E of road	66.103	12.5686	5	50	50			Thallus and soredia	Barcode of Life Datasystems	Creative Commons - Share Alike	en
OLICH3825-17	OLICH3825-17	O-DFL-7285	O-L-207988	O-L--207988	DNA Barcode	University of Oslo, Natural History Museum	Ascomycota	Lecanoromycetes	Lecanorales	Cladoniaceae	Cladonia	Cladonia parasitica (Hoffm.) Hoffm.	Reidar Haugan		2014-08-25	Reidar Haugan	Norway	Hedmark	Amot	Slemdalen, Vestre Burusjoosen	61.439	12.1666	926	590	590			Apothecia	Barcode of Life Datasystems	Creative Commons - Share Alike	en
OLICH387-13	OLICH387-13	O-DFL-11940	O-L-163395		DNA Barcode	University of Oslo, Natural History Museum	Ascomycota	Lecanoromycetes	Lecanorales	Ramalinaceae	Frutidella	Frutidella caesioatra (Schaer.) Kalb	Einar Timdal	Rock in alpine zone	2010-05-22	Einar Timdal	Norway	Sogn og Fjordane	Aurland	Myrdal	60.7377	7.12153		830	830				Barcode of Life Datasystems	Creative Commons - Share Alike	en
OLICH3872-17	OLICH3872-17	O-DFL-7320	O-L-207998	O-L--207998	DNA Barcode	University of Oslo, Natural History Museum	Ascomycota	Lecanoromycetes	Lecanorales	Peltigeraceae	Peltigera	Peltigera scabrosella Holt.-Hartw.	Einar Timdal	On mossy rock wall in spruce forest	2015-08-22	Einar Timdal	Norway	Telemark	Vinje	Vinjesvingen	59.6208	7.82266	9	480	480			Thallus	Barcode of Life Datasystems	Creative Commons - Share Alike	en
OLICH3882-17	OLICH3882-17	O-DFL-7330	O-L-198018		DNA Barcode	University of Oslo, Natural History Museum	Ascomycota	Lecanoromycetes	Peltigerales	Pannariaceae	Pannaria	Pannaria hookeri (Sm.) Nyl.	Einar Timdal		2013-06-07	Jon T. Klepsland	Norway	Nordland	Gildeskal	Skjeggen N	66.9485	13.6451	5	25	25			Apothecia	Barcode of Life Datasystems	Creative Commons - Share Alike	en
OLICH3998-17	OLICH3998-17	O-DFL-7447	O-L-204985		DNA Barcode	University of Oslo, Natural History Museum	Ascomycota	Lecanoromycetes	Lecanorales	Cladoniaceae	Cladonia	Cladonia subcervicornis (Vainio) Kernst.	Einar Timdal	On rock wall in boulder field	2016-08-19	Siri Rui, Einar Timdal	Norway	Rogaland	Bjerkreim	Gloppedalsura	58.7675	6.2785	9	300	300			Thallus	Barcode of Life Datasystems	Creative Commons - Share Alike	en
OLICH4039-17	OLICH4039-17	O-DFL-7488	O-L-198006		DNA Barcode	University of Oslo, Natural History Museum	Ascomycota	Lecanoromycetes	Pertusariales	Pertusariaceae	Pertusaria	Pertusaria carneopallida (Nyl.) Anzi	Einar Timdal		2013-06-06	Jon T. Klepsland	Norway	Nordland	Meloy	Holandsfjorden S (Tuva)	66.6864	13.621	5	400	400			Apothecia	Barcode of Life Datasystems	Creative Commons - Share Alike	en
OLICH4062-17	OLICH4062-17	O-DFL-7511	O-L-203080		DNA Barcode	University of Oslo, Natural History Museum	Ascomycota	Lecanoromycetes	Peltigerales	Pannariaceae	Fuscopannaria	Fuscopannaria ignobilis (Anzi) P.M. Jörg.	Einar Timdal		2012-07-01	Helge Fjeldstad	Norway	Sor-Trondelag	Bjugn	Nordelva, Bjugn	63.8006	10.2209	5					Apothecia	Barcode of Life Datasystems	Creative Commons - Share Alike	en
OLICH4229-17	OLICH4229-17	O-DFL-7679	O-L-204517		DNA Barcode	University of Oslo, Natural History Museum	Ascomycota	Lecanoromycetes	Lecanorales	Micareaceae	Psilolechia	Psilolechia leprosa Coppins & Purvis	Einar Timdal		2015-05-02	Jon T. Klepsland	Norway	Aust-Agder	Bygland	Fanefjell	58.7804	7.84365	5	620	620			Apothecia	Barcode of Life Datasystems	Creative Commons - Share Alike	en
OLICH4390-17	OLICH4390-17	O-DFL-7841	O-L-167011		DNA Barcode	University of Oslo, Natural History Museum	Ascomycota	Lecanoromycetes	Teloschistales	Teloschistaceae	Calogaya	Calogaya decipiens	Einar Timdal	Calcareous rock	2010-09-12	Reidar Haugan	Norway	Akershus	Nesodden	Husbergoya	59.8623	10.7142	5	5	5			Thallus and soralia	Barcode of Life Datasystems	Creative Commons - Share Alike	en
OLICH569-13	OLICH569-13	O-DFL-11148	O-L-179918		DNA Barcode	University of Oslo, Natural History Museum	Ascomycota	Lecanoromycetes	Baeomycetales	Trapeliaceae	Trapelia	Trapelia placodioides Coppins & P. James	Einar Timdal		2012-07-16	Siri Rui, Einar Timdal	Norway	Oppland	Lunner	The old zinc mine Nysetergruvene (in use 1889-1931)	60.2618	10.6906		500	500			Thallus	Barcode of Life Datasystems	Creative Commons - Share Alike	en
OLICH617-13	OLICH617-13	O-DFL-11165	O-L-150999		DNA Barcode	University of Oslo, Natural History Museum	Ascomycota	Lecanoromycetes	Lecanorales	Mycoblastaceae	Mycoblastus	Mycoblastus sanguinarius (L.) Norman	Einar Timdal		2006-12-26	Anders Breili	Norway	Oppland	Oyer	Turthaugane	61.2035	10.5157		785	785			Apothecia	Barcode of Life Datasystems	Creative Commons - Share Alike	en
OLICH674-13	OLICH674-13	O-DFL-11222	O-L-184515		DNA Barcode	University of Oslo, Natural History Museum	Ascomycota	Lecanoromycetes	Lecanorales	Stereocaulaceae	Stereocaulon	Stereocaulon cumulatum (Sommerf.) Timdal	Einar Timdal		2013-08-21	Einar Timdal	Norway	Hedmark	Tynset	Kvikne copper mine	62.5496	10.4271		730	730				Barcode of Life Datasystems	Creative Commons - Share Alike	en
OLICH928-13	OLICH928-13	O-DFL-11471	O-L-184709		DNA Barcode	University of Oslo, Natural History Museum	Ascomycota	Lecanoromycetes	Lecanorales	Parmeliaceae	Brodoa	Brodoa intestiniformis (Vill.) Goward	Einar Timdal	On siliceous stone in the subalpine heath	2013-09-30	Siri Rui, Einar Timdal	Norway	Buskerud	Sigdal	Sandvassetra	60.3141	9.30218		980	980			Apothecia	Barcode of Life Datasystems	Creative Commons - Share Alike	en
OLICH931-13	OLICH931-13	O-DFL-11474	O-L-184713		DNA Barcode	University of Oslo, Natural History Museum	Ascomycota	Lecanoromycetes	Umbilicariales	Umbilicariaceae	Umbilicaria	Umbilicaria hyperborea (Ach.) Hoffm.	Einar Timdal	On siliceous stone in the subalpine heath	2013-09-30	Siri Rui, Einar Timdal	Norway	Buskerud	Sigdal	Sandvassetra	60.3141	9.30218		980	980			Apothecia and thallus	Barcode of Life Datasystems	Creative Commons - Share Alike	en
OLICH949-13	OLICH949-13	O-DFL-11492	O-L-186132		DNA Barcode	University of Oslo, Natural History Museum	Ascomycota	Lecanoromycetes	Lecanorales	Parmeliaceae	Menegazzia	Menegazzia terebrata (Hoffm.) A. Massal.	Einar Timdal		2012-06-28	Jon T. Klepsland	Norway	Rogaland	Hjelmeland	Kvamme W	59.2353	6.19161		170	170			Thallus	Barcode of Life Datasystems	Creative Commons - Share Alike	en
OLICH1081-14	OLICH1081-14	O-DFL-11550	O-L-164653		DNA Barcode	University of Oslo, Natural History Museum	Ascomycota	Lecanoromycetes	Lecanorales	Micareaceae	Psilolechia	Psilolechia clavulifera (Nyl.) Coppins	Reidar Haugan		2009-05-24	Jon T. Klepsland	Norway	Akershus	Enebakk	Grinderkollen O	59.831	11.068		270	270				Barcode of Life Datasystems	Creative Commons - Share Alike	en
OLICH1086-14	OLICH1086-14	O-DFL-11555	O-L-165102		DNA Barcode	University of Oslo, Natural History Museum	Ascomycota	Lecanoromycetes	Lecanorales	Micareaceae	Protomicarea	Protomicarea limosa (Ach.) Hafellner	Reidar Haugan		2009-09-08	Jon T. Klepsland	Norway	Nord-Trondelag	Namsskogan	Sandamoen S	64.916	13.183		230	230				Barcode of Life Datasystems	Creative Commons - Share Alike	en
OLICH1107-14	OLICH1107-14	O-DFL-11576	O-L-154903		DNA Barcode	University of Oslo, Natural History Museum	Ascomycota	Lecanoromycetes	Lecanorales	Porpidiaceae	Mycobilimbia	Mycobilimbia epixanthoides (Nyl.) Vitik. et al.	Hakon Holien		2007-08-06	Jon T. Klepsland	Norway	Troms	Nordreisa	Royelelva	69.748	21.258		54	54				Barcode of Life Datasystems	Creative Commons - Share Alike	en
OLICH1119-14	OLICH1119-14	O-DFL-11588	O-L-170621		DNA Barcode	University of Oslo, Natural History Museum	Ascomycota	Lecanoromycetes	Lecanorales	Porpidiaceae	Mycobilimbia	Mycobilimbia tetramera (De Not.) Vitik., Ahti, Kuusinen, Lommi & T. Ulvinen	Einar Timdal		2011-06-27	Einar Timdal	Norway	Finnmark	Batsfjord	Batsfjorddalen, dolomite ridge near the head of the road to Syltefjord	70.58	29.657		90	90		Chemistry: no lichen substances		Barcode of Life Datasystems	Creative Commons - Share Alike	en
OLICH1177-14	OLICH1177-14	O-DFL-11646	O-L-175738		DNA Barcode	University of Oslo, Natural History Museum	Ascomycota	Lecanoromycetes	Agyriales	Agyriaceae	Placynthiella	Placynthiella oligotropha (J.R. Laundon) Coppin	Einar Timdal		2011-08-07	Mika Bendiksby, T. Myhre, Einar Timdal	Norway	Oppland	Ringebu	Jammerdalshogda	61.593	10.335		1100	1100				Barcode of Life Datasystems	Creative Commons - Share Alike	en
OLICH1418-14	OLICH1418-14	O-DFL-2723	O-L-184736		DNA Barcode	University of Oslo, Natural History Museum	Ascomycota	Lecanoromycetes	Lecanorales	Parmeliaceae	Melanelia	Melanelia stygia (L.) Essl.	Einar Timdal		2013-09-29	Siri Rui, Einar Timdal	Norway	Buskerud	Sigdal	NE slope of Mt Steinfantnatten	60.321	9.306		1030	1030				Barcode of Life Datasystems	Creative Commons - Share Alike	en
OLICH1441-14	OLICH1441-14	O-DFL-2706	O-L-186255		DNA Barcode	University of Oslo, Natural History Museum	Ascomycota	Lecanoromycetes	Lecanorales	Parmeliaceae	Alectoria	Alectoria sarmentosa (Ach.) Ach.	Einar Timdal		2012-09-09	Jon T. Klepsland	Norway	Nord-Trondelag	Leksvik	Svartfjellbekken	63.718	10.826		195	195				Barcode of Life Datasystems	Creative Commons - Share Alike	en
OLICH1561-14	OLICH1561-14	O-DFL-2872	O-L-195649		DNA Barcode	University of Oslo, Natural History Museum	Ascomycota	Lecanoromycetes	Lecanorales	Parmeliaceae	Platismatia	Platismatia glauca (L.) W. L. Culb. & C. F. Culb.	Einar Timdal		2014-07-07	Einar Timdal	Norway	Troms	Balsfjord	Berg, at the boulder `piggsteinen`	69.2	19.666		75	75				Barcode of Life Datasystems	Creative Commons - Share Alike	en
OLICH1672-14	OLICH1672-14	O-DFL-2487	O-L-195800		DNA Barcode	University of Oslo, Natural History Museum	Ascomycota	Lecanoromycetes	Lecanorales	Sphaerophoraceae	Sphaerophorus	Sphaerophorus fragilis (L.) Pers.	Einar Timdal		2014-07-23	Einar Timdal	Norway	Hordaland	Odda	Haukelifjell, Dyrskar	59.846	7.062		1050	1050				Barcode of Life Datasystems	Creative Commons - Share Alike	en
OLICH1844-14	OLICH1844-14	O-DFL-2659	O-L-195999		DNA Barcode	University of Oslo, Natural History Museum	Ascomycota	Lecanoromycetes	Lecanorales	Parmeliaceae	Pseudevernia	Pseudevernia furfuracea (L.) Zopf	Reidar Haugan		2014-08-06	Reidar Haugan	Norway	Sor-Trondelag	Orland	Storfosna, Haugan	63.668	9.404		8	8				Barcode of Life Datasystems	Creative Commons - Share Alike	en
OLICH1913-15	OLICH1913-15	O-DFL-1467	O-L-196354		DNA Barcode	University of Oslo, Natural History Museum	Ascomycota	Lecanoromycetes	Umbilicariales	Umbilicariaceae	Umbilicaria	Umbilicaria cylindrica (L.) Delise ex Duby	Einar Timdal	On horizontal rock face	2014-09-04	Einar Timdal	Norway	Sor-Trondelag	Oppdal	Kongsvold	62.303	9.605		900	900			Thallus	Barcode of Life Datasystems	Creative Commons - Share Alike	en
OLICH1915-15	OLICH1915-15	O-DFL-1469	O-L-196356		DNA Barcode	University of Oslo, Natural History Museum	Ascomycota	Lecanoromycetes	Peltigerales	Lobariaceae	Lobaria	Lobaria pulmonaria (L.) Hoffm.	Einar Timdal	On steep face of boulder in the low alpine region	2014-09-04	Einar Timdal	Norway	Sor-Trondelag	Oppdal	hill S of Kongsvoll	62.301	9.606		930	930			Thallus	Barcode of Life Datasystems	Creative Commons - Share Alike	en
OLICH1921-15	OLICH1921-15	O-DFL-1475	O-L-196362		DNA Barcode	University of Oslo, Natural History Museum	Ascomycota	Lecanoromycetes	Lecanorales	Peltigeraceae	Peltigera	Peltigera malacea (Ach.) Funck	Einar Timdal	On rock wall in the low alpine region	2014-09-04	Einar Timdal	Norway	Sor-Trondelag	Oppdal	hill S of Kongsvoll	62.301	9.607		940	940			Thallus	Barcode of Life Datasystems	Creative Commons - Share Alike	en
OLICH1940-15	OLICH1940-15	O-DFL-1494	O-L-196265		DNA Barcode	University of Oslo, Natural History Museum	Ascomycota	Lecanoromycetes	Peltigerales	Pannariaceae	Fuscopannaria	Fuscopannaria praetermissa (Nyl.) P.M. Jörg.	Einar Timdal	Mossy rock in spruce forest	2014-09-06	Einar Timdal	Norway	Telemark	Vinje	Amot, Vinjeai	59.566	7.989		440	440			Thallus	Barcode of Life Datasystems	Creative Commons - Share Alike	en
OLICH1947-15	OLICH1947-15	O-DFL-1501	O-L-196273		DNA Barcode	University of Oslo, Natural History Museum	Ascomycota	Lecanoromycetes	Lecanorales	Parmeliaceae	Usnea	Usnea dasypoga (Ach.) Shirley	Einar Timdal	On branches of Betula near river	2014-09-06	Einar Timdal	Norway	Telemark	Vinje	Amot, Vinjeai	59.566	7.989		440	440			Thallus	Barcode of Life Datasystems	Creative Commons - Share Alike	en
OLICH1956-15	OLICH1956-15	O-DFL-1510	O-L-199982		DNA Barcode	University of Oslo, Natural History Museum	Ascomycota	Lecanoromycetes	Teloschistales	Physciaceae	Anaptychia	Anaptychia ciliaris (L.) Körber	Einar Timdal	On trunk of Fraxinus	2014-09-28	Einar Timdal	Norway	Akershus	As	Norby church	59.719	10.773		150	150			Apothecia	Barcode of Life Datasystems	Creative Commons - Share Alike	en
OLICH1961-15	OLICH1961-15	O-DFL-1515	O-L-199987		DNA Barcode	University of Oslo, Natural History Museum	Ascomycota	Lecanoromycetes	Lecanorales	Ramalinaceae	Ramalina	Ramalina farinacea (L.) Ach.	Einar Timdal	On trunk of Tilia in churchyard	2014-09-28	Einar Timdal	Norway	Akershus	As	As church	59.672	10.768		110	110		Chemistry: protocetraric acid, usnic acid	Thallus	Barcode of Life Datasystems	Creative Commons - Share Alike	en
OLICH1962-15	OLICH1962-15	O-DFL-1516	O-L-199988		DNA Barcode	University of Oslo, Natural History Museum	Ascomycota	Lecanoromycetes	Lecanorales	Parmeliaceae	Evernia	Evernia prunastri (L.) Ach.	Einar Timdal	On trunk of Tilia in churchyard	2014-09-28	Einar Timdal	Norway	Akershus	As	As church	59.671	10.768		110	110			Thallus	Barcode of Life Datasystems	Creative Commons - Share Alike	en
OLICH1968-15	OLICH1968-15	O-DFL-1522	O-L-199994		DNA Barcode	University of Oslo, Natural History Museum	Ascomycota	Lecanoromycetes	Lecanorales	Peltigeraceae	Peltigera	Peltigera neopolydactyla (Gyeln.) Gyeln.	Einar Timdal	On stone in dense spruce forest	2014-09-28	Einar Timdal	Norway	Oslo	Oslo	hill Spinnern	59.83	10.907		180	180			Apothecia	Barcode of Life Datasystems	Creative Commons - Share Alike	en
OLICH1998-15	OLICH1998-15	O-DFL-1647	O-L-195658		DNA Barcode	University of Oslo, Natural History Museum	Ascomycota	Lecanoromycetes	Lecanorales	Parmeliaceae	Montanelia	Montanelia sorediata	Einar Timdal	Exposed boulder	2014-07-07	Einar Timdal	Norway	Troms	Bardu	Setermoen, along river Barduelva between Steirud and Steily	68.847	18.404		70	70			Thallus	Barcode of Life Datasystems	Creative Commons - Share Alike	en
OLICH2054-15	OLICH2054-15	O-DFL-1704	O-L-194256		DNA Barcode	University of Oslo, Natural History Museum	Ascomycota	Lecanoromycetes	Lecanorales	Collemataceae	Callome	Callome multipartita	Einar Timdal		2013-06-04	Sigve Reiso, Torbjorn Hoitomt	Norway	Buskerud	Hole	Lille Svartoya E	60.058	10.226		68	68			Thallus	Barcode of Life Datasystems	Creative Commons - Share Alike	en
OLICH2097-15	OLICH2097-15	O-DFL-1842	O-L-198031		DNA Barcode	University of Oslo, Natural History Museum	Ascomycota	Lecanoromycetes	Peltigerales	Pannariaceae	Fuscopannaria	Fuscopannaria praetermissa (Nyl.) P.M. Jörg.	Einar Timdal		2013-06-08	Jon T. Klepsland	Norway	Nordland	Sorfold	Straumvatnet N (Lembakkan)	67.331	15.686		30	30			Thallus	Barcode of Life Datasystems	Creative Commons - Share Alike	en
OLICH2159-15	OLICH2159-15	O-DFL-1904	O-L-170662		DNA Barcode	University of Oslo, Natural History Museum	Ascomycota	Lecanoromycetes	Lecanorales	Parmeliaceae	Cetraria	Cetraria nigricans Nyl.	Einar Timdal		2011-06-28	Einar Timdal	Norway	Finnmark	Tana	at the summit of Mt Rasttigaisa	69.998	26.265		1067	1067			Apothecia and thallus	Barcode of Life Datasystems	Creative Commons - Share Alike	en
OLICH2190-15	OLICH2190-15	O-DFL-1555	O-L-195818		DNA Barcode	University of Oslo, Natural History Museum	Ascomycota	Lecanoromycetes	Lecanorales	Parmeliaceae	Cetraria	Cetraria islandica (L.) Ach.	Einar Timdal	On the ground in open pine forest	2014-07-25	Einar Timdal	Norway	Telemark	Vinje	Vamark	59.71	7.575		890	890			Thallus	Barcode of Life Datasystems	Creative Commons - Share Alike	en
OLICH2198-15	OLICH2198-15	O-DFL-1563	O-L-195826		DNA Barcode	University of Oslo, Natural History Museum	Ascomycota	Lecanoromycetes	Lecanorales	Parmeliaceae	Melanohalea	Melanohalea olivacea (L.) O. Blanco, A. Crespo, Divakar, Essl., D. Hawksw. & Lumbsch	Einar Timdal	On Betula tortuosa in subalpine birch forest	2014-07-30	Einar Timdal	Norway	Buskerud	Sigdal	hill between lakes Kvelvsavannet and Nedre Sandvann	60.31	9.298		970	970			Thallus	Barcode of Life Datasystems	Creative Commons - Share Alike	en
OLICH2218-15	OLICH2218-15	O-DFL-1583	O-L-196288		DNA Barcode	University of Oslo, Natural History Museum	Ascomycota	Lecanoromycetes	Lecanorales	Ramalinaceae	Ramalina	Ramalina fraxinea (L.) Ach.	Einar Timdal	On Acer in churchyard	2014-08-09	Siri Rui, Einar Timdal	Norway	Vestfold	Tjome	Tjome church	59.114	10.392		5	5			Apothecia	Barcode of Life Datasystems	Creative Commons - Share Alike	en
OLICH2220-15	OLICH2220-15	O-DFL-1585	O-L-196290		DNA Barcode	University of Oslo, Natural History Museum	Ascomycota	Lecanoromycetes	Teloschistales	Physciaceae	Physconia	Physconia distorta (With.) J. R. Laundon	Einar Timdal	On Acer in churchyard	2014-08-09	Siri Rui, Einar Timdal	Norway	Vestfold	Tjome	Tjome church	59.114	10.392		5	5			Apothecia	Barcode of Life Datasystems	Creative Commons - Share Alike	en
OLICH2255-15	OLICH2255-15	O-DFL-1620	O-L-196325		DNA Barcode	University of Oslo, Natural History Museum	Ascomycota	Lecanoromycetes	Lecanorales	Parmeliaceae	Bryoria	Bryoria implexa (Hoffm.) Brodo & D. Hawksw.	Einar Timdal	On boulder in low alpine heath (Betula nana)	2014-08-16	Siri Rui, Einar Timdal	Norway	Buskerud	Sigdal	Mt Holmevassnatten	60.306	9.33		1060	1060		Chemistry: fumarprotocetraric acid	Thallus	Barcode of Life Datasystems	Creative Commons - Share Alike	en
OLICH2264-15	OLICH2264-15	O-DFL-1629	O-L-196257		DNA Barcode	University of Oslo, Natural History Museum	Ascomycota	Lecanoromycetes	Lecanorales	Parmeliaceae	Imshaugia	Imshaugia aleurites (Ach.) S. L. F. Meyer	Einar Timdal	On the trunk of Pinus sylvestris on hill top	2014-08-27	Einar Timdal	Norway	Akershus	Skien	between Tommerhol and Fugleleiken	59.825	10.919		220	220			Thallus	Barcode of Life Datasystems	Creative Commons - Share Alike	en
OLICH2265-15	OLICH2265-15	O-DFL-1630	O-L-196258		DNA Barcode	University of Oslo, Natural History Museum	Ascomycota	Lecanoromycetes	Lecanorales	Parmeliaceae	Hypogymnia	Hypogymnia farinacea Zopf	Einar Timdal	On the trunk of Pinus sylvestris on hill top	2014-08-27	Einar Timdal	Norway	Akershus	Skien	between Tommerhol and Fugleleiken	59.825	10.92		220	220			Thallus	Barcode of Life Datasystems	Creative Commons - Share Alike	en
OLICH2288-15	OLICH2288-15	O-DFL-1748	O-L-176831		DNA Barcode	University of Oslo, Natural History Museum	Ascomycota	Lecanoromycetes	Teloschistales	Physciaceae	Heterodermia	Heterodermia speciosa (Wulfen) Trevis.	Einar Timdal		2011-11-02	Jon T. Klepsland	Norway	Oppland	Sel	Rudi W	61.824	9.496		350	350			Thallus	Barcode of Life Datasystems	Creative Commons - Share Alike	en
OLICH2338-15	OLICH2338-15	O-DFL-1798	O-L-190366		DNA Barcode	University of Oslo, Natural History Museum	Ascomycota	Lecanoromycetes	Peltigerales	Lobariaceae	Lobaria	Lobaria pulmonaria (L.) Hoffm.	Einar Timdal	Salix caprea, base of trunk; humid spruce forest	2013-09-20	Reidar Haugan	Norway	Hedmark	Stor-Elvdal	S of Skaugum	61.245	11.259		440	440			Thallus	Barcode of Life Datasystems	Creative Commons - Share Alike	en
OLICH2343-15	OLICH2343-15	O-DFL-1803	O-L-194516		DNA Barcode	University of Oslo, Natural History Museum	Ascomycota	Lecanoromycetes	Peltigerales	Lobariaceae	Lobaria	Lobaria scrobiculata (Scop.) P. Gaertn.	Einar Timdal		2012-07-27	Tom H. Hofton	Norway	Buskerud	Nore og Uvdal	Uvdalselvi NV-side, W for Stordalen	60.261	8.93		433	433			Apothecia	Barcode of Life Datasystems	Creative Commons - Share Alike	en
OLICH2437-16	OLICH2437-16	O-DFL-3923	BG-L-98015		DNA Barcode	University of Bergen, Zoological Museum	Ascomycota	Lecanoromycetes	Lecanorales	Parmeliaceae	Flavoparmelia	Flavoparmelia soredians (Nyl.) Hale	Tor Tonsberg		2013-04-08	Endre Nygaard	Norway	Rogaland	Stavanger	Hillevagsveien	58.949	5.743						Thallus	Barcode of Life Datasystems	Creative Commons - Share Alike	en
OLICH2536-16	OLICH2536-16	O-DFL-3737	O-L-200879		DNA Barcode	University of Oslo, Natural History Museum	Ascomycota	Lecanoromycetes	Lecanorales	Parmeliaceae	Arctoparmelia	Arctoparmelia centrifuga (L.) Hale	Einar Timdal	On top of boulder in steep, S-facing pine forest	2015-06-15	Siri Rui, Einar Timdal	Norway	Telemark	Tinn	Midtstrandbekken nature reserve, E of Solbring	59.989	8.779		250	250			Apothecia	Barcode of Life Datasystems	Creative Commons - Share Alike	en
OLICH2555-16	OLICH2555-16	O-DFL-3756	O-L-200929		DNA Barcode	University of Oslo, Natural History Museum	Ascomycota	Lecanoromycetes	Lecanorales	Peltigeraceae	Peltigera	Peltigera leucophlebia (Nyl.) Gyeln.	Einar Timdal	On the ground in mixed forest; steep E-facing slope	2015-06-18	Siri Rui, Einar Timdal	Norway	Telemark	Tinn	Lyngflat	59.917	8.864		320	320			Thallus	Barcode of Life Datasystems	Creative Commons - Share Alike	en
OLICH2621-16	OLICH2621-16	O-DFL-3822	O-L-200741		DNA Barcode	University of Oslo, Natural History Museum	Ascomycota	Lecanoromycetes	Lecanorales	Parmeliaceae	Hypogymnia	Hypogymnia physodes (L.) Nyl.	Einar Timdal		2014-08-17	Jon T. Klepsland	Norway	Hordaland	Tysnes	Haviskeland	59.967	5.49		90	90		Chemistry: 3-hydroxyphysodic acid, atranorin, physodalic acid, physodic acid	Thallus	Barcode of Life Datasystems	Creative Commons - Share Alike	en
OLICH2712-16	OLICH2712-16	O-DFL-5155	O-L-203292		DNA Barcode	University of Oslo, Natural History Museum	Ascomycota	Lecanoromycetes	Lecanorales	Nephromataceae	Nephroma	Nephroma expallidum (Nyl.) Nyl.	Einar Timdal	On the ground	2015-08-11	Siri Rui	Norway	Svalbard		Longyearbyen area, near the entrance of valley Bjorndalen	78.2333	15.3281	30	175	175			Thallus	Barcode of Life Datasystems	Creative Commons - Share Alike	en
OLICH2776-16	OLICH2776-16	O-DFL-5219	O-L-201274		DNA Barcode	University of Oslo, Natural History Museum	Ascomycota	Lecanoromycetes	Peltigerales	Pannariaceae	Pannaria	Pannaria conoplea (Ach.) Bory	Einar Timdal	On Populus tremula	2015-08-05	Mika Bendiksby et al.	Norway	Nord-Trondelag	Flatanger	NE of lake Floavatnet	64.4438	10.7855		30	30			Thallus	Barcode of Life Datasystems	Creative Commons - Share Alike	en
OLICH3173-16	OLICH3173-16	O-DFL-5617	O-L-200301		DNA Barcode	University of Oslo, Natural History Museum	Ascomycota	Lecanoromycetes	Teloschistales	Teloschistaceae	Blastenia	Blastenia crenularia (With.) Arup et al.	Einar Timdal		2014-06-23	Jon T. Klepsland	Norway	Nordland	Luroy	Kvinvatnet	66.4644	13.1919	5	65	65			Apothecia	Barcode of Life Datasystems	Creative Commons - Share Alike	en
OLICH3230-16	OLICH3230-16	O-DFL-5674	O-L-201276		DNA Barcode	University of Oslo, Natural History Museum	Ascomycota	Lecanoromycetes	Pertusariales	Ochrolechiaceae	Ochrolechia	Ochrolechia alboflavescens (Wulfen) Zahlbr.	Einar Timdal	On smooth bark of Sorbus aucuparia in old spruce forest	2015-08-04	Fredrik Jonsson	Norway	Nord-Trondelag	Steinkjer	Mokk, Mt Gruvfjellet	63.9706	12.1311	9	388	388			Apothecia	Barcode of Life Datasystems	Creative Commons - Share Alike	en
OLICH3289-16	OLICH3289-16	O-DFL-5733	O-L-203051		DNA Barcode	University of Oslo, Natural History Museum	Ascomycota	Lecanoromycetes	Teloschistales	Teloschistaceae	Blastenia	Blastenia crenularia (With.) Arup et al.	Einar Timdal	Rock wall by road	2013-08-31	Siri Rui, Einar Timdal	Norway	Akershus	Oppegard	Bekkensten	59.7918	10.7348	9	20	20			Apothecia	Barcode of Life Datasystems	Creative Commons - Share Alike	en
OLICH3477-17	OLICH3477-17	O-DFL-12252	O-L-206758		DNA Barcode	University of Oslo, Natural History Museum	Ascomycota	Eurotiomycetes	Pyrenulales	Pyrenulaceae	Pyrenula	Pyrenula laevigata (Pers.) Arnold			2016-06-11	Jon T. Klepsland	Norway	Hordaland	Kvinnherad	Sekken W (Varaldsoy)	60.1319	6.00633		330	330				Barcode of Life Datasystems	Creative Commons - Share Alike	en
OLICH3588-17	OLICH3588-17		TROM_L_48235		DNA Barcode	Tromso University Museum	Ascomycota	Lecanoromycetes	Lecanorales	Nephromataceae	Nephroma	Nephroma resupinatum (L.) Ach.	Torstein Engelskjon		2008-07-03	Alfred Granmo, Geir Mathiassen	Norway	Finnmark	Lebesby	Oksevagdalen. Storvatnets vestarm. N-siden.	70.9377	27.4394							Barcode of Life Datasystems	Creative Commons - Share Alike	en
OLICH3798-17	OLICH3798-17	O-DFL-7258	O-L-196034		DNA Barcode	University of Oslo, Natural History Museum	Ascomycota	Lecanoromycetes	Teloschistales	Physciaceae	Physcia	Physcia tenella (Scop.) DC.	Reidar Haugan	Seashore rock	2014-08-08	Reidar Haugan	Norway	Sor-Trondelag	Orland	Storfosna, Ola	63.6526	9.43616	9	42	42			Thallus	Barcode of Life Datasystems	Creative Commons - Share Alike	en
OLICH3806-17	OLICH3806-17	O-DFL-7266	O-L-196037		DNA Barcode	University of Oslo, Natural History Museum	Ascomycota	Lecanoromycetes	Lecanorales	Cladoniaceae	Cladonia	Cladonia rangiferina (L.) Weber ex F. H. Wigg.	Reidar Haugan	On the ground in maritime heath	2014-08-08	Reidar Haugan	Norway	Sor-Trondelag	Orland	Storfosna, Ola	63.6523	9.4375	9	38	38			Thallus	Barcode of Life Datasystems	Creative Commons - Share Alike	en
OLICH3847-17	OLICH3847-17	O-DFL-7307	O-L-201273		DNA Barcode	University of Oslo, Natural History Museum	Ascomycota	Lecanoromycetes	Lecanorales	Cladoniaceae	Cladonia	Cladonia furcata (Hudson) Schrader	Alica Kosuthova		2015-08-05	Reidar Haugan	Norway	Nord-Trondelag	Flatanger	NE of lake Floavatnet	64.4441	10.7871	9	50	50			Podetium	Barcode of Life Datasystems	Creative Commons - Share Alike	en
OLICH4034-17	OLICH4034-17	O-DFL-7483	O-L-198022		DNA Barcode	University of Oslo, Natural History Museum	Ascomycota	Lecanoromycetes	Ostropales	Gyalectaceae	Gyalecta	Gyalecta jenensis (Batsch) Zahlbr.	Einar Timdal		2013-06-07	Jon T. Klepsland	Norway	Nordland	Gildeskal	Skjeggen N	66.9476	13.6456	5	40	40			Apothecia	Barcode of Life Datasystems	Creative Commons - Share Alike	en
OLICH4055-17	OLICH4055-17	O-DFL-7504	O-L-200396		DNA Barcode	University of Oslo, Natural History Museum	Ascomycota	Lecanoromycetes	Teloschistales	Teloschistaceae	Bryoplaca	Bryoplaca sinapisperma	Einar Timdal		2014-06-27	Jon T. Klepsland	Norway	Troms	Kvaenangen	Kvenbukta N	69.9653	21.8972	5	260	260			Apothecia	Barcode of Life Datasystems	Creative Commons - Share Alike	en
OLICH4074-17	OLICH4074-17	O-DFL-7523	O-L-78093		DNA Barcode	University of Oslo, Natural History Museum	Ascomycota	Lecanoromycetes	Umbilicariales	Umbilicariaceae	Umbilicaria	Umbilicaria lyngei Schol.	Einar Timdal		2000-07-25	Bjorn Petter Lofall	Norway	Sor-Trondelag	Oppdal	Tyrikvamfjellet toppen	62.7296	9.43916	50	1252	1252		Chemistry: no lichen substances	Thallus	Barcode of Life Datasystems	Creative Commons - Share Alike	en
OLICH4128-17	OLICH4128-17	O-DFL-7578	O-L-108808		DNA Barcode	University of Oslo, Natural History Museum	Ascomycota	Lecanoromycetes	Lecanorales	Parmeliaceae	Pleurosticta	Pleurosticta acetabulum (Neck.) Elix & Lumbsch	Einar Timdal		2002-06-14	Bjorn Petter Lofall	Norway	Ostfold	Sarpsborg	Sandaker S	59.2439	11.187	5	55	55			Thallus	Barcode of Life Datasystems	Creative Commons - Share Alike	en
OLICH4137-17	OLICH4137-17	O-DFL-7587	O-L-206903		DNA Barcode	University of Oslo, Natural History Museum	Ascomycota	Lecanoromycetes	Teloschistales	Physciaceae	Physcia	Physcia stellaris (L.) Nyl.	Einar Timdal		2012-02-24	Kare Arnstein Lye	Norway	Ostfold	Hobol	Tisbjornrud, close to road 50 m north of main building	59.5737	10.8826	50	58	58			Apothecia	Barcode of Life Datasystems	Creative Commons - Share Alike	en
OLICH4143-17	OLICH4143-17	O-DFL-7593	O-L-206852		DNA Barcode	University of Oslo, Natural History Museum	Ascomycota	Lecanoromycetes	Teloschistales	Teloschistaceae	Xanthoria	Xanthoria parietina (L.) Beltr.	Einar Timdal		2012-01-13	Kare Arnstein Lye	Norway	Ostfold	Hobol	Elvestad, 60 m north of road crossing close to Hobolelva	59.6239	10.9528	50	55	55			Apothecia	Barcode of Life Datasystems	Creative Commons - Share Alike	en
OLICH4164-17	OLICH4164-17	O-DFL-7614	O-L-208279		DNA Barcode	University of Oslo, Natural History Museum	Ascomycota	Lecanoromycetes	Lecanorales	Parmeliaceae	Cetraria	Cetraria islandica (L.) Ach.	Einar Timdal	On the ground	2017-08-20	Einar Timdal	Norway	Sor-Trondelag	Roros	The King`s Mine	62.5678	11.3518	9	880	880			Thallus	Barcode of Life Datasystems	Creative Commons - Share Alike	en
OLICH4193-17	OLICH4193-17	O-DFL-7643	O-L-208021		DNA Barcode	University of Oslo, Natural History Museum	Ascomycota	Lecanoromycetes	Lecanorales	Peltigeraceae	Peltigera	Peltigera horizontalis (Huds.) Baumg.	Einar Timdal	Rock wall in decideous forest	2016-03-23	Siri Rui, Einar Timdal	Norway	Ostfold	Moss	Jeloya, between Alby and Albystranda	59.421	10.6021	9	10	10			Apothecia	Barcode of Life Datasystems	Creative Commons - Share Alike	en
OLICH4285-17	OLICH4285-17	O-DFL-7735	O-L-208182		DNA Barcode	University of Oslo, Natural History Museum	Ascomycota	Lecanoromycetes	Lecanorales	Lecideaceae	Hypocenomyce	Hypocenomyce scalaris (Ach.) M. Choisy	Einar Timdal	On pine stump in pine forest	2017-08-17	Einar Timdal	Sweden	Jamtland	Kloevsjoe parish	Vemdalsskalet	62.4951	13.9321	10	570	570			Apothecia	Barcode of Life Datasystems	Creative Commons - Share Alike	en
OLICH4351-17	OLICH4351-17	O-DFL-7801	O-L-208190		DNA Barcode	University of Oslo, Natural History Museum	Ascomycota	Lecanoromycetes	Lecanorales	Acarosporaceae	Timdalia	Timdalia intricata (Magnusson) Hafellner	Einar Timdal	On stone in waste heap	2017-08-17	Einar Timdal	Sweden		Haerjedalen, Taennaes Parish	Mt Gruvvalen, Gammalgruvan copper mine	62.705	12.4318	10	920	920		Chemistry: psoromic acid	Thallus	Barcode of Life Datasystems	Creative Commons - Share Alike	en
OLICH4358-17	OLICH4358-17	O-DFL-7809	O-L-200643		DNA Barcode	University of Oslo, Natural History Museum	Ascomycota	Lecanoromycetes	Lecanorales	Parmeliaceae	Parmotrema	Parmotrema perlatum (Huds.) M. Choisy	Einar Timdal		2014-08-15	Jon T. Klepsland	Norway	Rogaland	Rennesoy	Dale	59.0822	5.72332	5	60	60			Thallus	Barcode of Life Datasystems	Creative Commons - Share Alike	en
OLICH4423-17	OLICH4423-17	O-DFL-7874	O-L-198079		DNA Barcode	University of Oslo, Natural History Museum	Ascomycota	Lecanoromycetes	Teloschistales	Teloschistaceae	Caloplaca	Caloplaca chlorina (Flotow) H. Olivier	Einar Timdal		2013-07-02	Jon T. Klepsland	Norway	Vest-Agder	Mandal	Skrivergarden	58.0258	7.4487	5	5	5			Thallus and soralia	Barcode of Life Datasystems	Creative Commons - Share Alike	en
OLICH713-13	OLICH713-13	O-DFL-11261	O-L-169267		DNA Barcode	University of Oslo, Natural History Museum	Ascomycota	Lecanoromycetes	Lecanorales	Stereocaulaceae	Stereocaulon	Stereocaulon coniophyllum Lamb	Einar Timdal		2010-07-30	Steinar Vatne	Norway	Sogn og Fjordane	Laerdal	Tynjadalen. In the river Kuvella	61.0464	7.52667		80	80		Chemistry: lobaric acid, atranorin		Barcode of Life Datasystems	Creative Commons - Share Alike	en
OLICH852-13	OLICH852-13	O-DFL-11400	O-L-183692		DNA Barcode	University of Oslo, Natural History Museum	Ascomycota	Lecanoromycetes	Agyriales	Agyriaceae	Trapeliopsis	Trapeliopsis pseudogranulosa Coppins & P. James	Einar Timdal		2011-07-24	Jon T. Klepsland	Norway	Rogaland	Rennesoy	Klosterneset E	59.1047	5.57475		20	20			Thallus and soredia	Barcode of Life Datasystems	Creative Commons - Share Alike	en
OLICH864-13	OLICH864-13	O-DFL-11407	O-L-149092		DNA Barcode	University of Oslo, Natural History Museum	Ascomycota	Lecanoromycetes	Lecanorales	Parmeliaceae	Menegazzia	Menegazzia subsimilis (H. Magn.) R. Sant.	Einar Timdal	On bark of Betula tortuosa in N-facing birch forest	2007-07-23	Einar Timdal	Norway	Rogaland	Hjelmeland	Hjelmen	59.2299	6.18381		60	60			Thallus and soredia	Barcode of Life Datasystems	Creative Commons - Share Alike	en
OLICH901-13	OLICH901-13	O-DFL-11444	O-L-123189		DNA Barcode	University of Oslo, Natural History Museum	Ascomycota	Lecanoromycetes	Lecanorales	Stereocaulaceae	Stereocaulon	Stereocaulon rivulorum Magnusson	Einar Timdal	On slag	2003-08-14	Einar Timdal	Norway	Finnmark	Alta	Kafjord, Hyttebukta, the harbour of the old copper work	69.9409	23.0383		3	3		Chemistry: anziaic acid, atranorin, perlatolic acid	Thallus	Barcode of Life Datasystems	Creative Commons - Share Alike	en
OLICH990-13	OLICH990-13	O-DFL-12263	TRH-L-15146		DNA Barcode	University of Trondheim, Museum of Natural History and Archeology	Ascomycota	Lecanoromycetes	Lecanorales	Micareaceae	Micarea	Micarea misella (Nyl.) Hedl.	Hakon Holien	On decaying wood (snag) of Alnus incana	2013-08-31	Hakon Holien	Norway	Nord-Trondelag	Meraker	N of Tovmovollen	63.3662	11.9748		410	410				Barcode of Life Datasystems	Creative Commons - Share Alike	en
OLICH002-11	OLICH002-11	O-DFL-11753	O-L-163824		DNA Barcode	University of Oslo, Natural History Museum	Ascomycota	Lecanoromycetes	Rhizocarpales	Rhizocarpaceae	Rhizocarpon	Rhizocarpon badioatrum (Spreng.) Th. Fr.	Einar Timdal		2010-08-10	Einar Timdal	Norway	Oppland	Sel	Hovringen	61.8888	9.478		940	940		Chemistry: no lichen substances		Barcode of Life Datasystems	Creative Commons - Share Alike	en
OLICH003-11	OLICH003-11	O-DFL-11754	O-L-163839		DNA Barcode	University of Oslo, Natural History Museum	Ascomycota	Lecanoromycetes	Rhizocarpales	Rhizocarpaceae	Rhizocarpon	Rhizocarpon badioatrum (Spreng.) Th. Fr.	Einar Timdal		2010-08-14	Einar Timdal	Norway	Buskerud	Sigdal	Mt Holmevassnatten	60.3	9.3288		1100	1100		Chemistry: no lichen substances		Barcode of Life Datasystems	Creative Commons - Share Alike	en
OLICH1466-14	OLICH1466-14	O-DFL-2781	O-L-190094		DNA Barcode	University of Oslo, Natural History Museum	Ascomycota	Lecanoromycetes	Lecanorales	Parmeliaceae	Hypogymnia	Hypogymnia austerodes (Nyl.) Räsänen	Einar Timdal		2013-07-22	Reidar Haugan	Norway	Hedmark	Folldal	Setaldalen, S of Satallia	62.414	10.042		1000	1000				Barcode of Life Datasystems	Creative Commons - Share Alike	en
OLICH1474-14	OLICH1474-14	O-DFL-2716	O-L-190610		DNA Barcode	University of Oslo, Natural History Museum	Ascomycota	Lecanoromycetes	Lecanorales	Parmeliaceae	Brodoa	Brodoa intestiniformis (Vill.) Goward	Einar Timdal		2013-06-30	Mika Bendiksby, Reidar Haugan, Einar Timdal	Norway	Oppland	Oystre Slidre	Valdresflye, E of Fisketjedne	61.402	8.806		1380	1380				Barcode of Life Datasystems	Creative Commons - Share Alike	en
OLICH1500-14	OLICH1500-14	O-DFL-2812	O-L-195490		DNA Barcode	University of Oslo, Natural History Museum	Ascomycota	Lecanoromycetes	Lecanorales	Cladoniaceae	Cladonia	Cladonia subulata (L.) Weber ex F. H. Wigg.	Einar Timdal		2014-06-29	Einar Timdal	Finland		Inarin Lappi	Ivalo, river Alajoki, at the Tolosentie road bridge	68.598	27.464		135	135				Barcode of Life Datasystems	Creative Commons - Share Alike	en
OLICH1512-14	OLICH1512-14	O-DFL-2821	O-L-195543		DNA Barcode	University of Oslo, Natural History Museum	Ascomycota	Lecanoromycetes	Lecanorales	Ophioparmaceae	Ophioparma	Ophioparma ventosa (L.) Norman	Einar Timdal		2014-07-02	Einar Timdal	Norway	Finnmark	Batsfjord	the top of the valley Skogdalen	70.536	29.692		240	240				Barcode of Life Datasystems	Creative Commons - Share Alike	en
OLICH1514-14	OLICH1514-14	O-DFL-2851	O-L-195556		DNA Barcode	University of Oslo, Natural History Museum	Ascomycota	Lecanoromycetes	Lecanorales	Acarosporaceae	Acarospora	Acarospora molybdina (Wahlenb.) Trevisan	Einar Timdal		2014-07-03	Einar Timdal	Norway	Finnmark	Vadso	Store Ekkeroya	70.071	30.109		40	40				Barcode of Life Datasystems	Creative Commons - Share Alike	en
OLICH1516-14	OLICH1516-14	O-DFL-2815	O-L-195558		DNA Barcode	University of Oslo, Natural History Museum	Ascomycota	Lecanoromycetes	Lecanorales	Lecanoraceae	Lecanora	Lecanora atrosulphurea (Wahlenb.) Ach.	Einar Timdal		2014-07-03	Einar Timdal	Norway	Finnmark	Vadso	Store Ekkeroya	70.072	30.109		50	50				Barcode of Life Datasystems	Creative Commons - Share Alike	en
OLICH1517-14	OLICH1517-14	O-DFL-2809	O-L-195559		DNA Barcode	University of Oslo, Natural History Museum	Ascomycota	Lecanoromycetes	Lecanorales	Parmeliaceae	Cetrariella	Cetrariella delisei (Bory ex Schaer.) Kärnefelt & A. Thell	Einar Timdal		2014-07-03	Einar Timdal	Norway	Finnmark	Vadso	Store Ekkeroya	70.073	30.109		50	50				Barcode of Life Datasystems	Creative Commons - Share Alike	en
OLICH1539-14	OLICH1539-14	O-DFL-2844	O-L-195603		DNA Barcode	University of Oslo, Natural History Museum	Ascomycota	Lecanoromycetes	Lecanorales	Catillariaceae	Toninia	Toninia opuntioides (Vill.) Timdal	Einar Timdal		2014-07-05	Einar Timdal	Norway	Finnmark	Porsanger	Borselv, 1 km E of Rautakoppa	70.313	25.49		10	10				Barcode of Life Datasystems	Creative Commons - Share Alike	en
OLICH1568-14	OLICH1568-14	O-DFL-2784	O-L-195696		DNA Barcode	University of Oslo, Natural History Museum	Ascomycota	Lecanoromycetes	Lecanorales	Porpidiaceae	Mycobilimbia	Mycobilimbia berengeriana (A. Massal.) Hafellner & V. Wirth	Esteve Llop Vallverdu		2014-06-30	Esteve Llop Vallverdu	Norway	Finnmark	Nesseby	Mortensnes, Storfjellet	70.1333	29.0333		100	100				Barcode of Life Datasystems	Creative Commons - Share Alike	en
OLICH1577-14	OLICH1577-14	O-DFL-2818	O-L-195705		DNA Barcode	University of Oslo, Natural History Museum	Ascomycota	Lecanoromycetes	Teloschistales	Physciaceae	Rinodina	Rinodina balanina (Wahlenb.) Vainio			2014-07-03	Tim Wheeler	Norway	Finnmark	Vadso	Navaren	70.0667	29.8167		25	25				Barcode of Life Datasystems	Creative Commons - Share Alike	en
OLICH1582-14	OLICH1582-14	O-DFL-2800	O-L-195710		DNA Barcode	University of Oslo, Natural History Museum	Ascomycota	Lecanoromycetes	Pertusariales	Icmadophilaceae	Thamnolia	Thamnolia vermicularis (Sw.) Schaerer			2014-07-01	Einar Timdal	Norway	Finnmark	Vardo	Skagodden	70.4	31.0667		15	15				Barcode of Life Datasystems	Creative Commons - Share Alike	en
OLICH1588-14	OLICH1588-14	O-DFL-2403	O-L-195716		DNA Barcode	University of Oslo, Natural History Museum	Ascomycota	Lecanoromycetes	incertae sedis	Fuscideaceae	Orphniospora	Orphniospora moriopsis (Massal.) D. Hawksw.	Hakon Holien		2014-06-30	Hakon Holien	Norway	Finnmark	Vadso	Klubben	70.117	29.202		60	60				Barcode of Life Datasystems	Creative Commons - Share Alike	en
OLICH1593-14	OLICH1593-14	O-DFL-2408	O-L-195721		DNA Barcode	University of Oslo, Natural History Museum	Ascomycota	Lecanoromycetes	Teloschistales	Physciaceae	Phaeophyscia	Phaeophyscia sciastra (Ach.) Moberg	Einar Timdal		2014-06-30	Einar Timdal	Norway	Finnmark	Vadso	Klubben	70.116	29.197		60	60				Barcode of Life Datasystems	Creative Commons - Share Alike	en
OLICH1606-14	OLICH1606-14	O-DFL-2421	O-L-195734		DNA Barcode	University of Oslo, Natural History Museum	Ascomycota	Lecanoromycetes	Teloschistales	Physciaceae	Phaeophyscia	Phaeophyscia orbicularis (Neck.) Moberg	Einar Timdal		2014-07-01	Einar Timdal	Norway	Finnmark	Vardo	Bukkemoltangen	70.426	30.757		35	35				Barcode of Life Datasystems	Creative Commons - Share Alike	en
OLICH1618-14	OLICH1618-14	O-DFL-2433	O-L-195746		DNA Barcode	University of Oslo, Natural History Museum	Ascomycota	Lecanoromycetes	Lecanorales	Parmeliaceae	Alectoria	Alectoria ochroleuca (Hoffm.) A. Massal.	Reidar Haugan		2014-07-02	Reidar Haugan	Norway	Finnmark	Batsfjord	Batsfjorddalen, near the exit to Syltefjord	70.58	29.655		110	110				Barcode of Life Datasystems	Creative Commons - Share Alike	en
OLICH1622-14	OLICH1622-14	O-DFL-2437	O-L-195750		DNA Barcode	University of Oslo, Natural History Museum	Ascomycota	Lecanoromycetes	Lecanorales	Parmeliaceae	Cetraria	Cetraria ericetorum Opiz	Einar Timdal		2014-07-02	Einar Timdal	Norway	Finnmark	Batsfjord	hill E of lake Adamsvann	70.546	29.442		360	360				Barcode of Life Datasystems	Creative Commons - Share Alike	en
OLICH1624-14	OLICH1624-14	O-DFL-2439	O-L-195752		DNA Barcode	University of Oslo, Natural History Museum	Ascomycota	Lecanoromycetes	Lecanorales	Parmeliaceae	Flavocetraria	Flavocetraria cucullata (Bellardi) Kärnefelt & A. Thell	Siri Rui		2014-07-03	Siri Rui	Norway	Finnmark	Vadso	Store Ekkeroya	70.071	30.108		25	25				Barcode of Life Datasystems	Creative Commons - Share Alike	en
OLICH1625-14	OLICH1625-14	O-DFL-2440	O-L-195753		DNA Barcode	University of Oslo, Natural History Museum	Ascomycota	Lecanoromycetes	Lecanorales	Peltigeraceae	Peltigera	Peltigera neckeri Müll. Arg.	Einar Timdal		2014-07-03	Einar Timdal	Norway	Finnmark	Vadso	Navaren	70.064	29.822		25	25				Barcode of Life Datasystems	Creative Commons - Share Alike	en
OLICH1628-14	OLICH1628-14	O-DFL-2443	O-L-195756		DNA Barcode	University of Oslo, Natural History Museum	Ascomycota	Lecanoromycetes	Pertusariales	Icmadophilaceae	Icmadophila	Icmadophila ericetorum (L.) Zahlbr.	Hakon Holien		2014-07-04	Hakon Holien	Norway	Finnmark	Nesseby	Gii`sagai`sa, between Karlebotn and Reppen	70.102	28.62		80	80				Barcode of Life Datasystems	Creative Commons - Share Alike	en
OLICH1630-14	OLICH1630-14	O-DFL-2445	O-L-195758		DNA Barcode	University of Oslo, Natural History Museum	Ascomycota	Lecanoromycetes	Lecanorales	Cladoniaceae	Cladonia	Cladonia cyanipes (Sommerf.) Nyl.	Hakon Holien		2014-07-04	Hakon Holien	Norway	Finnmark	Nesseby	Gii`sagai`sa, between Karlebotn and Reppen	70.101	28.62		80	80				Barcode of Life Datasystems	Creative Commons - Share Alike	en
OLICH1700-14	OLICH1700-14	O-DFL-2515	O-L-195855		DNA Barcode	University of Oslo, Natural History Museum	Ascomycota	Lecanoromycetes	Lecanorales	Sphaerophoraceae	Sphaerophorus	Sphaerophorus globosus (Hudson) Vainio	Einar Timdal		2014-07-01	Einar Timdal	Norway	Finnmark	Vardo	Prestnaeringen	70.44	30.842		10	10		Chemistry: sphaerophorin		Barcode of Life Datasystems	Creative Commons - Share Alike	en
OLICH1704-14	OLICH1704-14	O-DFL-2555	O-L-195859		DNA Barcode	University of Oslo, Natural History Museum	Ascomycota	Lecanoromycetes	Lecanorales	Psoraceae	Protoblastenia	Protoblastenia rupestris (Scop.) J. Steiner	Ana Maria Millanes		2014-07-01	Ana Millanes	Norway	Finnmark	Vardo	Bukkemoltangen	70.426	30.756		35	35				Barcode of Life Datasystems	Creative Commons - Share Alike	en
OLICH1707-14	OLICH1707-14	O-DFL-2520	O-L-195862		DNA Barcode	University of Oslo, Natural History Museum	Ascomycota	Lecanoromycetes	Lecanorales	Parmeliaceae	Cetraria	Cetraria aculeata (Schreb.) Fr.	Mika Bendiksby		2014-07-01	Mika Bendiksby	Norway	Finnmark	Vardo	Bukkemoltangen	70.426	30.756		35	35				Barcode of Life Datasystems	Creative Commons - Share Alike	en
OLICH1717-14	OLICH1717-14	O-DFL-2530	O-L-195872		DNA Barcode	University of Oslo, Natural History Museum	Ascomycota	Lecanoromycetes	Umbilicariales	Umbilicariaceae	Umbilicaria	Umbilicaria cylindrica (L.) Delise ex Duby	Tor Tonsberg		2014-07-02	Tor Tonsberg	Norway	Finnmark	Batsfjord	the top of the valley Skogdalen	70.536	29.692		220	220				Barcode of Life Datasystems	Creative Commons - Share Alike	en
OLICH1721-14	OLICH1721-14	O-DFL-2554	O-L-195876		DNA Barcode	University of Oslo, Natural History Museum	Ascomycota	Lecanoromycetes	Lecanorales	Lecanoraceae	Lecanora	Lecanora intricata (Ach.) Ach.	Einar Timdal		2014-07-02	Einar Timdal	Norway	Finnmark	Batsfjord	the top of the valley Skogdalen	70.535	29.694		220	220				Barcode of Life Datasystems	Creative Commons - Share Alike	en
OLICH1726-14	OLICH1726-14	O-DFL-2538	O-L-195881		DNA Barcode	University of Oslo, Natural History Museum	Ascomycota	Lecanoromycetes	Lecanorales	Cladoniaceae	Cladonia	Cladonia bellidiflora (Ach.) Schaer.	Reidar Haugan		2014-07-02	Reidar Haugan	Norway	Finnmark	Batsfjord	Syltefjorddalen, at Slangedalen	70.511	29.721		120	120				Barcode of Life Datasystems	Creative Commons - Share Alike	en
OLICH1727-14	OLICH1727-14	O-DFL-2539	O-L-195882		DNA Barcode	University of Oslo, Natural History Museum	Ascomycota	Lecanoromycetes	Lecanorales	Parmeliaceae	Cetrariella	Cetrariella delisei (Bory ex Schaer.) Kärnefelt & A. Thell	Martin Westberg		2014-07-02	Martin Westberg	Norway	Finnmark	Batsfjord	Syltefjorddalen, at Slangedalen	70.511	29.721		120	120				Barcode of Life Datasystems	Creative Commons - Share Alike	en
OLICH1728-14	OLICH1728-14	O-DFL-2540	O-L-195883		DNA Barcode	University of Oslo, Natural History Museum	Ascomycota	Lecanoromycetes	Lecanorales	Parmeliaceae	Alectoria	Alectoria ochroleuca (Hoffm.) A. Massal.	Einar Timdal		2014-07-02	Einar Timdal	Norway	Finnmark	Batsfjord	Batsfjorddalen, near the exit to Syltefjord	70.58	29.654		110	110				Barcode of Life Datasystems	Creative Commons - Share Alike	en
OLICH1733-14	OLICH1733-14	O-DFL-2545	O-L-195888		DNA Barcode	University of Oslo, Natural History Museum	Ascomycota	Lecanoromycetes	Lecanorales	Parmeliaceae	Hypogymnia	Hypogymnia physodes (L.) Nyl.	Einar Timdal		2014-07-02	Einar Timdal	Norway	Finnmark	Batsfjord	Batsfjorddalen, near the exit to Syltefjord	70.58	29.657		110	110				Barcode of Life Datasystems	Creative Commons - Share Alike	en
OLICH1734-14	OLICH1734-14	O-DFL-2546	O-L-195889		DNA Barcode	University of Oslo, Natural History Museum	Ascomycota	Lecanoromycetes	Teloschistales	Teloschistaceae	Blastenia	Blastenia ammiospila	Ulf Arup		2014-07-02	Ulf Arup	Norway	Finnmark	Batsfjord	Batsfjorddalen, near the exit to Syltefjord	70.58	29.657		110	110				Barcode of Life Datasystems	Creative Commons - Share Alike	en
OLICH1747-14	OLICH1747-14	O-DFL-2562	O-L-195902		DNA Barcode	University of Oslo, Natural History Museum	Ascomycota	Lecanoromycetes	Lecanorales	Parmeliaceae	Parmeliopsis	Parmeliopsis ambigua (Wulfen) Nyl.	Reidar Haugan		2014-07-04	Reidar Haugan	Norway	Finnmark	Nesseby	Gii`sagai`sa, between Karlebotn and Reppen	70.102	28.62		80	80				Barcode of Life Datasystems	Creative Commons - Share Alike	en
OLICH1757-14	OLICH1757-14	O-DFL-2573	O-L-195912		DNA Barcode	University of Oslo, Natural History Museum	Ascomycota	Lecanoromycetes	Pertusariales	Ochrolechiaceae	Ochrolechia	Ochrolechia mahluensis Räsänen	Hakon Holien		2014-07-04	Hakon Holien	Norway	Finnmark	Nesseby	Gii`sagai`sa, between Karlebotn and Reppen	70.102	28.62		80	80				Barcode of Life Datasystems	Creative Commons - Share Alike	en
OLICH1758-14	OLICH1758-14	O-DFL-2574	O-L-195913		DNA Barcode	University of Oslo, Natural History Museum	Ascomycota	Lecanoromycetes	Ostropales	Thelotremataceae	Diploschistes	Diploschistes scruposus (Schreb.) Norman	Samantha Fernandez		2014-07-04	Samantha Fernandez	Norway	Finnmark	Nesseby	Gii`sagai`sa, between Karlebotn and Reppen	70.102	28.62		80	80				Barcode of Life Datasystems	Creative Commons - Share Alike	en
OLICH1766-14	OLICH1766-14	O-DFL-2582	O-L-195921		DNA Barcode	University of Oslo, Natural History Museum	Ascomycota	Lecanoromycetes	Lecanorales	Parmeliaceae	Hypogymnia	Hypogymnia physodes (L.) Nyl.	Martin Westberg		2014-07-04	Martin Westberg	Norway	Finnmark	Sor-Varanger	hill W of Storsand	70.006	29.371		35	35				Barcode of Life Datasystems	Creative Commons - Share Alike	en
OLICH1776-14	OLICH1776-14	O-DFL-2592	O-L-195931		DNA Barcode	University of Oslo, Natural History Museum	Ascomycota	Lecanoromycetes	Lecanorales	Catillariaceae	Toninia	Toninia alutacea (Anzi) Jatta	Einar Timdal		2014-07-05	Einar Timdal	Norway	Finnmark	Lebesby	Underfossen	70.382	26.632		40	40				Barcode of Life Datasystems	Creative Commons - Share Alike	en
OLICH1778-14	OLICH1778-14	O-DFL-2593	O-L-195933		DNA Barcode	University of Oslo, Natural History Museum	Ascomycota	Lecanoromycetes	Lecanorales	Parmeliaceae	Melanohalea	Melanohalea olivacea (L.) O. Blanco, A. Crespo, Divakar, Essl., D. Hawksw. & Lumbsch	Einar Timdal		2014-06-30	Einar Timdal	Norway	Finnmark	Vadso	Klubben	70.117	29.208		60	60				Barcode of Life Datasystems	Creative Commons - Share Alike	en
OLICH1784-14	OLICH1784-14	O-DFL-2599	O-L-195939		DNA Barcode	University of Oslo, Natural History Museum	Ascomycota	Lecanoromycetes	Lecanorales	Cladoniaceae	Cladonia	Cladonia uncialis (L.) Weber ex F. H. Wigg.	Hakon Holien		2014-06-30	Hakon Holien	Norway	Finnmark	Vadso	Klubben	70.116	29.197		60	60				Barcode of Life Datasystems	Creative Commons - Share Alike	en
OLICH1785-14	OLICH1785-14	O-DFL-2601	O-L-195940		DNA Barcode	University of Oslo, Natural History Museum	Ascomycota	Lecanoromycetes	Lecanorales	Acarosporaceae	Pleopsidium	Pleopsidium chlorophanum (Wahlenb.) Zopf	Einar Timdal		2014-06-30	Einar Timdal	Norway	Finnmark	Vadso	Klubben	70.116	29.197		60	60				Barcode of Life Datasystems	Creative Commons - Share Alike	en
OLICH179-11	OLICH179-11	O-DFL-11928	O-L-163621		DNA Barcode	University of Oslo, Natural History Museum	Ascomycota	Lecanoromycetes	Lecanorales	Lecideaceae	Lecidea	Lecidea leucothallina Arnold	Reidar Haugan		2010-08-06	Einar Timdal	Norway	Nordland	Hattfjelldal	north side of Mt Krutvassroddiken	65.6915	14.3198		620	620		Chemistry: pannarin (apothecium), no lichen substances (thallus)		Barcode of Life Datasystems	Creative Commons - Share Alike	en
OLICH1794-14	OLICH1794-14	O-DFL-2609	O-L-195949		DNA Barcode	University of Oslo, Natural History Museum	Ascomycota	Lecanoromycetes	Lecanorales	Sphaerophoraceae	Sphaerophorus	Sphaerophorus globosus (Hudson) Vainio	Hakon Holien		2014-07-01	Hakon Holien	Norway	Finnmark	Vardo	Bukkemoltangen	70.428	30.756		35	35				Barcode of Life Datasystems	Creative Commons - Share Alike	en
OLICH1805-14	OLICH1805-14	O-DFL-2620	O-L-195960		DNA Barcode	University of Oslo, Natural History Museum	Ascomycota	Lecanoromycetes	Lecanorales	Lecideaceae	Bryobilimbia	Bryobilimbia diapensiae (Th.Fr.) Fryday et al.	Siri Rui		2014-07-02	Siri Rui	Norway	Finnmark	Batsfjord	the top of the valley Skogdalen	70.536	29.692		220	220				Barcode of Life Datasystems	Creative Commons - Share Alike	en
OLICH1821-14	OLICH1821-14	O-DFL-2636	O-L-195976		DNA Barcode	University of Oslo, Natural History Museum	Ascomycota	Lecanoromycetes	Lecanorales	Cladoniaceae	Cladonia	Cladonia straminea (Sommerf.) Fr.	Einar Timdal		2014-07-04	Einar Timdal	Norway	Finnmark	Nesseby	Gii`sagai`sa, between Karlebotn and Reppen	70.101	28.622		80	80				Barcode of Life Datasystems	Creative Commons - Share Alike	en
OLICH1822-14	OLICH1822-14	O-DFL-2637	O-L-195977		DNA Barcode	University of Oslo, Natural History Museum	Ascomycota	Lecanoromycetes	Lecanorales	Sphaerophoraceae	Sphaerophorus	Sphaerophorus fragilis (L.) Pers.	Einar Timdal		2014-07-04	Einar Timdal	Norway	Finnmark	Nesseby	Gii`sagai`sa, between Karlebotn and Reppen	70.101	28.621		80	80				Barcode of Life Datasystems	Creative Commons - Share Alike	en
OLICH1832-14	OLICH1832-14	O-DFL-2647	O-L-195987		DNA Barcode	University of Oslo, Natural History Museum	Ascomycota	Lecanoromycetes	Lecanorales	Cladoniaceae	Cladonia	Cladonia subfurcata (Nyl.) Arnold	Hakon Holien		2014-07-04	Hakon Holien	Norway	Finnmark	Sor-Varanger	hill W of Storsand	70.006	29.372		35	35				Barcode of Life Datasystems	Creative Commons - Share Alike	en
OLICH1934-15	OLICH1934-15	O-DFL-1488	O-L-196375		DNA Barcode	University of Oslo, Natural History Museum	Ascomycota	Lecanoromycetes	Lecanorales	Cladoniaceae	Cladonia	Cladonia phyllophora Hoffm.	Einar Timdal	On the ground in grassy slope	2014-09-04	Einar Timdal	Norway	Sor-Trondelag	Oppdal	Kongsvold railway station, E of the bridge	62.307	9.608		880	880			Thallus	Barcode of Life Datasystems	Creative Commons - Share Alike	en
OLICH198-13	OLICH198-13	O-DFL-12036	O-L-170623		DNA Barcode	University of Oslo, Natural History Museum	Ascomycota	Lecanoromycetes	Lecanorales	Ramalinaceae	Bacidia	Bacidia subincompta (Nyl.) Arnold	Reidar Haugan	On the trunk of Salix lanata, near the ground	2011-06-27	Einar Timdal	Norway	Finnmark	Batsfjord	Batsfjorddalen, dolomite ridge near the head of the road to Syltefjord	70.58	29.6566		90	90		Chemistry: no lichen substances		Barcode of Life Datasystems	Creative Commons - Share Alike	en
OLICH1993-15	OLICH1993-15	O-DFL-1547	O-L-200019		DNA Barcode	University of Oslo, Natural History Museum	Ascomycota	Lecanoromycetes	Lecanorales	Peltigeraceae	Peltigera	Peltigera hymenina (Ach.) Del.	Einar Timdal	On mossy rock	2014-10-26	Siri Rui, Einar Timdal	Norway	Buskerud	Sigdal	base of Mt Urdaasen	60.161	9.415		180	180			Thallus	Barcode of Life Datasystems	Creative Commons - Share Alike	en
OLICH2037-15	OLICH2037-15	O-DFL-1687	O-L-181601		DNA Barcode	University of Oslo, Natural History Museum	Ascomycota	Lecanoromycetes	Lecanorales	Nephromataceae	Nephroma	Nephroma helveticum Ach.	Einar Timdal		2011-08-04	Jon T. Klepsland	Norway	Oppland	Nord-Fron	Liadalane, Vinstra	61.581	9.698		290	290		Chemistry: triterpenoides (T4, T1)	Thallus	Barcode of Life Datasystems	Creative Commons - Share Alike	en
OLICH211-13	OLICH211-13	O-DFL-12049	O-L-123083		DNA Barcode	University of Oslo, Natural History Museum	Ascomycota	Lecanoromycetes	Lecanorales	Cladoniaceae	Pilophorus	Pilophorus dovrensis (Nyl.) Timdal, Hertel & Rambold	Einar Timdal	On the ground	2003-08-09	Einar Timdal	Norway	Troms	Storfjord	N slope and top of Luhcavarri	69.2593	20.3889		836	836				Barcode of Life Datasystems	Creative Commons - Share Alike	en
OLICH2365-15	OLICH2365-15	O-DFL-1826	O-L-170548		DNA Barcode	University of Oslo, Natural History Museum	Ascomycota	Lecanoromycetes	Lecanorales	Nephromataceae	Nephroma	Nephroma expallidum (Nyl.) Nyl.	Einar Timdal	Vertical rock wall	2011-06-25	Einar Timdal	Norway	Finnmark	Vardo	Komagnes	70.208	30.471		20	20			Apothecia	Barcode of Life Datasystems	Creative Commons - Share Alike	en
OLICH2733-16	OLICH2733-16	O-DFL-5176	O-L-201347		DNA Barcode	University of Oslo, Natural History Museum	Ascomycota	Lecanoromycetes	Lecanorales	Peltigeraceae	Peltigera	Peltigera rufescens (Weiss) Humb.	Einar Timdal	On the ground in roadside	2015-09-07	Einar Timdal	Norway	Oppland	Vang	along Vennisvegen, SW of Sandvike	61.1483	8.59583	10	500	500			Apothecia	Barcode of Life Datasystems	Creative Commons - Share Alike	en
OLICH2777-16	OLICH2777-16	O-DFL-5220	O-L-201279		DNA Barcode	University of Oslo, Natural History Museum	Ascomycota	Lecanoromycetes	Lecanorales	Parmeliaceae	Parmelia	Parmelia ernstiae Feuerer & A. Thell	Reidar Haugan		2015-08-05	Mika Bendiksby et al.	Norway	Nord-Trondelag	Flatanger	NE of lake Floavatnet	64.4438	10.7865		30	30		Chemistry: atranorin, lichesterinic acid, lobaric acid, protolichesterinic acid, salazinic acid	Apothecia	Barcode of Life Datasystems	Creative Commons - Share Alike	en
OLICH2807-16	OLICH2807-16	O-DFL-7725	O-DFL-5251	H-WG2_2130	DNA Barcode	Finnish Museum of Natural History	Ascomycota	Eurotiomycetes	Verrucariales	Verrucariaceae	Verrucaria	Verrucaria tenebrosa Pykälä, Launis & Myllys	Juha Pykala	under overhanging wall of a calcareous boulder, on calcareous pebbles	2015-08-04	J. Pykälä	Norway	Nord-Trondelag	Steinkjer	Mokk, Litl-Gaulstad, steep N-slope to the river	63.9667	12.1167	10	350	330			Perithecia	Barcode of Life Datasystems	Creative Commons - Share Alike	en
OLICH310-13	OLICH310-13	O-DFL-12148	O-L-105331		DNA Barcode	University of Oslo, Natural History Museum	Ascomycota	Lecanoromycetes	Lecanorales	Ramalinaceae	Bacidia	Bacidia subincompta (Nyl.) Arnold	Stefan Ekman		2001-05-05	Bjorn Petter Lofall	Norway	Ostfold	Marker	Svinsasen E	59.628	11.549		230	230				Barcode of Life Datasystems	Creative Commons - Share Alike	en
OLICH3149-16	OLICH3149-16	O-DFL-5593	O-L-199489		DNA Barcode	University of Oslo, Natural History Museum	Ascomycota	Lecanoromycetes	Lecanorales	Collemataceae	Leptogium	Leptogium cochleatum (Dickson) P.M. Jörg. & P. James	Einar Timdal		2013-05-24	Bjoern Norden, John Bjarne Jordal	Norway	Hordaland	Os	Lio	60.2319	5.56212	5	106	106			Apothecia	Barcode of Life Datasystems	Creative Commons - Share Alike	en
OLICH4081-17	OLICH4081-17	O-DFL-7531	O-L-183605		DNA Barcode	University of Oslo, Natural History Museum	Ascomycota	Lecanoromycetes	Lecanorales	Cladoniaceae	Cladonia	Cladonia caespiticia (Pers.) Flörke	Einar Timdal		2011-07-30	Jon T. Klepsland	Norway	Hordaland	Jondal	Jondalen, lower	60.2838	6.2733	5	90	90			Thallus	Barcode of Life Datasystems	Creative Commons - Share Alike	en
OLICH413-13	OLICH413-13	O-DFL-11966	O-L-136707		DNA Barcode	University of Oslo, Natural History Museum	Ascomycota	Lecanoromycetes	Lecanorales	Lecanoraceae	Ramboldia	Ramboldia elabens (Fr.) Kantvilas & Elix	Einar Timdal		2004-06-16	Tom H. Hofton	Norway	Oppland	Gausdal	Dokkvatnet N	61.2281	9.78124		820	820				Barcode of Life Datasystems	Creative Commons - Share Alike	en
OLICH559-13	OLICH559-13	O-DFL-11138	O-L-183630		DNA Barcode	University of Oslo, Natural History Museum	Ascomycota	Lecanoromycetes	Lecanorales	Catillariaceae	Toninia	Toninia opuntioides (Vill.) Timdal	Einar Timdal		2011-08-12	Jon T. Klepsland	Norway	Oppland	Dovre	Gygerhoe S	62.066	9.53029		1110	1110		Chemistry: triterpenoid (minor)	Apothecia	Barcode of Life Datasystems	Creative Commons - Share Alike	en
OLICH647-13	OLICH647-13	O-DFL-11195	O-L-184390		DNA Barcode	University of Oslo, Natural History Museum	Ascomycota	Lecanoromycetes	Lecanorales	Porpidiaceae	Mycobilimbia	Mycobilimbia fissuriseda (Poelt) Poelt & Hafel	Einar Timdal		2013-06-30	Mika Bendiksby, Reidar Haugan, Einar Timdal	Norway	Oppland	Vaga	hill E of Svarthamarbekken	61.8683	8.98697		690	690			Apothecia	Barcode of Life Datasystems	Creative Commons - Share Alike	en
OLICH790-13	OLICH790-13	O-DFL-11338	O-L-184521		DNA Barcode	University of Oslo, Natural History Museum	Ascomycota	Lecanoromycetes	Rhizocarpales	Rhizocarpaceae	Rhizocarpon	Rhizocarpon copelandii (Körber) Th. Fr.	Einar Timdal		2013-08-21	Einar Timdal	Norway	Hedmark	Tynset	Kvikne copper mine	62.5503	10.4285		740	740		Chemistry: norstictic acid	Apothecia	Barcode of Life Datasystems	Creative Commons - Share Alike	en
OLICH850-13	OLICH850-13	O-DFL-11398	O-L-183717		DNA Barcode	University of Oslo, Natural History Museum	Ascomycota	Lecanoromycetes	Lecanorales	Catillariaceae	Toninia	Toniniopsis verrucarioides (Nyl.) Kistenich et al.	Einar Timdal		2011-08-04	Jon T. Klepsland	Norway	Oppland	Sor-Fron	Hesteskobakken	61.5881	9.83145		380	380			Apothecia and thallus	Barcode of Life Datasystems	Creative Commons - Share Alike	en
OLICH950-13	OLICH950-13	O-DFL-11493	O-L-184729		DNA Barcode	University of Oslo, Natural History Museum	Ascomycota	Lecanoromycetes	Umbilicariales	Umbilicariaceae	Umbilicaria	Umbilicaria nylanderiana (Zahlbr.) H. Magn.	Einar Timdal	On siliceous rock, the cairn	2013-09-30	Siri Rui, Einar Timdal	Norway	Buskerud	Sigdal	Mt Steinfantnatten, at the top	60.3191	9.30367		1065	1065			Thallus	Barcode of Life Datasystems	Creative Commons - Share Alike	en
OLICH1167-14	OLICH1167-14	O-DFL-11636	O-L-170679		DNA Barcode	University of Oslo, Natural History Museum	Ascomycota	Lecanoromycetes	Lecanorales	Lecideaceae	Bryobilimbia	Bryobilimbia diapensiae (Th.Fr.) Fryday et al.	Einar Timdal		2011-06-28	Einar Timdal	Norway	Finnmark	Tana	S slope of Mt Rasttigaisa	69.988	26.31		670	670				Barcode of Life Datasystems	Creative Commons - Share Alike	en
OLICH1170-14	OLICH1170-14	O-DFL-11639	O-L-167344		DNA Barcode	University of Oslo, Natural History Museum	Ascomycota	Lecanoromycetes	Lecanorales	Porpidiaceae	Mycobilimbia	Mycobilimbia berengeriana (A. Massal.) Hafellner & V. Wirth	Einar Timdal		2009-06-16	Jon T. Klepsland	Norway	Aust-Agder	Amli	Engedalen	58.903	8.585		255	255				Barcode of Life Datasystems	Creative Commons - Share Alike	en
OLICH1209-14	OLICH1209-14	O-DFL-12258	TRH-L-12953		DNA Barcode	University of Trondheim, Museum of Natural History and Archeology	Ascomycota	Arthoniomycetes	Arthoniales	Roccellaceae	Bactrospora	Bactrospora corticola (Nyl.) Almq.	Hakon Holien		2009-07-26	Hakon Holien	Norway	Nord-Trondelag	Namdalseid	S of lake Rorvatnet, along stream Kjolbekken	64.223	11.468		70	70				Barcode of Life Datasystems	Creative Commons - Share Alike	en
OLICH1337-14	OLICH1337-14	O-DFL-2344	O-L-127158		DNA Barcode	University of Oslo, Natural History Museum	Ascomycota	Lecanoromycetes	Lecanorales	Cladoniaceae	Cladonia	Cladonia krogiana Løfall & Timdal	Reidar Haugan		2003-09-27	Bjorn Petter Lofall, Anne Ognedal	Norway	Telemark	Skien	Ostgarden ved Fjaerekilen	59.19	9.531		15	15		Chemistry: barbatic acid, chlorovinetorin		Barcode of Life Datasystems	Creative Commons - Share Alike	en
OLICH1369-14	OLICH1369-14	O-DFL-2324	O-L-157404		DNA Barcode	University of Oslo, Natural History Museum	Ascomycota	Lecanoromycetes	Lecanorales	Parmeliaceae	Bryoria	Bryoria bicolor (Ehrh.) Brodo & D. Hawksw.	Reidar Haugan		2009-06-17	Sten Svantesson	Norway	Buskerud	Ringerike	Kjerringkollen	60.085	10.462		543	543				Barcode of Life Datasystems	Creative Commons - Share Alike	en
OLICH1415-14	OLICH1415-14	O-DFL-2712	O-L-184733		DNA Barcode	University of Oslo, Natural History Museum	Ascomycota	Lecanoromycetes	Lecanorales	Cladoniaceae	Cladonia	Cladonia squamosa Hoffm.	Einar Timdal		2013-09-29	Siri Rui, Einar Timdal	Norway	Buskerud	Sigdal	NE slope of Mt Steinfantnatten	60.322	9.304		1060	1060				Barcode of Life Datasystems	Creative Commons - Share Alike	en
OLICH1430-14	OLICH1430-14	O-DFL-2748	O-L-186087		DNA Barcode	University of Oslo, Natural History Museum	Ascomycota	Lecanoromycetes	Lecanorales	Cladoniaceae	Cladonia	Cladonia cyathomorpha W. Watson	Einar Timdal		2012-06-19	Jon T. Klepsland	Norway	Vest-Agder	Haegebostad	Urdestad N	58.343	7.195		370	370				Barcode of Life Datasystems	Creative Commons - Share Alike	en
OLICH1465-14	OLICH1465-14	O-DFL-2759	O-L-190044		DNA Barcode	University of Oslo, Natural History Museum	Ascomycota	Lecanoromycetes	Lecanorales	Parmeliaceae	Cetrariella	Cetrariella delisei (Bory ex Schaer.) Kärnefelt & A. Thell	Einar Timdal		2013-07-21	Reidar Haugan	Norway	Oppland	Dovre	Hjerkinn, mountain ridge E of Veslkringla	62.162	9.54		1330	1330				Barcode of Life Datasystems	Creative Commons - Share Alike	en
OLICH1562-14	OLICH1562-14	O-DFL-2873	O-L-195650		DNA Barcode	University of Oslo, Natural History Museum	Ascomycota	Lecanoromycetes	Lecanorales	Sphaerophoraceae	Sphaerophorus	Sphaerophorus fragilis (L.) Pers.	Einar Timdal		2014-07-07	Einar Timdal	Norway	Troms	Balsfjord	Berg, at the boulder `piggsteinen`	69.2	19.666		75	75				Barcode of Life Datasystems	Creative Commons - Share Alike	en
OLICH1563-14	OLICH1563-14	O-DFL-2874	O-L-195651		DNA Barcode	University of Oslo, Natural History Museum	Ascomycota	Lecanoromycetes	Lecanorales	Sphaerophoraceae	Sphaerophorus	Sphaerophorus globosus (Hudson) Vainio	Einar Timdal		2014-07-07	Einar Timdal	Norway	Troms	Balsfjord	Berg, at the boulder `piggsteinen`	69.2	19.666		75	75		Chemistry: sphaerophorin		Barcode of Life Datasystems	Creative Commons - Share Alike	en
OLICH1627-14	OLICH1627-14	O-DFL-2442	O-L-195755		DNA Barcode	University of Oslo, Natural History Museum	Ascomycota	Lecanoromycetes	Lecanorales	Cladoniaceae	Cladonia	Cladonia rangiferina (L.) Weber ex F. H. Wigg.	Einar Timdal		2014-07-04	Einar Timdal	Norway	Finnmark	Nesseby	Gii`sagai`sa, between Karlebotn and Reppen	70.102	28.62		80	80				Barcode of Life Datasystems	Creative Commons - Share Alike	en
OLICH1679-14	OLICH1679-14	O-DFL-2494	O-L-195807		DNA Barcode	University of Oslo, Natural History Museum	Ascomycota	Lecanoromycetes	Lecanorales	Parmeliaceae	Melanelia	Melanelia hepatizon (Ach.) A. Thell	Einar Timdal		2014-07-23	Einar Timdal	Norway	Hordaland	Odda	Haukelifjell, along river from Holebudalen	59.845	6.974		1060	1060				Barcode of Life Datasystems	Creative Commons - Share Alike	en
OLICH1724-14	OLICH1724-14	O-DFL-2536	O-L-195879		DNA Barcode	University of Oslo, Natural History Museum	Ascomycota	Lecanoromycetes	Umbilicariales	Umbilicariaceae	Umbilicaria	Umbilicaria hyperborea (Ach.) Hoffm.	Reidar Haugan		2014-07-02	Reidar Haugan	Norway	Finnmark	Batsfjord	Syltefjorddalen, at Slangedalen	70.511	29.721		120	120				Barcode of Life Datasystems	Creative Commons - Share Alike	en
OLICH1754-14	OLICH1754-14	O-DFL-2569	O-L-195909		DNA Barcode	University of Oslo, Natural History Museum	Ascomycota	Lecanoromycetes	Lecanorales	Cladoniaceae	Cladonia	Cladonia squamosa Hoffm.	Hakon Holien		2014-07-04	Hakon Holien	Norway	Finnmark	Nesseby	Gii`sagai`sa, between Karlebotn and Reppen	70.101	28.62		80	80				Barcode of Life Datasystems	Creative Commons - Share Alike	en
[truncated: 350 more rows]
