# Supplementary material for: OLICH: A reference library of DNA barcodes for Nordic lichens
Source: Biodivers Data J. 2019 Aug 19;7:e36252. doi: 10.3897/BDJ.7.e36252 (PMC6711938; doi:10.3897/BDJ.7.e36252)
Supplement: Supplementary material 4 — OLICH library - DNA sequences [file bdj-07-e36252-s004.fas]

>OLICH033-11|Rhizocarpon subgeminatum
AAGGATCATTACTGAGATAGGGGCTCCGGCCCCGAACCTCCAACCCGTGTCTACCAACCTCAGTTGCTTTGGCGGGCATGTGCCCGGGATGGTCCCCGGTCACCGCCGGTACCACTCGGCGCCCGCCAGAAGCCCATCACAAAAATCATTTACCGGTGGTGTCTGCGTACCAATCAATAACTAAAACTTTCAACAACGGATCTCTTGGTTCTGGCATCGATGAAGAACGCAGCGAAATGCGATAAGTAATGTGAATTGCAGAATTCAGTGAATCATCGAATCTTTGAACGCACATTGCGCCCTTTGGTACTCCAAGGGGCATGCCTGTTCGAGCGTCATTAAACCCCTCAAGCTCCAGTCAGCTTGGTGTTGGGCGTGCACCCCCCCCCGGGTGGCCCCCAAAGTCATTGGCGGTCCAGCCCGACTTCAAGCGTAGTAGTTTTGCCGCTGTGGAAGCTTTGGCCTGGGCCCGCTGGATAACCACCCCGCCTTCTAAAATTGACCTCGGATCAGGTAGGGATACCCGCTGAACTTAA------------------------------------------------------------------------------------------------------------------------------------------------------------------------
>OLICH019-11|Rhizocarpon jemtlandicum
AAGGATCATTACCGAGACAGGGGGCTCCGGCCCCCGAGGTCCCACCCGTGTTTACCAACCTTCCGTTGCTTTGGCGGGCCTGTGCCTGGGCTGGTCCCGGCGCTTCCGGTACCGCTGAGTGCCCGCCGAAAGCCCATCCAAACCCGTTTTACCGGTGACGTCTGAGTTAACAACCAATAATTAAAACTTTCAACAACGGATCTCTTGGTTCTGGCATCGATGAAGAACGCAGCGAAATGCGATAAGTAATGTGAATTGCAGAATTCAGTGAATCATCGAATCTTTGAACGCACATTGCGCCCTTTGGCACTCCAAGGGGCATGCCTGTTCGAGCGTCATTAACCCCTTCAAGCTCCCGGCTTGGTCTTGGGCCCTCACCCCCGGGTGGGCCCCAAAGTCATTGGCAGTCCGGTCCGACTTCAAGCGCAGTAGTTTTCCCGCTTTGGAAGTCTCGGGTCTGGGCCTCCGCCAGATAACCATCCGCCTTACAATTGACCTCGGATCAGGTAGGGATACCCGCTGAACTTAA-------------------------------------------------------------------------------------------------------------------------------------------------------------------------------
>OLICH023-11|Rhizocarpon bolanderi
AAGGATCATTACCGAGATCAGGGCTCTGCCCCGAACCTCCCACCCCTGTTTACCTACCCCCTGTTGCTTTGGCGGGCTTGTGCCTGGGCTCATCCCGGTACTTCCATCCCCTTGGGGAGTGCCCGCCAAAAGCCCATCAAATCCCACTTTACCCGGTGCGGTCTGAGCAACAAGTCAATAATCAAAACTTTCAACAACGGATCTCTTGGTTCTGGCATCGATGAAGAACGCAGCGAAATGCGATAAGTAATGTGAATTGCAGAATTCAGTGAATCATCGAATCTTTGAACGCACATTGCGCCCTTTGGTACTCCAAGGGGCATGCCTGTTCGAGCGTCATTAAACCCCTCAAGCTCCCCCGGGCTTGGTCTTGGGCTTCCACCCCTGGGTGAGCCCCAAACTCATTGGCAGTTCTGTCCGGCTTCAAGCGTAGTAGTATTCCCGCTTTGGAAGTCCCGGGCGGGGCCCGCCAGATAACCCCCCCACCTTCTACAATTGACCTCGGATCAGGTAGGGATACCCGCTGAACTTAA---------------------------------------------------------------------------------------------------------------------------------------------------------------------------
>OLICH034-11|Rhizocarpon subgeminatum
AAGGATCATTACTGAGATAGGGGCTCCGGCCCCGAACCTCCAACCCGTGTCTACCAACCTCAGTTGCTTTGGCGGGCATGTGCCCGGGATGGTCCCCGGTCACCGCCGGTACCACTCGGCGCCCGCCAGAAGCCCATCACAAAAATCATTTACCGGTGGTGTCTGCGTACCAATCAATAACTAAAACTTTCAACAACGGATCTCTTGGTTCTGGCATCGATGAAGAACGCAGCGAAATGCGATAAGTAATGTGAATTGCAGAATTCAGTGAATCATCGAATCTTTGAACGCACATTGCGCCCTTTGGTACTCCAAGGGGCATGCCTGTTCGAGCGTCATTAAACCCCTCAAGCTCCAGTCAGCTTGGTGTTGGGCGTGCACCCCCCCCCGGGTGGCCCCCAAAGTCATTGGCGGTCCAGCCCGACTTCAAGCGTAGTAGTTTTGCCGCTGTGGAAGCTTTGGCCTGGGCCCGCTGGATAACCACCCCGCCTTCTAAAATTGACCTCGGATCAGGTAGGGATACCCGCTGAACTTAA------------------------------------------------------------------------------------------------------------------------------------------------------------------------
>OLICH002-11|Rhizocarpon badioatrum
AAGGATCATTACCGAGAATAGGGGTTCCGGCCCCGAACCTCCCACCCGTGCTTACCCGACCCTTGTTGCTTTGGTGGGCCAGCACCCGGGCACGTCCTGGGTGCCACCGGTGCCGGTGAGTGCCCGCCGAAAGCCCACTGAAACTCGTTTGCCGGTGCAGTCTGAGTAACAACGAATTACTAAAACTTTCAACAACGGATCTCTTGGTTCTGGCATCGATGAAGAACGCAGCGAAATGCGATAAGTAATGTGAATTGCAGAATTCAGTGAATCATCGAATCTTTGAACGCACATTGCGCCCTTTGGTACTCCAAGGGGCATGCCTGTCCGAGCGTCATTACACCCCTCAAGCTCAGCTTGGTCTTGGGCCTGCACCCCCCCGGGTGGACCCCAAAGTGATGGGCAGTCTAGTCCGACTTCAAGCGTAGTAGTTTTCCCGCTTTGGAAGCTTCGGCCTGGGCCCGCCGGATAACCACCTAAACCCCTTAGAAATTGACCTCGGATCAGGTAGGGATACCCGCTGAACTTAA------------------------------------------------------------------------------------------------------------------------------------------------------------------------------
>OLICH180-11|Lecidea leucothallina
AAGGATCATTAACGAGAGAGGGGCTCCGTGCCCCGGGGGTTTCGGCCCCGCCTCTTCACCCTGTGCATACCTACCTTCGTTGCTTTGGCGGGCCTCGGGGACTCCTGACGCCGGCCCTGGGGCAACCCCGGGCTCGCGCGCGCTCGCCGAAGGTCATTCCAAACTCCTGTCGTCAGTGTAGTCCGAGTATCAATCCAATAACTAAAACTTTCAACAACGGATCTCTTGGTTCTGGCATCGATGAAGAACGCAGCGAAATGCGATAAGTAATGTGAATTGCAGAATTCAGTGAATCATCGAATCTTTGAACGCACATTGCGCCCCCTGGCATTCCGGGGGGCATGCCTGTTCGAGCGTCATTGCAACCCTCAAGCATCGCTTGGTTTTGGGCCTTCGTCCCCGGACGTGCCCGAAAGTCAGTGGCGGCCCAGTTTGGACTTTCAGCGTAGTAAAATATCATCCCGCTTCGGAAGCTTCCCGCTGAGACCAGCCAGCCAACCCTCTATATCAATGGTTGACCTCGGATCAGGCAGGGATACCCGCTGAACTTAA--------------------------------------------------------------------------------------------------------------------------------------------------------
>OLICH179-11|Lecidea leucothallina
AAGGATCATTAACGAGAGAGGGGCTCCGCGCCCCGGGGGTTTCGCCCCGCCTCTTCACCCTGTGTATACCTACCTTTGTTGCTTTGGCGGGCCTCGGGGCCTCCTGACGCCGGCCCGGGGGCAACCCCGGGCTCGCGCGCGCCCGCCGAAGGTCATTCCAAACTCCTGTCATTAGTGTAGTCCGAGTATCAGTCCAGTAACTAAAACTTTCAACAACGGATCTCTTGGTTCTGGCATCGATGAAGAACGCAGCGAAATGCGATAAGTAATGTGAATTGCAGAATTCAGTGAATCATCGAATCTTTGAACGCACATTGCGCCCCCTGGCATTCCGGGGGGCATGCCTGTTCGAGCGTCATTGCAACCCTCAAGCACCGCTTGGTTTTGGGCTTTCGTCCCCGGACGTGCCCGAAAGTCAGTGGCGGCCCAGTCTGGACTTTCAGCGTAGTAAAATAATCATCCCGCTTCGGAAGCTTCCCGCTGAGACCAGCCAGCCAACCCTCCACTATATCAATGGTTGACCTCGGATCAGGCAGGGATACCCGCTGAACTTAA-----------------------------------------------------------------------------------------------------------------------------------------------------
>OLICH144-11|Bryobilimbia diapensiae
AAGGATCATTACCGAGAGCCGGCCTTCGGACTGGGGGGTTGATAGCCCCGACTCTTTTTACCCTATGTCAACAAACCTTCGCGTCTTTGGCGAGGCATTTGCGGGTCCTGTGGCCCTTGCGTGCCCGCCGGAAGCCCTTGAAACTCGGTTTTATCGGTGCTGTCTGAGTAAAAACACAATAACTTAAAACTTTCAACAACGGATCTCTTGGTTCTGGCATCGATGAAGAACGCAGCGAAATGCGATAAGTAATGTGAATTGCAGAATTCAGTGAATCATCGAATCTTTGAACGCACATTGCGCCCTTTGGTATTCCGAAGGGCATGCCTGTTCGAGCGTCATTGCACCCCTCAAGCCCAGCTTGGTATTGGGCCTTCGTCCCGGCGGGACGTGCCCGAAAGTCAGTGGCGGTCCAGCGAGACTTCAAGCGCAGTAAATCAAACCCCGCTTTGGAAGGCTCTCGCTGCGCGCCGGCCAGACAACACCCGAATTTTAATGGTTGACCTCGGATCAGGTAGGGATACCCGCTGAACTTAA-----------------------------------------------------------------------------------------------------------------------------------------------------------------------
>OLICH181-11|Lecidea leucothallina
AAGGATCATTAACGAGAGAGGGGCTCCGCGCCCCGGGGGTTTCGCCCCGCCTCTTCACCCTGTGTATACCTACCTTTGTTGCTTTGGCGGGCCTCGGGGCCTCCTGACGCCGGCCCGGGGGCAACCCCGGGCTCGCGCGCGCCCGCCGAAGGTCATTCCAAACTCCTGTCATTAGTGTAGTCCGAGTATCAGTCCAGTAACTAAAACTTTCAACAACGGATCTCTTGGTTCTGGCATCGATGAAGAACGCAGCGAAATGCGATAAGTAATGTGAATTGCAGAATTCAGTGAATCATCGAATCTTTGAACGCACATTGCGCCCCCTGGCATTCCGGGGGGCATGCCTGTTCGAGCGTCATTGCAACCCTCAAGCACCGCTTGGTTTTGGGCTTTCGTCCCCGGACGTGCCCGAAAGTCAGTGGCGGCCCAGTCTGGACTTTCAGCGTAGTAAAATAATCATCCCGCTTCGGAAGCTTCCCGCTGAGACCAGCCAGCCAACCCTCCACTATATCAATGGTTGACCTCGGATCAGGCAGGGATACCCGCTGAACTTAA-----------------------------------------------------------------------------------------------------------------------------------------------------
>OLICH1840-14|Parmelia serrana
AAGGATCATTATCGAGAGAGGGGCTTCGCGCTCCCGGGGGCTTCGGCCCCTACCTCTTCACCCATTGCTAATTTACCCTTGTTGCTTTGGCGGATCGCGGGGTACTCCCCGCGCCGATCTACCGGTCGGTGAGCGTCCGCCAGAGGCCTATTAAACTCTGTTTATTAGTGACGTCCGAGTAAAAACAAATAATAAAAACTTTCAACAACGGATCTCTTGGTTCCAGCATCGATGAAGAACGCAGCGAAATGCGATAAGTAATGTGAATTGCAGAATTCAGTGAATCATCGAATCTTTGAACGCACATTGCGCCCCCTGGTATTCCGGGGGGCATACCTGTTCGAGCGTCATTGCACCCCTCAAGCGCAGCTTGGTATTGGGCTCTCGCCCCCGCGGCGTGCCCGAAAAGCAGTGGCGGTCCGGTGTGACTTTAAGCGTAGTAAATTTCTCCCGCTTTGAAAGCTTGCCCCGTGGCCTGCCAGATAACCCTATATACTCCAATAATTGACCTCGGATCAGGTAGGGATACCCGCTGAACTTAA------------------------------------------------------------------------------------------------------------------------------------------------------------------
>OLICH285-13|Toninia coelestina
AAGGATCATTACAGAGAGGGGCCTCGCGCTCCAGGGGGCTTCGGCCCCCGACTCTCAACCCCGTGAATAACTACCTTTACGTTGCTTTGGCGGGCCTTGGGGTCATACTCATGCCGGTTCGCCGACGAGTGCCCGCCATAAGCCCACCAAAACTCGTTTTATCAGTGTCGTCCGAGTCTTATATCAATAAGTAAAACTTTCAACAACGGATCTCTTGGTTCTGGCATCGATGAAGAACGCAGCGAAATGCGATAAGTAATGTGAATTGCAGAATTCAGTGAATCATCGAATCTTTGAACGCACATTGCGCCCCTCGGTATTCCGGGGGGCATGCCTGTTCGAGCGTCATTACAACCCTCAAGCGTAGCTTGGTAATGGGCGTCGCTCCCCGCCAAGGGGCGTGCCTCAAAAATCGTGGCAGTTCAGTGTGACTTTGAACGTAGTAAATTCTCCCCGTTCTGAAAGCTTCGCGCTGTGGCTCGCCCAAAAACCATTTTTTTCCACGATTGACCTCGGATCAGGTAGGGATACCCGCTGAACTTAA----------------------------------------------------------------------------------------------------------------------------------------------------------------
>OLICH282-13|Bacidia bagliettoana
AAGGATCATTACAGAGAGGGGCTTCACGCTCCAGGGGGTCTCGGCCCCCGACTCTCAACCCCGTGACTATCTACCCCTGTTGCTTTGGCGGACCTTGGGGTCATGCTCATGCCGGCAACCCCGGCGAGTGCCCGCCGTAAGCCCATCAAAACTCGTTTTCATCAGTGTCCGAGCTTGATTTCAATAAGCAAAACTTTCAACAACGGATCTCTTGGTTCTGGCATCGATGAAGAACGCAGCGAAATGCGATAAGTAATGTGAATTGCAGAATTCAGTGAATCATCGAATCTTTGAACGCACATTGCGCCCCTCGGTATTCCGGGGGGCATGCCTGTCCGAGCGTCATTACAACCCTCAAGCCTTGCTTGGTCCTGGGCGTTCGCTCCCCGCCAGGGAGCGTGCCTGAAAAATAGTGGCGGTCCAGCGTGACTTTTGAACGTAATAACATCTTCCGTTCCGAAAGCGTCGCGCTGTGTCCAGCCAAACAAACCCTTGTTTTCCACGATTGACCTCGGATCAGGTAGGGATACCCGCTGAACTTAA-----------------------------------------------------------------------------------------------------------------------------------------------------------------
>OLICH198-13|Bacidia subincompta
AAGGATCATTACAGAGAGGGGCTTCGCGCTCCAGGGGGCTTCGGCCCCCGACTCTCAACCCTGTGAATATTTACCGCTACGTTGCTTTGGCGGGCCTTGGGCTCACGCCCATGCCGGTTCGCCGGCGAGCGCCCGCCGAAAGCCCCCAAAACCCGTATTTTTAGTGTGGTCTGAGCATAAAAAAATAAAATAAAACTTTCAACAACGGATCTCTTGGTTCTGGCATCGATGAAGAACGCAGCGAAATGCGATAAGTAATGTGAATTGCAGAATTCAGTGAATCATCGAATCTTTGAACGCACATTGCGCCCCTCGGTACTCCGGGGGGCATGCCTGTCCGAGCGTCATTACACCCCTCAAGCGTAGCTTGGTATTGGGCGTCGCCCTCCCCGCCAAGGGGCGTGCCTCAAAAGTAGTGGCGGTCCGGTGCGACTTTGAACGTAGTCAATTTTATCCCGTTCTGAAAGCCTTCGCGCCGTGGCCAGCCAAAAGAA------------------------------------------------------------------------------------------------------------------------------------------------------------------------------------------------------------------
>OLICH209-13|Bilimbia sabuletorum
GGGGGCTCCGGCCCCCACCTCTACACCCGTGCTCACGTACCGTTTTCCTGTTGCCTTGGCGGGCCTTGGGCTCCCACTGCCCACGCCAGCTTACCCGCTGGCGCGTGCCCGCCAATTGCCCCCCCACAAATCATTTGATTGGTGATGTCAGAGCGTGATATATCAATAATCAAAACTTTCAACAACGGATCTCTTGGTTCTGGCATCGATGAAGAACGCAGCGAAATGCGATAAGTAATGTGAATTGCAGAATTCCGTGAATCATTGAATCTTTGAACGCACATTGCGCCCCTCGGTATTCCGGGGGGCATGCCTGTTCGAGCGTCATTGCACCCCTCAAGCGTAGCTTGGTCTTGGGTCCGCGCCGCCCCGGCGTCCCCGAAAAGCATTGGCGGTCCGGGGGCGACTCCCAGCGTAGTAGATCAACCTCCCGCTGSGAAGCCGCCCCGGTGGCCCCCAGACAAGCCTCATCAGCCTCAATGA-------------------------------------------------------------------------------------------------------------------------------------------------------------------------------------------------------------------------------------------------------------------------------------------------------------------------------------------------------------------------------------
>OLICH208-13|Bilimbia sabuletorum
AAGGATCATTACAGAGAGGGGGCGTCAGCGCCCCCGGGGGCTCCGGCCCCCACCTCTACACCCGTGCTCACGTACCGTTTTCCTGTTGCCTTGGCGGGCCTTGGGCTCCCACTGCCCACGCCAGCTTACCCGCTGGCGCGTGCCCGCCAATTGCCCCCCCACAAATCATTTGATTGGTGATGTCAGAGCGTGATATATCAATAATCAAAACTTTCAACAACGGATCTCTTGGTTCTGGCATCGATGAAGAACGCAGCGAAATGCGATAAGTAATGTGAATTGCAGAATTCCGTGAATCATTGAATCTTTGAACGCACATTGCGCCCCTCGGTATTCCGGGGGGCATGCCTGTTCGAGCGTCATTGCACCCCTCAAGCGTAGCTTGGTCTTGGGTCCGCGCCGCCCCGGCGTCCCCGAAAAGCATTGGCGGTCCGGGGGCGACTCCCAGCGTAGTAGATCAACCTCCCGCTGCGAAGCCGCCCCGGTGGCCCCCAGACAAGCCTCATCAGCCTCAATGATTGACCTCGGATCAGGTAGGGATACCCGCTGAACTTAA----------------------------------------------------------------------------------------------------------------------------------------------------
>OLICH207-13|Bilimbia sabuletorum
AAGGATCATTACAGAGAGGGGGCGTCCGCGCCCCCGGGGGCTCCGGCCCCCACCTCTACACCCGTGCTCACGTACCGTTTTCCTGTTGCCTTGGCGGGCCTTGGGCGCTCACCGCCCACGCCGGTCCACCCGCTGGCGCGTGCCCGCCAATTGCCCCCCACAAATCGTTTGATCGGTGAAGTCTGAGCGTGATAGATCAATAATCAAAACTTTCAACAACGGATCTCTTGGTTCTGGCATCGATGAAGAACGCAGCGAAATGCGATAAGTAATGTGAATTGCAGAATTCCGTGAATCATTGAATCTTTGAACGCACATTGCGCCCCTCGGTATTCCGGGGGGCATGCCTGTTCGAGCGTCATTGCACCCCTCAAGCGTAGCTTGGTCTTGGGTCCGCGCCCTCCCCGGCGTCCCCGAAAAGCATTGGCGGTCCGGGGGTGACTTCCAGTGCAGTAGAACCATCTCCCGCTGCGAAGCCGCCCCGGTGGCCCCCAGACAAGCCCCACCAGCCTCAATGATTGACCTCGGATCAGGTAGGGATACCCGCTGAACTTAA----------------------------------------------------------------------------------------------------------------------------------------------------
>OLICH264-13|Bacidia vermifera
AAGGATCATTAAAGAGAGGGGCTTCGGCTCCAGGGGGTTTCGGCCCCCGACTCTCAACCCTGTGAATACCTACCTTTACGTTGCTTTGGCGGGCCTTGGGGTTAAGCCCATGCCGGTTCGCCGGCGAGTGCCCGTCAGAAGCCCATCAAAAATCAATTTTATCAGTGTCGTCTGAGTCTTATATCAATAAGCAAAACTTTCAACAACGGATCTCTTGGTTCTGGCATCGATGAAGAACGCAGCGAAATGCGATAAGTAATGTGAATTGCAGAATTCAGTGAATCATCGAATCTTTGAACGCACATTGCGCCCCTCGGTACTCCGGGGGGCATGCCTGTCCGAGCGTCATTACACCCCTCAAGCGTAGCTTGGTATTGGGCGTCGCTTACCTGCCAAGGAGCGTGCCTGAAAAGCAGTGGCGGTCCGGTGCGACTTTGAACGTAGTAAATCTTCTCCCGTTCTGAAAGCTCGCGCCGTGGTCAGCCAAAAAACCACCAATTTTCAATGATTGACCTCGGATCAGGTAGGGATACCCGCTGAACTTAA--------------------------------------------------------------------------------------------------------------------------------------------------------------
>OLICH310-13|Bacidia subincompta
AAGGATCATTACAGAGAGGGGCTTCGCGCTCCAGGGGGCTTCGGCCCCCGACTCTCAACCCTGTGAATATTTACCGTTACGTTGCTTTGGCGGGCCTTGGGCTCCGCTCATGCCGGTTCGCCGGCGAGCGCCCGCCGAAAGCCCCCAACATTCATATTATTATTGTCGTCCGAGCATACAAAGAATAAATAAAACTTTCAACAACGGATCTCTTGGTTCTGGCATCGATGAAGAACGCAGCGAAATGCGATAAGTAATGTGAATTGCAGAATTCAGTGAATCATCGAATCTTTGAACGCACATTGCGCCCCTCGGTACTCCGGGGGGCATGCCTGTCCGAGCGTCATTACACCCCTCAAGCGTAGCTTGGTATTGGGCGTCGCCCCCCCGCCAAGGGGCGTGCCCCAAAAGTAGTGGCGGTCCGGTGCGACTTTGAACGTAGTAAACTTATCCCGTTCTGAAAGCCTTCGCGCCGTGGCCGGCCAAAAGCCACCGATTTTCCACGATTGACCTCGGATCAGGTAGGGATACCCGCTGAACTTAA----------------------------------------------------------------------------------------------------------------------------------------------------------------
>OLICH358-13|Japewia tornoensis
AAGGATCATTACCGAGAGAGGGGCTCCGCGCTCCCGGGGGCTCCGGCCCCCAACTCTTCACCCATTGTCTATCTACCTTTGTTGCTTTGGCAGGCCCTGGGGTACtCCCCGCGCCGGCTATTCGCCGGTGAGTGCCTGTCAGAGGCCCGTTAAATTCTGTTTATCAATGATGTCCGAGCGAAAACATAATAGAAAAAAACTTTCAACAACGGATCTCTTGGTTCTGGCATCGATGAAGAACGCAGCGAAATGCGATAAGTAATGTGAATTGCAGAATTCAGTGAATCATCGAATCTTTGAACGCACATTGCGCCCCTCGGTATTCCGGGGGGCATGCCTGTTCGAGCGTCATTGCACCCCTCAAGCGTAGCTTGGTATTGGGTCCTCGCCCCCCGGGCGTGCCCGAAAAGCAGTGGCGGTCCGGAGTGACTTCAAGCGTAGTAAATTTCTCCCGCTTTGGAGCTCGCCCCGTGGCCGgCCAGACAaCCATcGAATAtTTCAATGA-------------------------------------------------------------------------------------------------------------------------------------------------------------------------------------------------------
>OLICH411-13|Ramboldia elabens
AAGGATCATTATCGAGAGGGGAGTTTCGCGCTCCCGGGGACTTTTGGTTCCTAACTCTTCACCCTATGCCTATCTACCCTCGTTGCTTTGGCGGGCCTGGGGACCCTCACACCCTCCGATTGACCTCGAGCGGTGAGCGCCCGTCGGAAGCCATATCAAACCCGTTTTAAACCGTCACGTCCGAGTCGAACCGAATAACAAAAACTTTCAACAACGGATCTCTTGGTTCTGGCATCGATGAAGAACGCAGCGAAATGCGATAAGTAATGTGAATTGCAGAATTCAGTGAATCATCGAATCTTTGAACGCACATTGCGCCCCTCGGTATCCCGGGGGGCATGCCTGTTCGAGCGTCATTACACCCCTCAAGCGTAGCTTGGTACTGGGTCCTCGTCCGTCGGACGTACCCGAAAAGCAGTGGCGGTCCGGTGGGACTTCGAAGCGTAGTAAATTCCTCCCGCTTGCGAAGTCGCATCGTGCCCGGCCAGATAACCTCGCCATCTCCAATGACTGACCTCGGATCAGGTAGGGATACCCGCTGAACTTAA------------------------------------------------------------------------------------------------------------------------------------------------------------
>OLICH472-13|Ramboldia elabens
AAGGATCATTATCGAGAGGGGAGTTTCGCGCTCCCGGGGACTTTTGGTTCCTAACTCTTCACCCTATGCCTATCTACCCTCGTTGCTTTGGCGGGCCTGGGGACCCTCACACCCTCCGATTGACCTCGAGCGGTGAGCGCCCGTCGGAAGCCATATCAAACCCGTTTTAAACCGTCACGTCCGAGTCGAACCGAATAACAAAAACTTTCAACAACGGATCTCTTGGTTCTGGCATCGATGAAGAACGCAGCGAAATGCGATAAGTAATGTGAATTGCAGAATTCAGTGAATCATCGAATCTTTGAACGCACATTGCGCCCCTCGGTATCCCGGGGGGCATGCCTGTTCGAGCGTCATTACACCCCTCAAGCGTAGCTTGGTACTGGGTCCTCGTCCGTCGGACGTACCCGAAAAGCAGTGGCGGTCCGGTGGGACTTCGAAGCGTAGTAAATTCCTCCCGCTTGCGAAGTCGCATCGTGCCCGGCCAGATAACCTCGCCATCTCCAATGACTGACCTCGGATCAGGTAGGGATACCCGCTGAACTTAA------------------------------------------------------------------------------------------------------------------------------------------------------------
>OLICH412-13|Ramboldia elabens
AAGGATCATTATCGAGAGAGGAGTTTCGCGCTCCCGGGGACTTTTGGTTCCTAACTCTTCACCCTATGCCTTTCTACCCTCGTTGCTTTGGCGGGCCTGGGGACCCTCACACCCTCCGATTGACCTCGAGCGGTGAGCGCCCGTCGGAAGCCATATCAAACCCGTTTTAAACCGTCACGTCCGAGTCGAACCGAATAACAAAAACTTTCAACAACGGATCTCTTGGTTCTGGCATCGATGAAGAACGCAGCGAAATGCGATAAGTAATGTGAATTGCAGAATTCAGTGAATCATCGAATCTTTGAACGCACATTGCGCCCCTCGGTATCCCGGGGGGCATGCCTGTTCGAGCGTCATTACACCCCTCAAGCGTAGCTTGGTACTGGGTCCTCGTCCGTCGGACGTACCCGAAAAGCAGTGGCGGTCCGGTGGGACTTCGAAGCGTAGTAAATTCCTCCCGCTTGCGAAGTCGCATCGTGCCCGGCCAGATAACCTCGCCATCTCCAATGACTGACCTCGGATCAGGTAGGGATACCCGCTGAACTTAA------------------------------------------------------------------------------------------------------------------------------------------------------------
>OLICH413-13|Ramboldia elabens
AAGGATCATTATCGAGAGAGGAGTTTCGCGCTCCCGGGGACTTTTGGTTCCTAACTCTTCACCCTATGCCTTTCTACCCTCGTTGCTTTGGCGGGCCTGGGGACCCTCACACCCTCCGATTGACCTCGAGCGGTGAGCGCCCGTCGGAAGCCATATCAAACCCGTTTTAAACCGTCACGTCCGAGTCGAACCGAATAACAAAAACTTTCAACAACGGATCTCTTGGTTCTGGCATCGATGAAGAACGCAGCGAAATGCGATAAGTAATGTGAATTGCAGAATTCAGTGAATCATCGAATCTTTGAACGCACATTGCGCCCCTCGGTATCCCGGGGGGCATGCCTGTTCGAGCGTCATTACACCCCTCAAGCGTAGCTTGGTACTGGGTCCTCGTCCGTCGGACGTACCCGAAAAGCAGTGGCGGTCCGGTGGGACTTCGAAGCGTAGTAAATTCCTCCCGCTTGCGAAGTCGCATCGTGCCCGGCCAGATAACCTCGCCATCTCCAATGACTGACCTCGGATCAGGTAGGGATACCCGCTGAACTTAA------------------------------------------------------------------------------------------------------------------------------------------------------------
>OLICH399-13|Tephromela atra
AAGGATCATTACAGAGAGGGGGCCTCCGGGCTCCCGGGGGCTTCGGCCCCCGCCTCTTCACCCTGTGTATACATACCTTTGTTGCTTTGGCGGGCCCTGAGGAACTCCTCACGCCGGTCCCCTGGCCTCGCGGCCTCGGTCGGCCCGTGCCCGTCAGAGGCCCATTCAATTCTGTTTCATCAGTGTCGTCCGAGCTAAAAACACAATTATAAAAACTTTCAACAACGGATCTCTTGGTTCCAGCATCGATGAAGAACGCAGCGAAATGCGATAAGTAATGTGAATTGCAGAATTCAGTGAATCATCGAATCTTTGAACGCACATTGCGCCCCTCGGTATTCCGGGGGGCATGCCTGTTCGAGCGTCATTAACACCCCTCAAGCGTAGCTTGGTACTGAGCCTTCGCCGTCTCGGCGGGCTCGAAAAGCAGTGGCGGTCCGGCGAGACTTCAAGCGTAGTAGATAAACCCACCCGCTTTGGAAGTCTTCCCGTCGCGACCCGCCAGTCAACCT------------------------------------------------------------------------------------------------------------------------------------------------------------------------------------------------
>OLICH387-13|Frutidella caesioatra
AAGGATCATTATTGAGAGAGGGGCTTCGCGCTCCCGGGGGTCTCGGCCTCCCAACTCTTCACCCTGTGACTACGCACTTTGTTGCTTTGGCGGGCCTTGGGGTTCGCCTCACGCTGGCCCCGGGCGTCGTTGCTCGGGTCGGTGAGTGCCCGTCAGAGGCCCATCAAACTCCGTTTCAGTGATGTCCGAGTACAAACAAAACACTTAAAAAAACTTTCAACAACGGATCTCTTGGTTCTGGCATCGATGAAGAACGCAGCGAAATGCGATAAGTAATGTGAATTGCAGAATTCAGTGAATCATCGAATCTTTGAACGCACATTGCGCCCCTCGGCATTCCGGGGGGCATGCCTGTTCGAGCGTCATTGCACCCCTCAAGCGCAGCTTGGTATTGGGATCTCGCCCTCCCGGGTGGCCCCGAAAATCAGTGGCGGTCCGGTGTGACTTTTGAGCGTAGTAAAATCTCTCCCGCTTCGAAAGCTCGCGCTCACGGCtTGCCaGAa---------------------------------------------------------------------------------------------------------------------------------------------------------------------------------------------------------
>OLICH390-13|Frutidella caesioatra
AAGGATCATTATTGAGAGAGGGGCTTCGCGCTCCCGGGGGTCTCGGCCTCCCAACTCTTCACCCTGTGACTACGCACTTTGTTGCTTTGGCGGGCCTTGGGGTTCGCCTCACGCTGGCCCCGGGCGTCGTTGCTCGGGTCGGTGAGTGCCCGTCAGAGGCCCATCAAACTCCGTTTCAGTGATGTCCGAGTACAAATAAAACACTTAAAAAACTTTCAACAACGGATCTCTTGGTTCTGGCATCGATGAAGAACGCAGCGAAATGCGATAAGTAATGTGAATTGCAGAATTCAGTGAATCATCGAATCTTTGAACGCACATTGCGCCCCTCGGCATTCCGGGGGGCATGCCTGTTCGAGCGTCATTGCACCCCTCAAGCGCAGCTTGGTATTGGGATCTCGCCCTCCCGGGTGGCCCCGAAAATCAGTGGCGGTCCGGTGTGACTTTTGAGTGTAGTAAAaTCTCTCCCGCTTCGAAAGCTCGCGCTCACGGCTTGc---------------------------------------------------------------------------------------------------------------------------------------------------------------------------------------------------------------
>OLICH470-13|Bilimbia lobulata
AAGGATCATTACAGAGAGGGGGTGTTTCGCCCTCGGAGGCTCCGGCCCCCACCTCTATACCCGTGCTCACGTACCGTTTTCCTGTTGCCTTGGCGGGCCTTGGGCCCACCGTCCACGCCGGCCCCTCCGCTGGCGCGTGCCCGCCAATCGCCCCCCACAAATCGTTGGATCGGTGATGTCTGAGCGTATACATACCAATAATCAAAACTTTCAACAACGGATCTCTTGGTTCTGGCATCGATGAAGAACGCAGCGAAATGCGATAAGTAATGTGAATTGCAGAATTCCGTGAATCATTGAATCTTTGAACGCACATTGCGCCCCCCGGTATTCCGGGGGGCATGCCTGTTCGAGCGTCATTGCACCCCCCAAGCGTAGCTTGGTCCTGGGGCCTCGCCTCCCAGGCGTCCCCGAAAAGCATGGGCGGTCCAGGGGCGACTTCAAGCGCAGTAGATTACCTCCCGCTTCGAAGCCGGCCCTGTGGCCTCCAGACAAGCCCCGTATGTCTCAATGATTGACCTCGGATCAGGTAGGGATACCCGCTGAACTTAA--------------------------------------------------------------------------------------------------------------------------------------------------------
>OLICH415-13|Hertelidea botryosa
AAGGATCATTACCGAGAGAGGGGCCCCGCGCTCCCGGGGGGTTCCGGCCCCCCAACTCTTCACCCCGTGTCTACTTACCTTTTGTTGCTTTGGCGGGCTGTGGGGTTCGCCCCCTGCCGGCTCCCGGCCGGAGAGCGCCCGTCAGAGGCTTATCAAACTCCGTTGAACCGTGCCGTCCGAGTCAGTACACATAATTTAAAATTTTCAACAACGGATCTCTTGGTTCTGGCATCGATGAAGAACGCAGCGAAATGCGATAAGTAATGTGAATTGCAGAATTCAGTGAATCATCGAATCTTTGAACGCACATTGCGCCCTTCGGTATTCCGGGGGGCATGCCTGTTCGAGCGTCATTGCACCCTTCAAGCGAAGCTTGGTCTTGGGCCGTCGCCCCGCGGGCGGGCCTCAAAAGCAGTGGCGGTCCGGGGGGACTTTAAGCGTAGTAATGATCTCCCGCTTTGAAAGTTCCcTTCCGGgCCCGCCAGAATCCGCCCATTGTTCAATGA------------------------------------------------------------------------------------------------------------------------------------------------------------------------------------------------------
>OLICH414-13|Koerberiella wimmeriana
AAGGATCATTAACGAGAGGGGCGCTTGCGCCTCGGGGCTTCGGTCCCGCCTCTTCACCCCGTGCGTACCTACCTCTGTTGCTTTGACGGGCCTCGGGTCTCTCCGACGTCGGTCCGGGGCGATCCCGGGCTTGCGGGTGCCCGTCGAAGGCCGCTCCAAACCCTGTTTTCAGTGTCGTCCGAGTATTGTGCAACAAACTAAAACTTTCAACAACGGATCTCTTGGTTCCGGCATCGATGAAGAACGCAGCGAAATGCGATAAGTAATGTGAATTGCAGAATTCAGTGAATCATCGAATCTTTGAACGCACATTGCGCCCCTTGGTATTCCGAGGGGCATGCCTGTCCGAGCGTCATTGCACCCCTCAAGCTCGGCTTGGTGTTGGGCTCTCGTCCCCCGGACGGACCTCAAAAGTAGTGGCGGATCAGCCCGGGCTTCAAGCGTAGTAAACTACCTCCCGCTTCGAAGACCTCCCGGCTGCGTTCGGCCAGTCAACCCTTGGTTATTCAACGGTTGACCTCGGATCAGGTAGGGATACCCGCTGAACTTAA---------------------------------------------------------------------------------------------------------------------------------------------------------
>OLICH410-13|Mycoblastus sanguinarius
TCCATACCCTTCACCCCGTGCCTACCTTACCTGTGTTGCTTTGGCGGGTGTGAGGGCTCGCTCTCACGTCCCCCAGGTGGCTTCGCTGCCTCGGTCGGGCCCGCCAGAGACCCTTCCATTCTGTTTATTCGTGATGTCCGAGTCCTAAACACAAATAGTCAAAACTTTCAACAACGGATCTCTTGGTTCCAGCATCGATGAAGAACGCAGCGAAATGCGATAAGTAATGTGAATTGCAGAATTCAGTGAATCATCGAATCTTTGAACGCACATTGCGCCCCCTGGTATTCCGGGGGGCATGCCTGTTCGAGCGTCATTGCACCCCTCAAGCGTAGCTTGGTATTGGGCGGTCGCCCCTCGAGGCGGGCCC------------------------------------------------------------------------------------------------------------------------------------------------------------------------------------------------------------------------------------------------------------------------------------------------------------------------------------------------------------------------------------------------------------------------------------------------------------------------------------------------------
>OLICH391-13|Mycoblastus sanguinarius
AAGGATCATTACAGAGAGGGAGCCTTCGGGCTCCCGGGGGGCTTCGGCCTCCATACCCTTCACCCCGTGCCTACCTTACCTGTGTTGCTTTGGCGGGTGTGAGGGCTCGCTCTCACGTCCCCCAGGTGGCTTCGCTGCCTCGGTCGGGCCCGCCAGAGACCCTTCCATTCTGTTTATTCGTGATGTCCGAGTCCTAAACACAAATAGTCAAAACTTTCAACAACGGATCTCTTGGTTCCAGCATCGATGAAGAACGCAGCGAAATGCGATAAGTAATGTGAATTGCAGAATTCAGTGAATCATCGAATCTTTGAACGCACATTGCGCCCCCTGGTATTCCGGGGGGCATGCCTGTTCGAGCGTCATTGCACCCCTCAAGCGTAGCTTGGTATTGGGCGGTCGCCCCTCGAGGCGGGCCCGAAAAGCAGTGGCGGTCCGGCGAGACTTCAAGCGTAGTAAATTTCCATCCCGCTTGGCAAGCTCTCGTCGTGGCCCGCCAGACAACCCCCGCATCTCTCAATGATTGACCTCGGATCAGGTAGGGATACCCGCTGAACTTAA-----------------------------------------------------------------------------------------------------------------------------------------------
>OLICH511-13|Rhizocarpon pycnocarpoides
AAGGATCATTACCGAGAAAGGACGTCACCGTCCTGTCCCTCACCCGTGTGTACCCATATCGTTGCTTTGGCGCGGCTGCCTGGCTTGACCCGGGCCCCGGGCGTGTCCCGGGCGCGCCATGAGCCCCATCAAACTCGTAATGGAATATTCTGAGCGACCGATAATAACAAAACTTTCAACAACGGATCTCTTGGCTCCGGCATCGATGAAGAACGCAGCGAAATGCGATAACTAATGTGAATTGCAGAATTCAGTGAATCATCGAGTCTTTGAACGCACATTGCGCCCCCCGGCACTCCGGGGGGCATGCCTGTCCGAGCGTCATTAAACCCCTCGAGCTCGCTCGGTCATGGGCACCGCCTCCGGGCGGGCCTCAAACTCAGCGGCGGTCGAGACCGGCGTCCAGCGTAGTGGAACCCCGCTGACCCGTCCGGATCGACCCGCCGGAATTATTTTCAAAACATTGACCTCGGATCAGGTAGGGATACCCGCTGAACTTAA-----------------------------------------------------------------------------------------------------------------------------------------------------------------------------------------------------------
>OLICH512-13|Rhizocarpon pycnocarpoides
AAGGATCATTACCGAGAAAGGACGTCACCGTCCTGTCCCTCACCCGTGTGTACCCATATCGTTGCTTTGGCGCGGCTGCCTGGCTTGACCCGGGCCCCGGGCGTGTCCCGGGCGCGCCATGAGCCCCATCAAACTCGTAATGGAATATTCTGAGCGACCGATAATAACAAAACTTTCAACAACGGATCTCTTGGCTCCGGCATCGATGAAGAACGCAGCGAAATGCGATAACTAATGTGAATTGCAGAATTCAGTGAATCATCGAGTCTTTGAACGCACATTGCGCCCCCCGGCACTCCGGGGGGCATGCCTGTCCGAGCGTCATTAAACCCCTCGAGCTCGCTCGGTCATGGGCACCGCCTCCGGGCGGGCCTCAAACTCAGCGGCGGTCGAGACCGGCGTCCAGCGTAGTGGAACCCCGCTGACCCGTCCGGATCGACCCGCCGGAATTATTTTCAAAACATTGACCTCGGATCAGGTAGGGATACCCGCTGAACTTAA-----------------------------------------------------------------------------------------------------------------------------------------------------------------------------------------------------------
>OLICH513-13|Rhizocarpon pycnocarpoides
AAGGATCATTACCGAGAAAGGACGTCACCGTCCTGTCCCTCACCCGTGTGTACCCATATCGTTGCTTTGGCGCGGCTGCCTGGCTTGACCCGGGCCCCGGGCGTGTCCCGGGCGCGCCATGAGCCCCATCAAACTCGTAATGGAATATTCTGAGCGACCGATAATAACAAAACTTTCAACAACGGATCTCTTGGCTCCGGCATCGATGAAGAACGCAGCGAAATGCGATAACTAATGTGAATTGCAGAATTCAGTGAATCATCGAGTCTTTGAACGCACATTGCGCCCCCCGGCACTCCGGGGGGCATGCCTGTCCGAGCGTCATTAAACCCCTCGAGCTCGCTCGGTCATGGGCACCGCCTCCGGGCGGGCCTCAAACTCAGCGGCGGTCGAGACCGGCGTCCAGCGTAGTGGAACCCCGCTGACCCGTCCGGATCGACCCGCCGGAATTATTTTCAAAACATTGACCTCGGATCAGGTAGGGATACCCGCTGAACTTAA-----------------------------------------------------------------------------------------------------------------------------------------------------------------------------------------------------------
>OLICH607-13|Tremolecia atrata
AAGGATCATTACCGAGATAGGGTCCCCCGGGGCCCGAACCTCCCATCCCGTGCGTACCTACCACTGTTGCTTTGGCGGATCCGTGGGGTCGCCCCCGCCGCCGGCCCCGGCCGGCGTGTGCCCCGCCAAAGGCCGTCCCAATTCGAACCTTCAAACTGTGCAGTGTCTGAAGCACCCATACAGAATAATTTTAAAAAAAACTTTCAACAACGGATCTCTTGGTTCCGGCATCGATGAAGAACGCAGCGAAATGCGATAAGTAATGTGAATTGCAGAATTCAGTGAATCATCGAATCTTTGAACGCACATTGCGCCCCCTGGCATTCCGGGGGGCATGCCTGTTCGAGCGTCATTTACACCCTCAAGCCCAGCTTGGTATTGGGTGGCTGTCCCCTCGGGGGCGCACCCGAAAATCAGCGGCGGCACGGCTGGTCCCCACGTGCAGTAATCTTTTTGCCGCGATGGATGGATCCGCCGGGCCCGCCAGACAATCCGCATGGCGGAAACCCCCCGGGGTCCCCCGTGCCCATCACAGATCGACCTCGGATCAGGTAGGGATACCCGCTGAACTTAA----------------------------------------------------------------------------------------------------------------------------------
>OLICH551-13|Toninia alutacea
AAGGATCATTAGTGAGACGGGCTTTATGCTCCGGGGGGATTTCGACCCCCGACTCTCCACCCTGTGAGGACCTACCGCGATGTTGCTTTGGCGGGCCTTGGGTGCAGTTGCGCCCATTATGCCGAGATCTCGGCGAGTGCCCGTCGGAAGCCCACTGAAACTCGCATCATGGTGCTTGTCCGAGTCTCGAACCAACATAAAAAAAACTTTCAACAACGGATCTCTTGGTTCTGGCATCGATGAAGAACGCAGCGAAATGCGATAAGTAATGTGAATTGCAGAATTCAGTGAATCATCGAATCTTTGAACGCACATTGCGCCCCTTGGTACTCCGGGGGGCATGCCTGTCCGAGCGTCATTACACCCCTCAAGCGTAGCTTGGTATTGGGCCTCGCTCCTCCGAACGAGAGGGAGCGTGCCTTAAAATTAGCGGCGGTCTAGCGTGACTTTGGATGTAGTAGATTTTCTCCCATCCTGAAAGCCTCCTGCCATGGCCTGCTAAAGCCACAGTCCTTCGACGATTGACCTCGGATCAGGTAGGGATACCCGCTGAACTTAA-------------------------------------------------------------------------------------------------------------------------------------------------
>OLICH554-13|Toninia squalida
AAGGATCATTACAGAGAGGGGCTTCGCGCTCCAGGGGTTTCGGCCCCGCCTCTCAACCCTGTGATTACTTACCTGTTTGTTGCTTTGGCGGGCCTTGGGGTCATGCCCATACCGGCTCGCCCGGCGAGTGCCCGCCAGAAGCCCACCAAAACCCGTTATAATTAGGATGTCCGAGTCTTTGTATCAATGAAATAAAACTTTCAACAACGGATCTCTTGGTTCTGGCATCGATGAAGAACGCAGCGAAATGCGATAAGTAATGTGAATTGCAGAATTCCGTGAATCATCGAATCTTTGAACGCACATTGCGCCCCTCGGTATCCCGGGGGGCATGCCTGTCCGAGCGTCATTACAACCCTCAAGCGTAGCTTGGTATTGGGCGTCGCTCCCCGCCAAGGGGCGTGCCTCAAAAGTAGTGGCGGTCCAGTGTGACTTGGAACGTAGTAAATACTCCCCGTTCTGCAAGCCTCGCACTCGTGACCCGCCAGAAGGCGCCATTTTCTCACGATTGACCTCGGATCAGGTAGGGATACCCGCTGAACTTAA--------------------------------------------------------------------------------------------------------------------------------------------------------------
>OLICH560-13|Toninia aromatica
AAGGATCATTACCGAGAGGGGCTCCGTGCTCCAGGGGGCTTCGGCCCCCGACTCCCCCACCCGGTGGATACATACCCTCATGTTGCTTTGGCGGGCCTTGGGGTCATGCTCATGCTGGTTCGCCGGCGAGCGCTTGCCGAGGGCCCCCCCTCCAACTCTTCTGAACAGTGTCGTCCGAGTCCCTCAATCAAACCAGCAAAACTTTCAACAACGGATCTCTTGGCTCTGGCATCGATGAAGAACGCAGCGAAATGCGACAAGTAATGTGAATTGCAGAATTCAGTGAATCATCGAATCTTTGAACGCACATTGCGCCCCTCGGTATTCCGGGGGGCATGCCTGTCCGAGCGTCATTACCCCCCTCAAGCGTTGCTTGGTGATGGGCGTCGCTTCCCGTGCCACGGGGAGGCGAGCCCCAAAAGTAGTGGCGGTCCGGCGGGGCTTTGAACGTAATACATCCCTCGTtnTGAAAGCCGTTGCGCCGGGACCCGCCAGAAAGCCCTGGA------------------------------------------------------------------------------------------------------------------------------------------------------------------------------------------------------
>OLICH637-13|Toninia sedifolia
AAGGATCATTATCGAGGAGGGGCTTCGTGCCCCGGGGGGCTCTTGCCCCCAACCCTCCACCCCATGAATACGTACCGTGTCGTTGCTTTGGCGGGCCTTGGGTGCAAGCATCCATGCCGGGTCCCCGGCGAGCGCCTGTCAGCAGCAACCCAACCTATACCCTGAAATTGTCCACGTGTCGTCCGAGTCTCGAGCAATACAGTTTTTAAAAACTTTCAACAACGGATCTCTTGGCTCTGGCATCGATGAAGAACGCAGCGAAATGCGATAAGTAATGTGAATTGCAGAATTCAGTGAATCATCGAATCTTTGAACGCACATTGCGCCCCCTGGCATTCCGGGGGGCATACCTGTTCGAGCGTCATTACATCCCCTCAAGCGTAGCTTGGTCTTGGGCGTCGCTTCCCCCCTTCGGGGGCAGCGTGCCTTAAAAGTAGCGGCGGACTGGCGTGGCTTTGGACGAAGTAGAGTTCCTCCCGTCCTGAAAGCCTCGCGCCGTGGCCTGCCAAACCCCACGAATCCATGACGATCGACCTCGGATCAGGTAGGGATACCCGCTGAACTTAA-----------------------------------------------------------------------------------------------------------------------------------------
>OLICH561-13|Toninia alutacea
AAGGATCATTAGTGAGAGGGGCTTTGTGCTCCGGGGGGATTTCGACCCCCGACTCTCCACCCCGTGAGGACCTACCGCGAATGTTGCTTTGGCGGGCCTTGGGTGCAGTTGCGCCCATTATGCCGAGATCTCGGCGAGTGCCCGTCAGAAGCCCACCGAAACTCGCATCATGGTGCTTGTCCGAGTCTCGAACCAACATAAAAAAAACTTTCAACAACGGATCTCTTGGTTCTGGCATCGATGAAGAACGCAGCGAAATGCGATAAGTAATGTGAATTGCAGAATTCAGTGAATCATCGAATCTTTGAACGCACATTGCGCCCCTTGGTACTCCGGGGGGCATGCCTGTCCGAGCGTCATTACACCCCTCAAGCGTAGCTTGGTATTGGGCCTCGCTCCTCCGAACGAGAGGGAGCGTGCCTTAAAATTAGCGGCGGTCTAGCGTGACTTTGGATGTAGTAGATTTTCTCCCATCCTGAAAGCCTCCAGCCATGGCCTGCCAAAGCCACAGTCCTTCGACGATTGACCTCGGATCAGGTAGGGATACCCGCTGAACTTAA------------------------------------------------------------------------------------------------------------------------------------------------
>OLICH577-13|Japewia subaurifera
AAGGATCATTACCGAGAGAAGGGCTTCTGCCCCGGGGGTTCGGGTTCCGGTGGTTTCTCCACTTTGGGTGCTCCCGAGCCCCTCGGGCTTCTGCTCCAGGGGGTTCGAGTTCCAATTGTCAAGGTGGTTTCTCCACCATGGGTTGGATCCGAGCCCCCGCCTCTTCACCCATTGTCAACCTACCTTCGTTGCTTTGGCAGGCCCTGGGGCAAGTTCCCACGCCGGCTACCGCCGGTGAGTGCCTGTCAGAGGACCATTCAAACTCTGTTGATCCATGATGTCCGAGTAGAAAACACAAATAGTAAAAAACTTTCAACAACGGATCTCTTGGTTCTGGCATCGATGAAGAACGCAGCGAAATGCGATAAGTAATGTGAATTGCAGAATTCAGTGAATCATCGAATCTTTGAACGCACATTGCGCCCCTCGGAATTCCGGGGGGCATGCCTGTTCGAGCGTCATTGCACCCCTCAAGCGTAGCTTGGTACTGGGTCTTCGCCCCCCGGGCGTGCCCGAAAAGCAGTGGCGGTCCGGAGTGACTTCAAGCGTAGTAAATTTTCTCCCGCTTCGGATGTTCGCCCCGTGGCCCGCCAGACAACAGTCAAATACTTTAAGAATTGACCTCGGATCAgGTAGGGATACCCGCTGAACTTAA-------------------------------------------------
>OLICH558-13|Toninia sedifolia
AAGGATCATTATTGAGGAGGGGCCTCGTGCTCCGGGGGGGTTCTCGCCCCCCACACCCTTGACCCTGTGAATACGTACCGTGTCGTTGCTTCGGCAGGCCTTGGGTGCTTCGCACCCGCGCCCAGGCCCCGGCGAGTGCCTGCCAGAAGCCCCCCTACCCAAACCCTGATCTTTTAGTGTCGTCCGAGTCTTGAAACAACACGTCTTCAAAAACTTTCAACAACGGATCTCTTGGCTCTGGCATCGATGAAGAACGCAGCGAAATGCGATAAGTAATGTGAATTGCAGAATTCAGTGAATCATCGAATCTTTGAACGCACATTGCGCCCCCCGGCACTCCGGGGGGCATACCTGTCCGAGCGTCATTTACATCCCTCAAGCGTAGCTTGGTCTTGGGCGTCGCTCTCCCCACCGGGGCAGCGTGCCTCAAAAGTAGCAGCGGCCGGACGTGACTTTGGACGAAGTAGAGTTCCTCCCCGTCCTGAAAGCCTTCGCGCCACGGCCTGCCCAACCCATGAATTCATCACGATTGACCTCGGATCAGGTAGGGATACCCGCTGAACTTAA-----------------------------------------------------------------------------------------------------------------------------------------
>OLICH596-13|Japewia subaurifera
AAGGATCATTACCGAGAGAAGGGCTTCTGCCCCGGGGGTTCGGGTTCCGGTGGTTTCTCCACTTTGGGTGCTCCCGAGCCCCTCGGGCTTCTGCTCCAGGGGGTTCGAGTTCCAATTGTCAAGGTGGTTTCTCCACCATGGGTTGGATCCGAGCCCCCGCCTCTTCACCCATTGTCTACCTACCTTCGTTGCTTTGGCAGGCCCTGGGGCAAGTTCCCACGCCGGCTACCGCCGGTGAGTGCCTGTCAGAGGACCATTCAAACTCTGTTGATCCATGATGTCCGAGTAGAAAACACAAATAGTAAAAAACTTTCAACAACGGATCTCTTGGTTCTGGCATCGATGAAGAACGCAGCGAAATGCGATAAGTAATGTGAATTGCAGAATTCAGTGAATCATCGAATCTTTGAACGCACATTGCGCCCCTCGGAATTCCGGGGGGCATGCCTGTTCGAGCGTCATTGCACCCCTCAAGCGTAGCTTGGTACTGGGTCTTCGCCCCCCGGGCGTGCCCGAAAAGCAGTGGCGGTCCGGAGTGACTTCAAGCGTAGTAAATTTTCTCCCGCTTCGGATGTTCGCCCCGTGGCCCGCCAGACAACAGTCAAATACTTTAAAgAaTTGACCTCGGATCANGTAGGGATACCCGCTGAACTTAA------------------------------------------------
>OLICH553-13|Toninia squalida
AAGGATCATTACAGAGAGGGGCTTCGCGCTCCAGGGGTTTCGGCCCCGCCTCTCAACCCTGTGATTACTTACCTGTTTGTTGCTTTGGCGGGCCTTGGGGTCATGCCCATACCGGCTCGCCCGGCGAGTGCCCGCCAGAAGCCCACCAAAACCCGTTATAATTAGGATGTCCGAGTCTTTGTATCAATGAAATAAAACTTTCAACAACGGATCTCTTGGTTCTGGCATCGATGAAGAACGCAGCGAAATGCGATAAGTAATGTGAATTGCAGAATTCCGTGAATCATCGAATCTTTGAACGCACATTGCGCCCCTCGGTATCCCGGGGGGCATGCCTGTCCGAGCGTCATTACAACCCTCAAGCGTAGCTTGGTATTGGGCGTCGCTCCCCGCCAAGGGGCGTGCCTCAAAAGTAGTGGCGGTCCGGTGTGACTTGGAACGTAGTAAATACTCCCCGTCCTGCAAGCCTCGCACTCGCGACCCGCCAGAAGGCGCCATTTTCTCACGATTGACCTCGGATCAGGTAGGGATACCCGCTGAACTTAA--------------------------------------------------------------------------------------------------------------------------------------------------------------
>OLICH630-13|Bilimbia lobulata
AAGGATCATTACAGAGAGGGGGTGTTTCGCCCCCGGGGGCTCCGGCCCCCACCTCTATACCCGTGCTCACGTACCGTTTTCCTGTTGCCTTGGCGAGCCTTGGGCCCACCGCCCACGCCGGCCTCCCGGCTGGCGCGTGCCCGCCAATCGCCCCCCACAAATCGTTGGATCGGTGATGTCTGAGCGTACACATACCAATAATCAAAACTTTCAACAACGGATCTCTTGGTTCTGGCATCGATGAAGAACGCAGCGAAATGCGATAAGTAATGTGAATTGCAGAATTCCGTGAATCATTGAATCTTTGAACGCACATTGCGCCCCCCGGTATTCCGGGGGGCATGCCTGTTCGAGCGTCATTGCACCCCCCAAGCGTAGCTTGGTCCTGGGGCCTCGCCTCCCAGGCGTCCCCGAAAAGCATGGGCGGTCCAGGGGCGACTTCAAGCGCAGTAGATTACCTCCCGCTTCGAAGCCGGCTCTGTGGCCTCCAGACAAGCCCCGTATGTCTCAATGATTGACCTCGGATCAGGTAGGGATACCCGCTGAACTTAA--------------------------------------------------------------------------------------------------------------------------------------------------------
>OLICH629-13|Mycobilimbia berengeriana
AAGGATCATTAACGAGAAGACCAGGGcTCCGCCCCCGGTAGGGGTAGGCCTTTGGGCCTGCCCTGCTTCTTCACCCATTGCATACCTTCAGTGTTGCTTTGGCGGGCCGTGGGGGCTCTTTCCCCGCCGCCAGCCCCGGGTCTGCCCCGGGTCTGAGTGCCCGCCCGCCAGAGGCCTTCATACCAAACCCTGTTATCTGTGATGTCTGAGTGATTGCACAATTATAGAAAACTTTCAACAACGGATCTCTTGGTTCTGGCATCGATGAAGAACGCAGCGAAATGCGATAAGTAATGTGAATTGCAGAATTCAGTGAATCATCGAATCTTTGAACGCACATTGCGCCCCTTGGTATTCCGAGGGGCATGCCTGTTCGAGCGTCATTGCAACCCTCAAGCGCAGCTTGGTGTTGGGCACTTCGCCTCCTTCCGGGGGTGGGCCTGAAAGTCAGTGGCGGTCCGGGGAGACTTCAAGCGCAGTAAACTTTCATTCGcttNGGAANCTTCTTGCCGTGTGCCTGCCGGAAACTTCA----------------------------------------------------------------------------------------------------------------------------------------------------------------------------
>OLICH631-13|Mycobilimbia tetramera
AAGGATCATTAAAGAGAAGAGGCTTTGCGGCCTCGTTCGCCCCGGCGGACACCTCTCCACCCTGTGATTACCTACCTTTCTGTTGCTTTGGCGGGCCTTGGGATCAAGCCCATGCCGGCTCCGCCGGCAAGTGCCTGCCAATAGCCCCCCCAAACTTGTTTTATTGGTGTTGTCTGAGCGGGAATACAACAATCAAAACTTTCAACAACGGATCTCTTGGCTCTGGCATCGATGAAGAACGCAGCGAAATGCGATAAGTAATGTGAATTGCAGAATTCAGTGAATCATCGAATCTTTGAACGCACATTGCGCCCCTCGGTATTCCGGGGGGCATGCCTGTTCGAGCGTCATTGCACCCCTCAAGCGTAGCTTGGTATTGGGCCCTCGCCTCCTAGGCGTGCCCGAAAGGCATTGGCGGTCCGGGGTGGCTTTAAGCGTAGTAAATATATCTCCCGCTTTGAAAGTTCGCCCCGTGGCTGCCAGACAACCTCCTTATGTATCAATGATTGACCTCGGATCAGGTAGGGATACCCGCTGAACTTAA----------------------------------------------------------------------------------------------------------------------------------------------------------------
>OLICH617-13|Mycoblastus sanguinarius
AAGGATCATTACAGAGAGGGAGCCTTCGGGCTCCCGGGGGCTTCGGCCCCTATACTCTTCACCCTGTGCCTACCTTGCCTGTGTTGCTTTGGCGGGTTTGAGGGCTCGCTCTCACGTCACCCGGGTGGCTTCGCTGCCTCGGTCGGCGTGTGCCCGCCAGAGACCCTTCCATTCTGTTTATTCGTGAATGTCCGAGTTCTAAACACAAATAGTCAAAACTTTCAACAACGGATCTCTTGGTTCCAGCATCGATGAAGAACGCAGCGAAATGCGATAAGTAATGTGAATTGCAGAATTCAGTGAATCATCGAATCTTTGAACGCACATTGCGCCCCCTGGTATTCCGGGGGGCATGCCTGTTCGAGCGTCATTGCACCTCTCAAGCGTAGCTTGGTATTGGGCGGTCGCCCCTCGAGGCGAGCCCGAAAAACAGTGGCGGTCCGGCGAGACTTCAAGCGTAGTAAATTTCCATCCCGCTTGGCAAGCTCTCGTCGTGGCCCGCCAGACAACCCCCGCATCTCTCAATGATTGACCTCGGATCAGGTAGGGATACCCGCTGAacTTAA------------------------------------------------------------------------------------------------------------------------------------------
>OLICH628-13|Mycobilimbia fissuriseda
AAGGATCATTACCGAGAGCCGGTTTTCGGACCGGGGGGTGCACAGCCCCGACTCTTTCACCCTCTGCCGACAAACCTTTTTTGGTTCCTTTGGTGAGACATTCGCTGGTCCGGGGCGCTGTCCCCTGTGCCCCCCGCGTGCCCGCCAGGGGCCCTTGAAACTCTGTTGTATCCATGACGTCCGAGTAAAACAAAATAACTAAAACTTTCAACAACGGATCTCTTGGTTCTGGCATCGATGAAGAACGCAGCGAAATGCGATAAGTAATGTGAATTGCAGAATTCAGTGAATCATCGAATCTTTGAACGCACATTGCGCCCTTTGGTATTCCGAAGGGTATGCCTGTTCGAGCGTCATTGCACCCCTCAAGCCTGGCTTGGTATTGGGCTCTCGTCCCGGCGGGACGTGCCCGAAAGTGAGTGGCGGTCCAGCGAGACTTCAAGCGTAGCAAACAAATTCCCGCTTTGGAAGGCTCTCGCTGCGCGCCGGCCAGACAACCCCCAACTTTTCAATGGTTGACCTCGGATCAGGTAGGGATACCCGCTGAACTTAA-------------------------------------------------------------------------------------------------------------------------------------------------------
>OLICH627-13|Mycobilimbia fissuriseda
AAGGATCATTACCGAGAGCCGGTTTTCGGACCGGGGGGTGCACAGCCCCGACTCTTTCACCCTCTGCCGACAAACCTTTTTTGGTTCCTTTGGTGAGACATTCGCTGGTCCGGGGCGCTGTCCCCTGTGCCCCCCGCGTGCCCGCCAGGGGCCCTTGAAACTCTGTTGTATCCATGACGTCCGAGTAAAACAAAATAACTAAAACTTTCAACAACGGATCTCTTGGTTCTGGCATCGATGAAGAACGCAGCGAAATGCGATAAGTAATGTGAATTGCAGAATTCAGTGAATCATCGAATCTTTGAACGCACATTGCGCCCTTTGGTATTCCGAAGGGTATGCCTGTTCGAGCGTCATTGCACCCCTCAAGCCTGGCTTGGTATTGGGCTCTCGTCCCGGCGGGACGTGCCCGAAAGTGAGTGGCGGTCCAGCGAGACTTCAAGCGTAGCAAACAAATTCCCGCTTTGGAAGGCTCTCGCTGCGCGCCGGCCAGACAACCCCCAACTTTTCAATGGTTGACCTCGGATCAGGTAGGGATACCCGCTGAACTTAA-------------------------------------------------------------------------------------------------------------------------------------------------------
>OLICH633-13|Mycobilimbia tetramera
AAGGATCATTAAAGAGAAGAGGCTTTGCGGCCTCGTTCGCCCCGGCGGACACCTCTCCACCCTGTGATTACCTACCTTTCTGTTGCTTTGGCGGGCCTTGGGGTCAAGCCCATGCCGGCTCCGCCGGCGAGTGCCTGCCAATAGCCCCCCCAAACTTGTTTTATTGGTGTTGTCTGAGCGGGAATACAACAATCAAAACTTTCAACAACGGATCTCTTGGCTCTGGCATCGATGAAGAACGCAGCGAAATGCGATAAGTAATGTGAATTGCAGAATTCAGTGAATCATCGAATCTTTGAACGCACATTGCGCCCCTCGGTATTCCGGGGGGCATGCCTGTTCGAGCGTCATTGCACCCCTCAAGCGTAGCTTGGTATTGGGCCTCGCCTCCTAGGCGTGCCCGAAAGGCATTGGCGGTCCGGGGTGGCTTTAAGCGTAGTAAATATATCTCCCGCTTTGAAAGTTCGCCCCGTGGCTGCCAGACAACCTCCTTATGTATCAATGATTGACCTCGGATCAGGTAGGGATACCCGCTGAACTTAA-----------------------------------------------------------------------------------------------------------------------------------------------------------------
>OLICH552-13|Toninia nordlandica
AAGGATCATTACAAAGAGCTAGCCGCCCGCTTTAGTGGTGGCTCGACGGGAGTGGCTCCGTGCCCCCGGCTCTCTCTTAACCCCTTGAGTACTATACCTCTCCATTGCTTTGGCGGGCCTTAGGGTCATACCTATGCCGGTTCGCCGGCGAGTGCCCGTCCGGAGCCCAACCAAAAATTCTTATCCTAGTGCCGTCCGAGTTTCACATCAATAAGCAAAACTTTCAACAACGGATCTCTTGGCTCTGGCATCGATGAAGAACGCAGCGAAATGCGATAAGTAATGTGAATTGCAGAATTCAGTGAATCATCGAATCTTTGAACGCACATTGCGCCCCTCGGCATTCCGGGGGGCATGCCTGTCCGAGCGTCATTACAACCCTCAAGCGTAGCTTGGTATTGGGCCTTCGCTCTCTCCTGCCGGGGAGGGCGTGCCTGAAAAGCAGTGGCGGTCCGGTGTGACTTCGAACGTAGTAAACTCTCCCGTTCTGAAAGCCTTCACGCCGTGGCCTGCCAGAAAACCACCAATTTCCACGATTGACCTCGGATCAGGTAGGGATACCCGCTGAACTTAA----------------------------------------------------------------------------------------------------------------------------------
>OLICH559-13|Toninia opuntioides
AAGGATCATTATTGAGGAGGGGCTTCGTGCCCCGGGGGCCCCTGGCCCCCAGCCCTCCACCCTGTGAACACGTACCGTACTGTTGCTTTGGCGGGCCTTGGGTGCACGCACCCATGCCGAGGACCCGGCGAGCGCCTGCCAGAAGCCCTACCGATATACCCTGAAACTTTTGTTAGTGTCCGAGTCGCAAACAATGCAGTCTATTAAAACTTTCAACAACGGATCTCTTGGTTCCGGCATCGATGAAGAACGCAGCGAAATGCGATAAGTAATGTGAATTGCAGAATTCAGTGAATCATCGAATCTTTGAACGCACATTGCGCCCCCTGGTATTCCGGGGGGCATGCCTGTTCGAGCGTCATTACACCCCTCAAGCGTGGCTTGGTCTTGGGCGTCGCTGCCCCCTGTTGGGGCAGCGTGCCTTAAAAGTAGCGGCGGCCTGGCGTTGACTTTGGACGAAGTAGAGTTCCTCCCGTCCTGGAAGCCTTTGCGCTTTGGCCTGCCAAACCCATGGATGATTCATGACGATTGACCTCGGATCAGGTAGGGATACCCGCTGAACTTAA------------------------------------------------------------------------------------------------------------------------------------------
>OLICH557-13|Toninia candida
AAGGATCAnTAATGAGAGGGGCTCTGTGCTCCGGGGGGCTACGGCCCCCGACTCTCCCCCCTCTGAACACCTACCTTTGACGTTGCTTTGGCGGGCCTTGGGCTGCGAGCCCACGCCGAGCCCTCGGCTAGTGCCCGTCAGAAGCCCCACTCCAACTCGATTTATAGTGTCGTCCGAGTCTGAAACCAATACAATCAAAACTTTCAACAACGGATCTCTTGGTTCTGGCCTCGATGAAGAACGCAGCGAAATGCGATAAGTAATGTGAATTGCAGAATTCAGTGAATCATCGAATCTTTGAACGCACATTGCGCCCCTCGGTATTCCGGGGGGCATGCCTGTCCGAGCGTCATCACACCCCTCAAGCGTAGCTTGGTATTGGGCCTCGCTCCTTGTAACAGGAGCGGGCCTCAAAAGTAGCGGCGGTCTCGCGTGGCTTTGGACGCAGTAGATTTCCACCCGTCCTGGAAGCCCCGTGCTGTGGCCTGCCAAACCCGTCATTGTCGACGATTGCCCTCGGATCAGGTAGGGATACCCGCTGAACTTAA--------------------------------------------------------------------------------------------------------------------------------------------------------------------------------------------------------------------------------------------------------------------------------------------------------------------
>OLICH639-13|Toninia squalida
AAGGATCATTACCGAGAGGAGCTTCGCGCTCCAGGGGTTTCGGCCCCGCCTCTCCACCCTGTGATTAACTTACCTGTTTGTTGCTTTGGCGGGCCTTGGGGTCATGCTCATGCCGGCTTGCCCGGCGGGTGCCCGCCAGAAGCCCACCAAAACCCGTCATATTAGTGATGTCCGAGTCGTATATCAATGAAATAAAACTTTCAACAACGGATCTCTTGGTTCTGGCATCGATGAAGAACGCAGCGAAATGCGATAAGTAATGTGAATTGCAGAATTCCGTGAATCATCGAATCTTTGAACGCACATTGCGCCCCTCGGTATTCCGGGGGGCATGCCTGTCCGAGCGTCATTGCAACCCTCAAGCGTAGCTTGGTATTGGGCGTCGCTCCCCGCCCAGGGGCGTGCCTCAAAAGTAGTGGCGGTCCGGTTGTGACTTTGAACGTAGTAAACACTCCCCGTTCTGCAAGCCTCGCACCCGTGACCCGCCAGAAGACGCCATTTTCTCACGATTGACCTCGGATCAGGTAGGGATACCCGCTGAACTTAA-------------------------------------------------------------------------------------------------------------------------------------------------------------
>OLICH638-13|Toninia squalida
AAGGATCATTACCGAGAGGAGCTTCGCGCTCCAGGGGTTTCGGCCCCGCCTCTCCACCCTGTGATTAACTTACCCGTTTGTTGCTTTGGCGGGCCTTGGGGTCATGCTCATGCCGGCTCGCCCGGCGGGTGCCCGCCAGAAGCCCACCAAAACCCCGTCATATTAGTGATGTCCGAGTCTTATATCAATGAAATAAAACTTTCAACAACGGATCTCTTGGTTCTGGCATCGATGAAGAACGCAGCGAAATGCGATAAGTAATGTGAATTGCAGAATTCCGTGAATCATCGAATCTTTGAACGCACATTGCGCCCCTCGGTATTCCGGGGGGCATGCCTGTCCGAGCGTCATTGCAACCCTCAAGCGTAGCTTGGTATTGGGCGTCGCTCCCCGCCCAGGGGCGTGCCTCAAAAGTAGTGGCGGTCCGGTGTGACTTTGAACGTAGTAAAACACTCCCCGTTCTGCAAGCCTCGCACCCGGGACCCGCCAGAAGGCGCCATTTTCTCACGATTGACCTCGGATCAGGTAGGGATACCCGCTGAACTTAA------------------------------------------------------------------------------------------------------------------------------------------------------------
>OLICH546-13|Toninia taurica
AAGGATCATTAGTGAGGAGGGGCTTCGTGCTCCGGGTGGCTACGGCCCCCAACCCTCTaCCCTATGAACACGTACCGCATTGTTGCTTTGGCGGGCCTTGGGTGCAAGCCCTTGCCGAGAATTGGGCGAGTGCCTGTCAAAAGCCCACCTATACTCCGGGTTACAGGGCCATCCGAGTCTCAAACCAACATGGTTAAAACTTTCAACAACGGATCTCTTGGCTCTGGCATCGATGAAGAACGCAGCGAAATGCGATAAGTAATGTGAATTGCAGAATTCAGTGAATCATCGAATCTTTGAACGCACATTGCGCCCCTCGGTATTCCGGGGGGCACACCTGTCCGAGCGTCACTACATCCCTCAAGCGTAGCTTGGTATTGGGCCCCGCTCCCCTGGCCGAGGGAGCGCGCCTTAAAAGCAGTGGCGGTCTGGCGTGACTTTGGACGAAGTAGACTTTCTCCCGTTCTGAAAGCCTCGCGCTACGGCCTGcC---------------------------------------------------------------------------------------------------------------------------------------------------------------------------------------------------------------------
>OLICH614-13|Toninia aromatica
AAGGATCATTACCGAGAGGGGCTCCGTGCTCCAGGGGGCTTCGGCCCCCGACTCCCCACCCGGTGGATACATACCCTCATGTTGCTTTGGCGGGCCTTGGGGTCATGCTCATGCTGGTTCGCCGGCGAGCGCTTGCCGAGGGCCCCCCCTCCAACTCTTCTGAACAGTGTCGTCCGAGTCCCTCAATCAAACCAGCAAAACTTTCAACAACGGATCTCTTGGCTCTGGCATCGATGAAGAACGCAGCGAAATGCGACAAGTAATGTGAATTGCAGAATTCAGTGAATCATCGAATCTTTGAACGCACATTGCGCCCCTCGGTATTCCGGGGGGCATGCCTGTCCGAGCGTCATTACCCCCCTCAAGCGTTGCTTGGTGATGGGCGTCGCTTCCCGTGCCACGGGGAGGCGAGCCCCAAAAGTAGTGGCGGTCCGGCGGGGCTTTGAACGTAATACATCCCTCGTTCTGAAAGCCGTTGCGCCGGGACCCGCCAGAAAGCCCTGGAACCTCTCCACGATTGACCTCGGATCAGGTAGGGATACCCGCTGAACTTAA-----------------------------------------------------------------------------------------------------------------------------------------------------
>OLICH693-13|Ramalina capitata
AAGGATCATTAAAGAGAGGGGCCTCGCGCTCCTGGGGACTCCGGTCCCTGCCTCTTCACCCGGTGATGACCTTACCTTTTGTTGCCTTGGCGGGATGCCGGCCCTCCGGCCGGCGGGTCCTCGCGACCGCCCCGCCAGCAGCCCGCCGAAACTCGTTTTATCTATGTCCGTCTGACCACCATTCATAATGAATCAAAACTTTCAACAACGGATCTCTTGGTTCTGGCATCGATGAAGAACGCAGCGAAATGCGATAAGTAATGTGAATTGCAGAATTCAGTGAATCATCGAATCTTTGAACGCACATTGCGCTCCTCGGTATTCCGGGGGGCATGCCTGTTCGAGCGTCATTGCACTATTCAAGCGTAGCTTGGTATTGGGTCCTTCGCCCGGGGTTCCCCGCGGCGGGCCCGAAAAGCATTGGCGGTCCGGTGTGACTTTAAGCGTAGTAAACTTTCTCCCGCTTTGAAAGCCTCGCGCCGTGGCCGGCCAGACAACCCCCATACATATCTCACGATTGACCTCGGATCAGGTAGGGATACCCGCTGAACTTAA
>OLICH706-13|Stereocaulon symphycheilum
AAGGATCATTACCAGAGAGGAGCCAGTTCTCCTTGGGGCGCGGCCCCGCGGGCTCCGTCCCGTTTCTTCACCCCGTGTCTACCTACCTTTGTTGCTTTGGCGGACCGGGGGCATCTGCCCCCCCTGTCTCGGATGGTGGCCTCGCGTTCGCGCGGATGGACACCACCGGCGGGGTTGTGCCCGTCCATCGCCCTTTATCCAACCCTGTTTATTAGTGTCGTCCGAGTCCACAATAGCAATCGTGAAAACTTTCAACAACGGATCTCTTGGTTCTGGCATCGATGAAGAACGCAGCGAAATGCGATAAGTAATGTGAATTGCAGAATTCAGTGAATCATCGAATCTTTGAACGCACATTGCGCCCCTCGGAATTCCGGGGGGCATGCCTGTTCGAGCGTCATTGCACCCCTCAAGCTCCGGCTTGGTCTTGGGGCTTCGCCCCCCGGGCGGCCCCGAAAACCAGTGGCGGTCCGGAGTGACTTTAAGCGTAGTAAATCCATCTCCCGCTTTGAAAGTGCGCCCCGCGGCTTGCGATCAACCCCCGACACTTCAATGATTGACCTCGGATCAGGTAGGGATACCCGCTGAACTTAA--------------------------------------------------------------------------------------------------------------
>OLICH732-13|Peltigera lepidophora
AAGGATCATTAAATGAGGGCGTGTGGGCTAATATCCCCGCGAACCCTAAATCCTTTGTTTACTGGCCCCATTGTGGTTTTTACTTGGGCGCGGTTTGACTGGTGCCCAAAAGGCTGTAGTGTCACACCCTCCCAAAAAATAAAAAACCACAAGACAAAAAAATCTTAATAAACACAATTGATGTCTGAAGTAAATTATTTAAACAAGCAAAACTTTCAACAACGGATCTCTTGGTTCCGGCATCGATGAAGAACGCAGCGAAATGCGATAAGTAATGTGGACCGCAGTACTCAGCGACTCATCGAATCTTTGAACGCACATTGCGCCCTTTGGTATCACCAAAGGGCACACCTGTTCGAGCGTCATCATACATCGAATCAGGCCTGGGCGCCCGGGCTTGCAATTGGGCTTTGTCTGCTTTATGTAGAAGTCTAAAAGACAGTGGCGGTTAAGTTAGGCATTCCAGCGTAGTGATTATATTAGCTGTTGAAATGTCTTTTACATGACAGCCAGGGTTTCTGCTGGCGGaaaccCCTTGGTTTTTAATCAATTATTGACCTCGGATCANGTGAGGATACCCGCTGAATTTAA-----------------------------------------------------------------------------------------------------------------
>OLICH731-13|Umbilicaria dendrophora
AAGGATCATTACCGAGAGAGGGTCCTCCGGGCCCGAACCTCCCACCCTTTGCGTACCTTACCTTTGTTGCTTTGGCGGGCCCGCCGGGGCAACCCACCGCCGGTGTTGAGCCGGTGAGCGCCCGCCGGAGGCCCTCAAAACTCTGTCTGCCAGGATCGTCTGAGTACCATACAACAGTTAAAACTTTCAACAACGGATCTCTTGGTTCTGGCATCGATGAAGAACGCAGCGAAATGCGATAAGTAATGTGAATTGCAGAATTCAGTGAATCATCGAATCTTTGAACGCACATTGCGCCCCCTGGCATTCCGGGGGGCATGCCTGTTCGAGCGTCATTACACCCCTCAAGCTGTGCTTGGTATTGGGCTGCCGTCCCCCGGGACGGGCCTGAAAGTGAGTGGCGGTGCAGCCTGACTTCAAGCGTAGTATCTTAAAAACCCGCTTCGGAGGCGTTCAGGTTGGGCCGGCCAGACAACCCA------------------------------------------------------------
>OLICH737-13|Acarospora wahlenbergii
AAGGATCATTACAGAGTTAGGGTCTTTCCAGGCCCGACCTCTCCAACCCTATGCGTATCTACCTCTGTTGCTTTGGCGGGCCCGTTGGGGTGACCCACCGGTGGCCTTTGGCTCCCGAGTGCCCGTCAGAGACCCATTCAAACCTGTTAACTGTGCCGTCTGAGTACCAACATAATAATTAAAACTTTCAACAACGGATCTCTTGGTTCTGGCATCGATGAAGAACGCAGCGAAATGCGATAAGTAATGTGAATTGCAGAATTCAGTGAATCATCGAATCTTTGAACGCACATTGCGCCCCTCGGTACTCCGGGGGGCATGCCTGTTCGAGCGTCATTACACCACTCAAGCTCGGCTTGGTGTTGGGCCTTCGTCCCCCGTGGACGTGCCCGGAAATCAGTGGCGGCGCAGCCCGGCTTCAAGCGGTATCGAGTTTATCTTCGCTTTGGAAGCTCCGGGTCTGCGTCTGCCGGACAACCCCCATCATTTCACaAGGtTGAcCTCGGATCaNGTAGGGATACCCGCTGAACTTAA--------------------------------------------------------------------------------------------------------------------------------------------------------------------------
>OLICH742-13|Acarospora wahlenbergii
AAGGATCATTACAGAGTTAGGGTCTTTCCAGGCCCGACCTCTCCAACCCTATGCGTATCTACCTCTGTTGCTTTGGCGGGCCCGTTGGGGTGACCCACCGGTGGCCTTTGGCTCCCGAGTGCCCGTCAGAGACCCATTCAAACCTGTTAACTGTGCCGTCTGAGTACCAACATAATAATTAAAACTTTCAACAACGGATCTCTTGGTTCTGGCATCGATGAAGAACGCAGCGAAATGCGATAAGTAATGTGAATTGCAGAATTCAGTGAATCATCGAATCTTTGAACGCACATTGCGCCCCTCGGTACTCCGGGGGGCATGCCTGTTCGAGCGTCATTACACCACTCAAGCTCGGCTTGGTGTTGGGCCTTCGTCCCCCGTGGACGTGCCCGGAAATCAGTGGCGGCGCAGCCCGGCTTCAAGCGGTATCAAGTTTATCTTCGCTTTGGAAGCTCCGGGTCTGCGTCTGCCGGACAACCCCCATCATTTCAcaAGGTTGAcCTCGGATCaNgTAGGGATAcCCGCTGAACTTA---------------------------------------------------------------------------------------------------------------------------------------------------------------------------
>OLICH647-13|Mycobilimbia fissuriseda
AAGGATCATTACCGAGAGCCGGTTTTCGGACCGGGGGGTGCACAGCCCCGACTCTTTCACCCTCTGCCGACAAACCTTTTTTGGTTCCTTTGGTGAGACATTCGCTGGTCCGGGGCGCTGTCCCCTGTGCCCCCCGCGTGCCCGCCAGGGGCCCTTGAAACTCTGTTGTATCCATGACGTCCGAGTAAAACAAAATAACTAAAACTTTCAACAACGGATCTCTTGGTTCTGGCATCGATGAAGAACGCAGCGAAATGCGATAAGTAATGTGAATTGCAGAATTCAGTGAATCATCGAATCTTTGAACGCACATTGCGCCCTTTGGTATTCCGAAGGGTATGCCTGTTCGAGCGTCATTGCACCCCTCAAGCCTGGCTTGGTATTGGGCTCTCGTCCCGGCGGGACGTGCCCGAAAGTGAGTGGCGGTCCAGCGAGACTTCAAGCGTAGCAAACAAATTCCCGCTTTGGAAGGCTCTCGCTGCGCGCCGGCCAGACAACCCCCAACTTTTCAATGGTTGACCTCGGATCAGGTAGGGATACCCGCTGAACTTAA-------------------------------------------------------------------------------------------------------------------------------------------------------
>OLICH696-13|Pleopsidium flavum
AAGGATCATTACTGAGCTAGGGTCTTCCGGGCCCGACCTCCAACCCTATGCCTTCATACCTTTGTTGCTTTGGCGGGCCCGCTGGGGACCCCCACCGGTGGCTCCGGCTGCCGAGCGCCCGTCAGAGACCCATCAAACTTCGTCAGTTGTGTAGTCTGAGTACCAATACAATAGTTAAAAACTTTCAACAACGGATCTCTTGGTTCTGGCATCGATGAAGAACGCAGCGAAATGCGATAAGTAATGTGAATTGCAGAATTCAGTGAATCATCGAATCTTTGAACGCACATTGCGCCCTTTGGTATTCCGAGGGGCATGCCTGTTCGAGCGTCATTGCACCACTCAAGCACAGCTTGGTATTGGGCTTCATCCCCTGGAGGATCTGCCCGGAACTCAGTGGCGGCACAGCCCGGCTTCAAGCGTAGTAG------------------------------------------------------------------------------------------------------------------------------------------------------------------------------------------------------------------------------------------------------------------------------------
>OLICH695-13|Pleopsidium chlorophanum
AAGGATCATTACAGATTTAGGGTCTTCCGGGCCTGATCTCCAACCCTATGTCTACCTGCCTTTGTTGCTTTGGCGGGCCCGCTGGGGAGACCCACCGGTGGCTCCGGCTGCCGAGCGCCCGTCAGAGACCCATCAAACCCTGTTAACCGTGTAGTCTGAGTACCAATACAATAGTTAAAACTTTCAACAACGGATCTCTTGGTTCTGGCATCGATGAAGAACGCAGCGAAATGCGATAAGTAATGTGAATTGCAGAATTCAGTGAATCATCGAATCTTTGAACGCACATTGCGCCCTTTGGTATTCCGAGGGGCATGCCTGTTCGAGCGTCATTACACCACTCAAGCACAGCTTGGTATTGGGCCTCGTCCTTCGCGGACGTGCCTGGAAACCAGTGGCGGCGCAGTCCGGCTTCAAGCGTAGTAACTTAACCGCCGCTTTGGAAGTCTCGGGCCTGGGTCTGCCGGACAACCCCCATCTTACTAAAaggtgACCTCGGATCaNGTAGGGATACCCGCTGAACTTAA---------------------------------------------------------------------------------------------------------------------------------------------------------------------------------
>OLICH725-13|Brodoa atrofusca
AAGGATCATTACTGAGAGAGGGGCTTCGCGCTCCCGGGGGTCTCGGCCCCCAACTCTTCACCCATTGTTTACCTACCTTTGTTGCTTTGGCGGGCCTTGGGGTTTGCCCCGCGCTGGCTTTCGGGCCGGTGAGCGCCCGTCAGAGGCCCATAAAATTCCGTTTAATCAGTAACGTCCGAGTAAAAAATCAAAATAGTACAAAACTTTCAACAACGGATCTCTTGGTTCCAGCATCGATGAAGAACGCAGCGAAATGCGATAAATAATGTGAATTGCAGAATTCAGTGAATCATCGAATCTTTGAACGCACATTGCGCCCCTCGGTATTCCGGGGGGCATGCCTGTTCGAGCGTCATTACACCCTTCAAGCGTAGCTTGGTATTGGGTCTTCGCCCCTGCGGCGTGCCCGAAAAGCAGTGGCGGTCCGGTGTGACTTTTAAGCGTAGTAAATTTCATCCCGCTTTGAAAGTTCGTCTCGTGGCCGGCCAGACAACCCCATTTACTTCAATAATTGACCTCGGATCAGGTAGGGATACCCGCTGAACTTAA-----------------------------------------------------------------------------------------------------------------------------------------------------------
>OLICH743-13|Cladonia cariosa
AAGGATCATTATTGAGTTCCGGGGGCCTTGCCCCCAGCGGTGGCTGTCGTTCGAGTCCATCTGGGCTTGCTCGGCGGTCGTCGTGTTTCTCAACCCCATGTTAACCATACCTTTGTTGCTTTGGTGGGCCTTGAGTAGGCTATACGGCTCATGCCGGCCCCAGGCTTCATTGCCTGGGGGCGGCTCGCGCCCGCCAGAGGTTTATTCAAATTCTATTTATTAGTGATGTCTGAGCAAATATTAAATAATCAAAACTTTCAACAACGGATCTCTTGGTTCTGGCATCGATGAAGAACGCAGCGAAATGCGATAAGTAATGTGAATTGCAGAATTCAGTGAATCATCGAATCTTTGAACGCACATTGCGCCCCTCGGTATTCCGGGGGGCATGCCTGTTCGAGCGTCATTACACCCCTCAAGCGTAGCTTGGTATTGGACATTCGCGGGCCCTCTGGGGCTCGCGGGTCCGAAAAGCAGTGGCGGTCCCCGAGGATTTCGCGCGTAGTAAAATTATTCCCGCGTTGGAAAGAATCGGTGGACCTTTTGCCAAAACCCCCCATAATCTCCATAATTGACCTCGGATCANGTAGGGATACCCGCTGAACTTAA-------------------------------
>OLICH650-13|Psora vallesiaca
AAGGATCATTACCGAGAGGGGCCCTGGGTCCCAGGGGGCTGCGTCCCCCGCCTCTCCACCCGTGAACAATCTACCTTTCCGTTGCTTTGGCGGGACCTTTGGGGTAGCACCCACGGCCGGCTCGCCCGGGAGCGCCCGTCCATCGCCCCTTAAAACTCGATTTTCTTGAGACGTCCGAGTGATACCAAATCAAAACAAAACTTTCAACAACGGATCTCTTGGTTCCGGCATCGATGAAGAACGCAGCGAAATGCGATAAATAATGTGAATTGCAGAATTCAGTGAATCATCGAATCTTTGAACGCACATTGCGCCCCTCGGCACCCCGGGGGGCATGCCTGTTCGAGCGTCATTGCACCCCTCAAGCGTAGCTTGGTCTTGGGTTTTCGTCCCCTGGGCGGACCTCAAAAGTAGTAACGGCCCGGAGTGGTTTCTAAGCGAAGTAACTTTTATCACCCGCTTCGGAATCTCACCGTGGTCCTGTTTGGAACACCAACCAATCAATGATTGACCTCGGATCAGGTAGGGATACCCGCTGAACTTAA---------------------------------------------------------------------------------------------------------------------------------------------------------------
>OLICH649-13|Psora rubiformis
AAGGATCATTATAGGGAGGGGCCTTGAGCCCCAGGGGGCTGCGTCCCCCGTCTCTACACCCGTGAATATCTACTCTTCCGTTGCTTTGGCGGGACTTTGGGGTAATACCTATGCCAGTGCGCTGGAGAGCGCCCGTCAATCGCCCCCAACGCTCGTGTTGTCTTTGGTACGTCCGAGTCATAATTGAATTAAAACAAAACTTTCAACAACGGATCTCTTGGTTCTGGCATCGATGAAGAACGCAGCGAAATGCGATAACTAATGTGAATTGCAGAATTCAGTGAACCATCGAATCTTTGAACGCACATTGCGCCCCTCGGTACCCCGGGGGGTATACCTGTTCGAGCGTCATTGCACCCCTCAAGCGTAGCTTGGTCTTGGGTTTTCGTCCCCTGGGCGTACCTTAAAAGTAGTAGCGGTCCGGAGTGACCTTTGAGCGAAGTAAAGGAGATCATCCGCTTTGAAaCCTCGCTCC-------------------------------------------------------------------------------------------------------------------------------------------------------------------------------------------------------------------------------------
>OLICH697-13|Pleopsidium flavum
AAGGATCATTACTGAGCTAGGGTCTTCCGGGCCCGACCTCCAACCCTATGCCTTCATACCTTTGTTGCTTTGGCGGGCCCGCTGGGGACCCCCACCGGTGGCTCCGGCTGCCGAGCGCCCGTCAGAGACCCATCAAACTTCGTCAGTTGTGTAGTCTGAGTACCAATACAATAGTTAAAAACTTTCAACAACGGATCTCTTGGTTCTGGCATCGATGAAGAACGCAGCGAAATGCGATAAGTAATGTGAATTGCAGAATTCAGTGAATCATCGAATCTTTGAACGCACATTGCGCCCTTTGGTATTCCGAGGGGCATGCCTGTTCGAGCGTCATTGCACCACTCAAGCACAGCTTGGTATTGGGCTTCATCCCCTGGAGGATCTGCCCGGAACTCAGTGGCGGCACAGCCCGGCTTCAAGCGTAGTAGaTCCTTCGCCGCTTTGGAAGCTTGGCCTGCGCCTGcc-----------------------------------------------------------------------------------------------------------------------------------------------------------------------------------------------------------------------------------------------
>OLICH702-13|Psoroma cinnamomeum
AAGGATCATTACCGAGAGTGGAGCCTAGCTCCGGGGGGCCAACCGCCCCCACCTCTTTACCCATGTGGACATTTCTGCGTTGCTTTGGCGAGCTCAGGGGCACCCCCCCCGAGGTCAATCGCCAGAGACCTAATCAATTGTTATTTATAATTGTCATCTGAGCAAAAACCATAATCGTTAAAACTTTCAACAACGGATCTCTTGGCTCTGGCATCGATGAAGAACGCAGCGAAATGCGATAAGTAATGTGAATTGCAGAATTCAGTGAATCATCGAATCTTTGAACGCACATTGCGCCCCTTGGTATTCCGAGGGGCATACCTGTTCGAGCGTCATTGCTCACCTCAAGCCTGGCTTGGTCTTGGGCGTGCGTCCCGCGGGACGGGTCCGAAAAACAGTGGCGGTGCAGTTGCGACCGGCAGCGTAGTAATAATCTCTCGTTC---------------------------------------------------------------------------------------------------------------------------------------------------------------------------------------------------------------------------------------------------------------------
>OLICH703-13|Psoroma hypnorum
AAGGATCATTACCGAGAGTGGAGCCTGGCTCCGGGGGGCCAACCGCCCCCACCTCTTCACCCATGTGGATATTTCCGCGTTGCTTTGGCGAGCTCTTCGGGAACCCCTGGGGGCCATCGCCAGAGACCCAATTCATTGCTGTGTATAATTGTGATCTGAGTAAACCTATAATCGTTAAAACTTTCAACAACGGATCTCTTGGCTCTGGCATCGATGAAGAACGCAGCGAAATGCGATAAGTAATGTGAATTGCAGAATTCAGTGAATCATCGAATCTTTGAACGCACATTGCGCCCCTTGGTATTCCGAGGGGCATACCTGTTCGAGCGTCATTGCTCACCTCAAGCTTGGCTTGGTCTTGGGCGTGCGTCCCGCGGGACGGGCCCGAAAAACAGTGGCGGTGCGGCCGTGACCGCGAGCGTAGTAATTAATCGTTCGCTCCGCGCGTGACGCCGTGCCCGCCAGCCAACCCGTGATTCATCACCGGTTGACCTCGGATCaGGtAGGGATACCCGCTGAACTTAA-----------------------------------------------------------------------------------------------------------------------------------------------------------------------------------
>OLICH665-13|Psilolechia lucida
AAGGATCATTACCGAGAGAGGGCCTTAGGGCTCCGGGGGTTTCGGCCCCAACTCTTCACCCTGTGCCTACCTACCTTTGTTGCTTTGGCGGGCCTTGGGGCCAGGCCCATGCCGGCTCCCGCCGGCGAGCCGCCCGCCAGAGGCCCATCCAACTCCGTTTTACCAGTGCAGTCCGAGTCAAACCATAAATAATCAAAACTTTCAACAACGGATCTCTTGGTTCTGGCATCGATGAAGAACGCAGCGAAATGCGATAAGTAATGTGAATTGCAGAATTCAGTGAATCATCGAATCTTTGAACGCACATTGCGCCCCTCGGTATTCCGGGGGGCATGCCTGTTCGAGCGTCATTGCACCCCTCAAGCGTAGCTTGGTGTTGGGCTCCGCCCCCGGGGCGTGCCCGAAAAGCAGTGGCGGTCCGGTGCGACTTCAAGCGTAGTAAATTACGATCCCGCTTTGGAAGCCTCGCCCCGCGGCCGGCCAGACAACCCATCTTGCATTTCAATGATTGACCTCGGATCAGGTAGGGATACCCGCTGAACTTAA--------------------------------------------------------------------------------------------------------------------------------------------------------------
>OLICH735-13|Pseudephebe pubescens
AAGGATCATTACCGAGAAGGGGCCTCGCCGCCCCGGGGGCCTCGGCCTCCAACTCTTTACCCTTTGTCTTCTTACCTTTGTTGCTTTGGCGAGCCTCGGGGGACCCCCCGGCTGGCTTTCGGGCCGGTGAGCGCTCGCCAGAGGCCCATCCAATCCTGTTCAAAACATAGTGTCCGAGTACAAAACGCAATAATAAAAACTTTCAACAACGGATCTCTTGGTTCCAGCATCGATGAAGAACGCAGCGAAATGCGATAAGTAATGTGAATTGCAGAATTCAGTGAATCATCGAATCTTTGAACGCACATTGCGCCCCTCGGTATTCCGGGGGGCATGCCTGTTCGAGCGTCATTACACCCCTCAAGCGTAGCTTGGTATTGGGTCTTCGCCCCCACGGCGTGCCCGAAAATCAGTGGCGGTCCGGGGTGACTTCAAGCGCAGTAATCTTTTATCCCGCTTCGAAAGTCCCCTCCGTGGCCTGCCAGACAACCCCTTATACTTCTATCATTGACCTCGGATCANGCAGGGaTACCCGC------------------------------------------------------------------------------------------------------------------------------------------------------------------------
>OLICH736-13|Pseudephebe minuscula
AAGGATCATTACCGAGAAAGCGGCTTCGCCGCCCGGGGGCTTCGGCTCCCAATTCTCTACCCTTTGTTTTCCCTACCTGTGTTGCTTTGGCGGGCCTTGGGGGTCCCCCCCAGCTGGCTTTCGGGCCGGTGAGCGCTCGCCAGAGGCCCCTTATTCAATTCTGTTTACAACGTAATGTCCGAGTACCAAACGCAATAGTAAAAACTTTCAACAACGGATCTCTTGGTTCCAGCATCGATGAAGAACGCAGCGAAATGCGATAAGTAATGTGAATTGCAGAATTCAGTGAATCATCGAATCTTTGAACGCACATTGCGCCCCTCGGTATTCCGGGGGGCATGCCTGTTCGAGCGTCATTACACCCCTCAAGCGTAGCTTGGTATTGGGTCTTCGCCTCTACGGCGTGCCCGAAAAGTAGTGGCGGTCCGGGAGGATTTTAAGCGTAGTAATCTTTTATCCCGCTTTGAAAGTCCCTTCGTGACCGGCCAGACAACCCTTTTACTTCAATCATTGACCTCGGATCAGGCAGGGATACCCGCTGAACTTAA------------------------------------------------------------------------------------------------------------------------------------------------------------
>OLICH648-13|Psora rubiformis
AAGGATCATTATAGGGAGGGGCCTTGAGCCCCAGGGGGCTGCGTCCCCCGTCTCTACACCCGTGAATATCTACTCTTCCGTTGCTTTGGCGGGACTTTGGGGTAATACCTATGCCAGTGCGCTGGAGAGCGCCCGTCAATCGCCCCCAACGCTCGTGTTGTCTTTGGTACGTCCGAGTCATAATTGAATTAAAACAAAACTTTCAACAACGGATCTCTTGGTTCTGGCATCGATGAAGAACGCAGCGAAATGCGATAACTAATGTGAATTGCAGAATTCAGTGAACCATCGAATCTTTGAACGCACATTGCGCCCCTCGGTACCCCGGGGGGTATACCTGTTCGAGCGTCATTGCACCCCTCAAGCGTAGCTTGGTCTTGGGTTTTCGTCCCCTGGGCGTACCTTAAAAGTAGTAGCGGTCCGGAGTGACCTTTGAGCGAAGTAAAGGAGATCATCCGCTTTGAAACCTCGCTCCGTGTCCTGCTAAGATCCATTCGATTCAATGGTTGACCTCGGATCAGGTAGGGATACCCGCTGAACTTAA----------------------------------------------------------------------------------------------------------------------------------------------------------------
>OLICH1320-14|Psora globifera
AAGGATCATTACAGAGAGGGGCCTTTGAGTCCCAGGGGGCTGCGTCCCCCGCCTCTACACCCGTGAATATCTACTTTTCCGTTGCTTTGGCGGGACTTTTGGGGTAACACCCAATGCCGGTGCGCCGGAAAGCGCCCGTCAAAACCCCCCTTCAAAACTGGTTTTTAGGGACGTCCGAGTCATCATTTAATTCAAAACAAAACTTTCAACAACGGATCTCTTGGTTCTGGCATCGATGAAGAACGCAGCGAAATGCGATAACTAATGTGAATTGCAGAATTCAGTGAATCATCGAATCTTTGAACGCACATTGCGCCCCTCGGTACCCCGGGGGGCATGCCTGTTCGAGCGTCATTGCACCCCTCAAGCGTAGCTTGGTCTTGGGTTTTCGCCCCTGGGCGGACCTTAAAAGTAGTAGCGGTCCGGAGTGATTTTCAAGCGAAGTAACCACATCATCCGCTCTGTATTCTCACCCCGTGCCTAATGTTACGATATCGCGATCGTTTCAATGATTGACCTCGGATCAGGTAGGGATACCCGCTGAACTTAA----------------------------------------------------------------------------------------------------------------------------------------------------------
>OLICH1319-14|Psora globifera
AAGGATCATTACAGAGAGGGGCCTTTGAGTCCCAGGGGGCTGCGTCCCCCGCCTCTACACCCGTGAATATCTACTTTTCCGTTGCTTTGGCGGGACTTTTGGGGTAACACCCAATGCCGGTGCGCCGGAAAGCGCCCGTCAAAACCCCCCTTCAAAACTGGTTTTTAGGGACGTCCGAGTCATCATTTAATTCAAAACAAAACTTTCAACAACGGATCTCTTGGTTCTGGCATCGATGAAGAACGCAGCGAAATGCGATAACTAATGTGAATTGCAGAATTCAGTGAATCATCGAATCTTTGAACGCACATTGCGCCCCTCGGTACCCCGGGGGGCATGCCTGTTCGAGCGTCATTGCACCCCTCAAGCGTAGCTTGGTCTTGGGTTTTCGCCCCTGGGCGGACCTTAAAAGTAGTAGCGGTCCGGAGTGATTTTCAAGCGAAGTAACCACATCATCCGCTCTGTATTCTCACCCCGTGCCTAATGTTACGATATCGCGATCGTTTCAATGATTGACCTCGGATCAGGTAGGGATACCCGCTGAACTTAA----------------------------------------------------------------------------------------------------------------------------------------------------------
>OLICH852-13|Trapeliopsis pseudogranulosa
GCCCGAACCTCCCACCCGTGCGTACCTACCTTCTGTTGCTTTGGCGGGCCGCGGGGCCCCGGCCCCCCGTCGACCTCGGTGGACGCGCGCCCGTCAGAGACCCCCTCAACCCCGTTACCCGTGACGTCTGAGCGGTGACACGAATCGTTAAAACTTTCAACAACGGATCTCTTGGTTCTGGCATCGATGAAGAACGCAGCGAAATGCGATAAGTAATGTGAATTGCAGAATTCAGTGAACCATCGAATCTTTGAACGCACATTGCGCCCCCTGGTATTCCGGGGGGCATGCCTGTTCGAGCGTCATTGCACCCCTCGAGCCCGGCTCGGTGTTGGGGACCGCCCCCCTGGGGCGCCCCCGAAAGTCAGCGGCGATGCGGCCGGTCCCTGAGCGCAGTAAAACTTTTCGTTCCGCTGCGGGGCCCCGGGCGTGTCCGCCGGACAACCCCCCC---------------------------------------------------------------------------------------------------------------------------------------------------------------------------------------------------------------------------------------------------------------------------------------------------------------------------------------------------------------------------------------------------------------------
>OLICH883-13|Vulpicida pinastri
AAGGATCATTACTGAGAGAGGGGCTTCGCGCTCCCGGGGGTCTCGGCCCCCAACTCTTCACCCATTGTGTACACTACCTTTGTTGCTTTGGCGGGCCCCGAGGACTTCTCGCGCTGCCTACAGGGCGGCGAGCGCCCGCCAGAGGCCCATCAAAATCTGTTTATCAATGGTGTCCGAGCGAAAACACAATAATCAAAACTTTCAACAACGGATCTCTTGGTTCCAGCATCGATGAAGAACGCAGCGAAATGCGATAACTAATGTGAATTGCAGAATTCAGTGAATCATCGAGTCTTTGAACGCACATTGCGCCCCTCGGTATTCCGGGGGGCATGCCTGTTCGAGCGTCATTATACCCCTCAAGCGTAGCTTGGTATTGGGCCTCGCCCCCGTGGCGTGCCCGAAAAGCAGTGGCGGTCCGGGGCGACTTTAAGCGTAGTAAAATCATCCCGCTTCGAAAGTCCGCCTCGCGACCGGCCAGACAACCCCATACATTTTAAACATTGACCTCGGAtCAgGtAGGAATAcCCGCTGAACTTAA-------------------------------------------------------------------------------------------------------------------------------------------------------------------
>OLICH879-13|Parmeliopsis ambigua
AAGGATCATTATCGAGAGAGGGCCTTCGTGCTCCCGGGGGTTCCGGCCCCTAACTCTTCACCCATTGTTTATCTACCTTTGTTGCTTTGGCGGGCCACGGGGCCTTCCCGCGCTGGCTCTCGGGCCGGCGAGCGCCCGTCAGAGGCCCATTAAATTCTGTTTATTAGTGTTGTCCGAGTAAAAACATAAATAAGTAAAAACTTTCAACAACGGATCTCTTGGTTCCAGCATCGATGAAGAACGCAGCGAAATGCGATAAGTAATGTGAATTGCAGAATTCAGTGAATCATCGAATCTTTGAACGCACATTGCGCCCCTCGGTATTCCGGGGGGCATGCCTGTTCGAGCGTCATTACACCCCTCAAGCGTAGCTTGGTATTGGGCTTCGCCCCTGCGGCGTGCCCGAAAGTTAGTGGCGGTCCGGTGTGACTTTAAGCGTAGTAAATACAAATCCCGCTCTGAAAGTTCACGCTGCGGCCTGCCAGACAACCCCATAACTTTTCAATAATTGACCTCGGATCAGGTAGGGATACCCGCTGAACTTAA--------------------------------------------------------------------------------------------------------------------------------------------------------------
>OLICH880-13|Parmeliopsis hyperopta
AAGGATCATTATCGAGAGGGGCCTCGTGCTCCCGGGGGTTTCGGCCCCTAACTCTTCACCCATTGTTTATCTACCTTTGTTGCTTTGGCGGGCCACGGGGTCTTCCCGCGCTGGCTCTTGGGCCGGCGAGCGCCCGTCAGAGGCCCATCAAATTCTGTTTATTAGTGTTGTCCGAGTCAAAACGCAAATAAGTAAAAACTTTCAACAACGGATCTCTTGGTTCCAGCATCGATGAAGAACGCAGCGAAATGCGATAAGTAATGTGAATTGCAGAATTCAGTGAATCATCGAATCTTTGAACGCACATTGCGCCCCTCGGTATTCCGGGGGGCATGCCTGTTCGAGCGTCATTACACCCCTCAAGCGTAGCTTGGTATTGGGCGTCGCCCCCGCGGCGTGCCCGAAAATTAGTGGCGGTCCGGTGTGACTTTGAGCGAAGTAAATACAAATCCCGCTTTGAAAGTTCACGCTGCGGCCTGCCAGACAACCCCATGATTTTTCAATAATTGACCTCGGATCagGTAGGGATACCCGCTGAACTTAA----------------------------------------------------------------------------------------------------------------------------------------------------------------
>OLICH881-13|Platismatia glauca
AAGGATCATTACCGAGAGGGGCTTGCGCCCCCGGGGGCTCCGGCCCCCGACTCTCCACCCATTGCGTACCGACCTTTGTTACTTTGGCGGACCCCGGGGTCTCCCCGCGCTGGCTCCCGGGCCGGCGAGCGTCCGTCAGAGGCCCATCAAATTCCATTTTCCACGCGTCCGAGTGAAAACACAATCATTAAAACTTTCAACAACGGATCTCTTGGTTCCAGCATCGATGAAGAACGCAGCGAAATGCGATAAGTAATGTGAATTGCAGAATTCAGTGAATCATCGAATCTTTGAACGCACATTGCGCCCCTCGGTATTCCGAGGGGCATGCCTGTCCGAGCGTCATTACACCCCTCAAGCGTCGCTTGGTCTTGGACGTCGCCCCCGAGGCGCGCCCGAAAATCAGTGGCGGTCCGGTGCGACTTTGCGCGTAGTAAATTTCTCCCGCGTTGAAAGTCCGCCCCGCGGCCGGCCAGACAACCCCCAGATTCAACCATTGACCTCGGATCAGGTAGGGATACCCGCTGAACTTAA--------------------------------------------------------------------------------------------------------------------------------------------------------------------------
>OLICH874-13|Hypogymnia bitteri
AAGGATCATTACTGAGAGAGGGGCTTCGCGCTCCCGGGGGTCTCGGCCCCCAACTCCTCACCCATTGTTTATCTACCTATGTTGCTTTGGCGGGCCCCGGGGCACTGCCCCGTGTCGGCCTTCCGGGCTGATGAGCGCCCGCCAGAGGCCCATTAAATTCTGTTTATTCAGTGTCATCGGAAGAAAATTTAATAGTAAAAACTTTCAACAACGGATCTCTTGGTTCCAGCATCGATGAAGAACGCAGCGAAATGCGATAAGTAATGTGAATTGCAGAATTCAGTGAATCATCGAATCTTTGAACGCACATTGCGCCCCTCGGTATTCTGGGGGGCATGCCTGTTCGAGCGTCATTACTCCCCTCAAGCGTAGCTTGGTATTGGGCCTTCGCCCCCGCGGCGTGCCCGAAAAGCAGTGGCGGTCCGGTGCGACTTTAAGCGTAGTAATTTTCACCCCGCTTTGAAAGTTCGCCCCGTGGCTCGCCAGACAACCCCATTTACTTCAATGATTGACCTCGGATCAGGtAGGGATACCCGCTGAACTTAA--------------------------------------------------------------------------------------------------------------------------------------------------------------
>OLICH875-13|Hypogymnia physodes
AAGGATCATTACTGAGAGAGGGGCTTCGCGCTCCCGGGGGTTCCGGCCCCTACCTCTTCACCCATTGTTTATCTACCTTTGTTGCTTTGGCGGGCTTTGGGGTTCGCCTCACGCCGGACTTCGGACTGGTGAGCGCCCGCCAGAGGCCCATTAAATTCCGTTTATGCAGTATTGTCAGAACAAAAATTACTATAGTAAAAACTTTCAACAACGGATCTCTTGGTTCCAGCATCGATGAAGAACGCAGCGAAATGCGATAAGTAATGTGAATTGCAGAATTCAGTGAATCATCGAATCTTTGAACGCACATTGCGCCCCTCGGTATTCCGGGGGGCATGCCTGTTCGAGCGTCATTACACCCCTCAAGCGTAGCTTGGTATTGGGTCCTCGCCCCCCGGGGCGTGCCCGAAAAGCAGTGGCGGCTCGGTGTGACTTTAAGCGTAGTAAATTTTCATCCCGCTTTGAAAGTTCGCCCCGTGGCTTGCCAGACAACCCCATTTATTTCAATGAtTGAcCTCGGATCaggtAGGGATACCCGCTGAACTTAA------------------------------------------------------------------------------------------------------------------------------------------------------------
>OLICH876-13|Hypogymnia tubulosa
AAGGATCATTACTGAGAGAGGGGCTTCGCGCTCCCGGGGGTTTCGGCCCCCAACTCTTCACCCATTGTTTATCTACCTTTGTTGCTTTGGCGAGCCTTAGGGGTCACCCTGCGCTGGCCTTCGGGCTAGTGAGCGCCCGTCAGAGGCCCATTCAATTCTGCCTATCCAGTATTATCAGAACAAAAAACATAATAGTCAAAACTTTCAACAACGGATCTCTTGGTTCCAGCATCGATGAAGAACGCAGCGAAATGCGATAAGTAATGTGAATTGCAGAATTCAGTGAATCATCGAATCTTTGAACGCACATTGCGCCCCTCGGTATTCCGGGGGGCATGCCTGTTCGAGCGTCATTACACCCCTCAAGCGTAGCTTGGTATTGGGTTCTCGCCCCCGCGGCGTGCCCGAAAAGCAGTGGCGGTCCGGTGTGACTTTAAGCGCAGTAAATCTTCCCCGCTTTGAAAGTTCGCCCCGTGGCTTGCCAGACAACCCCATTTATTTCAATGATTGACCTCGGATCAgGTAGGGATACCCGCTGAACTTAA---------------------------------------------------------------------------------------------------------------------------------------------------------------
>OLICH781-13|Psora vallesiaca
AAGGATCATTACCGAGAGGGGCCCTGGGTCCCAGGGGGCTGCGTCCCCCGCCTCTCCACCCGTGAACAATCTACCTTTCCGTTGCTTTGGCGGGACCTTTGGGGTAGCACCCACGGCCGGCTCGCCCGGGAGCGCCCGTCCATCGCCCCTTAAAACTCGATTTTCTTGAGACGTCCGAGTGATACCAAATCAAAACAAAACTTTCAACAACGGATCTCTTGGTTCCGGCATCGATGAAGAACGCAGCGAAATGCGATAAATAATGTGAATTGCAGAATTCAGTGAATCATCGAATCTTTGAACGCACATTGCGCCCCTCGGCACCCCGGGGGGCATGCCTGTTCGAGCGTCATTGCACCCCTCAAGCGTAGCTTGGTCTTGGGTTTTCGTCCCCTGGGCGGACCTCAAAAGTAGTAACGGCCCGGAGTGGTTTCTAAGCGAAGTAACTTTTATCACCCGCTTCGGAATCTCACCGTGGTCCTGTTTGGAACACCAACCAATCAATGATTGACCTCGGATCAGGTAGGGATACCCGCTGAACTTAA---------------------------------------------------------------------------------------------------------------------------------------------------------------
>OLICH780-13|Psora vallesiaca
AAGGATCATTACCGAGAGGGGCCCTGGGTCCCAGGGGGCTGCGTCCCCCGCCTCTCCACCCGTGAACAATCTACCTTTCCGTTGCTTTGGCGGGACCTTTGGGGTAGCACCCACGGCCGGCTCGCCCGGGAGCGCCCGTCCATCGCCCCTTAAAACTCGATTTTCTTGAGACGTCCGAGTGATACCAAATCAAAACAAAACTTTCAACAACGGATCTCTTGGTTCCGGCATCGATGAAGAACGCAGCGAAATGCGATAAATAATGTGAATTGCAGAATTCAGTGAATCATCGAATCTTTGAACGCACATTGCGCCCCTCGGCACCCCGGGGGGCATGCCTGTTCGAGCGTCATTGCACCCCTCAAGCGTAGCTTGGTCTTGGGTTTTCGTCCCCTGGGCGGACCTCAAAAGTAGTAACGGCCCGGAGTGGTTTCTAAGCGAAGTAACTTTTATCACCCGCTTCGGAATCTCACCGTGGTCCTGTTTGGAACACCAACCAATCAATGATTGACCTCGGATCAGGTAGGGATACCCGCTGAACTTAA---------------------------------------------------------------------------------------------------------------------------------------------------------------
>OLICH821-13|Protomicarea limosa
AAGGATCATTACCGAGAGAAGACGTTTCGGCGTCCTGGAGGTTTCGCCCTCTGGCTCTTCACCCCATGCTGACTTACCTTTGTTGCTTTGGCGGGCTCCGGGCTGGGGCCTCGCGTCTAAGCGCTCGTCGCCGGCGTGCGCCCGCCCGAGGTTCTTGAATATCGTTTTTGATCCTTGACGTCGGAAGAGCATACACATACAGTCCAAAACTTTCAACAACGGATCTCTTGGTTCTGGCATCGATGAAGAACGCAGCGAAATGCGATAAGTAATGTGAATTGCAGAATTCAGTGAATCATCGAATCTTTGAACGCACATTGCGCCCTTCGGTACCCCGGGGGGCATACCTGTTCGAGCGTCATTTCACCCCTCAAGCGTAGCTTGGTATTGGGATCTCGCCCCCGAGGCGTACCCGAAAGACAGTGGCGGGCTAACGTGACTTTCTAGCGTAGTAAATGCAACCCCGCTGAGGAAGCTTCACGACGTGGTCGGCCAGATCAACCTTAACATTGACCTCGGATCAGGTAGGGATACCCGCTGAACTTAA-------------------------------------------------------------------------------------------------------------------------------------------------------------
>OLICH790-13|Rhizocarpon copelandii
AAGGATCATTATCGAGACAGGGGCTCCGGCCCCGGACCTCCCACCCGTGTTTACCAACCCTCCGTTGCTTTGGCGGGCCTGTGCCTGGGCTGGTCCCGGCACCTTCGGTACCGCTGAGCGCCCGCCGAAAGCCCATCCAAACCCGTTTACCGGTGATGTCTGAGTAACAATCAATAACTAAAACTTTCAACAACGGATCTCTTGGTTCTGGCATCGATGAAGAACGCAGCGAAATGCGATAAGTAATGTGAATTGCAGAATTCAGTGAATCATCGAATCTTTGAACGCACATTGCGCCCTTTGGTACTCCAAGGGGCATGCCTGTTCGAGCGTCATTAACCCCCTCAAGCCCCCGGCTTGGTCTTGGGCCTTTCACCCCCGGGTGGGCCCCAAAACCATTGGCGGTCCGGTCCGACTTCAAGCGCAGTAGTTTTCCCGCTTTGGAAGCCTCGGCCTGGGCCCGCCAGGTAACCCACCCACCTTGCAAATTGACCTCGGATCAGGTAGGGATACCCGCTGAACTTAA----------------------------------------------------------------------------------------------------------------------------------------------------------------------------------
>OLICH850-13|Toninia verrucarioides
AAGGATCATTACCGAGAGGGGCCTGGTGCTCCAGGGGGCTTCGGCCCCCGACTCTTAACCCTGTGGATACATACCATCATGTTGCTTTGGCGAGCCTTGGGGTCATGCTCATGCTGGTTCGCCGGCGAGCGCCCGCCGAGAGCCCCCTAAAACCCGTTTGAACAGTGTGGTCCGAGCCCCCAAAACAAGCAAAACTTTCAACAACGGATCTCTTGGCTCTGGCATCGATGAAGAACGCAGCGAAATGCGACAAGTAATGTGAATTGCAGAATTCAGTGAATCATCGAATCTTTGAACGCACATTGCGCCCCTCGGTATTCCGAGGGGCATGCCTGTCCGAGCGTCATTACCCCCCTCAAGCGTAGCTTGGTATTGGGCATCGCTCTCCCTTGCCACGGGGAGGCGTGCCCCAAAAGCAGTGGCGGTCCGGCGTGACTTTGGACGTAATACATCTCTCGTTCTGAAAGCCTTTGCGCCGTGACCCGCCAAAAGCCTCCGAACCTTTCCACGATTGACCTCGGATCAGGTAGGGAtacccgcTGAACTTAA-----------------------------------------------------------------------------------------------------------------------------------------------------------
>OLICH784-13|Toninia opuntioides
AAGGATCATTATTGAGGAGGGGCTTCGTGCCCCGGGGGCCCCTGGCCCCCAGCCCTCCACCCTGTGAACACGTACCGTACTGTTGCTTTGGCGGGCCTTGGGTGCACGCACCCATGCCGAGGACCCGGCGAGCGCCTGCCAGAAGCCCTACCGATATACCCTGAAACTTTTGTTAGTGTCCGAGTCGCAAACAATGCAGTCTATTAAAACTTTCAACAACGGATCTCTTGGTTCCGGCATCGATGAAGAACGCAGCGAAATGCGATAAGTAATGTGAATTGCAGAATTCAGTGAATCATCGAATCTTTGAACGCACATTGCGCCCCCTGGTATTCCGGGGGGCATGCCTGTTCGAGCGTCATTACACCCCTCAAGCGTGGCTTGGTCTTGGGCGTCGCTGCCCCCTGTTGGGGCAGCGTGCCTTAAAAGTAGCGGCGGCCTGGCGTTGACTTTGGACGAAGTAGAGTTCCTCCCGTCCTGGAAGCCTTTGCGCTTTGGCCTGCCAAACCCATGGATGATTCATGACGATTGACCTCGGATCAGGTAGGGATACCCGCTGAACTTAA------------------------------------------------------------------------------------------------------------------------------------------
>OLICH870-13|Acarospora wahlenbergii
AAGGATCATTACAGAGTTAGGGTCTTTCCAGGCCCGACCTCTCCAACCCTATGCGTATCTACCTCTGTTGCTTTGGCGGGCCCGTTGGGGTGACCCACCGGTGGCCTTTGGCTCCCGAGTGCCCGTCAGAGACCCATTCAAACCTGTTAACTGTGCCGTCTGAGTACCAACATAATAATTAAAACTTTCAACAACGGATCTCTTGGTTCTGGCATCGATGAAGAACGCAGCGAAATGCGATAAGTAATGTGAATTGCAGAATTCAGTGAATCATCGAATCTTTGAACGCACATTGCGCCCCTCGGTACTCCGGGGGGCATGCCTGTTCGAGCGTCATTACACCACTCAAGCTCGGCTTGGTGTTGGGCCTTCGTCCCCCGTGGACGTGCCCGGAAATCAGTGGCGGCGCAGCCCGGCTTCAAGCGGTATCGAGTTTATCTTCGCTTTGGAAGCTCCGGGTCTGCGTCTGCCGGACAACCCCCATCATTTCACAAGGTTGACCTCGGATCagGTAGGGATACCCGCTGAACTTAA--------------------------------------------------------------------------------------------------------------------------------------------------------------------------
>OLICH861-13|Menegazzia terebrata
AAGGATCATTACCGAGGGAGGGGCTTTGCGCTCCCGGGGGCTCCGGCCCCCAACTCTTCAACCCGTTGCGTACCTACCTTCGTTGCTTTGGCGGGCCCCGGGGCTCGCCCCCCGCCGGCTTTTGGGCCGGCGAGCGCCCGCCGGAGGACTCTACCATTCTATTCTGTCAGTGATGTCCGAGTAAAACCACAAAATAATCAAAACTTTCAACAACGAATCTCTTGGTTTGAGCATCGATGAAGAACGCAGCGAAATGCGATAAGTAATGTGAATTGCAGAATTCAGTGAATCATCGAATCTTTGAACGCACATTGCGCCCCTCGGTATTCCGGGGGGCATGCCTGTTCGAGCGTCATTACACCCCTCAAGCAGAGCTTGGTATTGGGTCTTCGCCCTCGTGGCGTGCCCGAAAAGCAGTGGCGGCCCGGTGCGGCTCGAAGCGTAGTAAACTTTCATCCCGCTTGCAGAGTTCGCCCCGCGGCCGGCCAGACAAACCCCACCATTTCAATCATTGACCTCGGATCAGGTAGGGATACCCGCTGAACTTAA-----------------------------------------------------------------------------------------------------------------------------------------------------------
>OLICH858-13|Menegazzia terebrata
AAGGATCATTACCGAGGGAGGGGCTTTGCGCTCCCGGGGGCTCCGGCCCCCAACTCTTCAACCCGTTGCGTACCTACCTTCGTTGCTTTGGCGGGCCCCGGGGCTCGCCCCCCGCCGGCTTTTGGGCCGGTGAGCGCCCGCCGGAGGACTCTACCATTCTATTCTGTCAGTGATGTCCGAGTAAAACCACAAAATAATCAAAACTTTCAACAACGAATCTCTTGGTTTGAGCATCGATGAAGAACGCAGCGAAATGCGATAAGTAATGTGAATTGCAGAATTCAGTGAATCATCGAATCTTTGAACGCACATTGCGCCCCTCGGTATTCCGGGGGGCATGCCTGTTCGAGCGTCATTACACCCCTCAAGCAGAGCTTGGTATTGGGTCTTCGCCCTCGTGGCGTGCCCGAAAAGCAGTGGCGGCCCGGTGCGGCTCGAAGCGTAGTAAACTTTCATCCCGCTTGCAGAGTTCGCCCCGCGGCCGGCCAGACAAACCCCACCATTTCAATCATTGACCTCGGATCAGGTAGGGATACCCGCTGAACTTAA-----------------------------------------------------------------------------------------------------------------------------------------------------------
>OLICH864-13|Menegazzia subsimilis
AGAGGGGCTTTGCGCTCCCGGGGGCTTCGGCCCCCAACTCTTCAACCCGTTGCGTACCTACCTTTGTTGCTTTGGCGGGCCCCGGGGCTTGCCCCCCCGCCGGCTTTTGGGCCGGCGAGCGCCCGCCGGAGGACTCTACCATTCTATTCTGTCAATGATGTCCGAGTAAAACCACAAATAATCAAAACTTTCAACAACGAATCTCTTGGTTTGAGCATCGATGAAGAACGCAGCGAAATGCGATAAGTAATGTGAATTGCAGAATTCAGTGAATCATCGAATCTTTGAACGCACATTGCGCCCCTCGGTATTCCGGGGGGCATGCCTGTTCGAGCGTCATTACACCCCTCAAGCGGAGCTTGGTATTGGGTCCTCGCCCTCGTGGCGTGCCCGAAAAGCAGTGGCGGTCCGGCGTGGCTCGAAGCGTAGTAAACTTT-----------------------------------------------------------------------------------------------------------------------------------------------------------------------------------------------------------------------------------------------------------------------------------------------------------------------------------------------------------------------------------------------------------------------------------
>OLICH820-13|Psora globifera
AAGGATCATTACAGAGAGGGGCCTTTGAGTCCCAGGGGGCTGCGTCCCCCGCCTCTACACCCGTGAATATCTACTTTTCCGTTGCTTTGGCGGGACTTTTGGGGTAACACCCAATGCCGGTGCGCCGGAAAGCGCCCGTCAAAACCCCCCTTCAAAACTGGTTTTTAGGGACGTCCGAGTCATCATTTAATTCAAAACAAAACTTTCAACAACGGATCTCTTGGTTCTGGCATCGATGAAGAACGCAGCGAAATGCGATAACTAATGTGAATTGCAGAATTCAGTGAATCATCGAATCTTTGAACGCACATTGCGCCCCTCGGTACCCCGGGGGGCATGCCTGTTCGAGCGTCATTGCACCCCTCAAGCGTAGCTTGGTCTTGGGTTTTCGCCCCTGGGCGGACCTTAAAAGTAGTAGCGGTCCGGAGTGATTTTCAAGCGAAGTAACCACATCATCCGCTCTGTATTCTCACCCCGTGCCTAATGTTACGATATCGCGATCGTTTCAATGATTGACCTCGGATCAGGTAGGGATACCCGCTGAACTTAA----------------------------------------------------------------------------------------------------------------------------------------------------------
>OLICH817-13|Toninia sedifolia
AAGGATCATTATcgNgGAGGGGCTTCGTGCCCCGGGGGGCTCTTGCCCCCAACCCTCCACCCCATGAATACGTACCGTGTCGTTGCTTTGGCGGGCCTTGGGTGCAAGCATCCATGCCGGGTCCCCGGCGAGCGCCTGTCAGCAGCAACCCAACCTATACCCTGAAATTGTCCACGTGTCGTCCGAGTCTCGAGCAATACAGTTTTTAAAAACTTTCAACAACGGATCTCTTGGCTCTGGCATCGATGAAGAACGCAGCGAAATGCGATAAGTAATGTGAATTGCAGAATTCAGTGAATCATCGAATCTTTGAACGCACATTGCGCCCCCTGGCATTCCGGGGGGCATACCTGTTCGAGCGTCATTACATCCCCTCAAGCGTAGCTTGGTCTTGGGCGTCGCTTCCCCCCTTCGGGGGCAGCGTGCCTTAAAAGTAGCGGCGGACTGGCGTGGCTTTGGACGAAGTAGAGTTCCTCCCGTCCTGAAAGCCTCGCGCCGTGGCCTGCCAAACCCCACGAATCCATGACGATCGACCTCGGATCAGGTAGGGATACCCGCTGAACTTAA-----------------------------------------------------------------------------------------------------------------------------------------
>OLICH769-13|Rhizocarpon suomiense
AAGGATCATTACCGAGAGAGGGGCTCTGGCCCCGAACCTCCAACCCGTGTCTACCAACCTAAGTTGCTTTGGCGGGCCGGTCCCGGGCACCTCCGGTACTGCTGAGTGCCCGCCACAAGCCCATCACCAAAACCGTTTGCCGTGGTGTCTGAGTACCAACCAATAACTAAAACTTTCAACAACGGATCTCTTGGTTCTGGCATCGATGAAGAACGCAGCGAAATGCGATAAGTAATGTGAATTGCAGAATTCAGTGAATCATCGAATCTTTGAACGCACATTGCGCCCCTTGGCACTCCAAGGGGCATGCCTGTTCGAGCGTCATTAAACCCCTCAAGCTCCAGTCGGCTTGGTCTTGGGCTTTCACCCCCCCCGGATGGGCCCCAAAGTCATCGGCGGTCCAGTCTGACTTTCAAGCGTAGTAGTTTTGCCGCTTTGGAAAGTATTGATCTGGACCCGCCGGATAACCACCCGCCTTCTAGAATTGACCTCGGATCAGGTAGGGATACCCGCTGAACTTAA--------------------------------------------------------------------------------------------------------------------------------------------------------------------------------------
>OLICH837-13|Rhizocarpon copelandii
AAGGATCATTATCGAGACAGGGGCTCCGGCCCCGGACCTCCCACCCGTGTTTACCAACCCTCTGTCGCTTTGGCGGGCCTGTGCCTGGGCTGGTCCCGGCACCTTCGGTACCGCTGAGCGCCCGCCGAAAGCCCATCCAAACCCGTTTACCGGTGATGTCTGAGTAACAATCAATAACTAAAACTTTCAACAACGGATCTCTTGGTTCTGGCATCGATGAAGAACGCAGCGAAATGCGATAAGTAATGTGAATTGCAGAATTCAGTGAATCATCGAATCTTTGAACGCACATTGCGCCCTTTGGTACTCCAAGGGGCATGCCTGTTCGAGCGTCATTAACCCCCTCAAGCCCCCGGCTTGGTCTTGGGCCTTTCACCCCCGGGTGGGCCCCAAAACCATTGGCGGTCCGGTCCGACTTCAAGCGCAGTAGTTTTCCCGCTTTGGAAGCCTCGGCCTGGGCCCGCCAGGTAACCCACCCACCTTGCAAATTGACCTCGGATCAGGTAGGGATACCCGCTGAACTTAA----------------------------------------------------------------------------------------------------------------------------------------------------------------------------------
>OLICH803-13|Rhizocarpon jemtlandicum
AAGGATCATTACCGAGACAGGGGGCTCCGGCCCCCGAGGTCCCACCCGTGTTTACCAACCTTCCGTTGCTTTGGCGGGCCTGTGCCTGGGCTGGTCCCGGCGCTTCCGGTACCGCTGAGTGCCCGCCGAAAGCCCATCCAAACCCGTTTTACCGGTGACGTCTGAGTTAACAACCAATAATTAAAACTTTCAACAACGGATCTCTTGGTTCTGGCATCGATGAAGAACGCAGCGAAATGCGATAAGTAATGTGAATTGCAGAATTCAGTGAATCATCGAATCTTTGAACGCACATTGCGCCCTTTGGCACTCCAAGGGGCATGCCTGTTCGAGCGTCATTAACCCCTTCAAGCTCCCGGCTTGGTCTTGGGCCCTCACCCCCGGGTGGGCCCCAAAGTCATTGGCAGTCCGGTCCGACTTCAAGCGCAGTAGTTTTCCCGCTTTGGAAGTCTCGGGTCTGGGCCTCCGCCAGATAACCATCCGCCTTACAATTGACCTCGGATCAGGTAGGGATACCCGCTGAACTTAA-------------------------------------------------------------------------------------------------------------------------------------------------------------------------------
>OLICH872-13|Bryoria implexa
AAGGATCATTACCGAGAGAGGGGCTCCGGCCCCCAACTCTTCACCCACTGTCTACCTACCTTTGTTGCTTTGACGGGCCACGGGGCCTTCCTGCGCTGGCTTTCGGGCCGGCGAGTGCCCGTCAGAGGCCCATTAAATTCCGTTTAATAAGTGACGTCCGAGTAAAAATTACAATAGTAAAAACTTTCAACAACGGATCTCTTGGTTCCAGCATCGATGAAGAACGCAGCGAAATGCGATAAATAATGTGAATTGCAGAATTCAGTGAATCATCGAGTCTTTGAACGCACATTGCGCCCCTCGGTATTCCGGGGGGCATGCCTGTTCGAGCGTCATTACACCCCTCAAGCGTAGCTTGGTATTGGGCTTCGCCCCCGCGGCGTGCCCGAAAAACAGTGGCGGTCCGGCGTGACTTTAAGCGTAGTAAATTTTCATCCCGCTTTGAAAGCTCAATCCGTGGCCTGCCAGACAACCCCAAAATTTCAATCATTGACCTCGGATCAgGtAGGGATACcCGCTGAACTTAA---------------------------------------------------------------------------------------------------------------------------------------------------------------------------------
>OLICH871-13|Bryoria capillaris
AAGGATCATTACCGAGAGAGGGGCTTCGCGCTCCCGGGGGCTCCGGCCCCCAACTCTTCACCCACTGTTTACCTACCTTTGTTGCTTTGACGGGCCACGGGGCCTTCCTGCGCTGGCTTTCGGGCCGGCGAGTGCCCGTCAGAGGCCCATTAAATTCCGTTTAATAAGTGACGTCCGAGTAAAAATTACAATAGTAAAAACTTTCAACAACGGATCTCTTGGTTCCAGCATCGATGAAGAACGCAGCGAAATGCGATAAATAATGTGAATTGCAGAATTCAGTGAATCATCGAGTCTTTGAACGCACATTGCGCCCCTCGGTATTCCGGGGGGCATGCCTGTTCGAGCGTCATTACACCCCTCAAGCGTAGCTTGGTATTGGGCTTCGCCCCCGCGGCGTGCCCGAAAAACAGTGGCGGTCCGGCGTGACTTTAAGCGTAGTAAATTTTCATCCCGCTTTGAAAGCTCAATCCGTGGCCTGCCAGACAACCCCAAAATTTCAATCATTGACCTCGGATCaggtAGGGATACCCGCTGAACTTAA----------------------------------------------------------------------------------------------------------------------------------------------------------------
>OLICH886-13|Cetraria sepincola
-------------------------TTCGCGCTCCGGGGGTCTCGGCCCCCAACTCTTCACCCATTGACTACCTACCTTTGTTGCTTTGGCGGGCCCCGAGGACCTCTCGCGCCGCGTACAGGCCGGCGAGCGCCCGCCAGAGGCCCATTCAATTCTGTTTATCAGTGATGTCCGAGTGAAAACACAATCAATCAAAACTTTCAACAACGGATCTCTTGGTTCCAGCATCGATGAAGAACGCAGCGAAATGCGATAACTAATGTGAATTGCAGAATTCAGTGAATCATCGAGTCTTTGAACGCACATTGCGCCCCTCGGTATTCCGGGGGGCATGCCTGTTCGAGCGTCATTACACCCCTCAAGCGTAGCTTGGTATTGGGCCTCGCCCCCGTGGCGTGCCCGAAAAGCAGTGGCGGTCCGTGGTGGCTTCAAGCGTAGTAAAATCATCCCGCTTTGAAAGCTCGTCTCGTGGCCGGCCAGACAACCCCATATCTTCCATATCATTGACCTCGGATCA------------------------------------------------------------------------------------------------------------------------------------------------------------------------------------------
>OLICH884-13|Cetraria ericetorum
AAGGATCATTACTGAGAGAGGGGCTTCGCGCTCCCGGGGGTCTCGGCCCCTAACTCTTCACCCTTTGTGTACCAACCTTTGTTGCTTTGGCGGGTCTGAGGACCTCTCGCGCCGCCCACAGGCCGGCGAGCGCCCGCCAGAGGCCCATTAAAATCTGCTTATTAGTGATGTCCGAGCGAAAAACACAACAAATAAAACTTTCAACAACGGATCTCTTGGTTCCAGCATCGATGAAGAACGCAGCGAAATGCGATAACTAATGTGAATTGCAGAATTCAGTGAATCATCGAGTCTTTGAACGCACATTGCGCCCCTCGGTATTCCGGGGGGCATGCCTGTTCGAGCGTCATTATACCCCTCAAGCGTAGCTTGGTATTGGGCCTCGCCCCCGTGGCGTGCCCGAAAAGCAGTGGCGGTCCGGGGCGACTTTAAGCGTTGTAAAATTATCCCGCTTTGAAAGTTCGCCTCGTGGCCTGCCAGACAACCCCGTACACTTCAAATCATTGACCTCGGATCaggtAGGGATACCCGCTgaACTTAA-------------------------------------------------------------------------------------------------------------------------------------------------------------------
>OLICH885-13|Cetraria islandica
AAGGATCATTACTGAGAGAGGGGCTTCGCGCTCCCGGGGGTCTCGGCCCCTAACTCTTCACCCTTTGTGTACCAACCTTTGTTGCTTTGGCGGGTCCGAGGACCTCTCGCGCCGCCCACAGGCCGGCGAGCGCTCGCCAGAGGCCCATTAAAATCTGTTTATCAGTGATGTCCGAGCGAAAAACACAATAAATAAAACTTTCAACAACGGATCTCTTGGTTCCAGCATCGATGAAGAACGCAGCGAAATGCGATAACTAATGTGAATTGCAGAATTCAGTGAATCATCGAGTCTTTGAACGCACATTGCGCCCCTCGGTATTCCGGGGGGCATGCCTGTTCGAGCGTCATTATACCCCTCAAGCGTAGCTTGGTATTGGGCCTCGCCCCCGTGGCGTGCCCGAAAAGCAGTGGCGGTCCGGGGTGACTTTAAGCGTAGTAAAATTATCCCGCTTTGAAAGTTCGCCTCGTGGCCTGCCAGACAACCCCGTACATTTCAAATCATTGACCTCGGATCAGATAGGGATACCCGCTGAACTTAA-------------------------------------------------------------------------------------------------------------------------------------------------------------------
>OLICH887-13|Cladonia mitis
AAGGATCATTAATGAGTTCGGGGGCCTAGCCCCCAGCGGTGGGTGTCTGTCCGAGTCCTCCGGGCTCGGCCAGCGCTCATCGTGCATCTCAACCCCATGTTTACCTTACCTTTGTTGCTTTGGTGGGCCTTGAGCAGGCTATACGGCTCATGCCGGCCCCCAGCGTTTTCTGCTGGGGGGCGGCTCGCGCCCGCCAGAGGTTTATCCAAATCCTATTTATTAGAAGTCTGAGTAAATATTAAATAATCAAAACTTTCAACAACGGATCTCTTGGTTCTGGCATCGATGAAGAACGCAGCGAAATGCGATAAGTAATGTGAATTGCAGAATTCAGTGAATCATCGAATCTTTGAACGCACATTGCGCCCCTCGGTATTCCGGGGGGCATGCCTGTTCGAGCGTCATTACACCCCTCAAGCGTAGCTTGGTATTGGACGTTCGCGGGCCCTCTTTGGGGGGCCTGCGCGTCCGAAAAGCAGTGGCGGTCCCCGGGGATTTCGCGCGTAGTAAATATTATCCCGCGTTGGAAAGAACCGATGGGCCTTGCCAAAACACCATAAATCTCCATGATTGACCTCGGATCAGGTAGGGATACCCGCTGAACTTAA--------------------------------
>OLICH782-13|Psora globifera
AAGGATCATTACAGAGAGGGGCCTTTGAGTCCCAGGGGGCTGCGTCCCCCGCCTCTACACCCGTGAATATCTACTTTTCCGTTGCTTTGGCGGGACTTTTGGGGTAACACCCAATGCCGGTTCGCCGGAAAGCGCCCGTCAAAACCCAACCCCCCTTCAAAACTGGTTTTTAGGGACGTCCGAGTCATCATTTAATTCAAAGCAAAACTTTCAACAACGGATCTCTTGGTTCTGGCATCGATGAAGAACGCAGCGAAATGCGATAACTAATGTGAATTGCAGAATTCAGTGAATCATCGAATCTTTGAACGCACATTGCGCCCCTCGGTACCCCGGGGGGCATGCCTGTTCGAGCGTCATTGCACCCCTCAAGCGTAGCTTGGTCTTGGGTTTTCGCCCCTGGGCGGACCTTAAAAGTAGTAGCGGTCCGGAGTGATTTTCAAGCGAAGTAACCACATCATCCGCTCTGAATTCTCACCCCGTGCCTAATGTTACGATATCGCGATCGTTTCAATGATTGACCTCGGATCAGGTAGGGATACCCGCTGAACTTAA-----------------------------------------------------------------------------------------------------------------------------------------------------
>OLICH882-13|Pseudevernia furfuracea
AAGGATCATTACCGAGAGAGGGGCCTCGCGCTCCCGGGGGTTTCGGCCCCCAACTCTTCACCCACTGTGTATCTACCTTTGTTGCTTTGGCGGGCCTCGCCTTCCCGGCTTCCGGGCCGGCGGGCGCCCGTCGGAGGCCCATTAAATTCCGTTAAATCAGTGACGTCCGAGCAAACTACACAATTAGTAAAAACTTTCAACAACGGATCTCTTGGTTCCAGCATCGATGAAGAACGCAGCGAAATGCGATAAGTAATGTGAATTGCAGAATTCAGTGAATCATCGAATCTTTGAACGCACATTGCGCCCCTCGGTATTCCGGGGGGCATGCCTGTTCGAGCGTCATTACACCCCTCAAGCGTAGCTTGGTACTGGGTCCTCGTCCCCGCGACGTGCCCGAAAAGCAGTGGCGGTCCCGTGGGACTTTAAGCGTAGTAAATCTTATCCCGCTTTGAAAGTTCGCCCGGCGACCGGCCAGATAACCCCATTTATTCAATGATTGACCTCGGATCAGGTAGGGATACCCGCTGAACTTAA-----------------------------------------------------------------------------------------------------------------------------------------------------------------------
>OLICH783-13|Toninia alutacea
AAGGATCATTAGTGAGAGGGGCTTTGTGCTCCGGGGGGATTTCGACCCCCGACTCTCCACCCCGTGAGGACCTACCGCGAATGTTGCTTTGGCGGGCCTTGGGTGCAGTTGCGCCCATTATGCCGAGATCTCGGCGAGTGCCCGTCAGAAGCCCACCGAAACTCGCATCATGGTGCTTGTCCGAGTCTCGAACCAACATAAAAAAAACTTTCAACAACGGATCTCTTGGTTCTGGCATCGATGAAGAACGCAGCGAAATGCGATAAGTAATGTGAATTGCAGAATTCAGTGAATCATCGAATCTTTGAACGCACATTGCGCCCCTTGGTACTCCGGGGGGCATGCCTGTCCGAGCGTCATTACACCCCTCAAGCGTAGCTTGGTATTGGGCCTCGCTCCTCCGAACGAGAGGGAGCGTGCCTTAAAATTAGCGGCGGTCTAGCGTGACTTTGGATGTAGTAGATTTTCTCCCATCCTGAAAGCCTCCAGCCATGGCCTGCCAAAGCCACAGTCCTTCGACGATTGACCTCGGATCAGGTAGGGATACCCGCTGAACTTAA------------------------------------------------------------------------------------------------------------------------------------------------
>OLICH939-13|Melanelia hepatizon
AAGGATCATTACTGAGAGAGGGGCTTCGCGCTCCCGGGGGTCTCATCCCCAACTCTTCACCCATTGTCTATCTACCTTTGTTGCTTTGGCGGGCCCTGGGGTCTCCTCGCGTCGGCTTTGAGGCCGGCGAGCGCCCGTCAGAGGCTCATTAAATTCTGTTTATCAGTGATGTCCGAGCGAAACTACAATAATAAAAACTTTCAACAACGGATCTCTTGGTTCCAGCATCGATGAAGAACGCAGCGAAATGCGATAAGTAATGTGAATTGCAGAATTCAGTGAATCATCGAATCTTTGAACGCACATTGCGCCCCTCGGTATTCCGGGGGGCATGCCTGTTCGAGCGTCATTACACCCCTCAAGCGTAGCTTGGTATTGGGCCTCGCCCCCGCGGCGTGCCCGAAAATCAGTGGCGGTCCGCTGCGGCTTTAAGCGTAGTAAACTTTCATCCCGCTTTGAAAGTCCGCGCCGTGACCGGCCAGACAACCCCAATTATTTCAATCATTGACCTC------------------------------------------------------------------------------------------------------------------------------------------------------------------------------------------------
>OLICH949-13|Menegazzia terebrata
AAGGATCATTACCGAGGGAGGGGCTTTGCGCTCCCGGGGGCTCCGGCCCCCAACTCTTCAACCCGTTGCGTACCTACCTTCGTTGCTTTGGCGGGCCCCGGGGCTCGCCCCCCGCCGGCTTTTGGGCCGGCGAGCGCCCGCCGGAGGACTCTACCATTCTATTCTGTCAGTGATGTCCGAGTAAAACCACAAAATAATCAAAACTTTCAACAACGAATCTCTTGGTTTGAGCATCGATGAAGAACGCAGCGAAATGCGATAAGTAATGTGAATTGCAGAATTCAGTGAATCATCGAATCTTTGAACGCACATTGCGCCCCTCGGTATTCCGGGGGGCATGCCTGTTCGAGCGTCATTACACCCCTCAAGCAGAGCTTGGTATTGGGTCTTCGCCCTCGTGGCGTGCCCGAAAAGCAGTGGCGGCCCGGTGCGGCTCGAAGCGTAGTAAACTTTCATCCCGCTTGCAGAGTTCGCCCCGCGGCCGGCCAGACAAACCCCACCATTTCAATCATTGACCTCGGATCAGGTAGGGATACCCGCTGAACTTAA-----------------------------------------------------------------------------------------------------------------------------------------------------------
>OLICH944-13|Menegazzia subsimilis
AAGGATCATTACCGAGAGAGGGGCTTTGCGCTCCCGGGGGCTTCGGCCCCCAACTCTTCAACCCGTTGCGTACCTACCTTTGTTGCTTTGGCGGGCCCCGGGGCTTGCCCCCCCGCCGGCTTTTGGGCCGGCGAGCGCCCGCCGGAGGACTCTACCATTCTATTCTGTCAATGATGTCCGAGTAAAACCACAAATAATCAAAACTTTCAACAACGAATCTCTTGGTTTGAGCATCGATGAAGAACGCAGCGAAATGCGATAAGTAATGTGAATTGCAGAATTCAGTGAATCATCGAATCTTTGAACGCACATTGCGCCCCTCGGTATTCCGGGGGGCATGCCTGTTCGAGCGTCATTACACCCCTCAAGCGGAGCTTGGTATTGGGTCCTCGCCCTCGTGGCGTGCCCGAAAAGCAGTGGCGGTCCGGCGTGGCTCGAAGCGTAGTAAACTTTCATCCCGCTTGCAGAGTTCGCCCCGCGGCCGGCCAGACAAACCCCACCATTTCAATCATTGACCTCGGATCAGGTAGGGATACCCGCTGAACTTAA-----------------------------------------------------------------------------------------------------------------------------------------------------------
>OLICH941-13|Pseudephebe pubescens
AAGGATCATTACCGAGAAGGCGGCTTCGCCGCTCCGGGGGCTTCGGCTCCCTATTCTCTACCCTCTGTCTTCCCTACCTCTGTTGCTTTGGCGAGCCTCGGGGGGCCCCCCGGCTGGCTTTCGGGCTGGTGAGCGCTCGCCAGAGGCCCATTGAATTCTGTCTACAACGTAACGTCCGAGTACCAAACGCAATAGTAAAAACTTTCAACAACGGATCTCTTGGTTCCAGCATCGATGAAGAACGCAGCGAAATGCGATAAGTAATGTGAATTGCAGAATTCAGTGAATCATCGAATCTTTGAACGCACATTGCGCCCCTCGGTATTCCGGGGGGCATGCCTGTTCGAGCGTCATTACACCCCTCAAGCGTAGCTTGGTATTGGGTCTTCGCCTCTATGGCGTGCCCGAAAAGCATTGGCGGTTCCGGGGGACTTTAAGCGCAGTAATCTTTTATCCCGCTTCGATGGTCCCCCGGTGACCGGCCAGACAACCCCTTTGTACTTCGATCATTGACCTCGGATCAGGCAGGGATACCCGCTGAACTTAA-------------------------------------------------------------------------------------------------------------------------------------------------------------
>OLICH931-13|Umbilicaria hyperborea
AAGGATCATTACCGAGATAGGGTCCTCCGGGCCCGAACCTCTCACCCCGTGCGTACCTTACCTTTGTTGCTTTGGCGGGCCCGCTGGGGCAACCCACCGCCGGCGTTGAGCCGGTGAGTGTCCGCCGGAGGCCCTCAAAACTCCGTCTGTCAGTGTCGTCTGAGTACTATACAATAGTTAAAACTTTCAACAACGGATCTCTTGGTTCTGGCATCGATGAAGAACGCAGCGAAATGCGATAAGTAATGTGAATTGCAGAATTCAGTGAATCATCGAATCTTTGAACGCACATTGCGCCCCCTGGTATTCCGGGGGGCATGCCTGTTCGAGCGTCATTACACCCCTCAAGCCCCGCTTGGTATTGGGCCCCGTCCCCTGGGACGGGCCTGAAAGTGAGTGGCGGTGCAGCCTGACTTCAAGCGCAGTAACTTCAAAACCCGCTTTGGAAGCCTTCAGGCTGCGCCGGCCAGACAACCCCACCGTATTTTCTACGGTCGACCTCGGATCAGGTAGGGATACCCGCTGAACTTAA-------
>OLICH929-13|Umbilicaria cylindrica
AAGGATCATTACCGAGAGAGGGTCCTCCGGGCCCGAACCTCCAACCCTTTGTGTACCTTACCTTTGTTGCTTTGGCGGGCCCGCTGGGGCCACCCACCGCCGGTGTTGAGCCGGTGAGCGCCCGCCGGAGACCCTCAAAACTCCGTCTGCCAGTGTCGTCTGAGTACTATGCAATAAAAAACTTTCAACAACGGATCTCTTGGTTCTGGCATCGATGAAGAACGCAGCGAAATGCGATAAGTAATGTGAATTGCAGAATTCAGTGAATCATCGAATCTTTGAACGCACATTGCGCCCCCTGGCATTCCGGGGGGCATGCCTGTTCGAGCGTCATTACACCTCTCAAGCTGTGCTTGGTATTGGGCCGTCGTCCCCCGGGACGGGCCTGAAAGTGAGTGGCGGTGCAGCCTGACTTCAAGCGCAGTAACTTAAAAACCCGCTTCGGAAGCCTTCAGGCTGGGCCGGCCAGACAACCCACCCGTATTTTCTATGGTTGACCTCGGATCAGGTAGGGATACCCGCTGAACTTAA--------
>OLICH950-13|Umbilicaria nylanderiana
AAGGATCATTACTGAGATAGGGTCCCCTGGGCCCGAACCTCCCACCCTGTGCGTACCTTACCTTTGTTGCTTTGGCGGGCCCGCTGGGGCACCTCACCGCCGGCGTGAAGCCGGTGAGCGCCCGCCGGAGACCCCCCAAAACTCCGTCTGTCAGTGTCGTCTGAGTAACCATACAATCGTTAAAAACTTTCAACAACGGATCTCTTGGTTCCGGCATCGATGAAGAACGCAGCGAAATGCGATAAGTAATGTGAATTGCAGAATTCAGTGAATCATCGAATCTTTGAACGCACATTGCGCCCCCTGGCATTCCGGGGGGCATGCCTGTTCGAGCGTCATTACACCCCTCAAGCCCTGCTTGGTGTTGGGCCCCGCCCCCCGGGACGGGCCTGAAAGTGAGTGGCGGTGCGGCCTGGACTTCAAGCGTAGTAACTTCAAAACCCGCTTCGGAAGCCTTCAGGCTGCGTCAGCCAGACAACCCCACCGTATTTCTATGGTTGACCTCGGATCAGGTAGGGATACCCGCTGAACTTAA----
>OLICH930-13|Umbilicaria deusta
AAGGATCATTACCGAGATGGGGTCCTCCGGGCCCGAACCTCCAAACCCTTTGTCTACCTTACCTTCGTTGCTTTGGCGGGCCCGCTGGGGAGACCCACCGCCGGCGTGAGCCGGTGAGCGCCCGCCGGAGGCCCTCTAAACTCTCGTCTGACAGTGTCGTCTGAGTACTATACAATAGTTAAAAAAAACTTTCAACAACGGATCTCTTGGTTCTGGCATCGATGAAGAACGCAGCGAAATGCGATAAGTAATGTGAATTGCAGAATTCAGTGAATCATCGAATCTTTGAACGCACATTGCGCCCCCTGGTATTCCGGGGGGCATGCCTGTTCGAGCGTCATTACACCTCTCAAGCTCCGCTTGGTATTGGGCCTCCGTCCCCCGGGACGGGCCTGAAAGTGAGTGGCGGTGCGGCCTGACTTCAAGCGTAGTACCTTCGAAACCCGCTTCAGAAGCCTTCAGGCTGGGCCGGCCAGACAACCCCAACTGTACACTCTATGGTTGACCTCGGATCAGGTAGGGATACCCGCTGAACTTAA
>OLICH928-13|Brodoa intestiniformis
AAGGATCATTACTGAGAGAGGGGCTTCGCGCTCCCGGGGGTTTCGGCCCCCAACTCTTCACCCATTGTTTACCTATCTTTGTTGCTTTGGCGGGCCTTGGGGTGCGCCCCGCGCTGGCTTTCGGGCCGGTGAGCGCCCGTCAGAGGCCCATTAAATTCTGTTTAATCCGTAACGTCCGAGTAAAAAACAACAGTAAAAAAACTTTCAACAACGGATCTCTTGGTTCCAGCATCGATGAAGAACGCAGCGAAATGCGATAAATAATGTGAATTGCAGAATTCAGTGAATCATCGAATCTTTGAACGCACATTGCGCCCCTCGGTATTCCGGGGGGCATGCCTGTTCGAGCGTCATTACACCCTTCAAGCCTAGCTTGGTATTGGGTCTTCGCCCCCGCGGCGTGCCCGAAAAGCAGTGGCGGTCCGGTGCGACTTCAAGCGCAGTAAATTTTCATCCCGCTTCGAAAGTTCGCTCCGTGGCCGGCCAGACAACCCCAATTACTTCAATAATTGACCTCGGATCAGGTAGGGATACCCGCTGAACTTAA-------------------------------------------------------------------------------------------------------------------------------------------------------------
>OLICH932-13|Cladonia cenotea
AAGGATCATTAATGAGTTTGGGGGCCTAGCTCCCAGCGGTGGGTGTCTGTCCGAGTCCCTAGGGCTCGGCCAGCGCTCGTCGTGTATCTCAAACCCCATGTTTACCATACCTTAGTTGCTTTGGCGGGCCTTGAGTAGGCTACACGGCTCATGCCGGCCCCCAGCAGAAAATGCTGGGGGGCGGCTCGCGCCCGCCAGAGGTTCAATCAATTCTATTATTAGTGAAGTCTGAGTAAATATCAAATAATCAAAACTTTCAACAACGGATCTCTTGGTTCTGGCATCGATGAAGAACGCAGCGAAATGCGATAAGTAATGTGAATTGCAGAATTCCGTGAATCATCGAATCTTTGAACGCACATTGCGCCCCTCGGCATTCCGGGGGGCATGCCTGTTCGAGCGTCATTACACCCCTCAAGCGTAGCTTGGTATTGGTCGTTCGCGGGCCCTCTTCGGGGGGCCTGCGCGTCCGAAAAGCAGTGGCGGTCCCCGGGGATTTCGCGCGTAGTAAATATTATCCCGCGTTGGAAAGAACCGATGGGTCCTGCCAAAACCCCTTATAAATCTCCATGATTGACCTCGGATCAGGTAGGGATACCCGCTGAACTTAA-----------------------------
>OLICH926-13|Cladonia stellaris
AAGGATCATTAATGAGTTCGAGGGCACAGCGAATGAGCTATGCTCTCAGCGGTGGGTGTCGTCTGGGTCTATATGGGCCAGGCTGCGCTCGTCGTGTCTCTCAACCCCATGTTTACCTTACCTTTGTTGCTTTGGCGGGCCTTGAGTAGGCTATACGGCTCATGCCGACCCCGGGCGTTTCCTGCCCGGGGGCGGCTCGCGCCCGCCAGAGGTCCATTCAAAACCCTTCATTATCAGTGATGTCTGAGACAAATATTAAATAATCAAAACTTTCAACAACGGATCTCTTGGTTCTGGCATCGATGAAGAACGCAGCGAAATGCGATAAGTAATGTGAATTGCAGAATTCAGTGAATCATCGAATCTTTGAACGCACATTGCGCCCCTCGGTATTCCGGGGGGCATGCCTGTTCGAGCGTCATTACACCCCTCAAGCGTAGCTTGGTATTGGGCGTTCGCGGGCCCCTTTATAGGGAGGGGGCCCGCGTGTCCGAAAAGCAGTGGCGGTCCCCGGGGATTTCGCGCGTAGTAAATATTATCCCGCGTTGGAAAGAACCGATGGGCCCTGCCAAAACACCCCATTAATATCCACGATTGACCTCGGATCAGGTAGGGATACCCGCTGAACTTAA--------
>OLICH927-13|Cladonia stygia
AAGGATCATTAATGAGTGCGGGTGCCTAGCCCCCAGCGGTGGGTGTCTGTCCGGGTCCGTCTGGGCTCGGCCAGCGCTCGCCGTGTACCTCAACCCCATGTTTACCTTACCTTTGTTGCTTTGGCGGGCCTTGAGTAGGCTATACGGCTCATGCCGGCCCCCAGCGTTTCCTGCTAGGGGGCGGCTCGCGCCCGCCAGAGGTTTATTCAAATCTTGTTTATTAGTGAAGTCCGAGTAAATATCAAATATTCAAAACTTTCAACAACGGATCTCTTGGTTCTGGCATCGATGAAGAACGCAGCGAAATGCGATAAGTAATGTGAATTGCAGAATTCAGTGAATCATCGAATCTTTGAACGCACATTGCGCCCCTTGGTATTCCGAGGGGCATGCCTGTTCGAGCGTCATTACACCCCTCAAGCGTAGCTTGGTATTGGACGTTCGCGGGCCCTCTTTGGGGGCTTGCGTGTCCGAAAAGCAGTGGCGGTCCCCGGGGATTTCGCGCGTAGTAAATTTTATCCCGCGTTGGAAAGAACCGGTGGGCTTGACCAAAACCCCCCATAAATCACCATGATTGACCTCGGATCAGGTAGGGATACCCGCTGAACTTAA----------------------------
>OLICH994-13|Trapeliopsis flexuosa
AGGGATCATTACCGAGATAGGGCCCTCTCCGGGCCCGACCCTCCCACCCCATGCGTACCTACCTTTGTTGCTTTGGCGGGCCGCGGGGCTTCGGCCCCCCGTCGGCTTCGGCGGACGAGCGCCCGTCAGAGACCCCCTCAAACCCGTTTTATGGTGAAGTCCGAGCAGCGATGTAATAGCTAAAACTTTCAACAACGGATCTCTTGGTTCTGGCATCGATGAAGAACGCAGCGAAATGCGATAAGTAATGTGAATTGCAGAATTCAGTGAATCATCGAATCTTTGAACGCACATTGCGCCTCCTGGTATTCCGGGAGGCATGCCTGTTCGAGCGTCGTTAAACCTCTCGAGCCCAGCTCGGTGTTGGGGGTCGTCCCCTGGGGCGCCCCCGAAAATCAGCGGCGATGCGGCCGGTCCTCGAGCGCAGTAAAACTTTTGTTCCGCTGCGAGGCCCCGGGCGTGTCCGCCGGGACAAACCcCCATACaTCCAC---------------------------------------------------------------------------------------------------------------------------------------------------------------------------------------------------------------------
>OLICH1006-13|Micarea botryoides
AAGGATCATTAAAGAGAAGGGAGCTTCGCGTTCCCGAGGCTTCGGCCTCACCTCTTCACCCTTTGTGTACCTATCTTTGTTGCTTTGGCGAGCCATGGTCCACCCATGTCGTCCCATCAGTCGGCAAGTGCTCGCCAAAGGCCATTAAAAAAACTCCTTTTTTCAATGTGGTCTGAGCAAATAAAAATAAACGTAAAACTTTCAACAACGGATCTCTTGGTTCTGGCATCGATGAAGAACGCAGCGAAATGCGATAAGTAATGTGAATTGCAGAATTCAGTGAATCATCGAATCTTTGAACGCACATTGCGCTCCTCGGTATTCCGGGGAGCATGCCTGTTCGAGCGTCATTGCACCCCTCAAGCGTAGCTTGGTATTGAGTCATTGTCTAAACAAGACGACCTCGAAAATGAGTGGCTTTCCGATGTAACTTCAAGTGTAGTAATTGTATCCGCTTTGGAAGCTTTGCATTGAGACATGCCAAAACCACATCAATTTTTTTCAATGATTGACCTCGGATCANGTAGGGATACCCGCTGAACTTAA--------------------------------------------------------------------------------------------------------------------------------------------------------------
>OLICH1013-13|Micarea denigrata
AAGGATCATTAAAGAGAAGGAAGTCTCGGCTTCCGGGGCTTCGGCCTCACCTCTTCACCCTATGTTTACATATACCTTTGTTGCTTTGGCGAATCTTGGGATCTCCCACGCCGACATATCTGTCGACGAGTATTTGTCAGAGGCCTTTAAAATTCATGTTTTCAATGCAGTCNGAGTAAAACACAAATAAATTAAAACTTTCAACAACGGATCTCTTGGTTCTGGCATCGATGAAGAACGCAGCGAAATGCGATAAGTAATGTGAATTGCAGAATTCAGTGAATCATCGAATCTTTGAACGCACATTGCGCTCCTCGGTATTCCGGGGAGCATGCCTGTTCGAGCGTCATTGCACCTCTCAAGCGTAGCTTGGTATTGAACATTCGTCTGTAGCGGACGTGTTCGAAAAAGAGTGGCGGTCAAGCATGACTTCAAGCGTAGTAAATTTATCCCGCTTTGGAAGTTTATGTTTGGCTTGCCAAAACCACTTATTTTCAATGATTGACCTCgGATCAgGTAGGGATACCCGCTGAACTTAA---------------------------------------------------------------------------------------------------------------------------------------------------------------------
>OLICH1036-13|Megalaria grossa
AAGGATCATTACAGAGAGGGGGTTTGAGTTCCAGGGGTTCACCCCCCGCATCTCTACCCCATGATAAATCTACTTTCTTGGTTGCTTTGGCCGGTTCGCTCGCCAAACCCCCCCCCCCATGAATCGTTTTATGTGGCAGTCCGAGGCAAAAGACCAATCAATCAAAACTTTCAACAACGGATCTCTTGGTTCTGGCATCGATGAAGAACGCAGCGAAATGCGATAAGTAATGTGAATTGCAGAATTCAGTGAATCATCGAATCTTTGAACGCACATTGCGCCCCACGGTATTCCGCGGGGCATGCCTGTTCGAGCGTCATTGCACCACTCAAGCTCCGCTTGGTATTGGGCGTCGCCTCCCCGGCGTGCCTGAAAAACATGGGCGGTCCGGCGTGACTTTAAGCGTAGTAAAGTACCTCTCGCTTTGAAAGTTCGCGCCGTTGGCCAGCCCGACAACCCCTTCTTCAGAAGTTTGCCCCCGGATCAGGTAGGGATACCCNCTNAA-------------------------------------------------------------------------------------------------------------------------------------------------------------------------------------------------------
>OLICH1039-13|Megalaria grossa
AAGGATCATTACAGAGAGGAGCTTNGAGCTCCAGGGGTTCACCCCCCGCATCTCTACCCCATGATAAATCTACTTTCTTGGTTGCTTTGGCGGGTTCGCTCGCCAAAACCCCCCCCCCATGAATCGTTTTATGTGGCAGTCCGAGGCAAAAGACCAATCAATCAAAACTTTCAACAACGGATCTCTTGGTTCTGGCATCGATGAAGAACGCAGCGAAATGCGATAAGTAATGTGAATTGCAGAATTCAGTGAATCATCGAATCTTTGAACGCACATTGCGCCCCACGGTATTCCGCGGGGCATGCCTGTTCGAGCGTCATTGCACCACTCAAGCTCCGCTTGGTATTGGGCGTCGCCTCCCCGGCGTGCCTGAAAAACATGGGCGGTCCGGCGTGACTTTAAGCGTAGTAAAGTACCTCTCGCTTTGAAAGTTCGCGCCGTTGGCCAGCCCGACAACCCCTTCTTCAAAAGTTTGACCTCGGATCAGGTAGGGATACCCGCTGAACTTAA--------------------------------------------------------------------------------------------------------------------------------------------------------------------------------------------------
>OLICH1033-13|Megalaria pulverea
AAGGATCATTACCGAGAGGGGCTTCGCGCTCCAGGGGGAATACTCCCGCCTCTCCACCCCATGATCGCCGTAATTTGTCTCTGCTTTGGCGGGTTTTTGGGCTTGGGTACCACCCACCCCCCTGCCGACAGCTTTCAACCCTTCTTTCTATCGTGATGTCTGAGTGTGATATGATGAATCAATCAAAACTTTCAACAACGGATCTCTTGGTTCTGGCATCGATGAAGAACGCAGCGAAATGCGATAAGTAATGTGAATTGCAGAATTCAGTGAATCATCGAATCTTTGAACGCACATTGCGCCCCGCGGTATTCCGTGGGGCATGCCTGTTCGAGCGTCATTACACCAGTCAAGCCTCGGCTTGGGATTGGGTCTCGCCTGCTCGGGCGGGCCTGAAAAGTATGGGCGGCCCGGGGTGGCTTCGAGCGTAGTACTGTATCGTCTCCCGCTCTGAAAGTTCACCCTGTCGGCTGGCTCTGCGGCGCACCTCTTCGAATTGACCTCGAATCAGGCAGGGATACCCGCTGAACTTAA--------------------------------------------------------------------------------------------------------------------------------------------------------------------------
>OLICH1035-13|Megalaria pulverea
AAGGATCATTACCGAGAGGGGCTTCGCGCTCCAGGGGGAATACTCCCGCCTCTCCACCCCATGATCGCCGTAATTTGTCTCTGCTTTGGCGGGTTTTTGGGCTTGGGTACCACCCACCCCCCTGCCGACAGCTTTCAACCCTTCTTTCTATCGTGATGTCTGAGTGTGATATGATGAATCAATCAAAACTTTCAACAACGGATCTCTTGGTTCTGGCATCGATGAAGAACGCAGCGAAATGCGATAAGTAATGTGAATTGCAGAATTCAGTGAATCATCGAATCTTTGAACGCACATTGCGCCCCGCGGTATTCCGTGGGGCATGCCTGTTCGAGCGTCATTACACCAGTCAAGCCTCGGCTTGGGATTGGGTCTCGCCTGCTCGGGCGGGCCTGAAAAGTATGGGCGGCCCGGGGTGGCTTCGAGCGTAGTACTGTATCGTCTCCCGCTCTGAAAGTTCACCCTGTCGGCTGGCTCTGCGGCGCACCTCTTCGAATTGACCTCGAATCAGGCAGGGATACCCGCTGAACTTAA--------------------------------------------------------------------------------------------------------------------------------------------------------------------------
>OLICH1034-13|Megalaria pulverea
AAGGATCATTACCGAGAGGGGCTTCGCGCTCCAGGGGGGATACTCCCGCCTCTCCACCCCATGATCGCCGTAATTTGTCTCTGCTTTGGCGGGTTTTTGGGCTTGGGTACCACCCACCCCCCTGCCGACAGCTTTCAACCCTTCTTTCTATCGTGATGTCTGAGTGTGATATGATGAATCAATCAAAACTTTCAACAACGGATCTCTTGGTTCTGGCATCGATGAAGAACGCAGCGAAATGCGATAAGTAATGTGAATTGCAGAATTCAGTGAATCATCGAATCTTTGAACGCACATTGCGCCCCGCGGTATTCCGTGGGGCATGCCTGTTCGAGCGTCATTACACCAGTCAGGCCTCGGCTTGGGATTGGGTCTCGCCTGCTCGGGCGGGCCTGAAAAGTATGGGCGGCCCGGGGTGGCTTCGAGCGTAGTACTGTATCGTCTCCCGCTCTGAAAGTTCACCCTGTCGGCTGGCTCTGCGGCGCACCTCTTCGAATTGACCTCGAATCAGGCAGGGATACCCGCTGAACTTAA--------------------------------------------------------------------------------------------------------------------------------------------------------------------------
>OLICH1065-14|Lecidea leucothallina
AAGGATCATTAACGAGAGAGGGGCTCCGCGCCCCGGGGGTTTCGGCCCCGCCTCTTCACCCTGTGCATACCTACCTTCGTTGCTTTGGCGGGCCTCGGGGACTCCTGACGCCGGCCCTGGGGCAACCCCGGGCTCGCGCGCGCTCGCCGAAGGTCATTCCAAACTCCTGTCATCAGTGTAGTCCGAGTATCAATCCAATAACTAAAACTTTCAACAACGGATCTCTTGGTTCTGGCATCGATGAAGAACGCAGCGAAATGCGATAAGTAATGTGAATTGCAGAATTCAGTGAATCATCGAATCTTTGAACGCACATTGCGCCCCCTGGCATTCCGGGGGGCATGCCTGTTCGAGCGTCATTGCAACCCTCAAGCATCGCTTGGTTTTGGGCCTTCGTCCCCGGACGTGCCCGAAAGTCAGTGGCGGCCCAGTTTGGACTTTCAGCGTAGTAAAATATCATCCCGCTTCGGAAGCTTCCCGCTGAGACCAGCCAGCCAACCCTCCTCTATATCAATGGTTGACCTCGGATCAGGCAGGGATACCCGCTGAACTTAA-----------------------------------------------------------------------------------------------------------------------------------------------------
>OLICH1176-14|Placynthiella oligotropha
AAGGATCATTACCGAGATAGGGTCCCTTAGGGCCCGAACCTCCCACCCATTGTTTACTTACCTTTGTTGCTTTGGCGGGCCGCGGAGCGTCAGCCCCCCGTCGACTTCGGTGGACGAGTGCCCGTCAGAAGCCCCTTTAAACTCGTTGAATAAATGAAGTCTGAGTCTTAATCAATTTAAGCAAAACTTTCAACAACGGATCTCTTGGTTCTGGCATCGATGAAGAACGCAGCGAAATGCGATAAGTAATGTGAATTGCAGAATTCAGTGAATCATCGAATCTTTGAACGCACATTGCGCCCTCTGGTATTCCGGGGGGCATGCCTGTTCGAGCGTCATTACACCCCTCGAGCTCAGCTCGGTATTGAGGGAATCGCCCCCCCGGGCGCCCTCGAAATTTAGCGGTGACTTGGTTGGTCTTCGAGCGAATCAAACTTCAAACGTTCCGCTTTCGAAGAGTCCAGCTGGTCGGCCGGACAAACTACAGAATCTACGATTGACCTCGGATCAGGTAGGGATACCCGCTGAACTTAA--------------------------------------------------------------------------------------------------------------------------------------------------------------------------
>OLICH1061-14|Psorinia conglomerata
AAGGATCATTAATGAGAGAGGGGCTTCGCGCTCCCGGGGGTTTCGGCCTCCAACTCTTCACCCTGGTGTCTATCTACCTTTGTTGCTTTGGCGGGCCTTGGGGTTCGCCTCACGCCGGCCCCGGGCTTTGTCGCCCGGGCCAGCGAGCGCCCGCCAGAGGCCCATTAAACCCTGTTTATCAGTGAAGTCCGAGTCAAAACACAAATCGTGAAAACTTTCAACAACGGATCTCTTGGTTCTGGCATCGATGAAGAACGCAGCGAAATGCGATAAGTAATGTGAATTGCAGAATTCAGTGAATCATCGAATCTTTGAACGCACATTGCGCCCCTCGGCATTCCGGGGGGCATGCCTGTTCGAGCGTCATTGCACCCCTCAAGCGTAGCTTGGTATTGGGTCCTCGCCCCCCGGGGCGTACCCGAAAAACAGTGGCGGTCCGGAGTGACTTTGAGCGTAGTAAAACATCTCCCGCTTTGGAAGCTCACTTTTGCGACCCGCCAAAACGCCCAACTTTTCCAATGATTGACCTCGGATCAGGTAGGGATACCCGCTGAACTTAA------------------------------------------------------------------------------------------------------------------------------------------------
>OLICH1081-14|Psilolechia clavulifera
AAGGATCATTAATGAGAGATGGGCTTCGCGCCCCCGGGGACTCCGGCCCCCGCTCTTCACCCTTTGTCTACCTACCTTTGTTGCTTTGGCGGGCCTTGGGCTCACGCCCACGCCGGCTTCGGTCGGCGAGCTGCCCGCCAGAGTCCCCCATCCAACTCCGTGATATCAGTGTAGTCCGAGTCAAACAAAATAATCAAAACTTTCAACAACGGATCTCTTGGTTCTGGCATCGATGAAGAACGCAGCGAAATGCGATAAGTAATGTGAATTGCAGAATTCAGTGAATCATCGAATCTTTGAACGCACATTGCGCCCCTCGGTATTCCGGGGGGCATGCCTGTTCGAGCGTCATTGCACCCCTCAAGCGTAGCTTGGTATTGGGCGCCCGCCCCCGGGGCGCGCCCGAAAAGCAGTGGCGGTCCGGGGTGACTTCAAGCGTAGTAAATTATCATCCCGCTTTGGAAGCTTCGCCCCGCGGCCGGCCAGACAACCCCATTTTATATTTCNNTGATTGACCTCGGATCAGGTAGGGATACCCGCTGAACTTAA-----------------------------------------------------------------------------------------------------------------------------------------------------------
>OLICH1084-14|Protomicarea limosa
AAGGATCATTACCGAGAGAAGACGTTTCGGCGTCCTGGAGGTTTCGCCCTCTGGCTCTTCACCCCATGCTGACTTACCTTTGTTGCTTTGGCGGGCTCCGGGCTGGGGCCTCGCGTCCAAGCGCTCGTCGCCGGCGTGCGCCCGCCAGAGGTTCTTGAATATCGTTTTTGATCCTTGACGTCGGAAGAACATACACAATACAGTCCAAAACTTTCAACAACGGATCTCTTGGTTCTGGCATCGATGAAGAACGCAGCGAAATGCGATAAGTAATGTGAATTGCAGAATTCAGTGAATCATCGAATCTTTGAACGCACATTGCGCCCTTCGGTACCCCGGGGGGCATACCTGTTCGAGCGTCATTTCACCCTTCAAGCGTAGCTTGGTATTGGGATCTCGCCCCCGAGGCGTACCTGAAAGACAGTGGCGGGCCAACGTGACTTTCGAGCGTAGTAAATGCAACCCCGCTGAGGAAGCTTCATGACGTGGTCGGCCAGATCAACCTTCAACATTGACCTCGGATCAGGTAGGGATACCCGCTGAACTTAA-----------------------------------------------------------------------------------------------------------------------------------------------------------
>OLICH1177-14|Placynthiella oligotropha
AAGGATCATTACCGAGATAGGGTCCCTTAGGGCCCGAACCTCCCACCCATTGTTTACTTACCTTTGTTGCTTTGGCGGGCCGCGGAGCGTCAGCCCCCCGTCGACTTCGGTGGACGAGTGCCCGTCAGAAGCCCCTTTAAACTCTTTGAATAAATGAAGTCCGAGTCTTAATCAATTTAAGCAAAACTTTCAACAACGGATCTCTTGGTTCTGGCATCGATGAAGAACGCAGCGAAATGCGATAAGTAATGTGAATTGCAGAATTCAGTGAATCATCGAATCTTTGAACGCACATTGCGCCCTCTGGTATTCCGGGGGGCATGCCTGTTCGAGCGTCATTACACCCCTCGAGCTCAGCTCGGTATTGAGGGAATCGCCCCCCCGGGCGCCCTCGAAATTTAGCGGTGACTTGGTTGGTCTTCGAGCGAATCAAACTTCAAACGTTCCGCTTTCGAAGAGTCCAGCTGGTCGGCCGGACAAACTACAGAATCTACGATTGACCTCGGATCAGGTAGGGATACCCGCTGAACTTAA--------------------------------------------------------------------------------------------------------------------------------------------------------------------------
>OLICH1082-14|Psora rubiformis
AAGGATCATTATAGGGAGGGGCCTTGAGCCCCAGGGGGCTGCGTCCCCCGTCTCTACACCCGTGAATATCTACTCTTCCGTTGCTTTGGCGGGACTTTGGGGTAATACCTATGCCAGTGCGCTGGAGAGCGCCCGTCAATCGCCCCCAACGCTCGTGTTGTCTTTGGTACGTCCGAGTCATAATTGAATTAAAACAAAACTTTCAACAACGGATCTCTTGGTTCTGGCATCGATGAAGAACGCAGCGAAATGCGATAACTAATGTGAATTGCAGAATTCAGTGAACCATCGAATCTTTGAACGCACATTGCGCCCCTCGGTACCCCGGGGGGTATACCTGTTCGAGCGTCATTGCACCCCTCAAGCGTAGCTTGGTCTTGGGTTTTCGTCCCCTGGGCGTACCTTAAAAGTAGTAGCGGTCCGGAGTGACCTTTGAGCGAAGTAAAGGAGATCATCCGCTTTGAAACCTCGCTCCGTGTCCTGCTAAGATCCATTCGATTCAATGGTTGACCTCGGATCAGGTAGGGATACCCGCTGAACTTAA----------------------------------------------------------------------------------------------------------------------------------------------------------------
>OLICH1085-14|Protomicarea limosa
TTACCGAGAGAAGACGTTTCGGCGTCGTGGAGGTTTCGCCCTCTGGCTCTTCACCCCATGCTGACTTACCTTTGTTGCTTTGGCGGGCTCCGGGCTGGGGCCTCGCGTCCAAGCGCTCGTCGCCGGCGTGCGCCCGCCAGAGGTTCTTGAATATCGTTTTTGATCCTTGACGTCGGAAGAACATACACAATACAGTCCAAAACTTTCAACAACGGATCTCTTGGTTCTGGCATCGATGAAGAACGCAGCGAAATGCGATAAGTAATGTGAATTGCAGAATTCAGTGAATCATCGAATCTTTGAACGCACATTGCGCCCTTCGGTACCCCGGGGGGCATACCTGTTCGAGCGTCATTTCACCCTTCAAGCGTAGCTTGGTATTGGGATCTCGCCCCCGAGGCGTACCTGAAAGACAGTGGCGGGCCAACGTGACTTTCGAGCGTAGTAAATGCAACCCCGCTGAGGAAGCTTCATGACGTGGTCGGCCAGATCAACCTTCAACATTGACCTCGGATCAGGTAGGGATACCCGCTGAACTTAA---------------------------------------------------------------------------------------------------------------------------------------------------------------------------------------------------------------------------------------------------------------------------------------------------------------------------
>OLICH1086-14|Protomicarea limosa
AAGGATCATTACCGAGAGAAGACGTTTCGGCGTCCTGGAGGTTTCGCCCTCTGGCTCTTCACCCCATGCTGACTTACCTTTGTTGCTTTGGCGGGCTCCGGGCTGGGGCCTCGCGTCCAAGCGCTCGTCGCCGGCGTGCGCCCGCCAGAGGTTCTTGAATATCGTTTTTGATCCTTGACGTCGGAAGAACATACACAATACAGTCCAAAACTTTCAACAACGGATCTCTTGGTTCTGGCATCGATGAAGAACGCAGCGAAATGCGATAAGTAATGTGAATTGCAGAATTCAGTGAATCATCGAATCTTTGAACGCACATTGCGCCCTTCGGTACCCCGGGGGGCATACCTGTTCGAGCGTCATTTCACCCTTCAAGCGTAGCTTGGTATTGGGATCTCGCCCCCGAGGCGTACCTGAAAGACAGTGGCGGGCCAACGTGACTTTCGAGCGTAGTAAATGCAACCCCGCTGAGGAAGCTTCATGACGTGGTCGGCCAGATCAACCTTCAACATTGACCTCGGATCAGGTAGGGATACCCGCTGAACTTAA-----------------------------------------------------------------------------------------------------------------------------------------------------------
>OLICH1102-14|Epilichen scabrosus
AAGGATCATTATTGAGACGGGGACCCTGTGCCCCCGAACCTCCCATCTCTGTCTACCAACTTTTGTTGCTTCGGCGGGCCGTGCCTGGGTCCTCCTGCCCCCCCCCCTTTGAGCTTGGGGAGTGTCCGCCGAAAGCCCTCCACAATCCGACCTATCAGTGACGTCTGAGCCACCGATTCAAAAAGTAAAAACTTTCAACAACGGATCTCTTGGTTCTGGCATCGATGAAGAACGCAGCGAAATGCGATAAGTAATGTGAATTGCAGAATTCAGTGAATCATCAAATCTTTGAACGCACATTGCGCCCTTTGGCACTCCAAAGGGCATGCCTGTCCGAGCGTCATCAAATCCCCCTCAAGCGTCGCTTGGTGTTGGACCTCCACTCCCGGGTGGGTCCCAAAAGCAGTGGCCATCACAGTCCGAATCCAAGCGCAGTAGTCTTCCCGCTTTGGAGGCTTCGGCCTGGATGCGCCAAACAATCAGCTATCCATTTTTCCAATTGACCTCGGATCAGGTAGGGATACCCGCTGAACTTAA-----------------------------------------------------------------------------------------------------------------------------------------------------------------------
>OLICH1101-14|Epilichen glauconigellus
AAGGATCATTACTGAGATAGGGGTCCCGCGCCCCGACCTCCAACCCGTGTCTAACAACTTTTGTTGCTTGGGCGGGCCTGTGCTGGGCTTGTCCCGGCGCCCCTCAGGGAGTGCCCGCCGAAAGCCCGTCATAACCCTTCTACCGGTGTCTGTCTGAGTACCATTCAATAAATAAAACTTTCAACAACGGATCTCTTGGTTCTGGCATCGATGAAGAACGCAGCGAAATGCGATAAGTAATGTGAATTGCAGAATTCAGTGAATCATCAAATCTTTGAACGCACATTGCGCCCTTTGGCACTCCGAAGGGCATGCCTGTCCGAGCGTCACCGACCCCCCCTTCAAGCACAGCTTGGTGTTGGGCCTCTCACTCCCGGGTGAGGCCTCAAAAGCAGTGGCCGTCACAGTCCGACTTCAAGCACAGCAGCCCTCCCGCTTTGGAAGCTTCGGCCTGGATCCGCCAGACAATCAGCCATCCGTCAAATTGACCTCGGATCAGGTAGGGATACCCGCTGAACTTAA--------------------------------------------------------------------------------------------------------------------------------------------------------------------------------------
>OLICH1105-14|Mycobilimbia epixanthoides
AAGGATCATTACAGAGAGAGGCTTCGCGGCCTCGTTCGCCCCGGCGGACTACTCTACACCCGGTGATTACCTACTTTTCCGTTGCTTTGGCGGGCCTTGGGGTCAGGCCCATGTCGGTTCCGCCGGCGAGTGCCCGCCAATGGCCCCTAAAAACTCGCTCTATTCGTGATGTCTGAGTGGAAAAACAAATAATCAAAACTTTCAACAACGGATCTCTTGGTTCTGGCATCGATGAAGAACGCAGCGAAATGCGATAAGTAATGTGAATTGCAGAATTCAGTGAATCATCGAATCTTTGAACGCACATTGCGCCCCTCGGTATTCCGGGGGGCATGCCTGTTCGAGCGTCATTGCACCCCTCAAGCGTAGCTTGGTTTTGGGCCCCCGCCCCCTGGGCGAGCCCGAAAGGTATTGGCGGCCCGGTGTGGCTTTAAGCGTAGTAATATATCTCCCGCTTTGAAGGCTTGCCCCGTGGCTGCCAGACAACCCCCAATGTACCAACGATTGACCTCGGATCAGGTAGGGATACCCGCTGAACTTAA------------------------------------------------------------------------------------------------------------------------------------------------------------------
>OLICH1126-14|Mycobilimbia pilularis
AAGGATCATTAAAGAGAAGGGCTCTTCCGGCCTCGTCCGCTCCGGCGGACACCTCTGCACCCTGTGAACTATCTACCTTTTCTGTTGCTTTGGCGGGCTTCGGTTTTGCTTGACGGAGTGCCCGCCAATAGCCCTTCCAAAACCTTGCTTCACACGTGTTGTCTGAGTGGAAAAACAAATATATACAAAACTTTCAACAACGGATCTCTTGGTTCTGGCATCGATGAAGAACGCAGCGAAATGCGATAAGTAATGTGAATTGCAGAATTCAGTGAATCATCGAATCTTTGAACGCACATTGCGCCCCTCGGTATTCCGAGGGGTATGCCTGTTCGAGCGTCATTGCATCCCTCAAGCGTAGCTTGGTATTGGGTCTCGCTCCCTGGGCGTGCCCGAAAGACATGGGCGGTCCGGAGTGACTTTCAGGCGTAGTAAAATATATCTCCCGCTTCGAAAGCTTCCCCCGGGTCTGCCCGATAACCCCCTTAGACCATAATGATTGACCTCGGATCAGGTAGGGATACCCGCTGAACTTAA-----------------------------------------------------------------------------------------------------------------------------------------------------------------------
>OLICH1123-14|Mycobilimbia carneoalbida
AAGGATCATTACAGAGAGGGGCTTCACGGCCCCGGGGGCTCCGGCCCCCACCTCTACACCCCGTGATTACCTACCTTTCTGTTGCTTTGGCGGGCCTTGGGGTCATGCTCATGCCGGCGGTGCCGGCGAGCGCCCGTCGATAGCCCCCCCACAAATCGTTTTATTGGTGATGTCTGAGCGAAAACATAAATAATCAAAACTTTCAACAACGGATCTCTTGGTTCTGGCATCGATGAAGAACGCAGCGAAATGCGATAAGTAATGTGAATTGCAGAATTCAGTGAATCATCGAATCTTTGAACGCACATTGCGCCCCTCGGCATTCCGGGGGGCATGCCTGTTCGAGCGTCATTACACCCCTCAAGCGTAGCTTGGTCTTGGGTCCTCGCCCCCTGGGCGTGCCCGAAAAGTATGGGCGGTCCGGAGTGACTTTAAGCGTAGTAAATTATTATCTCCCGCTTTGAAAGTTCGCCCCGTGCCCGCCGGACAACCCCTCAGTTATCAACGATTGACCTCGGATCAGGTAGGGATACCCGCTGAACTTAA--------------------------------------------------------------------------------------------------------------------------------------------------------------
>OLICH1209-14|Bactrospora corticola
AAGGATCATTAACGAGTATAAGACCGGCGTCCgcNNcgGCTCTCACCAGCCCAATGGTTATCAAAACCCCCAAAGAGTGCCGTTGCGTCGGCGGGTTTGGTTGGCCCCTAGCAATAGGGTTCTTAACTCCCCCGCCGGCGGTCGGTACCTCAAACTCCTGCGCCAACCAGACGCCTGAACGTTATCAAATAATAACAAAAACTTTCAACAACGGATCTCTTGGTTCCAGCATCGATGAAGAACGCAGCGAAATGCGATAAGTAATGTGAATTGCAGAATTCAGTGAATCATCGAGTCTTTGAACGCACATTGCGCCCTCTGGTATTCCGGGGGGCACGCCTGTTCGAGCGTCATAAACAACCAATCAAGCAAGCTTGGTATTGGGCGACCGCACCGACGAAAAGGAGGTGCGCCCCCTCAACTCATAGGCGACGGTTCCTGTCCCTGGGCGTGCTAGAAATTTTTTTAACGTCTACAGAGGCTAGGGGTCGTCGGgTCCTCCAAAaCCCCCATTTTCTAAAGA-------------------------------------------------------------------------------------------------------------------------------------------------------------------------------------
>OLICH1211-14|Bactrospora corticola
AAGGATCATTAACGAGTATAAGACCGGCGTCCGCGCCGGCTCTCACCAGCCCAATGGTTATCAAAACCCCCAAAGAGTGCCGTTGCGTCGGCGGGTTTAGTTGGCCCCTAGCAATAGGGTTCTTAACTCCCCCGCCGGCGGTCGGTACCTCAAACTCCTGCGCCAACCAGACGCCTGAACGTTATCAAATAATAACAAAAACTTTCAACAACGGATCTCTTGGTTCCAGCATCGATGAAGAACGCAGCGAAATGCGATAAGTAATGTGAATTGCAGAATTCAGTGAATCATCGAGTCTTTGAACGCACATTGCGCCCTCTGGTATTCCGGGGGGCACGCCTGTTCGAGCGTCATAAACAACCAATCAAGCAAGCTTGGTATTGGGCGACCGCACCGACGAAAAGGAGGTGCGCGCCCTCAACTCATAGGCGACGGTTCCTGTCCCTGGGCGTGCTAGAAATTTTTTTAACGTCTACGGAGGCTAGGGGTCGTCGGGTCCTCCAAAACCCCCATTTTCTAAAGATTGACCTCGGATCAGGCGGGGATACCCGCTGAACTTAA-----------------------------------------------------------------------------------------------------------------------------------------------
>OLICH1167-14|Bryobilimbia diapensiae
AAGGATCATTACCGAGAGCAGTCCTTCGGACTGGGGGGTTGATAGCCCCGACTCTTTTTACCCTATGTCAACAAACCTTCGCGTCTTTGGCGAGGCATTTGCGGGTCCTGTGGCCCTTGCGTGCCCGCCGGAAGCCCTTGAAACTCGGTTTTATCGGTGCTGTCTGAGTAAAAACACAATAACTAAAACTTTCAACAACGGATCTCTTGGTTCTGGCATCGATGAAGAACGCAGCGAAATGCGATAAGTAATGTGAATTGCAGAATTCAGTGAATCATCGAATCTTTGAACGCACATTGCGCCCTTTGGTATTCCGAAGGGCATGCCTGTTCGAGCGTCATTGCACTCCTCAAGCCTAGCTTGGTATTGGGCCTTCGTCTCGGTGGGACGTGCCCGAAAGTTAGTGGCGGTCCAGCGAGACTTCAAGCGCAGTAAATCAAACCCCGCTTTGGAAGGCTCTCGCTGCGCGCCGGCCAGACAACCCCCGAATTTTAATGGTTGACCTCGGATCAGGTAGGGATACCCGCTGAACTTAA------------------------------------------------------------------------------------------------------------------------------------------------------------------------
>OLICH1168-14|Bryobilimbia diapensiae
AAGGATCATTACCGAGAGCCGGCCTTCGGACTGGGGGGTTGATAGCCCCGACTCTTTTTACCCTATGTCAACAAACCTTCGCGTCTTTGGCGAGGCATTTGCGGGTCCTGTGGCCCTTGCGTGCCCGCCGGAAGCCCTTGAAACTCGGTTTTATCGGTGCTGTCTGAGTAAAAACACAATAACTTAAAACTTTCAACAACGGATCTCTTGGTTCTGGCATCGATGAAGAACGCAGCGAAATGCGATAAGTAATGTGAATTGCAGAATTCAGTGAATCATCGAATCTTTGAACGCACATTGCGCCCTTTGGTATTCCGAAGGGCATGCCTGTTCGAGCGTCATTGCACCCCTCAAGCCCAGCTTGGTATTGGGCCTTCGTCCCGGCGGGACGTGCCCGAAAGTCAGTGGCGGTCCAGCGAGACTTCAAGCGCAGTAAATCAAACCCCGCTTTGGAAGGCTCTCGCTGCGCGCCGGCCAGACAACACCCGAATTTTAATGGTTGACCTCGGATCAGGTAGGGATACCCGCTGAACTTAA-----------------------------------------------------------------------------------------------------------------------------------------------------------------------
>OLICH1107-14|Mycobilimbia epixanthoides
AAGGATCATTACAGAGAGAGGCTTCGCGGCCTCGTTCGCCCCGGCGGACTACTCTACACCCGGTGATTACCTACTTTTCCGTTGCTTTGGCGGGCCTTGGGGTCAGGCCCATGTCGGTTCCGCCGGCGAGTGCCCGCCAATGGCCCCTAAAAACTCGCTCTATTCGTGATGTCTGAGTGGAAAAACAAATAATCAAAACTTTCAACAACGGATCTCTTGGTTCTGGCATCGATGAAGAACGCAGCGAAATGCGATAAGTAATGTGAATTGCAGAATTCAGTGAATCATCGAATCTTTGAACGCACATTGCGCCCCTCGGTATTCCGGGGGGCATGCCTGTTCGAGCGTCATTGCACCCCTCAAGCGTAGCTTGGTTTTGGGCCCCCGCCCCCTGGGCGAGCCCGAAAGGTATTGGCGGCCCGGTGTGGCTTTAAGCGTAGTAATATATCTCCCGCTTTGAAGGCTTGCCCCGTGGCTGCCAGACAACCCCCAATGTACCAACGATTGACCTCGGATCAGGTAGGGATACCCGCTGAACTTAA------------------------------------------------------------------------------------------------------------------------------------------------------------------
>OLICH1110-14|Mycobilimbia pilularis
AAGGATCATTAAAGAGAAGGGCTCTTCCGGCCTCGTCCGCTCCGGCGGACACCTCTGCACCCTGTGAACTATCTACCTTTTCTGTTGCTTTGGCGGGCTTCGGTTTTGCTTGACGGAGTGCCCGCCAATAGCCCTTCCAAAACCTTGCTTCACACGTGTTGTCTGAGTGGAAAAACAAATATATACAAAACTTTCAACAACGGATCTCTTGGTTCTGGCATCGATGAAGAACGCAGCGAAATGCGATAAGTAATGTGAATTGCAGAATTCAGTGAATCATCGAATCTTTGAACGCACATTGCGCCCCTCGGTATTCCGAGGGGTATGCCTGTTCGAGCGTCATTGCATCCCTCAAGCGTAGCTTGGTATTGGGTCTCGCTCCCTGGGCGTGCCCGAAAGACATGGGCGGTCCGGAGTGACTTTCAGGCGTAGTAAAATATATCTCCCGCTTCGAAAGCTTCCCCCGGGTCTGCCCGATAACCCCCTTAGACCATAATGATTGACCTCGGATCAGGTAGGGATACCCGCTGAACTTAA-----------------------------------------------------------------------------------------------------------------------------------------------------------------------
>OLICH1127-14|Mycobilimbia tetramera
AAGGATCATTAAAGAGAAAGACCTCGCGGTCTTGTTCCGCTCGGGCGGACACCTCTTCACCCTGTGATTATCTACCTTTCTGTTGCTTTGGCGGGCCTTGGGGTCAAGCTCATGCCGGTTTCGCCGGTGAGTGCCCGCCAATGGCCGCCCAAACTTGTTTTTATTGGTGTTGTCTGAGCGGGAATATAATAATCAAAACTTTCAACAACGGATCTCTTGGCTCTGGCATCGATGAAGAACGCAGCGAAATGCGATAAGTAATGTGAATTGCAGAATTCAGTGAATCATCGAATCTTTGAACGCACATTGCGCCCCTCGGCATTCCGGGGGGCATGCCTGTTCGAGCGTCATTGCACCCCTCAAGCGTAGCTTGGTATTGGGCCCTCGCCTCCTGGGCGTGCCCAAAAGGCATTGGCGGTCCGGTGCGGCTTTAAGCGTAGTAAATGTACCTCCCGCTTTGAAAGTTCGCCCCGTGGCTGCCAGACAACCTCCTTTATGTATCAATGATTGACCTCGGATCAGGTAGGGATACCCGCTGAACTTAA---------------------------------------------------------------------------------------------------------------------------------------------------------------
>OLICH1128-14|Mycobilimbia tetramera
AAGGATCATTAAAGAGAAGAGGCTTTGCGGCCTCGTTCGCCCCGGCGGACACCTCTCCACCCTGTGATTACCTACCTTTCTGTTGCTTTGGCGGGCCTTGGGATCAAGCCCATGCCGGCTCCGCCGGCAAGTGCCTGCCAATAGCCCCCCCAAACTTGTTTTATTGGTGTTGTCTGAGCGGGAATACAACAATCAAAACTTTCAACAACGGATCTCTTGGCTCTGGCATCGATGAAGAACGCAGCGAAATGCGATAAGTAATGTGAATTGCAGAATTCAGTGAATCATCGAATCTTTGAACGCACATTGCGCCCCTCGGTATTCCGGGGGGCATGCCTGTTCGAGCGTCATTGCACCCCTCAAGCGTAGCTTGGTATTGGGCCCTCGCCTCCTAGGCGTGCCCGAAAGGCATTGGCGGTCCGGGGTGGCTTTAAGCGTAGTAAATATATCTCCCGCTTTGAAAGTTCGCCCCGCGGCTGCCAGACAACCTCCTTACGTATCAATGATTGACCTCGGATCAGGTAGGGATACCCGCTGAACTTAA----------------------------------------------------------------------------------------------------------------------------------------------------------------
>OLICH1112-14|Mycobilimbia epixanthoides
AAGGATCATTACAGAGAGAGGCTTCGCGGCCTCGTTCGCCCCGGCGGACTACTCTACACCCCGTGATTACCTACTTTTCCGTTGCTTTGGCGGGCCTTGGGGTCAGGCCCATGTCGGTTCCGCCGGCGAGTGCCCGCCAATGGCCCCTAAAAACTCGCTCTATTCGTGATGTCTGAGTGGAAAAACAAATAATCAAAACTTTCAACAACGGATCTCTTGGTTCTGGCATCGATGAAGAACGCAGCGAAATGCGATAAGTAATGTGAATTGCAGAATTCAGTGAATCATCGAATCTTTGAACGCACATTGCGCCCCTCGGTATTCCGGGGGGCATGCCTGTTCGAGCGTCATTGCACCCCTCAAGCGTAGCTTGGTTTTGGGCCCCCGCCCCCTGGGCGAGCCCGAAAGGTATTGGCGGCCCGGTGTGGCTTTAAGCGTAGTAATATATCTCCCGCTTTGAAGGCTTGCCCCGTGGCTGCCAGACAACCCCCAATGTACCAACGATTGACCTCGGATCAGGTAGGGATACCCGCTGAACTTAA------------------------------------------------------------------------------------------------------------------------------------------------------------------
>OLICH1106-14|Mycobilimbia epixanthoides
AAGGATCATTACAGAGAGAGGCTTCGCGGCCTCGTTCGCCCCGGCGGACTACTCTACACCCCGTGATTACCTACTTTTCCGTTGCTTTGGCGGGCCTTGGGGTCAGGCCCATGTCGGTTCCGCCGGCGAGTGCCCGCCAATGGCCCCTAAAAACTCGCTCTATTCGTGATGTCTGAGTGGAAAAACAAATAATCAAAACTTTCAACAACGGATCTCTTGGTTCTGGCATCGATGAAGAACGCAGCGAAATGCGATAAGTAATGTGAATTGCAGAATTCAGTGAATCATCGAATCTTTGAACGCACATTGCGCCCCTCGGTATTCCGGGGGGCATGCCTGTTCGAGCGTCATTGCACCCCTCAAGCGTAGCTTGGTTTTGGGCCCCCGCCCCCTGGGCGAGCCCGAAAGGTATTGGCGGCCCGGTGTGGCTTTAAGCGTAGTAATATATCTCCCGCTTTGAAGGCTTGCCCCGTGGCTGCCAGACAACCCCCAATGTACCAACGATTGACCTCGGATCAGGTAGGGATACCCGCTGAACTTAA------------------------------------------------------------------------------------------------------------------------------------------------------------------
>OLICH1119-14|Mycobilimbia tetramera
AAGGATCATTAAAGAGAAAGACCTCGCGGTCTTGTTCCGCTCGGGCGGACACCTCTTCACCCTGTGATTATCTACCTTTCTGTTGCTTTGGCGGGCCTTGGGGTCAAGCTCATGCCGGTTTCGCCGGTGAGTGCCCGCCAATGGCCGCCCAAACTTGTTTTTATTGGTGTTGTCTGAGCGGGAATATAATAATCAAAACTTTCAACAACGGATCTCTTGGCTCTGGCATCGATGAAGAACGCAGCGAAATGCGATAAGTAATGTGAATTGCAGAATTCAGTGAATCATCGAATCTTTGAACGCACATTGCGCCCCTCGGCATTCCGGGGGGCATGCCTGTTCGAGCGTCATTGCACCCCTCAAGCGTAGCTTGGTATTGGGCCCTCGCCTCCTGGGCGTGCCCAAAAGGCATTGGCGGTCCGGTGCGGCTTTAAGCGTAGTAAATGTACCTCCCGCTTTGAAAGTTCGCCCCGTGGCTGCCAGACAACCTCCTTTATGTATCAATGATTGACCTCGGATCAGGTAGGGATACCCGCTGAACTTAA---------------------------------------------------------------------------------------------------------------------------------------------------------------
>OLICH1120-14|Mycobilimbia carneoalbida
AAGGATCATTACAGAGAGGGGCTTCACGGCCCCGGGGGCTCCGGCCCCCACCTCTACACCCCGTGATTACCTACCTTTCTGTTGCTTTGGCGGGCCTTGGGGTCATGCTCATGCCGGCGGTGCCGGCGAGCGCCCGTCGATAGCCCCCCCACAAATCGTTTTATTGGTGATGTCTGAGCGAAAACATAAATAATCAAAACTTTCAACAACGGATCTCTTGGTTCTGGCATCGATGAAGAACGCAGCGAAATGCGATAAGTAATGTGAATTGCAGAATTCAGTGAATCATCGAATCTTTGAACGCACATTGCGCCCCTCGGCATTCCGGGGGGCATGCCTGTTCGAGCGTCATTACACCCCTCAAGCGTAGCTTGGTCTTGGGTCCTCGCCCCCTGGGCGTGCCCGAAAAGTATGGGCGGTCCGGAGTGACTTTAAGCGTAGTAAATTATTATCTCCCGCTTTGAAAGTTCGCCCCGTGCCCGCCGGACAACCCCTCAGTTATCAACGATTGACCTCGGATCAGGTAGGGATACCCGCTGAACTTAA--------------------------------------------------------------------------------------------------------------------------------------------------------------
>OLICH1121-14|Mycobilimbia carneoalbida
AAGGATCATTACAGAGAGGGGCTTCACGGCCCCGGGGGCTCCGGCTCCCACCTCTACACCCCGTGATTACCTACCTTTCTGTTGCTTTGGCGGGTCTTGGGGTCATGCTCATGCCGGTGGTGCCGGCGAGCGCCCGTCGATAGCCCCCCCACAAATCGTTTTATTGGTGATGTCTGAGCGAAAAACACAAATAATCAAAACTTTCAACAACGGATCTCTTGGTTCTGGCATCGATGAAGAACGCAGCGAAATGCGATAAGTAATGTGAATTGCAGAATTCAGTGAATCATCGAATCTTTGAACGCACATTGCGCCCCTCGGCATTCCGGGGGGCATGCCTGTTCGAGCGTCATTACACCCCTCAAGCGTAGCTTGGTCTTGGGTCCTCGCCCCCTGGGCGTGCCCGAAAAGTATGGGCGGTCCGGAGTGACTTTAAGCGTAGTAAATTATCTCCCGCTTTGAAAGTTCGCCCCGTGCCCGCCGGACAACCCCTCAGTTATCAACGATTGACCTCGGATCAGGTAGGGATACCCGCTGAACTTAA----------------------------------------------------------------------------------------------------------------------------------------------------------------
>OLICH1125-14|Mycobilimbia pilularis
AAGGATCATTAAAGAGAAGGGCTCTTCCGGCCTCGTCCGCTCCGGCGGACACCTCTGCACCCTGTGAACTATCTACCTTTTCTGTTGCTTTGGCGGGCTTCGGTTTTGCTTGACGGAGTGCCCGCCAATAGCCCTTCCAAAACCTTGCTTCACACGTGTTGTCTGAGTGGAAAAACAAATATATACAAAACTTTCAACAACGGATCTCTTGGTTCTGGCATCGATGAAGAACGCAGCGAAATGCGATAAGTAATGTGAATTGCAGAATTCAGTGAATCATCGAATCTTTGAACGCACATTGCGCCCCTCGGTATTCCGAGGGGTATGCCTGTTCGAGCGTCATTGCATCCCTCAAGCGTAGCTTGGTATTGGGTCTCGCTCCCTGGGCGTGCCCGAAAGACATGGGCGGTCCGGAGTGACTTTCAGGCGTAGTAAAATATATCTCCCGCTTCGAAAGCTTCCCCCGGGTCTGCCCGATAACCCCCTTAGACCATAATGATTGACCTCGGATCAGGTAGGGATACCCGCTGAACTTAA-----------------------------------------------------------------------------------------------------------------------------------------------------------------------
>OLICH1109-14|Mycobilimbia carneoalbida
AAGGATCATTACAGAGAGGGGCTTCACGGCCCCGGGGGCTCCGGCCCCCACCTCTACACCCCGTGATTACCTACCTTTCTGTTGCTTTGGCGGGCCTTGGGGTCATGCTCATGCCGGCGGTGCCGGCGAGCGCCCGTCGATAGCCCCCCCACAAATCGTTTTATTGGTGATGTCTGAGCGAAAACACAAATAATCAAAACTTTCAACAACGGATCTCTTGGTTCTGGCATCGATGAAGAACGCAGCGAAATGCGATAAGTAATGTGAATTGCAGAATTCAGTGAATCATCGAATCTTTGAACGCACATTGCGCCCCTCGGCATTCCGGGGGGCATGCCTGTTCGAGCGTCATTACACCCCTCAAGCGTAGCTTGGTCTTGGGTCCTCGCCCCCTGGGCGTGCCCGAAAAGTATGGGCGGTCCGGAGTGACTTTAAGCGTAGTAAATTATCTCCCGCTTTGAAAGTTCGCCCCGTGCCCGCCGGACAACCCCTCAGTTATCAACGATTGACCTCGGATCAGGTAGGGATACCCGCTGAACTTAA-----------------------------------------------------------------------------------------------------------------------------------------------------------------
>OLICH1124-14|Mycobilimbia carneoalbida
AAGGATCATTACAGAGAGGGGCTTCACGGCCCCGGGGGCTCCGGCCCCCACCTCTACACCCCGTGATTACCTACCTTTCTGTTGCTTTGGCGGGCCTTGGGGTCATGCTCATGCCGGCGGTGCCGGCGAGCGCCCGTCGATAGCCCCCCCACAAATCGTTTTATTGGTGATGTCTGAGCGAAAACATAAATAATCAAAACTTTCAACAACGGATCTCTTGGTTCTGGCATCGATGAAGAACGCAGCGAAATGCGATAAGTAATGTGAATTGCAGAATTCAGTGAATCATCGAATCTTTGAACGCACATTGCGCCCCTCGGCATTCCGGGGGGCATGCCTGTTCGAGCGTCATTACACCCCTCAAGCGTAGCTTGGTCTTGGGTCCTCGCCCCCTGGGCGTGCCCGAAAAGTATGGGCGGTCCGGAGTGACTTTAAGCGTAGTAAATTATTATCTCCCGCTTTGAAAGTTCGCCCCGTGCCCGCCGGACAACCCCTCAGTTATCAACGATTGACCTCGGATCAGGTAGGGATACCCGCTGAACTTA---------------------------------------------------------------------------------------------------------------------------------------------------------------
>OLICH1122-14|Mycobilimbia carneoalbida
AAGGATCATTACAGAGAGGGGCTTCACGGCCCCGGGGGCTCCGGCCCCCACCTCTACACCCCGTGATTACCTACCTTTCTGTTGCTTTGGCGGGCCTTGGGGTCATGCTCATGCCGGCGGTGCCGGCGAGCGCCCGTCGATAGCCCCCCCACAAATCGTTTTATTGGTGATGTCTGAGCGAAAACATAAATAATCAAAACTTTCAACAACGGATCTCTTGGTTCTGGCATCGATGAAGAACGCAGCGAAATGCGATAAGTAATGTGAATTGCAGAATTCAGTGAATCATCGAATCTTTGAACGCACATTGCGCCCCTCGGCATTCCGGGGGGCATGCCTGTTCGAGCGTCATTACACCCCTCAAGCGTAGCTTGGTCTTGGGTCCTCGCCCCCTGGGCGTGCCCGAAAAGTATGGGCGGTCCGGAGTGACTTTAAGCGTAGTAAATTATTATCTCCCGCTTTGAAAGTTCGCCCCGTGCCCGCCGGACAACCCCTCAGTTATCAACGATTGACCTCGGATCAGGTAGGGATACCCGCTGAACTTAA--------------------------------------------------------------------------------------------------------------------------------------------------------------
>OLICH1111-14|Mycobilimbia pilularis
AAGGATCATTAAAGAGAAGGGCTCTTCCGGCCTCGTCCGCTCCGGCGGACACCTCTGCACCCTGTGAACTATCTACCTTTTCTGTTGCTTTGGCGGGCTTCGGTTTTGCTTGACGGAGTGCCCGCCAATAGCCCTTCCAAAACCTTGCTTCACACGTGTTGTCTGAGTGGAAAAACAAATATATACAAAACTTTCAACAACGGATCTCTTGGTTCTGGCATCGATGAAGAACGCAGCGAAATGCGATAAGTAATGTGAATTGCAGAATTCAGTGAATCATCGAATCTTTGAACGCACATTGCGCCCCTCGGTATTCCGAGGGGTATGCCTGTTCGAGCGTCATTGCATCCCTCAAGCGTAGCTTGGTATTGGGTCTCGCTCCCTGGGCGTGCCCGAAAGACATGGGCGGTCCGGAGTGACTTTCAGGCGTAGTAAAATATATCTCCCGCTTCGAAAGCTTCCCCCGGGTCTGCCCGATAACCCCCTTAGACCATAATGATTGACCTCGGATCAGGTAGGGATACCCGCTGAACTTAA-----------------------------------------------------------------------------------------------------------------------------------------------------------------------
>OLICH1113-14|Mycobilimbia berengeriana
AAGGATCATTAACAAGAAGACCAGGGCTCCGCCCCTGGTAGGGGCAGGCCTTCAGGCCTGCCCTGCTTCTTCACCCATTGCATACCTTCCAGTGTTGCTTTGGCGGGCCGTGGGGGCTCTTTCCCCGCCGCCAGCCCCGGGTCAGTCCCGGGTCTGAGTGCCCGCCCGCCAGAGGCCTTCAAACCAAACCCTGTTATCTGTGATGTCCGAGTGATTGCACAATTATAGAAAACTTTCAACAACGGATCTCTTGGTTCTGGCATCGATGAAGAACGCAGCGAAATGCGATAAGTAATGTGAATTGCAGAATTCAGTGAATCATCGAATCTTTGAACGCACATTGCGCCCCTTGGTATTCCGAGGGGCATGCCTGTTCGAGCGTCATTGCAACCCTCAAGCGCAGCTTGGTGTTGGGCACTTCGCCTCCGTCCGGGGGTGGGCCTGAAAGTCAGTGGCGGTCCGGGGAGACTTCAAGCGCAGTAAAATTTTCATTCGCTT--------------------------------------------------------------------------------------------------------------------------------------------------------------------------------------------------------------
>OLICH1117-14|Mycobilimbia berengeriana
AAGGATCATTAACGAGAAGACCAGGGCTCCGCCCCTGGTAGGGGTAAGCCTTCGGGCCTGCCCTGCTTCTTCACCCATTGCATACCTTCCAGTGTTGCTTTGGCGGGCCGTGGGGGCTCTTTCCCCGCCGCTAGCCCCGGGTCAGCCCCGGGTCTGAGTGCCCGCCCGCCAGAGGCCTTCAAACCAAACCCTGTTATCTGTGATGTCCGAGTGATTGCACAATTACAGAAAACTTTCAACAACGGATCTCTTGGTTCTGGCATCGATGAAGAACGCAGCGAAATGCGATAAGTAATGTGAATTGCAGAATTCAGTGAATCATCGAATCTTTGAACGCACATTGCGCCCCTTGGTATTCCGAGGGGCATGCCTGTTCGAGCGTCATTGCAACCCTCAAGCGCGGCTTGGTGTTGGGCACTTCGCCCCCTCAGGGGGTGGGCCTGAAAGTCAGTGGCGGTCCGGGGAGACTTCAAGCGCAGTAAATTTTCATTCGCTTTGGAAGCTTCTTGCCGTGTGCCTGCCGGAAACTTCAATATTTCAATGGTTGACCTCGGATCAGGTAGGGATACCCGCTGAACTTAA--------------------------------------------------------------------------------------------------------------------------
>OLICH1170-14|Mycobilimbia berengeriana
AAGGATCATTAACAAGAAGACCAGGGCTCCGCCCCTGGTAGGGGCAGGCCTTCAGGCCTGCCCTGCTTCTTCACCCATTGCATACCTTCCAGTGTTGCTTTGGCGGGCCGTGGGGGCTCTTTCCCCGCCGCCAGCCCCGGGTCAGTCCCGGGTCTGAGTGCCCGCCCGCCAGAGGCCTTCAAACCAAACCCTGTTATCTGTGATGTCCGAGTGATTGCACAATTATAGAAAACTTTCAACAACGGATCTCTTGGTTCTGGCATCGATGAAGAACGCAGCGAAATGCGATAAGTAATGTGAATTGCAGAATTCAGTGAATCATCGAATCTTTGAACGCACATTGCGCCCCTTGGTATTCCGAGGGGCATGCCTGTTCGAGCGTCATTGCAACCCTCAAGCGCAGCTTGGTGTTGGGCACTTCGCCTCCGTCCGGGGGTGGGCCTGAAAGTCAGTGGCGGTCCGGGGAGACTTCAAGCGCAGTAAAATTTTCATTCGCTTTGGAAGCTTCTTGCCGTGTGCCTGCCAGAAACTTCAATATTTCAATGGTTGACCTCGGATCANGTAGGGATACCCGCTGAACTTAA------------------------------------------------------------------------------------------------------------------------
>OLICH1114-14|Mycobilimbia berengeriana
AAGGATCATTAACGAGAAGACCAGGGCCCNGGCTCTGGGGGGGTAGGCCTCCGGGCCTGCCCTGCTTCTTCACCCATTGCATACTTCCAGTGTTGCTTTGGCGGGCCGTGAGGGTCTTTTCTCGCCGCCGGTCCCGGGCTTGCCCCGGGCTTCGGTGCCCGCCCGCCAAAGGCCTTTCAACCAAAACCTGTTATTCATGATGTCTGAGTGATTACCCCAATTATATAAAACTTTCAACAACGGATCTCTTGGTTCTGGCATCGATGAAGAACGCAGCGAAATGCGATAAGTAATGTGAATTGCAGAATTCAGTGAATCATCGAATCTTTGAACGCACATTGCGCCCCTTGGTATTCCGAGGGGCATGCCTGTTCGAGCGTCATTGCAACCCTCAAGCGCAGCTTGGTGTTGGGCACTTCGCCCCCTCAGGGGGTGGGCCTGAAAGTCAGCGGCGGTTCAGTGAGACTTCAAGCGCAGTAAATTTTCATTCGCTTGGGAAGCTTCTCTCTGTGCCTGCCGGAAACTCCAACATTTCAATGGTTGACCTCGGATCANGTAGGGATACCCGCTGAACTTAA------------------------------------------------------------------------------------------------------------------------------
>OLICH1354-14|Cetrelia cetrarioides
AAGGATCATTACCGAGAGCGGGGCTTCATGCTCCCGGGGGCTTCGGCCTCCAACTCTTCACCCCATTGCCTACCTTACCTTTGTTGCTTTGGCGGGCCTCGGGGCCCCCCCGCGCCGACCCTCGGGTCGGTGAGCGTCCGTCAGAGGTCCATTAAATTCTATCTATCAGTGGTGTCCGAGTCAAAAACACAAATAGTAAAAACTTTCAACAACGGATCTCTTGGTTCCAGCATCGATGAAGAACGCAGCGAAATGCGATAACTAATGTGAATTGCAGAATTCAGTGAATCATCGAATCTTTGAACGCACATTGCGCCCCTTGGTATTCCGGGGGGCATGCCTGTTCGAGCGTCATTGCACCCCTCAAGCGTAGCTTGGTATTGGGTTTCGTCCCTGAGGCGTGCCCGAAAGTCAGTGGCGGTCCGGCGTGACTTGAAGCGTAGTAAAATTTATCCCGCTCTAAGTTCGCGCCGTGGCCCGCCAGACAACATGTTATCCTCAATAATTGACCTCGGATCAGGTAGGGATACCCGCTGAACTTAA-----------------------------------------------------------------------------------------------------------------------------------------------------------------
>OLICH1337-14|Cladonia krogiana
AAGGATCATTAATGAGTTTGGGGGTCTACCCCCCAGCGCGAGTGTCGTTCGACCCCTCCCCGGGCTCGGTCGGCGTTCGTCGTGTTTCTCAACCCCATGTTTATCATACCTTTGTTGCTTTGGCGGGCCTTTGAGTAGGCTATACGGCTCATGCCGGCCCCAGGCTTCATTGCCTGGGGGCGGCTCGCGCCCGCCAGAGGTTTATTTAAACCCTATTCATCAGTGATGTCTGAGCAAATATCAAAATAAATCAAAACTTTCAACAACGGATCTCTTGGTTCTGGCATCGATGAAGAACGCAGCGAAATGCGATAAGTAATGTGAATTGCAGAATTCAGTGAATCATCGAATCTTTGAACGCACATTGCGCCCCTCGGTATTCCGGGGGGCATGCCTGTTCGAGCGTCATTACACCCCTCAAGCATAGCTTGGTATTGGATCTTCGCGGGACCTCTTGTAGGGAGGGGCTCGCGGGTCCGAAAAGCAGTGGCGGTCCCCGAGGATTTCGCGCGTAGTAAATATTATCCCGCGTTGGAAAGAATCGGTGGGCTTGCCAAAAACCCCCCCATAATCTCCATAATTGACCTCGGATCAGGTAGGGATACCCGCTGAACTTAA----------------------
>OLICH1339-14|Cladonia krogiana
AAGGATCATTAATGAGTTTGGGGGCCTACCCCCCAGCGGCGAGTGTCGTTCGACCCCCCCCGGGCTCGGTCGGCGTTCGTCGTGTTTCTCAACCCCATGTTTATCATACCTTTGTTGCTTTGGCGGGCCTTGAGTAGGTTATACGGCTCATGCCGGCCCCAGGCTTTATTGCCTGGGGGCGGCTCGCGCCCGCCAGAGGTTTATTTAAACCCTATTCATCAGTGATGTCTGAGCAAATATCAAAATAATCAAAACTTTCAACAACGGATCTCTTGGTTCTGGCATCGATGAAGAACGCAGCGAAATGCGATAAGTAATGTGAATTGCAGAATTCAGTGAATCATCGAATCTTTGAACGCACATTGCGCCCCTCGGTATTCCGGGGGGCATGCCTGTTCGAGCGTCATTACACCCCTCAAGCATAGCTTGGTATTGGATCTTCGCGGGACCTCTTGTAGGGAGGGGCTCGCGGGTCCGAAAAGCAGTGGCGGTTCCCGAGGATTTCGCGCGTAGTAAATATTATCCCGCGTTGGAAAGAATCGGTGGGCTTGCCAAAAACCCCTCCATAATCTCCATAATTGACCTCGGATCAGGTAGGGATACCCGCTGAACTTAA------------------------
>OLICH1352-14|Hypotrachyna revoluta
AAGGATCATTATCGAGAGCGGGGCTTCGCGCTCCCGGGGGCCTCGGCCCCCAACTCTTCACCCTTTGTCTACCTACCATTGTTGCTTTGGCGGGCCCCGGGGGTCTCTCCTCCGCGCTGGCTTTCGGGTCGGTGAGCGCCCGCCAGAGGCCCATTATACTCTATTTTTCCAGTGTCGTCAGAGCACACAAAGAATTAAATAAAACTTTCAACAACGGATCTCTTGGTTCCAGCATCGATGAAGAACGCAGCGAAATGCGATAAATAATGTGAATTGCAGAATTCAGTGAATCATCGAGTCTTTGAACGCACATTGCGCCCCTCGGTATTCCGGGGGGCATGCCTGTTCGAGCGTCATTACACCCCTCAAGCGTAGCTTGGTATTGGGCCCTCGCCCTTCCGGCGTGCCCGAAAAGCAGTGGCGGTCCGGTGTGACTTTTAAGCGTATTCAAAACACCCGCTTCGAAGGTCTGCGCCGCGGCTTGCCAGACAACCCCCATATGCTTTGATAATTGACCTCGGATCAGGCAGGGATACCCGCTGAACTTAA-----------------------------------------------------------------------------------------------------------------------------------------------------------
>OLICH1458-14|Flavocetraria nivalis
AAGGATCATTACTGAGAGAGGGGCTTCGCGCTCCCGGGGGCTTCGGCCTCCAACTCTTCACCCATTGTCTACCTACCTATGTTGCTTTGGCGGGCCTCGGGTACCATCCCGTGTCGGCCTACCGGTCGGCGAGCGCCCGTCGGAGGCCAATCAAATCCTATTTATTAGTGATGTCCGAGTAAAAACACAATAGTCAAAACTTTCAACAACGGATCTCTTGGTTCCAGCATCGATGAAGAACGCAGCGAAATGCGATAACTAATGTGAATTGCAGAATTCAGTGAATCATCGAGTCTTTGAACGCACATTGCGCCCCTCGGTATTCCGGGGGGCATGCCTGTTCGAGCGTCATTACACCCCTCAAGCGTAGCTTGGTCTTGGGCCTCGCCCCCGCGGCGTGCCCGAAAAGCAGTGGCGGTCCGGTGCGACTTTAAGCGTAGTAAATTTCATCCCGCTTTGAAAGTTCGCCCCGTGGCCGGCCAGACAACCCCATCATTTCAATAATTGACCTCGGATCAGGTAGGGATACCCGCTGAACTTAA------------------------------------------------------------------------------------------------------------------------------------------------------------------
>OLICH1477-14|Pectenia cyanoloma
AGGGATCATTACCGAGTGAGGGCCTCCGGGTCCGACCTCCAACCCTTTGTTGACCAACACTTGTTGCCTCGGGGGCGACCCGGCCGCCGACGCGTTGGCGTCGGCCCCCCCGACGGACCATTCAAACCCTGTGTCTGTACGTCGGAGTACTTGATAAATCAATTAAAACTTTCAACAACGGATCTCTTGGTTCTGGCATCGATGAAGAACGCAGCGAAATGCGATAAGTAATGTGAATTGCAGAATTCAGTGAATCATCGAATCTTTGAACGCACATCGCGCCCTTTGGCATTCCGAAGGGCATGCCTGTTCGAGCGTCATTACACCACTCAAGCCTGGCTTGGTATTGGGCGAGGAGGCTCCCTCCCGCCCCAATTTCTCCGGCTGGACCGTCCGTATCTCAGCGTTGTGGTATCAAATTCGCTGGCGAGAAGGACGAGCCGCGCCGTTAAAACTTTCATTAAGGTTGACCTCGGATCAGGTAGGGATACCCGCTGAACTTAA--------------------------------------------------------------------------------------------------------------------------------------------------------------------------------------------------------
>OLICH1455-14|Dermatocarpon luridum
AAGGATCATTACCGAGTCCGGGTCTTCCAGGGCCCTCTCTCCAACCCTTGCCTACCCCACCATGTTGCTTTGGCGGGCCCGTCCTCACCTGGACCGTCGGGGCTGATCCCCTGACCCGTGCCCGTCAATGGCCCCCAATTAACCCTGGTTTCAGTGATGTCTAAGTCCCACTAAATGATGATAACCACAACTTTCAACAACGGATCTCTTGGCTCTGGCATCGATGAAGAACGCAGCGAAATGCGATAAGTAATGCGAATTGCAGAATTCCGCGAGTCATCGAATCTTTGAACGCACATTGCGCCCTCCGGTACCCCGGAGGGCATGCCTGTCCGAGCGTCATTTTCCACCCTCAAGCCCGGCTTGCGGTTGGGTCTCGCCGTCGGCGACGGCGGCGGACCTCAAAGAGAATGGCCGGGTCCCGTGGGCACTTGGACGCAGCGAGCTCTTTGGCACGCGTCCGGGCGATCTCCAGGCTCGGCCTTAAAACCACCACATCTCCAGGTTGGCCTCGGATCAGGTAGGAATACCCGCTGAACTTAA-----------------------------------------------------------------------------------------------------------------------------------------------------------------
>OLICH1459-14|Flavocetraria cucullata
AAGGATCATTACTGAGAGAGGGGCTTCGCGCTCCCGGGGGTTTCGGCCTCTAGCTCTTCGCCCATTGTCTACATACCTTTGTTGCTTTGGCGGGCCTCGGGCACCGTCCCGTGTCGACTGACTGGTCGGCGAGCGCCCGTCAGAGGCCAATCAAATTCTATTTATCAGTGATGTCCGAGCAAAAACACAATAATCAAAACTTTCAACAACGGATCTCTTGGTTCCAGCATCGATGAAGAACGCAGCGAAATGCGATAACTAATGTGAATTGCAGAATTCAGTGAATCATCGAGTCTTTGAACGCACATTGCGCCCCTCGGTATTCCGGGGGGCATGCCTGTTCGAGCGTCATTACACCCCTCAAGCGTAGCTTGGTATTGGGCTTCGCCCCCGCGGCGTGCCCGAAAAGCAGTGGCGGTCCGGTGCGACTTTAAGCGTAGTAAATTTCATCCCGCTTTGAAAGTTCGCCCCGTGGCTGGCCAGACAACCCCATACTTCAATAATTGACCTCGGATCAGGTAGGGATACCCGCTGAACTTAA-------------------------------------------------------------------------------------------------------------------------------------------------------------------
>OLICH1364-14|Pycnothelia papillaria
AAAGAGAACGCAGTATGGTTGGACCCGACCCAACCATCCTGGTGGTGGGAAGCGCTATTGCGTAAGGCATGCCCCAGGCTGACCGACCCAGTATGCGCTTTTCATCATCTCTACAACCCTATGTCTACCTACCTTTGTTGCTTTGGCGGGCCTTGAGTAGGCTATACGGCTCATTCCAGCCCCAGGTTTTGCTGCCTGGGGGTGGCTCGCGTCCGCCAGAGGTATATCCAAACTCTATTATTACAGCGATGTCTGAGTCATATTAAAAATAATCAAAACTTTCAACAACGGATCTCTTGGTTCTGGCATCGATGAAGAACGCAGCGAAATGCGATAAGTAATGTGAATTGCAGAATTCAGTGAATCATCGAATCTTTGAACGCACATTGCGCCCCTCGGTATTCCGGGGGGCATGCCTGTTCGAGCGTCATTACACCTCTCAAGCATAGCTTGGTATTGGGCTTGTCGCAGTCTTCCTTCCGGGGGAGACGGTGTGCCTGAAAATCAGTGGCGGTCCTCTGGGGATTTCGCGCGTAGTAAAATCATTATCCCGCGTTGGAAATAACCGATGGATTTGTTCAAAAACCCCCTAATAAATTCCACAATTGACNTCGGATCAGGTAGGGATACCCGCTGAACTTAA---------------------------------------------------------------------------------------------------------------------------------------------------------------------------------------------------------------------
>OLICH1438-14|Dactylina ramulosa
AAGGATCATTACTGAGAGAGGGGCTTCGCGCTCCCGGGGTTTCGGTCCCTAACTCTTCACCCATTGTCTACCTACCTTTGTTGCTTTGGCGGGCCTCGGGGTCCACCCCGCGTCGGCTTCCGGGCCGGCGAGCGCCCGTCAGAGGCCAATCAAACTCTGTTTTATCAGTGTCGTCCGAGTACAAAGCATAATAATTAAAACTTTCAACAACGGATCTCTTGGTTCCAGCATCGATGAAGAACGCAGCGAAATGCGATAACTAATGTGAATTGCAGAATTCAGTGAATCATCGAGTCTTTGAACGCACATTGCGCCCCTCGGTATTCCGGGGGGCATGCCTGTTCGAGCGTCATTGCACCCCTCAAGCGTAGCTTGGTGTTGGGCGTCGCCCCCGTGGCGTGCCCGAAAATCAGTGGCGGTCCGGTGTGACTTTAAGCGTAATAAATTCCATCTCGCTTTAAAAGTTCGCCCCGCGGCCGGCCAGACAACCCCATTCATTCCAATAATTGACCTCGGATCAGGTAGGGATACCCGCTGAACTTAA----------------------------------------------------------------------------------------------------------------------------------------------------------------
>OLICH1484-14|Evernia divaricata
GAGGATCATTACCGAGAGAGGGGCTTCGCGCTCCCGGGGGTTTCGGCCCCCAACTCTTCACCCATTGTCTACCTACCTTTGTTGCTTTGGCGGACCGCGAGGGTGCGCCCCGCGCTGGCTTTCGGGCCGGTGAGCGTCCGTCAGAGGCCAAATTATATTCTGTTTAATCAACGATGTCCGAGTTTAAAACACAATAGTGAAAACTTTCAACAACGGATCTCTTGGTTCCAGCATCGATGAAGAACGCAGCGAAATGCGATAAGTAATGTGAATTGCAGAATTCAGTGAATCATCGAATCTTTGAACGCACATTGCGCCCCTCGGTATTCCGGGGGGCATGCCTGTTCGAGCGTCATTGCACCCCTCAAGCGTAGCTTGGTATTGGGTTCTCGCCCCCGCGGCGTGCCCGAAAAACAGTGGCGGTCCGGCGTGACTTTAAGCGTAGTAAATTTTCATCCCGCTTTGAAAGTTCGCCCCGTGGCCGGCCAGATAACCCTTTGTCGTTTTCAATGATTGAC------------------------------------------------------------------------------------------------------------------------------------------------------------------------------------------
>OLICH1480-14|Hypogymnia tubulosa
AAGGATCATTACTGAGAGAGGGGCTTCGCGCTCCCGGGGGTTTCGGCCCCCAACTCTTCACCCATTGTTTATCTACCTTTGTTGCTTTGGCGAGCCTTAGGGGTCACCCTGCGCTGGCCTTCGGGCTAGTGAGCGCCCGTCAGAGGCCCATTCAATTCTGCCTATCCAGTATTATCAGAACAAAAAACATAATAGTCAAAACTTTCAACAACGGATCTCTTGGTTCCAGCATCGATGAAGAACGCAGCGAAATGCGATAAGTAATGTGAATTGCAGAATTCAGTGAATCATCGAATCTTTGAACGCACATTGCGCCCCTCGGTATTCCGGGGGGCATGCCTGTTCGAGCGTCATTACACCCCTCAAGCGTAGCTTGGTATTGGGTTCTCGCCCCCGCGGCGTGCCCGAAAAGCAGTGGCGGTCCGGTGTGACTTTAAGCGCAGTAAATCTTCCCCGCTTTGAAAGTTCGCCCCGTGGCTTGCCAGACAA-----------------------------------------------------------------------------------------------------------------------------------------------------------------------------------------------------------------------
>OLICH1368-14|Hypogymnia vittata
AAGGATCATTACTGAGAGAGGGGCTTCGCGCTCCCGGGGGTCTCGGCCCCCAACTCTTCACCCATTGTTTATCTACCTTGTTGCTTTGGCGGGCCCCGGGGCACTGCCCCACGCCGGCCTTTTGGGCTGATAAGCGCCCGCCAGAGGCCCAATAAATTCCGTCTATTCAGTGTCATCGGAAGAAAATCTAATAACAAAAACTTTCAACAACGGATCTCTTGGTTCCAGCATCGATGAAGAACGCAGCGAAATGCGATAAGTAATGTGAATTGCAGAATTCAGTGAATCATCGAATCTTTGAACGCACATTGCGCCCCTCGGTATTCTGGGGGGCATGCCTGTTCGAGCGTCATTACACCCCTCAAGCGTAGCTTGGTATTGGGCCCTCGCCCTCGCGGCGTGCCCGAAAAACAGTGGCGGTCCGGTGTGACTTTAAGCGTAGTAAATTTTCACCCCGCTTTGAAAGTTCGCCCCGTGACTGGCCAGACAACCCCATTTACTTCAATGATTGACCACGGATCAGGTAGGGATACCCGCTGAACTTAA--------------------------------------------------------------------------------------------------------------------------------------------------------------
>OLICH1405-14|Letharia vulpina
AAGGATCATTACTGAGAGAGGGGCTTCGCGCTCCCGGGGGTTTCGGCCCCCAACTCTTCACCCATTGCATACCTACCTTTGTTGCTTTGGCGGGCCCCGGGGGTCTCCCCGCGCTGGCTTTCGGGCCGGTGAGCGCCCGTCGGAGGCCCATTAAAATCTGTTTCAATCAGTGACGTCCGAGTAAAAACACAATAGTAAAAACTTTCAACAACGGATCTCTTGGTTCCAGCATCGATGAAGAACGCAGCGAAATGCGATAAGTAATGTGAATTGCAGAATTCAGTGAATCATCGAATCTTTGAACGCACATTGCGCCCCTCGGTATTCCGGGGGGCATGCCTGTTCGAGCGTCATTGCACCCCTCAAGCGTAGCTTGGTATTGGGTCCTCGCCCCCGCGGCGTGCCCGAAAATCAGTGGCGGTCCGGTGTGACTTTAAGCGTAGTAAATTTTCGTCCGCTTTGAAAGTTCGCGCCGTGCCCGGCCAGACAACCCCCCCCTATTTCAATAATTGACCTCGGATCANGTAGGGATACCCGCTGAACTTAA-------------------------------------------------------------------------------------------------------------------------------------------------------------
>OLICH1510-14|Rhizocarpon chioneum
AAGGATCATTACCGAGATAGGGGCTCCGGCCCCGAACCTCCAACCCGTGTGCACCCACCCTCGTTGCTTTGACGGGGCCACGCCCAGGCTGGCTCGGCACCCCTTCAGCGGGGTCCACCCGTCACGAGCCCATGACAACCCCCCTATCGGTGACGTCTGAGCGACCGAGCAACCATTCAAAACTTTCAACAACGGATCTCTTGGTTCTGGCGTCGATGAAGAACGCAGCGAAATGCGATAAGTAATGTGAATTGCAGAATTCAGTGAATCATCGAATCTTTGAACGCACATTGCGCCCTTTGGCACTCCAGGGGGCATGCCTGTCCGAGCGTCATCAGACCCCTCAAGCTCCGCTTGGTGTTGGGCGTTCACACCCCCTCGGGGGTGCGCCCCAAAGCCATTGGCGGCTCAGGATGGCTCCAGGCGTAGTGGTTTCCCGCCTCCGGAGCTCCAGCCTGAACCGGCCAGACAACAACCACCCCCCCCATATCGACCTCGGATCAGGTAGGGATACCCGCTGAACTTAA---------------------------------------------------------------------------------------------------------------------------------------------------------------------------------
>OLICH1416-14|Icmadophila ericetorum
AAGGATCATTAATAGANATAGAGACTTCACCCGTCTCGAACCTCCATCCCTTGTGAACAAATGTTACCTTTGTTGCTTCGGTGCCTCATCGCACCGATAATACCATTCAAATTCCTTTCAAATTATATATTGTCTGAATAATAAAATTAAAATTAAATAAAACTTTCAACAACGGATCTCTTGGTTCTGGCATCGATGAAGAACGCAGCGAAATGCGATAAGTAATGTGAATTGCAGAATTCAGTGAATCATCGAATCTTTGAACGCACATTGCACCTTTTGGTATTCCGAAAGGTATGCCTGTCCGAGCGTCATTTCACCTCTCAAACTTCAGTTTGGTGTTGGGCTTGTGTTGACTTGTTCAATGGCCTCAAAATCAATGGCGGCGCGACATCGATCCCAAGCGTAGTGACACTATTTCTGCTTTGGTGATGGATGTTGTGATAGCTAAAATTTGACGACTCTGTGTCTGACCTATTACGATTGACCTCGGATCAGGTAGGGATACCCGCTGAACTTAA---------------------------------------------------------------------------------------------------------------------------------------------------------------------------------------
>OLICH1508-14|Psora rubiformis
AAGGATCATTATAGGGAGGGGCCTTGAGCCCCAGGGGGCTGCGTCCCCCGTCTCTACACCCGTGAATATCTACTCTTCCGTTGCTTTGGCGGGACTTTGGGGTAATACCTATGCCAGTGCGCTGGAGAGCGCCCGTCAATCGCCCCCAACGCTCGTGTTGTCTTTGGTACGTCCGAGTCATAATTGAATTAAAACAAAACTTTCAACAACGGATCTCTTGGTTCTGGCATCGATGAAGAACGCAGCGAAATGCGATAACTAATGTGAATTGCAGAATTCAGTGAACCATCGAATCTTTGAACGCACATTGCGCCCCTCGGTACCCCGGGGGGTATACCTGTTCGAGCGTCATTGCACCCCTCAAGCGTAGCTTGGTCTTGGGTTTTCGTCCCCTGGGCGTACCTTAAAAGTAGTAGCGGTCCGGAGTGACCTTTGAGCGAAGTAAAGGAGATCATCCGCTTTGAAACCTCGCTCCGTGTCCTGCTAAGATCCATTCGATTCAATGGTTGACCTCGGATCAGGTAGGGATACCCGCTGAACTTAA----------------------------------------------------------------------------------------------------------------------------------------------------------------
>OLICH1412-14|Usnea subfloridana
---GATCATTACCGAGAGAGGGGCTTCACGCTCCCGGGGGTTTCGGCCTCCACCTCTTCACCCATTGCGTACCTACCTTTGTTGCTTTGGCGGGCCATGGGGTTCGCCCTACGTCGGCCTCCGCGCTGGCGAGCGCCCGTCAGAGGCCCTCAAAATTCTGTTTATAGCGACGTCCGAGTTAAACACAAATAGTTAAAAACTTTCAACAACGGATCTCTTGGTTCCAGCATCGATGAAGAACGCAGCGAAATGCGATAAGTAATGTGAATTGCAGAATTCAGTGAATCATCGAATCTTTGAACGCACATTGCGCCCCTCGGTATTCCGGGGGGCATGCCTGTTCGAGCGTCATTGCACCCCTCAAGCACAGCTTGGTATTGGGTCTCGCCCCTCGGGCGTGCCCGAAAAGAAGTGGCGGTCCGGAGCGACTTTAAGCGTAGTAAATTTTCATCCCGCTTTGAAAGTTCGTCTCGGGGCTGGCCAGAAACCCAAAAGTTTTCATAATTGACCTCGGATCANGTAGGGATACCCGCTGAACTTAA------------------------------------------------------------------------------------------------------------------------------------------------------------------
>OLICH1391-14|Hypotrachyna laevigata
AAGGATCATTATCGAGAGCGGGGCTTCGCGCTCCCGGGGGCTTCGGCCCCCACCTCTTCACCCATTGTCTACCTACCTATGTTGCTTTGGCGAGCCTCGAGGCTTCCCTCGCGCTGGCTTCCAAGCCGGCGAGCGCTCGTCAGAGGCCTTACTATATTCTGTTTTTCAGTGTCGTCGGAGCATAAATTATAATTAATAAAAACTTTCAACAACGGATCTCTTGGTTCCAGCATCGATGAAGAACGCAGCGAAATGCGATAAATAATGTGAATTGCAGAATTCAGTGAATCATCGAGTCTTTGAACGCACATTGCGCCCCTCGGTATTCCGGGGGGCATGCCTGTTCGAGCGTCATTACACCCCTCAAGCGTAGCTTGGTATTGGGTCCTCGCCCCCGCGGCGTGCCCGAAAAGCAGTGGCGGTCCAGTGCGACTTTGAGTGTATTTGAAATATCTCGCTCTGAAAGTCGGCACCGCGATTGGCCAGACAACCCCCAAATTGCTTCGTTAATTGACCTCGGATCAGGTAGGGATACCCGCTGAACTTAA------------------------------------------------------------------------------------------------------------------------------------------------------------
>OLICH1433-14|Hypogymnia incurvoides
AAGGATCATTACTGAGAGAGGGGCTTCGCGCTCCCGGGGGTCTCGGCCCCCAACTCTTCACCCATTGTTATCTACCTCTGTTGCTTTGGCGGGCCTTGGGGTTCGCCCCGCGCCGGCTTTCGGGCTAGTGAGCGCTCGTCAGTGGCCCATTAAATTCCGTCTATCCGGTATTATCAGATCGAAACCACAATAGCAAAAACTTTCAACAACGGATCTCTTGGTTCCAGCATCGATGAAGAACGCAGCGAAATGCGATAAGTAATGTGAATTGCAGAATTCAGTGAATCATCGAATCTTTGAACGCACATTGCGCCCCTCGGTATTCCGGGGGGCATGCCTGTTCGAGCGTCATTACACCCCTCAAGCGTAGCTTGGTATTGGGTCTTCGCCCCCGCGGCGTGCCCGAAAAGCAGTGGCGGTCCGGTGTGACTTTAAGCGTAGTAATTTTCATCCCGCTTTGAAAGTTCGCCCCGTGGCTTGCCAGACAACCCATTTATTTCAATGATTGACCTCGGATCAGGTAGGGATACCCGCTGAACTTAA-----------------------------------------------------------------------------------------------------------------------------------------------------------------
>OLICH1397-14|Hypotrachyna laevigata
AAGGATCATTATCGAGAGCGGGGCTTCGCGCTCCCGGGGGCTTCGGCCCCCACCTCTTCACCCATTGTCTACCTACCTATGTTGCTTTGGCGAGCCTCGAGGCTTCCCTCGCGCTGGCTTCCAAGCCGGCGAGCGCTCGTCAGAGGCCTTACTATATTCTGTTTTTCAGTGTCGTCGGAGCATAAATTATAATTAATAAAAACTTTCAACAACGGATCTCTTGGTTCCAGCATCGATGAAGAACGCAGCGAAATGCGATAAATAATGTGAATTGCAGAATTCAGTGAATCATCGAGTCTTTGAACGCACATTGCGCCCCTCGGTATTCCGGGGGGCATGCCTGTTCGAGCGTCATTACACCCCTCAAGCGTAGCTTGGTATTGGGTCCTCGCCCCCGCGGCGTGCCCGAAAAGCAGTGGCGGTCCAGTGCGACTTTGAGTGTATTTGAAATATCTCGCTC----------------------------------------------------------------------------------------------------------------------------------------------------------------------------------------------------------------------------------------------------
>OLICH1435-14|Hypogymnia incurvoides
AAGGATCATTACTGAGAGAGGGGCTTCGCGCTCCCGGGGGTCTCGGCCCCCAACTCTTCACCCATTGTTATCTACCTCTGTTGCTTTGGCGGGCCTTGGGGTTCGCCCCGCGCCGGCTTTCGGGCTAGTGAGCGCTCGTCAGTGGCCCATTAAATTCCGTCTATCCGGTATTATCAGATCGAAACCACAATAGCAAAAACTTTCAACAACGGATCTCTTGGTTCCAGCATCGATGAAGAACGCAGCGAAATGCGATAAGTAATGTGAATTGCAGAATTCAGTGAATCATCGAATCTTTGAACGCACATTGCGCCCCTCGGTATTCCGGGGGGCATGCCTGTTCGAGCGTCATTACACCCCTCAAGCGTAGCTTGGTATTGGGTCTTCGCCCCCGCGGCGTGCCCGAAAAGCAGTGGCGGTCCGGTGTGACTTTAAGCGTAGTAATTTTCATCCCGCTTTGAAAGTTCGCCCCGTGGCTTGCCAGACAACCCATTTATTTCAATGATTGACCTCGGATCAGGTAGGGATACCCGCTGA-----------------------------------------------------------------------------------------------------------------------------------------------------------------------
>OLICH1406-14|Vulpicida juniperinus
AAGGATCATTACTGAGAGAGGGGCTTCGCGCTCCCGGGGGTCTCGGCCCCCAACTCTTCACCCATTGTGTACTATATCTTTGTTGCTTTGGCGGGCCCCGAGAACCCCTCGCGCCGCCTACAGGCCGGTGAGCGCCCGCCAGAGGCCCATTAAAATCTGTTTAATGATGTCCGAGCGAAAAACAATAATCAAAACTTTCAACAACGGATCTCTTGGTTCCAGCATCGATGAAGAACGCAGCGAAATGCGATAACTAATGTGAATTGCAGAATTCAGTGAATCATCGAGTCTTTGAACGCACATTGCGCCCCTCGGTATTCCGGGGGGCATGCCTGTTCGAGCGTCATTATACCCCTCAAGCGTAGCTTGGTATTGGGCCTCGCCCCCGTGGCGTGCCCGAAAAGCAGTGGCGCTCCGGGGCGACTTTAAGCGTAATAAAATCATCCCGCTTTGAAAGTTCGCCTCGCGGCCGGCCAG-----------------------------------------------------------------------------------------------------------------------------------------------------------------------------------------------------------------------------------
>OLICH1454-14|Heterodermia speciosa
AAGGATCATTACCGAGAGAAGGGGGTCTAACCGGCCCCAGCTCTTCACCCTTGTCCACATGACTGTGTTGCTTTGGCTGGTGGACATCTCGTTCAAACGCCAGCCCGAAGTCCAAATAAAATTCTTTGTTTGTGAAGTCTGAGTCGATATTCAATAACTAAAACTTTCAACAACGGATCTCTTGGTTCTGGCATCGATGAAGAACGCAGCGAAATGCGATAAGTAATGTGAATTGCAGAATTCCGTGAATCATCGAATCTTTGAACGCACATTGCGCCCTTTGGTAATCCGAAGGGCATGCCTGTTCGAGCGTCATTGCAACCCCTCAAGCATTGCTTGGTATTGGTTATCGTCCCCGGGACGAGGCCGAAAATCCGTGGCGGTCCAGCGAGACTTCAAGCGATCAAGATTTTTCATCCCGCTTTGCAAGCACCTCATTGATCCGGCCAGTTAAAACATTTCTACGATTGACCTCGGATCAGGTAGGGATACCCGCTGAACTTAA-------------------------------------------------------------------------------------------------------------------------------------------------------------------------------------------------------
>OLICH1466-14|Hypogymnia austerodes
ATCATTACTGAGAGAGGGGCTTCGCGCTCCCGGGGGTCTCGGCCCCCAACTCTTCACCCATTGTTTATCTACCTTTGTTGCTTTGGCGGGCCCTGGGGCACTGCCCCGCGCCGGCCTTCCGGGCTGATGAGCGCCCGCCAGAGGCTCATTAAATTCTGTTTATTCAGTGTCATCGGAAGAAAATTTAATAGTAAAAACTTTCAACAACGGATCTCTTGGTTCCAGCATCGATGAAGAACGCAGCGAAATGCGATAAGTAATGTGAATTGCAGAATTCAGTGAATCATCGAATCTTTGAACGCACATTGCGCCCCTCGGTATTCTGGGGGGCATGCCTGTTCGAGCGTCATTACACCCCTCAAGCGTAGCTTGGTATTGGGCTTTCGCCCCCGCGGCGTGCCCGAAAAGCAGTGGCGGTCCGGTGCGACTTTAAGCGTAGTAAATTTTCACCCCGCTTTGAAAGTTTGCCCCGTGGCTCGCCAGACAACCCCATTTTACTTCAATGATTGACCTCGGATC-----------------------------------------------------------------------------------------------------------------------------------------------------------------------------------------
>OLICH1418-14|Melanelia stygia
AAGGATCATTACTGAGAGAGGGGCTTCACGCTCCCGGGGGTCTCGGCCCCTAACTCTTCACCCATTGTCTATCTACCTTTGTTGCTTTGGCGGGCCTCGGGGTCCCCCCGCGTCGGCCTTCGGGCCGACGAGCGCCCGTCGGAGGCCCATTAAATTCCGTTTTTATCAGTGATGTCCGAGCGAAAATACAAATAATAAAAACTTTCAACAACGGATCTCTTGGTTCCAGCATCGATGAAGAACGCAGCGAAATGCGATAAGTAATGTGAATTGCAGAATTCAGTGAATCATCGAATCTTTGAACGCACATTGCGCCCCTCGGTATTCCGGGGGGCATGCCTGTTCGAGCGTCATTACACCCCTCAAGCGTAGCTTGGTATTGGGCCTCGCCCCCGCGGCGTGCCCGAAAAACAGTGGCGGTCCGCTGCGGCTTCAAGCGTAGTAAATTTTCATCCCGCTTTGAAAGTCCGCGCCGTGGCCGGCCAGACAACCCTATATACTTCAATCATTGACCTCGGATCAGGTAGGGATACCCGCTGAACTTAA--------------------------------------------------------------------------------------------------------------------------------------------------------------
>OLICH1483-14|Anaptychia ciliaris
ATCATTATCGAGAGACGGAGTCTAACCGGCCCCACCTCTTCACCCCTGTTTACCCACACCATGTTGCTTCCGCGTGACTGCCGGCACTGTCGCTTTCGATGAGAGCAGTAATTCGGGCTGACCAGACGTGAGAGGCCCTTCAAACCCGGGCTGACCAGACGTGGGAAGCCCTTTAAACCCTGTGTTCAGTGTCGTCCGAGTACAAACAATCGTTAAAACTTTCAACAACGGATCTCTAGGTTCCGGCGTCGATGAAGAACGCAGCGAAATGCGAAAAGTAATGTGAATTGCAGAATTCAGTGAATCATCGAATCTTTGAACGCACATTGCGCCCTTTGGTATTCCGAAGGGCATGTCTGTTCGAGCGTCATTGCACCCCTCAAGCATTGCTTGGTCTTGGGCTTCGCCCCCGCGGCGAGCCCGAATTCCAGTGGCGGTCCAGCGAGACTTCAAGCGTAGCAAGATGATCCACATCCCGCTTTCGAAGCCGATCTCGCTGCGCGCCGGCCAGACAACCCCATACACTCCAATGATTGACCTCGGATCAGACAGGGATACCCGCTGAACTTAA-------------------------------------------------------------------------------------------------------------------------------------
>OLICH1481-14|Baeomyces rufus
AAGGATCATTAACGAGAGAGGGTCCTCGGGGCCCGAACCTCCCACCCCTTGTGTATCTACCTCTGTTGCTTTGGCGGGCCCGGGGAACACCCCCCGCCGGTTTCGGCTGGTGAGCGCCCGTCGGAGGACCTCCAAACTCGATCTATCAATGACGTCTGAGTGACCAAACAATGAATTAAAACTTTCAACAACGGATCTCTTGGTTCTGGCATCGATGAAGAACGCAGCGAAATGCGATAAGTAATGTGAATTGCAGAATTCAGTGAATCATCGAATCTTTGAACGCACATTGCGCCCTCTGGTATTCCGGGGGGCATGCCTGTTCGAGCGTCATTAGCCCACTCAAGCCCAGCTTGGTATTGGATCTCGCCCCCCCGGGGACGGATCTCAAAATCAGCGGCGGAACAGCTGATCGTCAAGCGTAGTCAATTCTATCCCGCTTCGACCGATCCAGTTGATTCCAGCCGGACAACCCCCCATCTTCTCAGGATTGACCTCGGATCAGGTAGGGATACCCGCTGAACTTAA--------------------------------------------------------------------------------------------------------------------------------------------------------------------------------
>OLICH1441-14|Alectoria sarmentosa
AAGNATCATTACCGAGAGAGGGGCCTCGCGCTCCCGGGGGCTTCGGCCCCCAACTCTTCACCCATTGCGTACCTACTTTGTTGCTTTGGCGGGCCTCGGGGCTCGACCCGCGCCGGCTTTCGGGCCGGTGAGCGCCCGCCAGAGGCCCATTAAAATCTGTTCAATAAGTGCCGTCAGAGTAAAAAACACAATAGCAAAAACTTTCAACAACGGATCTCTTGGTTCCAGCATCGATGAAGAACGCAGCGAAATGCGATAAATAATGTGAATTGCAGAATTCAGTGAATCATCGAATCTTTGAACGCACATTGCGCCCTTCGGTATTCCGGGGGGCATGCCTGTTCGAGCGTCATTACACCCCTCAAGCGTAGCTTGGTATTGGGCCTTCGCCCCCGCGGCGTGCCCGAAAAGCAGTGGCGGTCCGGGGTGACTTTAAGCGTAGTAAAACGTCCCGCTTTGAAAGTTCGCCCCGCGGCCGGCCAAACAACCCCATTATTTCCATCATTGACCTCGGATCANGTAGGGATACCCGCTGAACTTAA------------------------------------------------------------------------------------------------------------------------------------------------------------------
>OLICH1452-14|Alectoria sarmentosa
AAGGATCATTACCGAGAGAGGGGCCTCGCGCTCCCGGGGGCTTCGGCCCCCAACTCTTCACCCATTGCGTACCTACTTTGTTGCTTTGGCGGGCCTCGGGGCTCGACCCGCGCCGGCTTTCGGGCCGGTGAGCGCCCGCCAGAGGCCCATTAAAATCTGTTCAATAAGTGCCGTCAGAGTAAAAAACACAATAGCAAAAACTTTCAACAACGGATCTCTTGGTTCCAGCATCGATGAAGAACGCAGCGAAATGCGATAAATAATGTGAATTGCAGAATTCAGTGAATCATCGAATCTTTGAACGCACATTGCGCCCTTCGGTATTCCGGGGGGCATGCCTGTTCGAGCGTCATTACACCCCTCAAGCGTAGCTTGGTATTGGGCCTTCGCCCCCGCGGCGTGCCCGAAAAGCAGTGGCGGTCCGGGGTGACTTTAAGCGTAGTAAAACGTCCCGCTTTGAAAGTTCGCCCCGCGGCCGGCCAGACAACCCCATTATTTCCATAATTGACCTCGGATCAGGTAGGGATACCCGCTGAACTTAA------------------------------------------------------------------------------------------------------------------------------------------------------------------
>OLICH1478-14|Alectoria sarmentosa
AAGGATCATTACCGAGAGAGGGGCCTCGCGCTCCCGGGGGCTTCGGCCCCCAACTCTTCACCCATTGCGTACCTACTTTGTTGCTTTGGCGGGCCTCGGGGCTCGACCCGCGCCGGCTTTCGGGCCGGTGAGCGCCCGCCAGAGGCCCATTAAAATCTGTTCAATAAGTGCCGTCAGAGTAAAAAACACAATAGCAAAAACTTTCAACAACGGATCTCTTGGTTCCAGCATCGATGAAGAACGCAGCGAAATGCGATAAATAATGTGAATTGCAGAATTCAGTGAATCATCGAATCTTTGAACGCACATTGCGCCCTTCGGTATTCCGGGGGGCATGCCTGTTCGAGCGTCATTACACCCCTCAAGCGTAGCTTGGTATTGGGCCTTCGCCCCCGCGGCGTGCCCGAAAAGCAGTGGCGGTCCGGGGTGACTTTAAGCGTAGTAAAACGTCCCGCTTTGAAAGTTCGCCCCGCGGCCGGCCAGACAACCCCATTATTTCCATCATTGACCTCGGATCAGGTAGGGATACCCGCTGAACTTAA------------------------------------------------------------------------------------------------------------------------------------------------------------------
>OLICH1403-14|Bryoria bicolor
AAGGATCATTACCGAGAGAGGGGCTTCGCGCTCCCGGGGGTTTCGGCCCCTGACTCTTCACCCATTGTCTACCTACCTTTGTTGCTTTGGCGGGCCTCGGGTCCCACCCGCGTCAGCCTTCGGGCCGACGAGCGCCCGTCGGAGTCCCATCAAATTCTGTTTAATCGTGACGTCCGAGTGATAAAACACAATAGTAAAAACTTTCAACAACGGATCTCTTGGTTCCAGCATCGATGAAGAACGCAGCGAAATGCGATAAATAATGTGAATTGCAGAATTCAGTGAATCATCGAGTCTTTGAACGCACATTGCGCCCCTCGGTATTCCGGAGGGCATGCCTGTTCGAGCGTCATTACACCCCTCAAGCGTAGCTTGGTATTGGGTCTTCGCCCCCGTGGCGTGCCCGAAAAACAGTGGCGGTCCGGTGTGACTTTAAGCGTAGTAAATTTTCCCGCTTTGAAAGATCCCTCCGTGGCCTGCCAGACAACCCCCCTATTTCAATCATTGACCTCGGATCAGGTAGGGATACCCGCTGAACTTAA------------------------------------------------------------------------------------------------------------------------------------------------------------------
>OLICH1505-14|Bryoria simplicior
AAGGATCATTACCGAGAAAGGGGCTCCGCGCTCCCGGGGGTTTCGGCCCCCAACTCTTCACCCACTGTTTACCTACCTTTGTTGCTTTGGCGGGCCCTGGGGTTCGCCCCACGCTGGCTTTCGGGCCGGTGAGCGCCCGTCAGAGGCCCTTAAATTCCTTTAATTAGTGACGTCCGAGTAAATAATACAATAGTAAAAACTTTCAACAACGGATCTCTTGGTTCCAGCATCGATGAAGAACGCAGCGAAATGCGATAAATAATGTGAATTGCAGAATTCAGTGAATCATCGAGTCTTTGAACGCACATTGCGCCCCTCGGTATTCCGGGGGGCATGCCTGTTCGAGCGTCATTACACCCCTCAAGCGTAGCTTGGTATTGGGCCCTCGCCCCAGCGGCATGCCCGAAAAACAGTGGCGGTCCGGTGAGACTTTAAGCGTAGTAAATTTTCATCCCGCTTTGAAAGATCCCTCCGCGGCCTGCCAGACAACCTCTATATTTCCATCATTGACCTCGGATCAGGTAGGGATACCCGCTGAACTTAA----------------------------------------------------------------------------------------------------------------------------------------------------------------
>OLICH1367-14|Bryoria nadvornikiana
AAGGATCATTACCGAGGGAGGGGCTCCGCGCCCCCGGGGGTTTCGGCCCCCAACTCTTCACCCACTGTTTACCTACCTTTGTTGCTTTGGCGGGCCCTGGGGCACGCCCCACGCTGGCTTTCGGGCCTGTGAGCGCCCGTCAAAGGCCCATTAAATTCCTTTAATCAGTGTTGTCCGAGCAAAAAACACAATAGTAAAAACTTTCAACAACGGATCTCTTGGTTCCAGCATCGATGAAGAACGCAGCGAAATGCGATAAATAATGTGAATTGCAGAATTCAGTGAATCATCGAGTCTTTGAACGCACATTGCGCCCCTCGGTATTCCGGGGGGCATGCCTGTTCGAGCGTCATTACACCCCTCAAGCGTAGCTTGGTATTGGGCTCTCGCCCCCGTGGCGTGCCCGAAAAACAGTGGCGGTCCGGTGAGACTTTAAGCGTAGTAAATTTTCATCCCGCTTTGAAAGATCGCTCCGCGGCCTGCCAGACAACCCCTATATTTCAATCATCGACCTCGGATCAGGTAGGGATACCCGCTGAACTTAA---------------------------------------------------------------------------------------------------------------------------------------------------------------
>OLICH1497-14|Bryoria furcellata
AAGGATCATTACCGAGAGAGGGGCTTCGCGCTCCCGGGGGTTTCGGCCCCCTACTCTTCACCCACTGTTTACCTACCTGTTGCTTTGGCGGGCCCCGGGGTTCGCCCCGCGCTGGCTTTCGGGCCGGCGAGTGCCCGTCAGAGGCCCATTAAATTCTGTTCAATCAGTGACGTCCGAGCAAAAAACATAATAGTAAAAACTTTCAACAACGGATCTCTTGGTTCCAGCATCGATGAAGAACGCAGCGAAATGCGATAAATAATGTGAATTGCAGAATTCAGTGAATCATCGAGTCTTTGAACGCACATTGCGCCCCTCGGTATTCCGGGGGGCATGCCTGTTCGAGCGTCATTACACCCCTCAAGCGTATCTTGGTATTGGGCCCTCGCCCCCGTGGCGTGCCCGAAAAACAGTGGCGGTCCGGTGAGACTTTAAGCGTAGTAAATTTTCATCCCGCTTTGAAAGATCCCTCCGTGGCCTGCCAGACAACCCCCATATTTCAATCATTGACCTCGGATCAGGTAGGGATACCCGCTGAACTTAA----------------------------------------------------------------------------------------------------------------------------------------------------------------
>OLICH1495-14|Bryoria implexa
ATCATTACCGAGAGAGGGGCTTCGCGCTCCCGGGGGCTCCGGCCCCCAACTCTTCACCCACTGTTTACCTACCTTTGTTGCTTTGACGGGCCACGGGGCCTTCCTGCGCTGGCTTTCGGGCCGGCGAGTGCCCGTCAGAGGCCCATTAAATTCCGTTTAATAAGTGACGTCCGAGTAAAAATTACAATAGTAAAAACTTTCAACAACGGATCTCTTGGTTCCAGCATCGATGAAGAACGCAGCGAAATGCGATAAATAATGTGAATTGCAGAATTCAGTGAATCATCGAGTCTTTGAACGCACATTGCGCCCCTCGGTATTCCGGGGGGCATGCCTGTTCGAGCGTCATTACACCCCTCAAGCGTAGCTTGGTATTGGGCTTCGCCCCCGCGGCGTGCCCGAAAAACAGTGGCGGTCCGGCGTGACTTTAAGCGTAGTAAATTTTCATCCCGCTTTGAAAGCTCAATCCGTGGCCTGCCAGACAACCCCAAAATTTCAATCATTGACCTCGGATCAGGTAGGGATACCCGCTG---------------------------------------------------------------------------------------------------------------------------------------------------------------------------
>OLICH1404-14|Bryoria bicolor
AAGGATCATTACCGAGAGAGGGGCTTCGCGCTCCCGGGGGTTTCGGCCCCTGACTCTTCACCCATTGTCTACCTACCTTTGTTGCTTTGGCGGGCCTCGGGTCCCACCCGCGTCAGCCTTCGGGCCGACGAGCGCCCGTCGGAGTCCCATCAAATTCTGTTTAATCGTGACGTCCGAGTGATAAAACACAATAGTAAAAACTTTCAACAACGGATCTCTTGGTTCCAGCATCGATGAAGAACGCAGCGAAATGCGATAAATAATGTGAATTGCAGAATTCAGTGAATCATCGAGTCTTTGAACGCACATTGCGCCCCTCGGTATTCCGGAGGGCATGCCTGTTCGAGCGTCATTACACCCCTCAAGCGTAGCTTGGTATTGGGTCTTCGCCCCCGTGGCGTGCCCGAAAAACAGTGGCGGTCCGGTGTGACTTTAAGCGTAGTAAATTTTCCCGCTTTGAAAGATCCCTCCGTGGCCTGCCAGACAACCCCCCTATTTCAATCATTGACCTCGGATCAGGTAGGGATACCCGCTGAACTTAA------------------------------------------------------------------------------------------------------------------------------------------------------------------
>OLICH1369-14|Bryoria bicolor
AAGGATCATTACCGAGAGAGGGGCTTGGCGCTCCCGGGGGTTTCGGCCCCTGACTCTTCACCCATTGTCTACCTACCTTTGTTGCTTTGGCGGGCCTCGGGTCCCACCCGCGTCAGCCTTCGGGCCGACGAGCGCCCGTCGGAGTCCCATCAAATTCTGTTTAATCGTGACGTCCGAGTGATAAAACACAATAGTAAAAACTTTCAACAACGGATCTCTTGGTTCCAGCATCGATGAAGAACGCAGCGAAATGCGATAAATAATGTGAATTGCAGAATTCAGTGAATCATCGAGTCTTTGAACGCACATTGCGCCCCTCGGTATTCCGGAGGGCATGCCTGTTCGAGCGTCATTACACCCCTCAAGCGTAGCTTGGTATTGGGTCTTCGCCCCCGTGGCGTGCCCGAAAAACAGTGGCGGTCCGGTGTGACTTTAAGCGTAGTAAATTTTCCCGCTTTGAAAGATCCCTCCGTGGCCTGCCAGACAACCCCCCTATTTCAATCATTGACCTCGGATCAGGTAGGGATACCCGCTGAACTTAA------------------------------------------------------------------------------------------------------------------------------------------------------------------
>OLICH1396-14|Bryoria bicolor
AAGGATCATTACCGAGAGAGGGGCTTCGCGCTCCCGGGGGTTTCGGCCCCTGACTCTTCACCCATTGTCTACCTACCTTTGTTGCTTTGGCGGGCCTCGGGTCCCACCCGCGTCAGCCTTCGGGCCGACGAGCGCCCGTCGGAGTCCCATCAAATTCTGTTTAATCGTGACGTCCGAGTGATAAAACACAATAGTAAAAACTTTCAACAACGGATCTCTTGGTTCCAGCATCGATGAAGAACGCAGCGAAATGCGATAAATAATGTGAATTGCAGAATTCAGTGAATCATCGAGTCTTTGAACGCACATTGCGCCCCTCGGTATTCCGGAGGGCATGCCTGTTCGAGCGTCATTACACCCCTCAAGCGTAGCTTGGTATTGGGTCTTCGCCCCCGTGGCGTGCCCGAAAAACAGTGGCGGTCCGGTGTGACTTTAAGCGTAGTAAATTTTCCCGCTTTGAAAGATCCCTCCGTGGCCTGCCAGACAACCCCCCTATTTCAATCATTGACCTCGGATCAGGTAGGGATACCCGCTGAACTTAA------------------------------------------------------------------------------------------------------------------------------------------------------------------
>OLICH1400-14|Bryoria bicolor
AAGGATCATTACCGAGAGAGGGGCTTCGCGCTCCCGGGGGTTTCGGCCCCTGACTCTTCACCCATTGTCTACCTACCTTTGTTGCTTTGGCGGGCCTCGGGTCCCACCCGCGTCAGCCTTCGGGCCGACGAGCGCCCGTCGGAGTCCCATCAAATTCTGTTTAATCGTGACGTCCGAGTGATAAAACACAATAGTAAAAACTTTCAACAACGGATCTCTTGGTTCCAGCATCGATGAAGAACGCAGCGAAATGCGATAAATAATGTGAATTGCAGAATTCAGTGAATCATCGAGTCTTTGAACGCACATTGCGCCCCTCGGTATTCCGGAGGGCATGCCTGTTCGAGCGTCATTACACCCCTCAAGCGTAGCTTGGTATTGGGTCTTCGCCCCCGTGGCGTGCCCGAAAAACAGTGGCGGTCCGGTGTGACTTTAAGCGTAGTAAATTTTCCCGCTTTGAAAGATCCCTCCGTGGCCTGCCAGACAACCCCCCTATTTCAATCATTGACCTCGGATCAGGTAGGGATACCCGCTGAACTTAA------------------------------------------------------------------------------------------------------------------------------------------------------------------
>OLICH1498-14|Bryoria fremontii
AAGGATCATTACCGAGAGAGGGGCTTCGCGCTCCCGGGGGTTTCGGCCCTCGACTCTTCACCCACTGTCTACCTACCTTTGTTGCTTTGGCGGGCCCCGGGGTTCGCCCCGCGCTGGCTTTCGGGCTGGTGAGCGCCCGTCAGAGGCCCATTACATTCCGTTTATTAGTGACGTCCGAGTAGAAAACACAATAGTAAAAAACTTTCAACAACGGATCTCTTGGTTCCAGCATCGATGAAGAACGCAGCGAAATGCGATAAATAATGTGAATTGCAGAATTCAGTGAATCATCGAGTCTTTGAACGCACATTGCGCCCCTCGGTATTCCGGGGGGTATGCCTGTTCGAGCGTCATTACACCCCTCAAGCGTAGCTTGGTATTGGGCCCTCGCCCCCGTGGCGTGCCCGAAAAACAGTGGCGGTCCGGTGTGACTTTAAGCGTAGTAAATTTTCATCCCGCTTTGAAAGATCCCCCCGTGGCCTGCCAGGCAACCCCATATTTCAATCATTGACCTCGGATCANGTAGGGATACCCGCTGAACTTAA---------------------------------------------------------------------------------------------------------------------------------------------------------------
>OLICH1507-14|Buellia epigaea
AAGGATCATTACCGAGAGACGGGGTCTAAACGGCCCCACTCTTCACCCGTGTCTACTCATCTTTTGTTGCTTTGGCGGGCCGTCGAGCTTTACCGCTCGGCGCCAGTCGGAAGGCTAGCGCCCTCGGCCCGGCGAGTGTCCGCCACAGGCCTTCAATACCCTATCTCAGTGATGTCCGAGCTAACTAAGCAATAGCTAAAACTTTCAACAACGGATCTCTTGGTTCTGGCATCGATGAAGAACGCAGCGAAATGCGATAAGTAATGTGAATTGCAGAATTCAGTGAATCATCGAATCTTTGAACGCACATTGCGCCCTCTGGTATTCCGGGGGGCATGCCTGTTCGAGCGTCATTATAACCCTCAAGCAATGCTTGGTACTGGGTGCAGCCCCCGCGGCTCGCCCGAAAGACAGTGGTGGCTCAACGAGACTCCGGGCGTAGCAAGATTTACATATCCCGCCACGGTAGCCTCTCGATGAACCCGACCAACCCAAACACAAGTTCTTACTTCCACGATTGACCTCGGATCAGGTAGGGATACCCGCTGAACTTAA-----------------------------------------------------------------------------------------------------------------------------------------------------
>OLICH1474-14|Brodoa intestiniformis
AAGGATCATTACTGAGAGAGGGGCTTCGCGCTCCCGGGGGTTTCGGCCCCCAACTCTTCACCCATTGTTTACCTATCTTTGTTGCTTTGGCGGGCCTTGGGGAGCGCCCCGCGCTGGCTTTCGGGCCGGTGAGCGCCCGTCAGAGGCCCATTAAATTCTGTTTAATCCGTAACGTCCGAGTAAAAAACAACAGTAAAAAAACTTTCAACAACGGATCTCTTGGTTCCAGCATCGATGAAGAACGCAGCGAAATGCGATAAATAATGTGAATTGCAGAATTCAGTGAATCATCGAATCTTTGAACGCACATTGCGCCCCTCGGTATTCCGGGGGGCATGCCTGTTCGAGCGTCATTACACCCTTCAAGCCTAGCTTGGTATTGGGTCTTCGCCCCCGCGGCGTGCCCGAAAAGCAGTGGCGGTCCGGTGCGACTTCAAGCGCAGTAAATTTTCATCCCGCTTCGAAAGTTCGCTCCGTGGCCGGCCAGACAACCCCAATTACTTCAATAATTGACCTCGGATCAGGTAGGGATACCCGCTGAACTTAA-------------------------------------------------------------------------------------------------------------------------------------------------------------
>OLICH1399-14|Bunodophoron melanocarpum
AAGGATCATTACCGAGAGAGGGCCCTGCGCCCCGGGGACTTCGGTCCCCCTCTTCACCCTATGTTTTTACGTCCATGTTGCTTTGGCGGGTCTTGGGGTAGCACCCATAACGGCTCCGGGCTTTTGCCCGCGCCGTCGAGTGCCCGCCGAAAGCCTATTACATACCATTATCTATGAAGTCTGAGTGGAGAATCACAATAAATCAAAACTTTCAACAACGGATCTCTTGGCTCTGGCATCGATGAAGAACGCAGCAAAATGCGATAAGTAATGTGAATTGCAGAATTCAGTGAATCATCGAATCTTTGAACGCACATTGCGCCCTTCGGTATTCCGGAGGGCATGCCTGTTCGAGCGTTATTGCACCCCTCAAGCTTCGCTTGGTATTGGGTTCTCGCCCCTAAAGCGAACCTGAAAAGCAATGGCGGTCCCGTGAGACTTCGAGCGCAGTAGATAAAACCCCGCTTCGGAAGATTTCACAGGGACTCGCCACCCTAAAACTTCAATAATTGACCTCGGATCAGGTAGGGATACCCGCTGAACTTAA-------------------------------------------------------------------------------------------------------------------------------------------------------------
>OLICH1453-14|Cetrelia cetrarioides
AAGGATCATTACCGAGAGCGGGGCTTCATGCCCCCGGAGGCTTCGGCCTCTAACTCTTCACCCCATTGCCTATNTTACCTTTGTTGCTTTGGCGGGCCTNGAGGTCCCCTCGCGCCGACCCTCGGGTCGGCGAGCGTCCGCCAGAGGTCCATTAAATTCTATTTTAGTGGTGTCCGAGTCAAAACACAAATAGTCAAAACTTTCAACAACGGATCTCTTGGTTCCAGCATCGATGAAGAACGCAGCGAAATGCGATAACTAATGTGAATTGCAGAATTCAGTGAATCATCGAATCTTTGAACGCACATTGCGCCCCTTGGTATTCCGGGGGGCATGCCTGTTCGAGCGTCATTACACCCCTCAAGCGTAGCTTGGTATTGGGTTTCGTCCCTGAGGCGTGCCCGAAAGTTAGTGGCGGTCCGGCGTGACTTTAAGCGTAGTAAAATTTATCCCGCCTTTAAGTTCGCGCCGTGGCCCGCCAAACAATAATTTTTATTTTCCATAATTGACCTCGGATCAGGTAGGGATACC-----------------------------------------------------------------------------------------------------------------------------------------------------------------------------
>OLICH1469-14|Cetraria ericetorum
AAGGATCATTACTGAGAGAGGGGCTTCGCGCTCCCGGGGGTCTCGGCCCCTAACTCTTCACCCTTTGTGTACCAACCTTTGTTGCTTTGGCGGGTCCGAGGACCTCTCGCGCCGCCCACAGGCCGGCGAGCGCCCGCCAGAGGCCCATTAAAATCTGCTTATTAGTGATGTCCGAGCGAAAAACACAATAAATAAAACTTTCAACAACGGATCTCTTGGTTCCAGCATCGATGAAGAACGCAGCGAAATGCGATAACTAATGTGAATTGCAGAATTCAGTGAATCATCGAGTCTTTGAACGCACATTGCGCCCCTCGGTATTCCGGGGGGCATGCCTGTTCGAGCGTCATTATACCCCTCAAGCGTAGCTTGGTATTGGGCCTCGCCCCCGTGGCGTGCCCGAAAAGCAGTGGCGGTCCGGGGCGACTTTAAGCGTTGTAAAATTATCCCGCTTTGAAAGTTCGCCTCGTGGCCTGCCAGACAACCCCGTACACTTCAAA------------------------------------------------------------------------------------------------------------------------------------------------------------------------------------------------------------
>OLICH1463-14|Cetraria sepincola
AAGGATCATTACTGAGAGGGGCTTCGCGCTCCCGGGGGTCTCGGCCCCCAACTCTTCACCCATTGACTACCTACCTTTGTTGCTTTGGCGGGCCCCGAGGACCTCTCGCGCCGCGTACAGGCCGGCGAGCGCCCGCCAGAGGCCCATTCAATTCTGTTTATCAGTGATGTCCGAGTGAAAACACAATCAATCAAAACTTTCAACAACGGATCTCTTGGTTCCAGCATCGATGAAGAACGCAGCGAAATGCGATAACTAATGTGAATTGCAGAATTCAGTGAATCATCGAGTCTTTGAACGCACATTGCGCCCCTCGGTATTCCGGGGGGCATGCCTGTTCGAGCGTCATTACACCCCTCAAGCGTAGCTTGGTATTGGGCCTCGCCCCCGTGGCGTGCCCGAAAAGCAGTGGCGGTCCGTGGTGGCTTCAAGCGTAGTAAAATCATCCCGCTTTGAAAGCTCGTCTCGTGGCCGGCCAGACAACCCCATATCTTCCATATCATTGACCTCGGATCAGGTAGGGATACCCGCTGAACTTAA--------------------------------------------------------------------------------------------------------------------------------------------------------------------
>OLICH1485-14|Cetraria odontella
AAGGATCATTACTGAGAGAGGGGCTTCGCGCTCCCGGGGGTCTCGGCCTCTAACTCTTCACCCTTTGCGTACCAACCTTTGTTGCTTTGGCGGGCCCGAGGACCTCTCGCGCCGCGTACAAACCGGCGAGCGCCCGCCAGAGGCCCATTAAAATCTGCTTATTAGTGATGTCCGAGTGAAAAACACAATAAATAAAACTTTCAACAACGGATCTCTTGGTTCCAGCATCGATGAAGAACGCAGCGAAATGCGATAACTAATGTGAATTGCAGAATTCAGTGAATCATCGAGTCTTTGAACGCACATTGCGCCCCTCGGTATTCCGGGGGGCATGCCTGTTCGAGCGTCATTATACCCCTCAAGCGTAGCTTGGTATTGGGTCTCGCCCCCGTGGCGTGCCCGAAAAGCAGTGGCGGTCCGGGCGACTTTAAGCGTAGTAAAATCATCCCGCTTTGAAAGTTCGCTTCGTGGCCGGCC-----------------------------------------------------------------------------------------------------------------------------------------------------------------------------------------------------------------------------------
>OLICH1436-14|Cetraria nigricans
AAGGATCATTACTGAGAGAGGGGCTTCGCGCTCCCGGGGGTCTCGGCCCCTAACTCTTCACCCTTTGTGTACCAGCCTTTGTTGCTTTGGCGGGCCCGAGGACCTCTCGCGCCGCATACAAACCGGCGAGCGCCCGCCAGAGGCCTATTAAAATCTGCTTATCAGTGATGTCCGAGTGAAAAACACAATAAATAAAACTTTCAACAACGGATCTCTTGGTTCCAGCATCGATGAAGAACGCAGCGAAATGCGATAACTAATGTGAATTGCAGAATTCAGTGAATCATCGAGTCTTTGAACGCACATTGCGCCCCTCGGTATTCCGGGGGGCATGCCTGTTCGAGCGTCATTATACCCCTCAAGCGTAGCTTGGTATTGGGCCTCGCCCCCGTGGCGTGCCCGAAAAGCAGTGGCGGTCCGGGGCGACTTTAAGCGTAGTAAAATCATCCCGCTTTGAAAGTTCGCTTCGTGGCCGGCCAGACAACCCCGTATATTTCAAATCATTGACCTCGGATCAGGTAGGGATACCCGCTGAACTTAA-------------------------------------------------------------------------------------------------------------------------------------------------------------------
>OLICH1465-14|Cetrariella delisei
AAGGATCATTACTGAGAGAGGGGCTTCGCGCTCCCGGGGGCTTCGGCCCCTAACTCTTCACCCATTGTCTATCTACCTTTGTTGCTTTGGCGGGTCCTGAGGACCTCTCGCGCCGGCGCACCCGCCGGCGAGTGCCCGCCAGAGGCCCATTAAAATCTACTTATCAGTGATGTCCGAGTGAAAAACAATAATTAAAACTTTCAACAACGGATCTCTTGGTTCCAGCATCGATGAAGAACGCAGCGAAATGCGATAACTAATGTGAATTGCAGAATTCAGTGAATCATCGAGTCTTTGAACGCACATTGCGCCCCTCGGTATTCCGGGGGGCATGCCTGTTCGAGCGTCATTATACCCCTCAAGCGTAGCTTGGTATTGGGCCTCGCCCCCGTGGCGTGCCCGAAAAGCAGTGGCGGTCCGGTGCGACTTTAAGCGTAGTAAAATCATCCCACTTTGAAAGATCGCCCCGTGGCCGGCCAGACAACCCCACATATTCCAAATCATTGACCTCGGATCAGGTAGGGATACCCGCTGAACTTAA-------------------------------------------------------------------------------------------------------------------------------------------------------------------
>OLICH1395-14|Cetrelia cetrarioides
------CATTACCGAGAGCGGGGCTTCATGCTCCCGGAGGCTTCGGCCTCTAACTCTTCACCCCATTGCCTACCTTACCTTTGTTGCTTTGGCGGGCCTCGGGGCCCCCTCGCGCCGACCCTCGGGTCGGCGAGTGCCCGTCAGAGGATCATTAAATTCTATTTATCAGTGGCGTCCGAGTCAAAACACAAATAGTAAAAACTTTCAACAACGGATCTCTTGGTTCCAGCATCGATGAAGAACGCAGCGAAATGCGATAACTAATGTGAATTGCAGAATTCAGTGAATCATCGAATCTTTGAACGCACATTGCGCCCCTTGGTATTCCGGGGGGCATGCCTGTTCGAGCGTCATTACACCCCTCAAGCGTAGCTTGGTATTGGGTCTCGCCCCTGAGGCGTGCTCGAAAGCCAGTGGCGGTCCGGCGTGACTTTAAGCGTAGTAAAATTTATCCCGCCTTTAAGTCCGCGCCGCGGCCCGCCAGACAAATCTTTTAGCCTCAATAATTGACCTCGGATCAGGTAGGGATACCCGCTGAACTTAA----------------------------------------------------------------------------------------------------------------------------------------------------------------
>OLICH1479-14|Cladonia rei
AAGGATCATTAATGAGTTCGGGGGCCTAGCCCCCAGCGGCGAGTGTCGTTGAGTCCCCCGGGACTTAACGGCGGTTGTCGTGTTTCTCAACCCCATGTTTACCATACCTTTGTTGCTTTGGCGGGCCTTGAGTAGGCTATACGGCTCATGTCGGCCCTAAGCTTTATTGCTTGGGGGCGGCTCGCGCCCGCCAGAGGTTTAACCAAATTCTATTTATTAGTTGATGTCTGAGCAATTATTAAATAATCAAAACTTTCAACAACGGATCTCTTGGTTCTGGCATCGATGAAGAACGCAGCGAAATGCGATAAGTAATGTGAATTGCAGAATTCAGTGAATCATCGAATCTTTGAACGCACATTGCGCCCCTCGGTATTCCGGGGGGCATGCCTGTTCGAGCGTCATTACACCCCTCAAGCGTAGCTTGGTATTGGACATCCGCGGGCCCTTTTACAAGGGCTCGCGGGTCCGAAAAACAGTGGCGGTCCCCGAGGATTTCGCGCGTAGTAAATATTATCCCGCGTTGGGAAAAATCGGTGGGCTTGCCAAAACCTCCCATAATCTCCATGATTGACCTCGGATC---------------------------------------------------------
>OLICH1500-14|Cladonia subulata
AAGGATCATTAATGAGGTGAGGGAGGCCCGCCCCTCCGCGGCGAGTGTCGGTCGAGTCCTTCCGGGCTCGGTCGGCAGTCGTCGTGCTTCTCAACCCTATGTTTACCATACCTTTGTTGCTTTGGCGGGCCTTGAGTAGGCTATACGGCTCATGCCGGCCCCAGGCTTTATTGCCTGGGGGTGGATCGCGCCCGCCGGAGGTTTAATCAAACTCTATTATTAGTGATGTCTGAGCAAATATTAAATAATCAAAACTTTCAACAACGGATCTCTTGGTTCTGGCATCGATGAAGAACGCAGCGAAATGCGATAAGTAATGTGAATTGCAGAATTTAGTGAATCATCGAATCTTTGAACGCACATTGCGCCCCTCGGTATTCCGGGGGGCATGCCTGTTCGAGCGTCATTACACCCCTCAAGCGTAGCTTGGTATTGGACTTTCGCGGGCCCTCTTATAGGGAGGGGCTCGCGGGTCCGAAAAGCAGTGGCGGTCCCGGAGGATTTCGCGCGTAGTAAATATTATCCCGCGTTGGAAAGAATCGATGGGTCCTGCCAAAACCCCCCATAATCTCCAAAAATGACCTCGGATC--------------------------------------------------
>OLICH1425-14|Cladonia pyxidata
AAGGATCATTAATGAGTTCGGGGGCCTAAGCCCCCAGCGGCGAGTGTCGTTCGAGTCCCCCGGGACTCGACCGGCGGTCGTCGTGTTTCTCAACCCCATGTTTACCATACCTTTGTTGCTTTGGCGGGCCTTGAGTAGGCTATACGGCTCATGCCGGCCTCAGGCTTTGTTGCCTAGGGGCGGCTCGCGCCCGCCAGAGGTTTAAACCAAATCCTATTTATCAGTGATGTCTGAGCAAATATTAAATAATCAAAACTTTCAACAACGGATCTCTTGGTTCTGGCATCGATGAAGAACGCAGCGAAATGCGATAAGTAATGTGAATTGCAGAATTCAGTGAATCATCGAATCTTTGAACGCACATTGCGCCCCTCGGTATTCCGGGGGGCATGCCTGTTCGAGCGTCATTACACCCCTCAAGCGTAGCTTGGTATTGGACATTCGCGGGCCCTTTTATAGGGAGGGGCTCGCGGGTCCGAAAAGCAGTGGCGGTCCCCGAGGATTTCGCGCGTAGTAAATATTATCCCGCGTTGGAAAGAATCGGTGGGCTGCCAAAACCCCCCATAATCTCCATGATGACCTC---------------------------------------------------------
>OLICH1471-14|Cladonia subulata
AAGGATCATTAATGAGGTGAGGGAGGCCCGCCCCTCCGCGGCGAGTGTCGGTCGAGTCCTTCCGGGCTCGGTCGGCAGTCGTCGTGCTTCTCAACCCTATGTTTACCATACCTTTGTTGCTTTGGCGGGCCTTGAGTAGGCTATACGGCTCATGCCGGCCCCAGGCTTTATTGCCTGGGGGTGGATCGCGCCCGCCGGAGGTTTAATCAAACTCTATTATCAGTGATGTCTGAGCAAATATTAAATAATCAAAACTTTCAACAACGGATCTCTTGGTTCTGGCATCGATGAAGAACGCAGCGAAATGCGATAAGTAATGTGAATTGCAGAATTTAGTGAATCATCGAATCTTTGAACGCACATTGCGCCCCTCGGTATTCCGGGGGGCATGCCTGTTCGAGCGTCATTACACCCCTCAAGCGTAGCTTGGTATTGGACTTTCGCGGGCCCTCTTATAGGGAGGGGCTCGCGGGTCCGAAAAGCAGTGGCGGTCCCGGAGGATTTCGCGCGTAGTAAATATTATCCCGCGTTGGAAAGAATCGATGGGTCCTGCCAAAACCCCCCATAATCTCCAAAAATTGACCTCGGATC-------------------------------------------------
>OLICH1443-14|Cladonia cariosa
AAGGATCATTAATGAGTTCCGGGGGCCTTGCCCCCAGCGGTGGCTGTCGTTCGAGTCCATCTGGGCTTGCTCGGCGGTCGTCGTGTTTCTCAACCCCATGTTAACCATACCTTTGTTGCTTTGGCGGGCCTTGAGTAGGCTATACGGCTCATGCCGGCCCCAGGTTCTATTGCCTGGGGGCGGCTCGCGCCCGCCAGAGGTTTATTCAAATTCTATTTATTAGTGATGTCTGAGCAAATATTAAATTATCAAAACTTTCAACAACGGATCTCTTGGTTCTGGCATCGATGAAGAACGCAGCGAAATGCGATAAGTAATGTGAATTGCAGAATTCAGTGAATCATCGAATCTTTGAACGCACATTGCGCCCCTCGGTATTCCGGGGGGCATGCCTGTTCGAGCGTCATTACACCCCTCAAGCGTAGCTTGGTATTGGACATTCGCGGGCCCTCCGGGGCTCGCGGGTCTGAAAAGCAGTGGCGGTTCCCGAGGATTTCGCGCGTAGTAAAATTTATTCCCGCGTTGGAAAGAATCGGTGGACCTTTTTGCCAAAACCCTCCATAATCTTTATAACTGACCTCGGATC------------------------------------------------------
>OLICH1492-14|Cladonia furcata
AAGGATCATTAATGANGTCGGGGAGGCCCGCCCCCGTGGCGGCGGGTGTCGAATCGAGTCCATTCGGGCTTGAGCCGGCAGTCGTCCGTTATTCTCAACCCCATGTTTACTATACCTTTGTTGCTTTGGCGGGCCTTGAGTAGGCTATACGGCTCATGCCGGCCCCAGGCTTTATTGCCTGGGGGCGGCTTGCGCCCGCCAGAGGTTTATTCAAATCCTAATTATCAGTGATGTCTGAGCAAATATTAAATAATCAAAACTTTCAACAACGGATCTCTTGGTTCTGGCATCGATGAAGAACGCAGCGAAATGCGATAAGTAATGTGAATTGCAGAATTTAGTGAATCATCGAATCTTTGAACGCACATTGCGCCCCTCGGTATTCCGGGGGGCATGCCTGTTCGAGCGTCATTACACCCCTCAAGCGTAGCTTGGTATTGGACTTTCGCGGGCCTTCTTACAAGGGCTTGCGGGTTCGAAAAGCAGTGGCGGTCCCCGAGGATTTCGCGCGTAGTAAATTTTATCCCGCGTGGAAAGAATCGATGGGTCCTGCCAAAACCCCCTAATCTCCATAAATGACCTC---------------------------------------------------------
>OLICH1420-14|Cladonia caespiticia
AAGGATCATTAATGAGGTGAGGGAGGCCCGCCCCTCCGCGGCGAGCGTCGGTCGAGTCCCTCCGGGCTCGGCCGGTGGTCGTCGTGCTTCTCAACCCCATGTTTACCATACCTTTGTTGCTTTGGCGGGCCTTGAGTAGGCTATACGGCTCATGCCGGCCCCGGACTTCACTGTCTGGGGGCGGATCGCGCCCGCCAGAGGCCTAATCAAATTCTGTTTATTAGTGATGTCTGAGTAAATATTAAATAATCAAAACTTTCAACAACGGATCTCTTGGTTCTGGCATCGATGAAGAACGCAGCGAAATGCGATAAGTAATGTGAATTGCAGAATTTAGTGAATCATCGAATCTTTGAACGCACATTGCGCCCCTCGGTATTCCGGGGGGCATGCCTGTTCGAGCGTCATTACACCCCTCAAGCGTAGCTTGGTATTAGACTTTCGCGGGCTCTCTTATAAGGAGGGGCTCGCGGGTCCGAAAAGCAGTGGCGGTCCCTGAGGACTTCGCGCGTAGTAAATATTCTCCCGCGTTGGAAAGAATCGATGGATCTTGCCAAAACCCCCCATAATCTCCATAAATTGACCTCGGATCAGGTAGGGATACCCGCTGAACTTAA-----------------------
>OLICH1415-14|Cladonia squamosa
AAGGATCATTAATGAGTTTGGGGGCCTAGCCCCCAGCGGTGGGTGTCTGTCCGAGTCCCTAGGGCTCGGCCAGCGCTCGTCGTGTATCTCAAACCCCATGTTTACCATACCTTAGTTGCTTTGGCGGGCCTTGAGTAGGCTATACGGCTCATGCCGGCCCCCAGCAGAAAATGCTGGGGGGCGGCTCGCGCCCGCCAGAGGTTCAATCAATTCTATTATTAGTGAAGTCTGAGTAAATATTAAATAATCAAAACTTTCAACAACGGATCTCTTGGTTCTGGCATCGATGAAGAACGCAGCGAAATGCGATAAGTAATGTGAATTGCAGAATTCCGTGAATCATCGAATCTTTGAACGCACATTGCGCCCCTCGGTATTCCGGGGGGCATGCCTGTTCGAGCGTCATTACACCCCTCAAGCGTAGCTTGGTATTGGTCGTTCGCGGGCCCTCTTCGGGGGGCCTGCGCGTCCGAAAAGCAGTGGCGGTCCCCGGGGATTTCGCGCGTAGTAAATATTATCCCGCGTTGGAAAGAACCGATGGGTCCTGCCAAAACCCCTCAT-------------------------------------------------------------------------------
>OLICH1430-14|Cladonia cyathomorpha
AAGGATCATTAATGAGGTCGGGGAGGCCCGCCCCCGTGGCGGCGGGTGTCGTATCGAGTCCATTCGGGCTTGAGCCGGCATTCGTCCGTTATTCTCAACCCCATGTTTACTATACCTTTGTTGCTTTGGCGGGCCTTGAGTAGGCTATACGGCTCATGCTGGCCCCAGGCTTCATTGCCTGGGGGCGGCTCGCGCCCGCCAGAGGTTTTATTCAAATCCTAATTATCAGTGATGTCTGAGCAAATATCAAATAATCAAAACTTTCAACAACGGATCTCTTGGTTCTGGCATCGATGAAGAACGCAGCGAAATGCGATAAGTAATGTGAATTGCAGAATTTAGTGAATCATCGAATCTTTGAACGCACATTGCGCCCCTCGGTATTCCGGGGGGCATGCCTGTTCGAGCGTCATTACACCCCTCAAGCGTAGCTTGGTATTGGACTTTCGCGGGCCCTTTTACCAGGGCTCGCGGGTTCGAAAAGCAGTGGCGGTCCCCGAGGATTTCGCGCGTAGTAAATTTTATCCCGCGTTGGAAAGAATCGATGGGTCTTGCCAAAACCCCCTAATCTCCATAAATTGACCTCGGATCAGGTAGGGATACCCGCTGAACTTAA------------------------
>OLICH1661-14|Parmelia sulcata
AAGGATCATTATCGAGAGAGGGGCTTCGCGCTCCCGGGGGTTTCGGCCCCCAACTCTTCACCCATTGTCAATTTACCCTTGTTGCTTTGGCGGATTCCGGGGTATGTCTTGCGTAGGTTTGTCATAAACCCGTGCGAGATGTGCCCCGGCGCCCGCCGGAGGCCCATTAAAATCTGTTTATCAGTGATGTCCGAGTAAAAAACCAATAATAAAAACTTTCAACAACGGATCTCTTGGTTCCAGCATCGATGAAGAACGCAGCGAAATGCGATAAGTAATGTGAATTGCAGAATTCAGTGAATCATCGAATCTTTGAACGCACATTGCGCCCCCTGGTATTCCGGGGGGCATGCCTGTTCGAGCGTCATTACACCCCTCAAGCATAGCTTGGTATTGGGCTCTCGCCCCCGCGGCGTGCCCGAAAAGCAGTGGCGGTCCGGTGTGACTTTAAGCGTAGTAAATTTCTCCCGCTTTGAAAGTTCGCCCCGTGGCCTG-----------------------------------------------------------------------------------------------------------------------------------------------------------------------------------------------------------------
>OLICH1664-14|Physcia caesia
ATCATTACCGAGAGACGGGGTCTAACCGGCCCCACCTCTTCATCCGTGTCTACATACCAATGTTGCTTTGGCGAGCCTCGGGCTTGTTCCGGGGAGTTTACGCTCCTTCGCCCGCCAAAGGCCCATACAAAACCTGTCATTAGTGTGGTCCGAGTAAATATTTAATAGTTAAAACTTTCAACAACGGATCTCTTGGTTCTGGCATCGATGAAGAACGCAGCGAAATGCGATAAGTAATGTGAATTGCAGAATTCCGTGAATCATCGAATCTTTGAACGCACATTGCGCCCTTTGGTATTCCGAAGGGCATGCCTGTTCGAGCGTCATTGCAACCCTCAAGCATTGCTTGGTATTGGGTCTCGTCCCCGTGACGTGCCCGCAATTTGGTGGCGGTCCAGTGAGACTTCAAGCGTAGCAAGATTTTCATATCCCGCTTTGGAAGACTCTCGCTGCGTGCCGGCCAGACAACTCCTATATTTTCAATGGTTGACCTCGGATCAGGTAGGGATACCCGCTGAACTTAA------------------------------------------------------------------------------------------------------------------------------------------------------------------------------------
>OLICH1595-14|Flavocetraria nivalis
AAGGATCATTACCGAGAGAGGGGCTTCGCGCTCCCGGGGGCTTCCGGCCTCCAACTCTTCACCCATTGTCTACCTACCTATGTTGCTTTGGCGGGCCTCGGGTACCATCCCGTGTCGGCCTACCGGTCGGCGAGCGCCCGTCGGAGGCCAATCAAATCCTATTTATTAGTGATGTCCGAGTCAAAACACAATAATTAAAACTTTCAACAACGGATCTCTTGGTTCCAGCATCGATGAAGAACGCAGCGAAATGCGATAACTAATGTGAATTGCAGAATTCAGTGAATCATCGAGTCTTTGAACGCACATTGCGCCCCTCGGTATTCCGGGGGGCATGCCTGTTCGAGCGTCATTACACCCCTCAAGCGTAGCTTGGTCTTGGGCCTCGCCCCCGCGGCGTGCCCGAAAAGCAGTGGCGGTCCGGTGCGACTTTAAGCGTAGTAAATTTCATCCCGCTTTGAAAGTTCGCCCCGTGGCCGGCCAGACAACCCCATTATTTCAATAATTGACCTCGGATCAGGTAGGGATACCCGCTGAACTTAA-----------------------------------------------------------------------------------------------------------------------------------------------------------------
>OLICH1649-14|Flavocetraria nivalis
AAGGATCATTACCGAGAGAGGGGCTTCGCGCTCCCGGGGGCTTCCGGCCTCCAACTCTTCACCCATTGTCTACCTACCTATGTTGCTTTGGCGGGCCTCGGGTACCATCCCGTGTCGGCCTACCGGTCGGCGAGCGCCCGTCGGAGGCCAATCAAATCCTATTTATTAGTGATGTCCGAGTCAAAACACAATAATTAAAACTTTCAACAACGGATCTCTTGGTTCCAGCATCGATGAAGAACGCAGCGAAATGCGATAACTAATGTGAATTGCAGAATTCAGTGAATCATCGAGTCTTTGAACGCACATTGCGCCCCTCGGTATTCCGGGGGGCATGCCTGTTCGAGCGTCATTACACCCCTCAAGCGTAGCTTGGTCTTGGGCCTCGCCCCCGCGGCGTGCCCGAAAAGCAGTGGCGGTCCGGTGCGACTTTAAGCGTAGTAAATTTCATCCCGCTTTGAAAGTTCGCCCCGTGGCCGGCCAGACAACCCCATTATTTCAATAATTGACCTCGGATCAGGTAGGGATACCCGCTGAACTTAA-----------------------------------------------------------------------------------------------------------------------------------------------------------------
>OLICH1511-14|Ropalospora lugubris
AAGGATCATTAAAGAGATAGGGTCTTCCGGGCCCGAACCTCCCACCCGTTGTGTACCACACCTCTGTTGCTTGGCGGGGCCCTCCGGGTGCCCCGTCAGATGGCCACGCCGGAACCGTCGCCGGACAGCGCCGGGTACGGGGTACGCGTGGGCCCCCTTCAAACCTGTCTCATGGATGGAGTCTGAGCGAGAACACAATTGACTAAAACTTTCAACAACGGATCTCTTGGTTCCGGCATCGATGAAGAACGCAGCGAAATGCGATAAGTAATGTGAATTGCAGAATTCAGTGAATCATCGAATCTTTGAACGCACATTGCGCCCCTTGGTATTCCGGGGGGCATGCCTGTCCGAGCGTCATTACTCCCTCAAGCTCCGCTTGGTCGTGGGTCGCGTCCCCCGGACGGGCCCGAAAGTCAGTGGCGGCGTGGGCCGGCTCCGAGCGAAGTAACTTCAAAATCCGCTCCGGGAGCCCGGCCGGCGCCGGCCATCGAACCCCCATT---------------------------------------------------------------------------------------------------------------------------------------------------------------------------------------------------------
>OLICH1609-14|Ramalina polymorpha
AAGGATCATTAAAGAGAGGGGCCTCGCGCTCCTGGGGACTCCGGTCCCTGCCTCTTCACCCGGTGATGACCTTACCTTTTGTTGCCTTGGCGGGATGCCGGCCCTTCAGCCGACGGGTCCTCGCGGCCACCCCGCCAGCAGCCCACCGAAATTCGTTTTATCCATGTCCGTCTGACCACCATTCATAATGAATCAAAACTTTCAACAACGGATCTCTTGGTTCTGGCATCGATGAAGAACGCAGCGAAATGCGATAAGTAATGTGAATTGCAGAATTCAGTGAATCATCGAATCTTTGAACGCACATTGCGCCCCTCGGTATTCCGGGGGGCATGCCTGTTCGAGCGTCATTGCACCATTCAAGCGTAGCTTGGTATTGGGTCCTTTCGCCCGGGGTTCCCCGCGGCGGGCCCGAAAAGCATTGGCGGTCCGGCGTGACTTTAAGCGTAGTACATTTTCTCCCGCTTTGAAAGCCTCGCGCCGTGGCCGGCCAGACAACCCCATGTATATCTCACGATTGACCTCGGATCAGGTAGGGATACCCGCTGAACTTAA
>OLICH1650-14|Flavocetraria cucullata
AAGGATCATTACTGAGAGAGGGGCTTCGCGCTCCCGGGGGTTTCGGCCTCTAGCTCTTCACCCATTGTCTACATACCTTTGTTGCTTTGGCGGGCCTCGGGCACCGTCCCGTGTCGACTGACTGGTCGGCGAGCGCCCGTCAGAGGCCAATCAAATTCTATTTATCAGTGATGTCCGAGCAAAAACGCAATAATCAAAACTTTCAACAACGGATCTCTTGGTTCCAGCATCGATGAAGAACGCAGCGAAATGCGATAACTAATGTGAATTGCAGAATTCAGTGAATCATCGAGTCTTTGAACGCACATTGCGCCCCTCGGTATTCCGGGGGGCATGCCTGTTCGAGCGTCATTACACCCCTCAAGCGTAGCTTGGTATTGGGCTTCGCCCCCGCGGCGTGCCCGAAAAGCAGTGGCGGTCCGGTGCGACTTTAAGCGTAGTAAATTTTATCCCGCTTTGAAAGTTCGCCCCGTGGCTGGCCAGACAACCCCATACTTCAATAATTGACCTCGGATCAGGTAGGGATACCCGCTGAACTTAA-------------------------------------------------------------------------------------------------------------------------------------------------------------------
>OLICH1637-14|Peltigera scabrosa
AAGGATCATTATTGAGGGCATGTGGGCTAACAACCTGCAAACCCCCAACCCTTTGTTTATTGTCTCTTTGTGGTTTGCTTGGGCATGGCTGTAGGCTAAAAAGACCATCCCCCCCCCTATATGGGGGGGTGGGATGGACTTAGATGCCTTTTTTAAAAGCATTTTGTTGCCCAGAAGACTACCTAAATTAAAAACTCAATTAATGTTTGATGTCTGAAAAATTATACAAGTAAGCAAAACTTTCAACAACGGATCTCTTGGTTCCGGCATCGATGAAGAACGCAGCGAAATGCGATAAGTAATGTGGACCGCAGTACTCAGCGACTCATCGAATCTTTGAACGCATATTGCGCCCCTTGGTATCCCCAATGGGCACACCTGTTCGGAGCGTCATTGGTCATCTATACAGCTTGTGGCCAGACGTGGTCTGACTTGGTATTTGAACTCATCTGCTTTGTAGGCAGAAGTTTTAAAGTTAGTGGCGGTTCAGATAAGTGTTCCAACGTAGTAATAATAGCCGTTGTAGAAATGCTTTTCTAAAACTAGTCAAAAGCCTTTATTGGCGTCCCAGGGTTTCTGCTGGCGGAAATCTAGTTTGGACGTCCCACATATTGACCTCGGATCAGGTGAGGATACCCGCTGAATTTAA-------------------------------------------------------
>OLICH1586-14|Sagiolechia protuberans
ATCATTAACGAGATCAGGGTCCCCTCGGGGGCCCGAACCTCCCAACCCTTTGCGAACGTACCGCTCGTTGCTTTGGCGGGCCTGCGTCCCTTTCCGGGGAACGCTGCGAGGCTTCGGCCCCGCGAGCGCCCGCCGATGGCCCACCCAAAACCCTTTCGTAACCGCGTCGTCTGAGTAATAAAACAAATAGCCAAAAACTTTCAACAACGGATCTCTTGGTTCTGGCATCGATGAAGAACGCAGCGAAATGCGATAAGTAATGTGAATTGCAGAATTCAGTGAATCATCGAATCTTTGAACGCACATTGCGCCCTCTGGTATTCCGGGGGGCATGCCTGTTCGAGCGTCATTTCAACCCTCAAGCCCGGCTTGGCGTTGGCGGCCGCCCCTTCCCCGGGCGCCGCCGAAAACCAGCGGCGGTGCGACCGATCCTGGAGCGCAGTGACCAACAATCTCGCTACCGTGGGTCGATCGCCCCGGCCGGACCAACACCCCCAATTTTTTTTCAATGGTGACCTC-----------------------------------------------------------------------------------------------------------------------------------------------------------------------------------------
>OLICH1533-14|Leptogium saturninum
CCCCGGGCCGGGGGGCTTCGGCCCTGAACTCTCACCATGTGTTGTCTTCCCGACGTTGCTTCGGCGGCTCGATCCCCCCCGTTCGCGGGGGGGATCCCCCGCCGGAGGGCCCGAAACGAACCCTGTCTGTCAGTGATGTCCGAGGGAGAACGGAAAATCGTGAAAAACTTTCAACAACGGATCTCTTGGTTCCGGCATCGATGAAGAACGCAGCGAAATGCGATAAGTAATGCGAATTGCAGAATTCAGTGAATCATCGAATCTTTGAACGCACATTGCGCCCCCCGGCACTCCGGGGGGCATGCCCGTTCGAGCGTCATTGACCCCCTCGAGCCTCAGGCTTGGTGTTGGGCCTCGCCCCCCCATCCGGGGGACGGGCCCGAAGAGAAGTGGCGGTCCTGGGACACCCCCTGGCGCGATTGTAAACCTTCGCCGTGGGATTGTGGCCCGGGCGCCCGCCAGCGAACCCCCCTCCGGGATGCACACGGTGACCT--------------------------------------------------------------------------------------------------------------------------------------------------------------------------------------------------------------------------------------------------------------------------------------------------------------------------------------------------------------------------
>OLICH1597-14|Peltigera malacea
AAGGATCATTACTGAGGGCGTGTGGGTTTTAATAACTCCGCGAACCCCCCCAACCCTTTGTCTATCATCCTATTGTAGTTTGTTTGGGGCACGGTTTTGTGGGCTTTTAAGTCCAAACCAAATCTCACGGCTTCAAAAGAAAAAACTACTCAAGTTTAAAACTCAAATATATTTATGTTAGTCTGAAATTAAATAAAACAAGCAAAACTTTCAACAACGGATCTCTTGGTTCCGGCATCGATGAAGAACGCAGCGAAATGCGATAAGTAATGTGGACTGCAGTACTCAGCGACTCATCGAATCTTTGAACGCATATTGCGCCCCTTGGTATCCCAAGGGGCACACCTGTTCGAGCGTCATTATACATCTCATCAAGCTCAGCTTGGTTTTGGGCTATTATCTGCTTTTCGTAGAAGCCTAAAAGATAGTGAAGGTTCAGTTAAATGTTCCAGTGTAGTCATAATTAATCGCTGTAGTAATGTTTTTTTGAACTTAGTCAAAACACAATGATGTCCAGGGTTTTCTGCGGGCGGAGAACTTGGTTGGATGTCCCGAATTATTGACCTCGAATCAGGTGAGGATACCCGCTGAATTTAA-----------------------------------------------------------------------------------------------------------
>OLICH1536-14|Toninia sedifolia
AAGGATCATTATTGAGGAGGGGCCTCGTGCTCCGGGGGGGCTCTCGCCCCCCAAACCCTTGACCCTGTGAATACGTACCGTATCGTTGCTTCGGCAGGCCTCGGGTGCTTCGCACCCGCGCCGAGGCCCCGGCGAGTGCCTGTCAGAAGCGCCCCCCTACCCAAACCCTGATCTTTTAGTGTCGTCCGAGTCTTGAAACAATACCTCTTAAAAAACTTTCAACAACGGATCTCTTGGCTCTGGCATCGATGAAGAACGCAGCGAAATGCGATAAGTAATGTGAATTGCAGAATTCAGTGAATCATCGAATCTTTGAACGCACATTGCGCCCCCCGGCACTCCGGGGGGCATACCTGTCCGAGCGTCATTTACATCCCTCAAGCGGTAGCTTGGTCTTGGGCGTCGCTCTCCCCACCGGGGCAGCGTGCCTCAAAAGTAGCAGCGGCCGGACGTGACTTTGGACGAAGTAGAGTTCCTCCCCGTCCTGAAAGCCTTCGCGCCACGGCCTGCCCAACCCATGAATTCATCACGATTGACCTCGGATCAGGTAGGGATACCCGCTGAACTTAA--------------------------------------------------------------------------------------------------------------------------------------
>OLICH1519-14|Physcia tenella
ATCATTACCGAGAGACGGGGTCTAACCGGCCTCAATTCTTCATCCGTGTCTACATACCAATGTTGCTTTGGCGAGCCTCGGGCTTTTTCCGGGGAGTTGACGCTCCTTCGCCCGCCAAAGACCCATATAAAACCTGTTATCAGTGTCGTCCGAGTAAACATATAATGATTAAAACTTTCAACAACGGATCTCTTGGTTCTGGCATCGATGAAGAACGCAGCGAAATGCGATAAGTAATGTGAATTGCAGAATTCCGTGAATCATCGAATCTTTGAACGCACATTGCGCCCTTTGGTATTCCGAAGGGCATGCCTGTTCGAGCGTCATTGCAACCCTCAAGCACTGCTTGGTATTGGGCCTCGTCCCCGCGACGTGCCCGCAATTTCGTGGCGGTCCGGTGAGACTTGAAGCGTAGCAAGATTTATATCCCGCTTTGCAAGCCTCTCGCTGCGTGCCGGCCAAACAACCATTATATTTTTCAATGGTTGA-----------------------------------------------------------------------------------------------------------------------------------------------------------------------------------------------------------------------
>OLICH1516-14|Lecanora atrosulphurea
ATCATTAACGAGAGAAGAAGGGAGCTCCGGCCCCCAGACGGCTCCGGCCGTCGCCTCTTCACCCTCTGTTTACTTACTTTGTTGCTTTGGCGGGCCCTGGGTGCGCCCATGCCAGCCCGGGGTTCTCGCCCCGAGCCGGTCCGCGCCCGTCAATGGCCCCTCGCAAACCCTTTAATTCGTGACGTCCGAGTACAAACACAATAGTAAAAACTTTCAACAACGGATCTCTTGGTTCTGGCATCGATGAAGAACGCAGCGAAATGCGATAAGTAATGTGAATTGCAGAATTCAGTGAATCATCGAATCTTTGAACGCACATTGCGCCCCTCGGTATTCCGGGGGGCACGCCTGTTCGAGCGTCATTACACCCCTCAAGCGTAGCTTGGTCTTGGGTCTTCGCCCCCGTCGGCGGGCCCGAAAAGCAGTGGCGGTCCAGCGTGACTTGAAGCGTAGTAAAATTTCTCCCGCTTTGCGAGTCGCGCCGCGATCGGCCAGAACCCCCCAATTCCAAAAATTGACCTCGGATC---------------------------------------------------------------------------------------------------------------------------------------------------------------------------------
>OLICH1613-14|Calvitimela armeniaca
AAGGATCATTACAGAGAGGGGGCTTTCGGGCTTCCGGGGGCTTCGGCCCCCAACTCTTCACCTCATGTCTACCTACCTTTGTTGCTTTGGCGGGCCTCGAGGCTTGCCTCACGTCGGCCCGGAGGTATCGCTACCTCGGCCGGCCCGTGCCCGTCAGAGGCCCACTCAATTCTGTTTCATCGGTGACGTCCGAGTACAAACATTAATACTTAAAAAACTTTCAACAACGGATCTCTTGGTTCCAGCATCGATGAAGAACGCAGCGAAATGCGATAAGTAATGTGAATTGCAGAATTCAGTGAATCATCGAATCTTTGAACGCACATTGCGCCCCTCGGTATTCCGGGGGGCATGCCTGTTCGAGCGTCATTGCACTCCTCAAGCGTAGCTTGGTATTGGGCCTTCGCTTCCGAGGCGGACCCGAAAAGTAGTGGCGGTCCGGTGGGACTTCGAGCGTAGTAAATTTTCATCCCGCTTCGGAAGCTTCTCGTCGTGACCCGCCAGATAACCCCTCAAACCTTTCAATAATTGACCTCGGATCAGGTAGGAGTACCCGCTGAACTTAA------------------------------------------------------------------------------------------------------------------------------------------
>OLICH1624-14|Flavocetraria cucullata
AAGGATCATTACTGAGAGAGGGGCTTCGCGCTCCCGGGGGTTTCGGCCTCTAGCTCTTCGCCCATTGTCTACATACCTTTGTTGCTTTGGCGGGCCTCGGGCACCGTCCCGTGTCGACTGACTGGTCGGCGAGCGCCCGTCAGAGGCCAATCAAATTCTATTTATCAGTGATGTCCGAGCAAAAACACAATAATCAAAACTTTCAACAACGGATCTCTTGGTTCCAGCATCGATGAAGAACGCAGCGAAATGCGATAACTAATGTGAATTGCAGAATTCAGTGAATCATCGAGTCTTTGAACGCACATTGCGCCCCTCGGTATTCCGGGGGGCATGCCTGTTCGAGCGTCATTACACCCCTCAAGCGTAGCTTGGTATTGGGCTTCGCCCCCGCGGCGTGCCCGAAAAGCAGTGGCGGTCCGGTGCGACTTTAAGCGTAGTAAATTTCATCCCGCTTTGAAAGTTCGCCCCGTGGCTGGCCAGACAACCCCATACTTCAATAATTGACCTCGGATCAGGTAGGGATACCCGCTGAACTTAA-------------------------------------------------------------------------------------------------------------------------------------------------------------------
>OLICH1580-14|Gyalecta jenensis
ATCATTAAAGAGAGAAGGGTCCCCTCGGGGGCCCGCACCTCCCAACCCCATGCCAACATACCTTCGTTGCTTCGGCGGGCCGGGGCCGTCGAGGTCCCCTCGCGCGCCCGTCGGAAGCCCAACCAAAACCCATTTTAAAACCCTTGCAGTCTGAATGAAGAAAATCGAACAGCCAAAAACTTTCAACAACGGATCTCTTGGTTCCGGCATCGATGAAGAACGCAGCGAAATGCGATAAGTAATGTGAATTGCAGAATTCAGTGAATCATCGAATCTTTGAACGCACATTGCGCCCTCTGGTATTCCGGGGGGCATGCCTGTTCGAGCGTCATTACACCCATCGAGCCCCGCTCGGTATTGGGGGCCGCCCCGCGCGGGCGCCCCCGGAAGTTAGCGGCGGAGCGGCCGGAGCGAGAGCGCAGTGACACTTGACGTTTCGCTCCTCGTCCCCGGCGGCACCGGCCGGGCAACCACCCCGAATCTAACGATCGACCTCGGATCAGGTAGGGATACCCGCTGAACTTAA----------------------------------------------------------------------------------------------------------------------------------------------------------------------------------
>OLICH1522-14|Protoparmelia badia
ATCATTACCGAGAGGGGGCTTCGCGCTCCAGGGGTTTCGGCCCCGTACTCTTCACCCTTTGCCTACCTACCTTTGTTGCTTTGGCGGGCCTCGGGGTACGTCCCGCGCCGGCCAGGGCTTTGCCGCCTCGGCTTGTGAGCGCCCGTCGGAGGCCCATTCAATCCTGTTTTATTAGTGACGTCCGAGTGAAAACACAATCGTTAAAAACTTTCAACAACGGATCTCTTGGTTCCAGCATCGATGAAGAACGCAGCGAAATGCGATAAGTAATGTGAATTGCAGAATTCAGTGAATCATCGAATCTTTGAACGCACATTGCGCCCCTTGGTATTCCGGGGGGCATGCCTGTTCGAGCGTCATTGCACCCCTCAAGCGCAGCTTGGTATTGAGCCTTCGCCCCCGCGGCGGGCTCGAAAAGTATTGGCGGCTCGGCGTAGACTTCAAGTGTAGTAAACTTCTCCCGCTCTGGAAGTCGCGTCGTGGCCCGCCAGATAACCCCCACGATTCCACCATAGACCTCGGATC-----------------------------------------------------------------------------------------------------------------------------------------------------------------------------------
>OLICH1582-14|Thamnolia vermicularis
AACCTCCCATCCCGTGCGAACTGTTACCCGGTTGCTTCGGCGTTTAGGCTCGTCCACGCCAGTAGCTCATCACAAATCTTTGTTGCAATCGTGACGTCCGAGTACACAATATAGAAGAATAAGAAAACTTTCAACAACGGATCTCTTGGTTCTGGCATCGATGAAGAACGCAGCGAAATGCGATAAGTAATGTGAATTGCAGAATTCAGTGAATCATCGAATCTTTGAACGCACATTGCACCTTCTGGCATTCCGGGAGGTATGCCTGTCCGAGCGTCATTTCACCCCTCAAGCTCCGGCTCGGTGTTGGGCCACATCCTCCCAACGGATGAGCCTCAAAATCAGTGGCGGCGTGGCATGACCCCGAGCGTAGTGACACTATTTTTGCTCCGTGGGTTTCGTGCGACGGTGGCCAGAACTGGATGTCACAGTCCAACTTCTCAAAGGTTGACCTCGGATCA-----------------------------------------------------------------------------------------------------------------------------------------------------------------------------------------------------------------------------------------------------------------------------------------------------------------------------------------------------------------------------------------------------------
>OLICH1593-14|Phaeophyscia sciastra
ATCATTACCGAGAGCTTGGGGTCTAACCGGCCCCTCTCTTCACCCGTGTCCACGAAAACAAATGTTGCTTTGGCGGGCCAGGGCTCTGTCCCTGGATGGGCTTAACCTCCCCACCCGGTGCCCGCCGAAGGTACAACCAAACTCTGTTATCAGTGTCGTCCGAGTAAACACATAATAAACTAAAACTTTCAACAACGGATCTCTTGGTTCCCGCATCGATGAAGAACGCAGCGAAATGCGAAAATTAATGTGAATTGCAGAATTCCGTGAATCATCGAGTCTTTGAACGCACATTGCGCCCTTTGGTATTCCGAAGGGCATGCCTGTTCGAGCGTCATTGCACCCCTCAAGCACTGCTTGGTATTGGGCTTCGCCCCCGTGGCGGGCCTGGAATTCAGTGGCGGTCCAGCGAGACTTCAAGCGTAGCAAGATTTCACGATCCCGCTTTGGAAGGTTCCTGCTGTGTGCCGGCCAGACAACCCCACTCTTTATCAATGGTTGACCTCGGATCA------------------------------------------------------------------------------------------------------------------------------------------------------------------------------------------------
>OLICH1645-14|Thamnolia vermicularis
ATCATTATCAGAGATAGGGCTTCACCGCCCGAACCTCCCATCCCGTGCGAACTGTTACCCGGTTGCTTCGGCGTTTAGGCTCGTCCACGCCAGTAGCTCATCACAAATCTTTGTTGCAATCGTGACGTCCGAGTACACAATATAGAAGAGTAAGAAAACTTTCAACAACGGATCTCTTGGTTCTGGCATCGATGAAGAACGCAGCGAAATGCGATAAGTAATGTGAATTGCAGAATTCAGTGAATCATCGAATCTTTGAACGCACATTGCACCTTCTGGCATTCCGGGAGGTATGCCTGTCCGAGCGTCATTTCACCCCTCAAGCTCCGGCTCGGTGTTGGGCCACATCCCCCCAACGGATGAGCCTCAAAATCAGTGGCGGCGTGGCATGACCCCGAGCGTGGTGACACTATTTTTGCTCCGTGGGTTTCATGCGACGGTGGCCAGAACTGGATGTCACAGTCCAA---------------------------------------------------------------------------------------------------------------------------------------------------------------------------------------------------------------------------------------------
>OLICH1662-14|Umbilicaria deusta
AAGGATCATTACCGAGATGGGGTCCTCCGGGCCCGAACCTCCAAACCCTTTGTCTACCTTACCTTCGTTGCTTTGGCGGGCCCGCTGGGGAGACCCACCGCCGGCGTGAGCCGGTGAGCGCCCGCCGGAGGCCCTCTAAACTCTCGTCTGACAGTGTCGTCTGAGTACTATACAATAGTTAAAAAAAACTTTCAACAACGGATCTCTTGGTTCTGGCATCGATGAAGAACGCAGCGAAATGCGATAAGTAATGTGAATTGCAGAATTCAGTGAATCATCGAATCTTTGAACGCACATTGCGCCCCCTGGTATTCCGGGGGGCATGCCTGTTCGAGCGTCATTACACCTCTCAAGCTCCGCTTGGTATTGGGCCTCCGTCCCCCGGGACGGGCCTGAAAGTGAGTGGCGGTGCGGCCTGACTTCAAGCGTAGTACCTTCAAAACCCGCTTCAGAAGCCTTCAGGCTGGGCCGGCCAGACAACCCCAACTGTACACTCTGTGGTTGACCTCGGATCAGGTAGGGATACCCGCTGAACTTAA
>OLICH1591-14|Umbilicaria proboscidea
AAGGATCATTACCGAGATAGGGTCCTCCGGGCCCGAACCTCCAACCCTTTGCGTACCTTACCTTTGTTGCTTTGGCGGACCCGCTGGGGAAACCCACCGCCGGTGTTGAGCCGGTGAGCGCCCGCCGGAGGCCCTCAAAACTCCGTCTGTCGGTGTCGTCTGAGTACCATACAATCGTTAAAACTTTCAACAACGGATCTCTTGGTTCTGGCATCGATGAAGAACGCAGCGAAATGCGATAAGTAATGTGAATTGCAGAATTCAGTGAATCATCGAATCTTTGAACGCACATTGCGCCCCCTGGTATTCCGGGGGGCATGCCTGTTCGAGCGTCATTACACCTCTCAAGCCCCGCTTGGTATTGGGCCTTCGTCCCCCAGGACGGGCCTGAAAGTGAGTGGCGGTGCGGCCTGACTTCAAGCGTAGTAACTTCAAAACCCGCTTCGGAAGCCTTCAGGCTGGGCCGGCCAGACAACCCAACTGTATTTTCTACGGTTGACCTCGGATCAGGTAGGGATACCCGCTGAACTTAA------
>OLICH1655-14|Physcia aipolia
ATCATTACCGAGAGACGGGGTCTAACCGGCCCCACCTCTTCATCCGTGTCTACATACCAATGTTGCTTTGGCGAGCCTCGGGCTTGTTCCGGGGAGTTTACGCTCCTTCGCCCGCCAAAGACCTATACAAAACCTGTCATTAGTGTCGTCCGAGTAAACATTTAATAGTTAAAACTTTCAACAACGGATCTCTTGGTTCTGGCATCGATGAAGAACGCAGCGAAATGCGATAAGTAATGTGAATTGCAGAATTCCGTGAATCATCGAATCTTTGAACGCACATTGCGCCCTTTGGTATTCCGAAGGGCATGCCTGTTCGAGCGTCATTGCAACCCTCAAGCATTGCTTGGTATTGGGTCTCGTCCCCGTGACGTGCCCGCAATTTGGTGGCGGTCCAGTGAGACTTCAAGCGATCAAGATTTCTATATCCCGCTTTGGAAGACTCTCGCTGCGTGCCGGCCAGACAACTCCTATTTTTTCAATGGTTGACCTCGGATC--------------------------------------------------------------------------------------------------------------------------------------------------------------------------------------------------------------
>OLICH1553-14|Umbilicaria torrefacta
AAGGATCATTACTGAGATAGGGTCCTCCGGGCCCGAACCTCCAACCCTCTGTCTACCATACCTTTGTTGCTTTGGCGGGCCCGCTGGGGAGACCCTCCGCCGGCGCCGAGCCGGTGAGCGCCCGCCAAAGACCCTCCAAAACTCCGCCTGTCAGTGTCGTCTGAGTACCGAACAACCGTTAAAACTTTCAACAACGGATCTCTTGGTTCTGGCATCGATGAAGAACGCAGCGAAATGCGATAAGTAATGTGAATTGCAGAATTCAGTGAATCATCGAATCTTTGAACGCACATTGCGCCCCCTGGTATTCCGGGGGGCATGCCTGTTCGAGCGTCATTACACCTCTCAAGCCCCGCTTGGTGTTGGGCATCCGTCCCCCGGGACGGGCCCGAAAGTGAGTGGCGGTGCAGCCTGACTTCAAGCGCAGTAACTTAAAAACCCGCTTTGGGAGCCTTCAGGCTGGGCCGGCCAGACAACCCGACTGTATTTTCTTATGGTTGACCTCGGATCAGGTAGGGATACCCGCTGAACTTAA----
>OLICH1641-14|Physcia stellaris
ATCATTACCGAGAGACGGGGTCTAACCGGCCCCAACTCTTCATCCGTGCCTACATACCAATGTTGCTTTGGCGAGCCTCGGGCTTGTTCCGGGGAGTTCACGCTCCTTCGCCCGCCAATGGCCCATACAAAACCTGTTATCAGTGTCGTCCGAGTAAACATATAATAATTAAAACTTTCAACAACGGATCTCTTGGTTCTGGCATCGATGAAGAACGCAGCGAAATGCGATAAGTAATGTGAATTGCAGAATTCCGTGAATCATCGAATCTTTGAACGCACATTGCGCCCTTTGGTATTCCGAAGGGCATGCCTGTTCGAGCGTCATTGCAACCCTCAAGCACTGCTTGGTATTGGGTCTCGTCCCCGCGACGTACCCGCAATTTCGTGGCGGTCCAGTGAGACTTGAAGCGTAGCAAGATTTTTACATCCCGCTTTGCAAGCCTCTCGCTGCGTGCCGGCCAAACAACCCTTATGTTTTCAATGGTTGA----------------------------------------------------------------------------------------------------------------------------------------------------------------------------------------------------------------------
>OLICH1644-14|Umbilicaria proboscidea
AAGGATCATTACCGAGATAGGGTCCTCCGGGCCCGAACCTCCAACCCTTTGCGTACCTTACCTTTGTTGCTTTGGCGGACCCGCTGGGGAAACCCACCGCCGGTGTCAAGCCGGTGAGCGCCCGCCGGAGGCCCTCAAAACTCCGTCTGTCGGTGTCGTCTGAGTACCATACAATCGTTAAAACTTTCAACAACGGATCTCTTGGTTCTGGCATCGATGAAGAACGCAGCGAAATGCGATAAGTAATGTGAATTGCAGAGTTCAGTGAATCATCGAATCTTTGAACGCACATTGCGCCCCCTGGTATTCCGGGGGGCATGCCTGTTCGAGCGTCATTACACCTCTCAAGCCCTGCTTGGTATTGGGCCTTCGTCCCCGGGACGGGCCTGAAAGTGAGTGGCGGTGCAGCCTGACTTCAAGCGTAGTAACTTCAAAACCCGCTT------------------------------------------------------------------------------------------------
>OLICH1625-14|Peltigera neckeri
AAGGATCATTAATGAGGGCGTGTGGGCTTAACATCCCTGCGAACCCCAACCCTTTGTTTACTGCCCCCTTGTGGTTTTACTTGGGCGCGGTTCTTCAGGCTAAAATGCAACACTTTTGGTCTGAGGCCTCGCCCAGAAGGATGCCACAATTTAAAATTCTAGTAAAATATATGATGTCTGAAAAAAATATTTTAAAATAAGCAAAACTTTCAACAACGGATCTCTTGGTTCCGGCATCGATGAAGAACGCAGCGAAATGCGATAAGTAATGTGGACCGCAGTACTCAGCGACTCATCGAATCTTTGAACGCATATTGCGCCCCTTGGTATCCCAAGGGGCACACCTGTCCGAGCGTCATTATACATCTCATCTAGCCTGGCTTGCTAAGTCTTGCCGGGCTTGGTTTTGGGCTCCATCTGCTTAACGTAGAGGTCTAAAAGTCAGTGGCGGATCAATTAGGCGTTCCAGCGTAGTGATTATACCAGCTGTAGAAACGTCTTTTGTATACTGTCAATACTTAATGAAGTTTCAGAGTTTTTGCTGGTTGAAAAAGCCTGATGGGCTTTTTTCCTGGCGGGAATTTGGGATTTCCCGAATTATTGACCTCGGATCAGGTGAGGATACCCGCTGAATTTAA------------------------------------------------------------------
>OLICH1658-14|Gyalolechia flavorubescens
AAGGATCATTAATGAGAGGGGGGCTTCGCGCCCCAGGGGCTCACACCCCGCACCTTTCCACCCTGTGTATATCTTCCACTGTTGCTTTGGCGGGCCCCGGGGCTTCTCCCGGCGCTGGCCCCCTAACGGGGTCCCGCGAAGTGCCCGTCAGAGGCCCATTTAAACCCTGTTTATCAGTGAAGTCCGAGTCCAAACAAATAAATTAAAACTTTCAACAACGGATCTCTTGGTTCTGGCATCGATGAAGAACGCAGCGAAATGCGATAAGTAATGTGAATTGCAGAATTCAGTGAATCATCGAATCTTTGAACGCACATTGCGCCCTTCGGAATTCCGAAGGGCATGCCTGTTCGAGCGTCATTAAACCCCTCAAGCTTGGCTTGGTATTGGGTGCTCGCCCCCCGGCTNTAGGGGAGCGCGCCCGAAATTCAGTGGCGGTCCAGGGAGACTTCAAGCGCAGTAAATACTTTTCGCTTTCGAAGCTTCTCTCTG--------------------------------------------------------------------------------------------------------------------------------------------------------------------------------------------------------------------
>OLICH1543-14|Myriospora smaragdula
AAGGATCATTAAAGAGCAAGGGTCTTTTAGGCCCGACCTCCAACCCTGTGTCTATTTACCTTTCGTTGCTTTGGCGGGCCCGCTGGGGAAACCCACCGGTGGCCTCGGCTGCTGAGCGCCCGCCAGGGAAACATCGAAACTCGATTAATTATGCTGTCTGAGTACCAATACAATAGTTAAAACTTTCAACAACGGATCTCTTGGTTCTGGCATCGATGAAGAACGCAGCGAAATGCGATAAGTAATGTGAATTGCAGAATTCAGTGAATCATCGAATCTTTGAACGCACATTGCGCCCCCTGGTATTCCGGGGGGCATGCCTGTTCGAGCGTCATTGCACCACTCAAGCCTAGCTTGGTATTGGGCCTCCGTCCCCCCGCGGACGGGCCTGGAAACCAGTGGCGGCGCAGCCCGGCTTCAAGCGTAGTAACTTAACCGTCGCTTTGGAAGCTCCGGGCCTGGGCCTGCCAGACAACCCCCAATCTTCTCAAAGGTTGACCTCGGATCAGGTAGGGATACCCGCTGAACTTAA----------------------------------------------------------------------------------------------------------------------------------------------------------------------------
>OLICH1607-14|Gyalecta foveolaris
AAGGATCATTAACGAGAGAAGGTTCCCCCCGGGGAACCCCACCTCCCAACCCTTGCGAATGAACCACCGTTGCTTTGGCGGGACAGCCCCTCGGGGCCCCAAGCGCCCGCCAGAGGCCCCAACAAATTCGTTTCGAACCAACCCGTCTGAATCTTTTGAATATCGAAATCAAGCAAAAACTTTCAACAATGGATCTCTTGGTTCTGGCATCGATGAAGAACGCAGCGAAATGCGATAAGTAATGTGAATTGCAGAATTCAGTGAATCATCGAATCTTTGAACGCACATTGCGCCCCCTGGCATTCCGGGGGGCATGCCTGTTCGAGCGTCATTACGCCAGTCGAGCCCCGCTCGGTGATGGGGGGTCCGATCGTCCCGCGGGACGCCCCCGAAAGTCAGCGGCGACGTCGCCGGATCGGGAGCGCAGTGACACTCGTTTCGCTCTCCGTCCCCGGCGGCCCGTCGGCCGGACAAACCCAAAATTTCTCACGATTGACCTCGGATC-------------------------------------------------------------------------------------------------------------------------------------------------------------------------------------------------------
>OLICH869-13|Arctocetraria andrejevii
AAGGATCATTACTGAGAGAGGGGCTTCGTGCTCCCGGGGGTTTCGGCCTCCAACTCTTCACCCATTGTCTACCTACCTTTGTTGCTTTGGCGGGCCTCGGGCACCATCCCGTGTCGGCTTACCGGTCGGCGAGCGCCCGTCAGAGGCCAATCAAATTCTATTCATTAGTGATGTCCGAGCACAAACATAATAATCAAAACTTTCAACAACGGATCTCTTGGTTCCAGCATCGATGAAGAACGCAGCGAAATGCGATAACTAATGTGAATTGCAGAATTCAGTGAATCATCAAGTCTTTGAACGCACATTGCGCCCCTCGGTATTCCGGGGGGCATGCCTGTTCGAGCGTCATTACACCCCTCAAGCGTAGCTTGGTATTGGGCTTCGCCCCCACGGCGTGCCCGAAAAGCAGTGGCGGTCCGGCGCGACTTTAAGCGTAGTAAATTTCATCCCGCTTTGAAAGTTCGCCTCGTGGCTGGCCAGACAACCTCCTTATTTCTATAATTGACCTCGGATCAGGTAGGGATACCCGCTGAACTTAA------------------------------------------------------------------------------------------------------------------------------------------------------------------
>OLICH1628-14|Icmadophila ericetorum
ATCATTAATAGAGATAGAGACTTCACCCGTCTCGAACCTCCATCCCTTGTGAACAAATGTTACCTTTGTTGCTTCGGTGCCTCATCGCACCGATAATACCATTCAAATTCCTTTCAAATTATATATTGTCTGAATAATAAAATTAAAATTAAATAAAACTTTCAACAACGGATCTCTTGGTTCTGGCATCGATGAAGAACGCAGCGAAATGCGATAAGTAATGTGAATTGCAGAATTCAGTGAATCATCGAATCTTTGAACGCACATTGCACCTTTTGGTATTCCGAAAGGTATGCCTGTCCGAGCGTCATTTCACCTCTCAAACTTCAGTTTGGTGTTGGGCTTGTGTTGACTTGTTCAATGGCCTCAAAATCAATGGCGGCGCGACATCGATCCCAAGCGTAGTGACACTATTTCTGCTTTGGTGATGGATGTTGTGATAGCTAAAATTTGACGACTCTGTGTCTGACCTATTAC-----------------------------------------------------------------------------------------------------------------------------------------------------------------------------------------------------------------------------------
>OLICH1515-14|Icmadophila ericetorum
ATCATTAATAGAGATAGAGACTTCACCCGTCTCGAACCTCCATCCCTTGTGAACAAATGTTACCTTTGTTGCTTCGGTGCCTCATCGCACCGATAATACCATTCAAATTCCTTTCAAATTATATATTGTCTGAATAATAAAATTAAAATTAAATAAAACTTTCAACAACGGATCTCTTGGTTCTGGCATCGATGAAGAACGCAGCGAAATGCGATAAGTAATGTGAATTGCAGAATTCAGTGAATCATCGAATCTTTGAACGCACATTGCACCTTTTGGTATTCCGAAAGGTATGCCTGTCCGAGCGTCATTTCACCTCTCAAACTTCAGTTTGGTGTTGGGCTTGTGTTGACTTGTTCAATGGCCTCAAAATCAATGGCGGCGCGACATCGATCCCAAGCGTAGTGACACTATTTCTGCTTTGGTGATGGATGTTGTGATGGCTAAAATTTGACGACTCTGTGTCTGACCTATTACG----------------------------------------------------------------------------------------------------------------------------------------------------------------------------------------------------------------------------------
>OLICH1598-14|Peltigera aphthosa
AAGGATCATTACTGAGGGCGTGTGGGTTTTAATAACTCCGCGAACCCCCAACCCTTTGTCTATCATCCTATTATAGTTTGTTTGGGGCACGGTTTTGTGGGCTTTTTAAGTCTAAGAAGACTCCAAACCAAATCTCACGGCCCCAAAAGAAAAAACTACTCAAGTTTAAAAACTCAAATATTATGTTGTCTGAAATTATATAAAAACAAGCAAAACTTTCAACAACGGATCTCTTGGTTCCGGCATCGATGAAGAACGCAGCGAAATGCGATAAGTAATGTGGACTGCAGTACTCAGCGACTCATCGAATCTTTGAACGCATATTGCGCCCCTTGGTATCCCAAGGGGCACACCTGTTCGAGCGTCATTATACATCTCATCAAGCTTAGCTTGGTTTTGGGCTGTTATCTGCTTTACGTAGAAGCCTAAAAGATAGTGAAGGTTCAGTTAAATGTTCCAGTGTAGTCATAATTAATCGCTGTAGTAATGTTTTTTTGAATCTAGTCAAAACACAATGATGTCCAGGGTTTTCTGCTGGCGGAGAACTTGGTTGGATGTCCCGAATTATTGACCTCGAATCAGGTGAGGATACCCGCTGAATTTAA---------------------------------------------------------------------------------------------------
>OLICH1638-14|Umbilicaria deusta
AAGGATCATTACCGAGATGGGGTCCTCCGGGCCCGAACCTCCAAACCCTTTGTCTACCTTACCTTCGTTGCTTTGGCGGGCCCGCTGGGGAGACCCACCGCCGGCGTGAGCCGGTGAGCGCCTGCCGGAGGCCCTCTAAACTCTCGTCTGACAGTGTCGTCTGAGTACTATACAATAGTTAAAAAAAACTTTCAACAACGGATCTCTTGGTTCTGGCATCGATGAAGAACGCAGCGAAATGCGATAAGTAATGTGAATTGCAGAATTCAGTGAATCATCGAATCTTTGAACGCACATTGCGCCCCCTGGTATTCCGGGGGGCATGCCTGTTCGAGCGTCATTACACCTCTCAAGCTCCGCTTGGTATTGGGCCTCCGTCCCCCGGGACGGGCCTGAAAGTGAGTGGCGGTGCGGCCTGACTTCAAGCGTAGTACCTTCAAAACCCGCTTCAGAAGCCTTCAGGCTGGGCCGGCCAGACAACCCCAACTGTACACTCTATGGTTGACCTCGGATCAGGTAGGGATACCCGCTGAACTTAA
>OLICH1560-14|Hypogymnia vittata
AAGGATCATTACTGAGAGAGGGGCTTCGCGCTCCCGGGGGTCTCGGCCCCCAACTCTTCACCCATTGTTTATCTACCTTGTTGCTTTGGCGGGCCCCGGGGTACTGCCCCACGCCGGCCTTTTGGGCTGATAAGCGCCCGCCAGAGGCCCAATAAATTCCGTCTATTCAGTGTCATCGGAAGAAAATCTAATAATAAAAACTTTCAACAACGGATCTCTTGGTTCCAGCATCGATGAAGAACGCAGCGAAATGCGATAAGTAATGTGAATTGCAGAATTCAGTGAATCATCGAATCTTTGAACGCACATTGCGCCCCTCGGTATTCCGGGGGGCATGCCTGTTCGAGCGTCATTACACCCCTCAAGCGTAGCTTGGTATTGGGCCCTCGCCCTCGCGGCGTGCCCGAAAAACAGTGGCGGTCCGGTGTGACTTTAAGCGTAGTAAATTTTCACCCCGCTTTGAAAGTTCGCCCCGTGACTGGCCAGACAACCCCATTTACTTCAATGATTGACCTCGGATCAGGTAGGGATACCCGCTGAACTTAA--------------------------------------------------------------------------------------------------------------------------------------------------------------
>OLICH1604-14|Lichenomphalia alpina
AAGGATCATTATTGAGTTTTTGAAGCAAGAGTTGTTGCTGGCTTATGCAGGTGCACACTTTTGTTTTCATCTCACTATTCACCACTTGTGCACTCATTGTAGACTCAATCGAGGATTAGTAGTGATACTCTTATCATTATTGAGAAATCCTTTGGTCTATGTTCATTTATACACTTTTGAATGTCTCTGAATGTCTATGCATGTGATGTGTTTATTGCATCATTTATATACAACTTTCAACAACGGATCTCTTGGCTCTCCCATCGATGAAGAACGCAGCGAAATGCGATAAGTAATGTGAATTGCAGAATTCAGTGAATCATCGAATCTTTGAACGCACCTTGCGCCCTTTGGTATTCCGAAGGGCATGCCTGTTTGAGTGTCATTGTATCATCAACCCTTTCAAATTTTGAATGAGTTGGACTTTGGAGGTTGCTGGAACTCTCTGAGAGAGGGGTCAGCTCTTCTTAAATACATTAGCAAGATAGTGCTCTTATGTGGAACCTGCTCTGGTGTGATAATTATCTACGCCGTGGCTTGGGTGAAACGCTGCAACCATTCATTGTTGCCTCAATAATGATAGGGGAGACTGCTGTTTATAGAATGGCTTCTTCTGCGCAACGAGAGTCCCTTTGCTTCTAATGGTCTCTTGAATGAGACAGTAAAAATAAAATGAATGGAAAAATGACTTTCACTTAGTCATT
>OLICH1594-14|Physconia muscigena
ATCATTACCGAGAGACGGGACCTAACCGGTCCCAACTCTTCACCCCTGTCTACCAAAATATGTTGCTTTGGCGGGCCAACCGGCCTCCTCGGGGAAGGCCAACCCCTTCTCGTGCCCGCCAAAGGCCTTCAATAAACCCTGTGATCAGTGTCGTCCGAGTAAAAACAATCGTTAAAACTTTCAACAACGGATCTCTTGGTTCCGGCGTCGATGAAGAACGCAGCGAAATGCGAAAAGTAATGTGAATTGCAGAATTCCGCGAATCATCGAATCTTTGAACGCACATTGCGCCCTTTGGTATTCCGAAGGGCATGCCTGTTCGAGCGTCATTGCACCCCTCAAGCACTGCTTGGTATTGGGCTTCGCCCCTGCGGCGGGCCCGGATTCTAGTGGCGGTCCAGCGAGACTTCAAGCGTAGCAAGATTATCACATCCCGCTTAGCAAGCCTTTTCGCTGCGTGCCGGCCAGACAACCCTATACCATTCCAATGATTGACCTCGGATCAGTAGGGATACCCGCTGAACTTAA--------------------------------------------------------------------------------------------------------------------------------------------------------------------------------
>OLICH1600-14|Lobaria linita
AAGGATCATTATCGAGAGAGGCGTCAGCCTCGGGGGCTTCGGCTCCAACTCTTTACCCGGTGGCTATGCAGCTCAAGTCCCTTTGGCGGCACATTGGTCGCCAGGAGGCCTTCAAAATTCTGCCATCAGTGTCGTCCGAGTCATTGAATAACTAAAACTTTCAACAACGGATCTCTTGGTTCTGGCATCGATGAAGAACGCAGCGAAATGCGATAAGTAATGTGAATTGCAGAATTCAGTGAATCATCGAATCTTTGAACGCACATTGCGCCCCTTGGCATTCCGAGGGGCATACCTGTTCGAGCGTCATTACACCCCTCAAGCTGGGCTTGGTGTTGGGCCTCGTCCCCCGGGACGGGCCTGAATAGCAGTGGCGGTCCGACGTGGCTTCAAGCGCAGTGAAACACATGTTCGCTTGAAAGGCGCGCCTGGGTCCCGCCAGACAACCCGTATGGCTATCCGTTTGACCTCGGATCAGGTAGGGATACCCGCTGAACTTAA-----------------------------------------------------------------------------------------------------------------------------------------------------------------------------------------------------------
>OLICH1640-14|Mycoblastus sanguinarius
AAGGATCATTACAGAGAGGGAGCCTTCGGGCTCCCGGGGGGCTTCGGCCTCCATACCCTTCACCCCGTGCCTACCTTACCTGTGTTGCTTTGGCGGGTGTGAGGGCTCGCTCTCACGTCCCCCAGGTGGCTTCGCTGCCTCGGTCGGGCCCGCCAGAGACCCTTCCATTCTGTTTATTCGTGATGTCCGAGTCCTAAACACAAATAGTCAAAACTTTCAACAACGGATCTCTTGGTTCCAGCATCGATGAAGAACGCAGCGAAATGCGATAAGTAATGTGAATTGCAGAATTCAGTGAATCATCGAATCTTTGAACGCACATTGCGCCCCCTGGTATTCCGGGGGGCATGCCTGTTCGAGCGTCATTGCACCCCTCAAGCGTAGCTTGGTATTGGGCGGTCGCCCCTCGAGGCGGGCCCGAAAAGCAGTGGCGGTCCGGCGAGACTTCAAGCGTAGTAAATTTCCATCCCGCTTGGCAAGCTCTCGTCGTGGCCCGCCAGACAACCCCCGCATCTCTCAATGATTGACCTCGGATCAGGTAGGGATACCCGCTGAACTTAA-----------------------------------------------------------------------------------------------------------------------------------------------
>OLICH1568-14|Mycobilimbia berengeriana
AAGGATCATTAACGAGAAGACCAGGGCTCCGCCCCTGGTAGGGGTAAGCCTTCGGGCCTGCCCTGCTTCTTCACCCATTGCATACCTTCCAGTGTTGCTTTGGCGGGCCGTGGGGGCTCTTTCCCCGCCGCTAGCCCCGGGTCAGCCCCGGGTCTGAGTGCCCGCCCGCCAGAGGCCTTCAAACCAAACCCTGTTATCTGTGATGTCCGAGTGATTGCACAATTACAGAAAACTTTCAACAACGGATCTCTTGGTTCTGGCATCGATGAAGAACGCAGCGAAATGCGATAAGTAATGTGAATTGCAGAATTCAGTGAATCATCGAATCTTTGAACGCACATTGCGCCCCTTGGTATTCCGAGGGGCATGCCTGTTCGAGCGTCATTGCAACCCTCAAGCGCGGCTTGGTGTTGGGCACTTCGCCCCCTCAGGGGGTGGGCCTGAAAGTCAGTGGCGGTCCGGGGAGACTTCAAGCGCAGTAAATTTTCATTCGCTTTGGAAGCTTCTTGCCGTGTGCCTGCCGGAAACTTCAATATTTCAATGGTTGACCTCGGATCAGGTAGGGATACCCGCTGAACTTAA--------------------------------------------------------------------------------------------------------------------------
>OLICH1531-14|Montanelia disjuncta
AAGGATCATTACCGAGAGAGGGGCTTCGGGCCCCGGGGGTTTCGGCCCCCACCTCTGCACCCATTGTGTACCTACCTTTGTTGCTTTGACGGACCGCGGGGTCGTTCCCGCGCTGGCTTTCGGGCCGGAGAGCGTCCGTCAGAGGCCCATCGAAATCCCTTTAATCAGTGATGTCCGAGTTAAAAACAACAGTAAAAACTTTCAACAACGGATCTCTTGGTTCCAGCATCGATGAAGAACGCAGCGAAATGCGATAAGTAATGCGAATTGCAGAATTCAGTGAATCATCGAATCTTTGAACGCACATTGCGCCCCTCGGTATTCCGGGGGGCATGCCTGTTCGAGCGTCATTTGCCCCCGTCAAGCGTAGCTTGGTATTGGGCCATTCGCCCCCGCGGCGTGCCCGAAAAGCAGTGGCGGTCCGGAGGGACTTTAAGCGTAGTAAACACTCTCCTGCTTTGAAAGTTCGCCCCGCGGCCGGCCAGAGAACCCCCACAGACTCAATCATTGACCTCGGATCAGGTAGGGATACCCGCTGAACTTAA---------------------------------------------------------------------------------------------------------------------------------------------------------------
>OLICH1652-14|Alectoria nigricans
AAGGATCATTACCGAGAGAGGGGCCTCGCGCTCCCGGGGGCTTCGGCCCCCAACTCTTCACCCGCTGCGTACCTACCTTTGTTGCTTTGGCGGGTTCCGGGCCGCCTCCCGGCCCGGACAGCGCCCGCCAGAGGCCCCTTCAATTCCGTTCATCAGTGACGTCCGAGCCAAAAAAAACACAATAGCAAAAACTTTCAACAACGGATCTCTTGGTTCCAGCATCGATGAAGAACGCAGCGAAATGCGATAAGTAATGTGAATTGCAGAATTCAGTGAATCATCGAATCTTTGAACGCACATTGCGCCCCTCGGTATTCCGGGGGGCATGCCTGTTCGAGCGTCATTACACCCCTCAAGCGTAGCTTGGTATTGGGCCCTCGCCCCCGCGGCGTGCCCGAAAATCAGTGGCGGCCCGGTGCGGCTTCGAGCGCAGTAAATTTTCATCCCGCTCCGAAGGCCCCCCCGCGGCCGGCCAGACAACCCCGCAACCATCCAATAATTGACCTCGGATCAGGTAGGGATACCCGCTGAACTTAA-----------------------------------------------------------------------------------------------------------------------------------------------------------------------
>OLICH1654-14|Xanthoria parietina
AAGGATCATTACCGAGAGTGACGGACGCCGGCGGCGCCGTCCCGGGGGCCCCGCCCCCGACCTCTTCAACCCTGTGAATATTTGCCCTTGTTGCTTCGGCGAGCAGTCGAGGCCTTTCGCGCCTCGGCCCCGGCTCCGGCCGGTGAGCTCTCGCCCGAGGCCCTCTCCATTCGGCTCTACAGTGACGTCCGAGGATTTGCAATCAATATCAAAACTTTCAACAACGGATCTCTTGGTTCTGGCATCGATGAAGAACGCAGCGAAATGCGATAAGTAATGTGAATTGCAGAATTCAGTGAATCATCGAATCTTTGAACGCACATTGCGCCCCCTGGTATTCCGGGGGGCATGCCTGTTCGAGCGTCATTGCAACCCCTCAAGCTCTGCTTGGTATTGGGCGTTCGCTTCCAAGGAGGCGCGCCCGCAAATCAGTGGCGGTCCAGGGAGACTTCAAGCGCAGTAGAAACATTCCGCTATCGAGGTGTCGCCTGCGGCCTGGCCAGAAAACCCCCAAATTCCAATGATTGACCTCGGATCAGGTAGGGATACCCGCTGAACTTAA----------------------------------------------------------------------------------------------------------------------------------------------
>OLICH1583-14|Calvitimela melaleuca
AAGGATCATTATAGAGAGGGGGTTTACGGGCTCCCGGGGGTTTCGTCCCCCCAACTCCTTACCCCATGTCCATCTACCTTGGTTGCTTTGGCGGGCCTTGAGGCTTGCCTCACGTCGGCTCGGAGGTATCGCTACCCCGGCCAGCCCGTGCCCGTCAGAGGCACACTTAATTCTGTTTCATCAGTGACGTCCGAGTACAAGCAGAATACTTAAAAAACTTTCAACAACGGATCTCTTGGTTCCAGCATCGATGAAGAACGCAGCGAAATGCGATAAGTAATGTGAATTGCAGAATTCAGTGAATCATCGAATCTTTGAACGCACATTGCGCCCTTCGGTATTCCGGGGGGCATGCCTGTTCGAGCGTCATTGCACTCCTCAAGCGCAGCTTGGTATTGGGCCTTCGCCTCCGAGGCGGACCTGAAAAGTAGTGGCGGTCCGGTAGGACTTCAAGCGTAGTAAATTTTCATCCCGCTTTGGAAGCTTCTCGTCGCGACCCGCTAGACAACCTTAAGCCTTGCAACGATTGACCTCGGATCAGGTAGGAATACCCGCTGAACTTAA--------------------------------------------------------------------------------------------------------------------------------------------
>OLICH1663-14|Montanelia sorediata
AAGGATCATTACCGAGAGAGGGGCCTCGCGCTCCCGGGGGTTTCGGCCCCCAACTCTTCACCCATTGTTTATCTACCTTTGTTGCTTTGGCGGATCCCGGGGCCTCCCCCGCGCCGGCTCTCGGGCCCGCGAGCGTCCGTCGGAGGCCCATCAAATGCTATTAATTAGTGACGTCCGAGTTAAAAACACCATAGTAAAAACTTTCAACAACGGATCTCTTGGTTCCAGCATCGATGAAGAACGCAGCGAAATGCGATAAATAATGTGAATTGCAGAATTCAGTGAATCATCGAATCTTTGAACGCACATTGCGCCCCTCGGTATTCCGGGGGGCATGCCTGTTCGAGCGTCATTACACCCCTCAAGCGTAGCTTGGTATTGGGCCCTCGCCCCCGCGGCGTGCCCGAAAAGCAGTGGTGGTCCGGGTCGACTTTAAGCGTAGTAAATTTATCCCGCTTTGAAAGTCCGCCCCGCGGCCTGCCAGACAACCCCGTATACCTCATATTTGACCTCGGATCAGGTAGGGATACCCGCTGAACTTAA-----------------------------------------------------------------------------------------------------------------------------------------------------------------
>OLICH1606-14|Phaeophyscia orbicularis
AAGGATCATTACCGAGAGCTTGGGGTCTAACCGGCCCCTCTCTTCACCCGTGTCTACAAAAACAAATGTTGCTTTGGCGGGCCAGGGCCCCGTCCCTGGATGGGCTTAACCTTCCCACCCGGTGCCCGCCGAAGGTACAACCAAACTCTGTTATCAGTGTCGTCCGAGTATACACATAATAAACTAAAACTTTCAACAACGGATCTCTTGGTTCCCGCATCGATGAAGAACGCAGCGAAATGCGAAAATTAATGTGAATTGCAGAATTCCGTGAATCATCGAGTCTTTGAACGCACATTGCGCCCTTTGGTATTCCGAAGGGCATGCCTGTTCGAGCGTCATTGCACCTCTCAAGCATTGCTTGGTATTGGGCCGCGCCCCCGTGGCGTGCCTGGAATTCAGTGGCGGTCCAGCGAGACTTCAAGCGTAGCAAGATTTCACGATCCCGCTTTGGAAGGTTCCTGCTGTGTGCCGGCCAGACAACCCCATTATTTATCAATGGTTGACCTCGGATCAGGTAGGGATACCCGCTGAACTTAA--------------------------------------------------------------------------------------------------------------------------------------------------------------------
>OLICH1520-14|Rhizocarpon geminatum
AAGGATCATTACCGAGATAGGGGCTCCGGCCCCGAACCTCCAACCCCTGTCTACCCACCTTTGTTGCTTTGGCGGGCCCGTGTCCGGGCTGGTCCCGGCACCTCCGCCCCCGGGGTGTGCCCGTCGAAGGCCCTTTCCAAACTCGTTTATCGGTGCAGTCTGAGCAAATAACCAATAATTAAAACTTTCAACAACGGATCTCTTGGTTCTGGCATCGATGAAGAACGCAGCGAAATGCGATAAGTAATGTGAATTGCAGAATTCAGTGAATCATCGAATCTTTGAACGCACATTGCGCCCTTTGGTACTCCAAGGGGCATGCCTGTCCGAGCGTCATTAAACCCCTCAAGCTTCTCTGGGCTTGGTCTTGGGCCTTCCACCCCCCGGGTGGGCCCCAAAGTCATTGGCAGTCCTGTCCGGCTTCAAGCGTAGTAGTTCTCCCGCTTTGGAAGCCCCGGGCCGGGCCCGCCAGATAACCACCCCCTTCTACAATTGACCTCGGATCAGGTAGGGATACCCGCTGAACTTAA------------------------------------------------------------------------------------------------------------------------------------------------------------------------------
>OLICH1612-14|Cladonia bellidiflora
AAGGATCATTAATGAGTTCGGGGGCCTAGCCCCCAGCGGTGAGTGTCTGTTCGAGTCCGTCAGGGCTCGGCCAGCGCTCGTCGTGTATCTCAACCCCATGTTTACCTTACCTTTGTTGCTTTGGCGGGCCTTGAGTAGGCTATACGGCTCATGCCGGCCCTCCGCGTTTTCTGCTGGGGGGCGGCTCGCGCCCGCCGGAGGTTCAATTAAATTCTGTTTATTAGTGAAGTCCGAGTAAAAATTAAATAATCAAAACTTTCAACAACGGATCTCTTGGTTCTGGCATCGATGAAGAACGCAGCGAAATGCGATAAGTAATGTGAATTGCAGAATTCAGTGAATCATCGAATCTTTGAACGCACATTGCGCCCCTTGGTATTCCGGGGGGCATGCCTGTTCGAGCGTCATTACACCCCTCAAGCGTAGCTTGGTATTGGACGTTCGCGGGCCCTCTTTGGGGGGCCTGCGCGTCCGAAAAACAGTGGCGGTCCCCGGGGATTTCGCGCGTAGTAAATATTCTCCCGCGTTGGAAAGAACCGATGGGCCCTGCCAAAACCCCCCATAAATCTCCATGATTGACCTCGGATCAGGTAGGGATACCCGCTGAACTTAA---------------------------
>OLICH1537-14|Toninia nordlandica
AAGGATCATTACAAAGAGCTAGCCGCCCGCTTTAGTGGTGGCTCGACGGGAGTGGCTCCGTGCCCCCGGCTCTCTCTTAACCCCTTGAGTACTATACCTCTCCATTGCTTTGGCGGGCCTTAGGGTCATACCTATGCCGGTTCGCCGGCGAGTGCCCGTCCGGAGCCCAACCAAAAATTCTTATCCTAGTGCCGTCTGAGTTTCACATCAATAAGCAAAACTTTCAACAACGGATCTCTTGGCTCTGGCATCGATGAAGAACGCAGCGAAATGCGATAAGTAATGTGAATTGCAGAATTCAGTGAATCATCGAATCTTTGAACGCACATTGCGCCCCTCGGCATTCCGGGGGGCATGCCTGTCCGAGCGTCATTACAACCCTCAAGCGTAGCTTGGTATTGGGCCTTCGCTCTCTCCTGCCGGGGAGGGCGTGCCTGAAAAGCAGTGGCGGTCCGGTGTGACTTCGAACGTAGTAAACTCTCCCGTTCTGAAAGCCTTCACGCCGTGGCCTGCCAGAAAACCACCAATTTCCACGATTGACCTCGGATCAGGTAGGGATACCCGCTGAACTTAA----------------------------------------------------------------------------------------------------------------------------------
>OLICH1601-14|Peltigera scabrosa
AAGGATCATTATTGAGGGCATGTGGGCTAACAACCTGCAAACCCCCAACCCTTTGTTTATTGTCTCTTTGTGGTTTGCTTGGGCATGGCTGTAGGCTAAAAAGACCATCCCCCCCCCCTATATGGGGGGGTGGGATGGACTTAGATGCCTTTTTTTAAAAGCATTTTGTTGCCCAGAAGACTACCTAAATTAAAAACTCAATTAATGTTTGATGTCTGAAAAATTATACAAGTAAGCAAAACTTTCAACAACGGATCTCTTGGTTCCGGCATCGATGAAGAACGCAGCGAAATGCGATAAGTAATGTGGACCGCAGTACTCAGCGACTCATCGAATCTTTGAACGCATATTGCGCCCCTTGGTATCCCCAATGGGCACACCTGTTCGGAGCGTCATTTGTCATCTATACAGCTTGTGGCCAGACGTGGTCTGACTTGGTATTTGAACTCATCTGCTTTGTAGGCAGAAGTTTTAAAGTTAGTGGCGGTTCAGATAAGTGTTCCAACGTAGTAATAATAGCCGTTGTAGAAATGCTTTTCTAAAACTAGTCAAAAGCCTTTATTGGCGTCCCAGGGTTTCTGCTGGCGGAAATCTAGTTTGGACGTCCCACATATTGACCTCGGATCAGG---------------------------------------------------------------------------
>OLICH1555-14|Pleopsidium chlorophanum
ATCATTACAGAGTTAGGGTCTTCCGGGCCCGATCTCCAACCCTATGTCTACCTGCCTTTGTTGCTTTGGCGGGCCCGCTGGGGAGACCCACCGGTGGCTCCGGCTGCCGAGCGCCCGTCAGAGACCCATCAAACCCTGTTAACCGTGTAGTCTGAGTACCAATACAATAGTTAAAACTTTCAACAACGGATCTCTTGGTTCTGGCATCGATGAAGAACGCAGCGAAATGCGATAAGTAATGTGAATTGCAGAATTCAGTGAATCATCGAATCTTTGAACGCACATTGCGCCCTTTGGTATTCCGAGGGGCATGCCTGTTCGAGCGTCATTACACCACTCAAGCACAGCTTGGTATTGGGCCTCGTCCCCCGCGGACGTGCCTGGAAACCAGTGGCGGCGCAGCCCGGCTTCAAGCGTAGTAACTTAACCGCCGCTTTGGAAGTCTCGGGCCTGGGTCTGCCGGACAACCCCCATCTTACTAAAAGGTTGACCTCGGATCAGGTAGGGATACCCGCTGAACTTAA------------------------------------------------------------------------------------------------------------------------------------------------------------------------------------
>OLICH1561-14|Platismatia glauca
AAGGATCATTACCGAGAGGGGCTTGCGCCCCCGGGGGCTCCGGCCCCCGACTCTCCACCCATTGCGTACCGACCTTTGTTACTTTGGCGGACCCCGGGGTCTCCCCGCGCTGGCTCCCGGGCCGGCGAGCGTCCGTCAGAGGCCCATCAAATTCCATTTTCCACGCGTCCGAGTGAAAACACAATCATTAAAACTTTCAACAACGGATCTCTTGGTTCCAGCATCGATGAAGAACGCAGCGAAATGCGATAAGTAATGTGAATTGCAGAATTCAGTGAATCATCGAATCTTTGAACGCACATTGCGCCCCTCGGTATTCCGAGGGGCATGCCTGTCCGAGCGTCATTACACCCCTCAAGCGTCGCTTGGTCTTGGACGTCGCCCCCGAGGCGCGCCCGAAAATCAGTGGCGGTCCGGTGCGACTTTGCGCGTAGTAAATTTCTCCCGCGTTGAAAGTCCGCCCCGCGGCCGGCCAGACAACCCCCAGATTCAACCATTGACCTCGGATCAGGTAGGGATACCCGCTGAACTTAA--------------------------------------------------------------------------------------------------------------------------------------------------------------------------
>OLICH1548-14|Pseudephebe pubescens
ATCATTACCGAGAAGGGGCCTCGCCGCCCCGGGGGCCTCGGCCTCCAACTCTTTACCCTTTGTCTTCTTACCTTTGTTGCTTTGGCGAGCCTCGGGGGACCCCCCGGCTGGCTTTCGGGCCGGTGAGCGCTCGCCAGAGGCCCATCCAATCCTGTTCAAAACATAGTGTCCGAGTACAAAACGCAATAATAAAAACTTTCAACAACGGATCTCTTGGTTCCAGCATCGATGAAGAACGCAGCGAAATGCGATAAGTAATGTGAATTGCAGAATTCAGTGAATCATCGAATCTTTGAACGCACATTGCGCCCCTCGGTATTCCGGGGGGCATGCCTGTTCGAGCGTCATTACACCCCTCAAGCGTAGCTTGGTATTGGGTCTTCGCCCCCACGGCGTGCCCGAAAATCAGTGGCGGTCCGGGGTGACTTCAAGCGCAGTAATCTTTTATCCCGCTTCGAAAGTCCCT----------------------------------------------------------------------------------------------------------------------------------------------------------------------------------------------------------------------------------------------
>OLICH1588-14|Orphniospora moriopsis
AAGGATCATTACCGAGAGGGGCTTCGTGCTCCAGGGGCTTCGACCCCGACTCTTCTCCCTGTGTTTACATACCTTTGTTGCTTTGACGAGCCTGGAAGGTTTCTTCAACGCTGGCTCCGGGTGCCCCGGGCTTGCGAGTGCTCGTCAGAGGCCTTTTAACAACTCCGTTTCCAGTACTGTCCGAGTATCATATAATCGTCAAAACTTTCAACAACGGATCTCTTGGTTCTGGCATCGATGAAGAACGCAGCGAAATGCGATAAGTAATGTGAATTGCAGAATTCAGTGAATCATCGAATCTTTGAACGCACATTGCGCCCCTTGGTATTCCGAGGGGCATGCCTGTTCGAGCGTCATTGCACCTCTCAAGCTTTGCTTGGTATTGGGCTCGTCGCCCCTTCTCCCGGGGCGTGCCTAAAAATTAGTGGCGGCCGAGCGAGGCTTCAAGCGTAGTAAATTTTCTCCCGCTTTCGAAGTTCTCGCGCCGTGACTCCGCCAGACAATCCTTATCATTGTCTCAATGGTTGACCTCGGATCAGGTAGGGATACCCGCTGAACTTAA----------------------------------------------------------------------------------------------------------------------------------------------
>OLICH1514-14|Acarospora molybdina
ATCATTACAGAGCAAGGGCCCCTCGGGCCCGACCTCCAACCCCGTGTCTACTCGCCTTTTGTTGCTTTGGCGGGCCAGCCGGGGAAGCCCCCCCCGGTGGCCCCGGCCGCCGAGCGCCCGCCGGAGAAATGTCAAAACCCGATTAATCACGCCGTCTGAGTACCAATACAATAGTTAAAACTTTCAACAACGGATCTCTTGGTTCTGGCATCGATGAAGAACGCAGCGAAATGCGATAAGTAATGTGAATTGCAGAATTCAGTGAATCATCGAATCTTTGAACGCACATTGCGCCCCCTGGTATTCCGGGGGGCATGCCTGTTCGAGCGTCATTGCACCACTCAAGCCCAGCTTGGTATTGGGCCTCCGTCCCCCCGCGGACGGGCCTGGAACTCAGTGGCGGCACGGCCCGGCTTCAAGCGTAGTAACTCAACCGTCGCTTTGGAAGCTCCGGGCCCGGGCCTGCCAGGCAACCCCCGATATTTTTACAGGTTGACCTCGGATC-------------------------------------------------------------------------------------------------------------------------------------------------------------------------------------------------------
>OLICH1569-14|Protopannaria pezizoides
AAGGATCATTACCGAGAGTGGAGCCTGGCTCCGCGGGGGCCAACCGCCCCCGACTCTTCACCCTGTGTCAACCGTGCCGCGTTGCTTTGGCGAGGGGACTCCCCGAGCCCGTCGCCGAAGACCATTGAAATTTCTGTGTTCACGGCAGTCTGAGTAACACCTCAATTAAACAAAACTTTCAACAACGGATCTCTTGGCTCTGGCATCGATGAAGAACGCAGCGAAATGCGATAAGTAATGCGAATTGCAGAATTCAGTGAATCATCGAATCTTTGAACGCACATTGCGCCCCTTGGCATTCCGAGGGGCATACCTGTTCGAGCGTCATTTGCTCCCCTCACGCGGCGCGTGGTCTTGGGCGTGCGTCCCCCGGGACGGCCCCGAAAATCAGTGGCGGCGCGGTGCCGCGGCGAGCGTAGTAGTTAAACCCCCTCGCTCGGCTGGCGGTGTCGCGGTGGCCAACCAACCTGTGAATCTCACCGGTTGACCTCGGATCAGGTAGGGATACCCGCTGAACTTAA---------------------------------------------------------------------------------------------------------------------------------------------------------------------------------------
>OLICH1630-14|Cladonia cyanipes
AAGGATCATTAATGAGTTGGTGGGTGTCTGTCCGAGTCCGTCAAGGCTCGACCAGCGCTCGTCGTGTATCTCAACCCCATGTTTACCTTACCTTTGTTGCTTTGGCGGGCCTTGAGTAGGCTATACGGCTCATGCCAGCCCCCAGCGTTTTCTTGCTGGGGGGCGGCTCGCGCCCGCCGGAGGCTCAACCAAGTTCTGTTTATTAGTGAAGTCCGAGTAAAAATCAAATAATGAAAACTTTCAACAACGGATCTCTTGGTTCTGGCATCGATGAAGAACGCAGCGAAATGCGATAAGTAATGTGAATTGCAGAATTCAGTGAATCATCGAATCTTTGAACGCACATTGCGCCCCTCGGTATTCCGGGGGGCATGCCTGTTCGAGCGTCATTACACCCCTCAAGCGTAGCTTGGTATTGGGCGTTTCGCGGGGCCTCTTCGGGGGGCCTGCGCGTCCGGAAAGCAGTGGCGGTCCCCGGGGATTTCGCGCGTAGTAAATATTCTCCCGCGTTGGAAAGAACCGATGGGTCTAGCCAAACCCCCCCATAAATCTCCATGATTGACCTCGGATCAGGTAGGGATACCCGCTGAACTTAA--------------------------------------------
>OLICH1567-14|Rhizocarpon rittokense
AAGGATCATTACAGAGTTAGGGGCTGGCCCCCGAACCTCCCACCCTTGTCTATCTACCTTTGTTGCTTTGGCGGGCTGGTGCCCAGGAGTGCTCCAGCACCCTCGGTCCCGTTGAGTGCCCGTCAACAGCCCATCAAACCCCAATTTACCGGTGATGTCTGAGCAGCAATCAATTAACTAAAACTTTCAACAACGGATCTCTCGGTTCTGGCATCGATGAAGAACGCAGCGAAATGCGATAAGTAATGTGAATTGCAGAATTCAGTGAATCATCGAATCTTTGAACGCACATTGCGCCCTTTGGCACTCCAAGGGGCATGCCTGTTCGAGCGTCATTAAACCCCTCAAGCTTTGCTTGGTCTTGGGCTCTCCACCTTTCAGGGTGGGCCCCAAAGTTATTGGCAGCCCTGTCCGACTTCAAGCGTAGTAGTTCTCCCGCTTTGGACGTTTCGGCCCGGGCCCGCCAGACAACCCCCCCATCACTTTCTAAAATTGACCTCGGATCAGGTAGGGATACCCGCTGAACTTAA------------------------------------------------------------------------------------------------------------------------------------------------------------------------------
>OLICH1544-14|Psilolechia leprosa
AAGGATCATTAATGAGCGAGGGGCCTCGTGCTCCCGGGGGCTTCGGCCCCCACTCCTCACCCTTTGTATAACATACCTTTGTTGCTTTGGCGGGCCTTGGGGACCTCCCCATGCCGGCTCCGGGCTTCGGCCCCGCCGGCGAGCCGCCCGCCGGAGGCCTATCAAATTCCGTTTTATCAGTGTTGTCCGAGTCAGATATAACAATCAAAACTTTCAACAACGGATCTCTTGGTTCTGGCATCGATGAAGAACGCAGCGAAATGCGATAAGTAATGTGAATTGCAGAATTCAGTGAATCATCGAATCTTTGAACGCACATTGCGCCCCTCGGCATTCCGGGGGGCATGCCTGTTCGAGCGTCATTGCACCCCTCAAGCGTAGCTTGGTGTTGGGCCATCGCCCCCGCGGCGTGCCCGAAAAGCAGTGGCGGTCCGGTGCGACTTCAAGCGTAGTAATTATCATCCCGCTTTGGAAGCCTCGCCCCGTGGCCTGCCAGACAACCCCCCCATATACTTCAATGATTGACCTCGGATCAGGTAGGGATACCCGCTGAACTTAA-------------------------------------------------------------------------------------------------------------------------------------------------
>OLICH1579-14|Fuscidea mollis
AAGGATCATTAAAGAGATAGGGCCACCAGGCCCAAACCTCCCACCCATTGTTAACCAACTTTAATTGCTTTGGCGGGCTGTTGGCCCGTCAGAGAACCTTTAAAAACCTGCTATCTGTGGAGTCTGAGCATCATACAATCGTTAAAACTTTCAACAACGGATCTCTTGGTTCCGGCATCGATGAAGAACGCAGCGAAATGCGATAAGTAATGTGAATTGCAGAATTCAGTGAATCATCGAATCTTTGAACGCATATTGCGCCCCTTGGCATTCCGGGGGGCATGCCTGTTCGAGCGTCATTACACCCTTCAAGCTCCAGCTTGGTGTTGGGCCCTGTGTCCTTGGGACAGGCCTGAAAAGCAGCGGCGGTGTGGCCCGACTTCAAGCGCAGTACCTTCAAAACCCGCTTTGGAAGCATTGGACCAGGCTGGCCGGTTAACCCCCACTTATCACTATAGACCTCGGATCAGGTAGGGATACCCGCTGAACTTAA-------------------------------------------------------------------------------------------------------------------------------------------------------------------------------------------------------------------
>OLICH1639-14|Anaptychia runcinata
AAGGATCATTACCGAGAGACGGGGTCTAACCGGCCCCAACTCTTCACCCCTGTTTACCCAAATCATGTTGCTTTGGCGGGTCAGCCGGTAGCCCCGGGGGAGGCGAGCCTCCTCGTGCCCGCCAAAGGCCCAAGCAAACCCTGTGATCAGTGTCGTCCGAGCACAAAACAATCGTTAAAACTTTCAACAACGGATCTCTTGGTTCCGGCGTCGATGAAGAACGCAGCGAAATGCGAAAAGTAATGTGAATTGCAGAATTCCGTGAATCATCGAATCTTTGAACGCACATTGCGCCCTTTGGCAATCCGAAGGGCATGCCTGTTCGAGCGTCATTGCACCCCTCAAGCACCGCTTGGTATTGGGCCTCGCCCCCGGCGGCGGGCCTGAATTTTCGTGGCGGTCCGGTGAGACTTGAAGCGTAGCAAGATTCCATTCAACGCTGAGCAAGCCTATCTCGCTGTGTGCCGGCCAGACAACCCCCCGATTTCCAATGATTGACCTCGGATCAGGTAGGGATACCCGCTGAACTTAA----------------------------------------------------------------------------------------------------------------------------------------------------------------------------
>OLICH1532-14|Anaptychia ciliaris
ATCATTACCGAGAGACGGGGTCTAACCGGCCCCACCTCTTCACCCCTGTTTACCCACACCATGTTGCTTTCGCGTGATCTGCCGGCACTGTCGCTTTCGATGAGAGCAGTAATTCGGGCTGACCAGACGTGAGAGGCCCTTCAAACCCTGTGTACAGCGTCGTCCGAGTACAAACAATCGTTAAAACTTTCAACAACGGATCTCTTGGTTCCGGCGTCGATGAAGAACGCAGCGAAATGCGAAAAGTAATGTGAATTGCAGAATTCAGTGAATCATCGAATCTTTGAACGCACATTGCGCCCTTTGGTATTCCGAAGGGCATGCCTGTTCGAGCGTCATTGCACCCCTCAAGCATTGCTTGGTATTGAGCTTCGCCTTCGCGGCGGGCCCGAATTCCAGTGGCGGTCCAGCGAGACTTCAAGCGTAGCAAGATTATCCACATCCCGCTTTCGAAGCCTATCTCGCTGCGCGCCGGCCAGACAACCCCATAGACTCCAATGATTGACCTCGGATCAGGTAGGGATACCCGCTGAACTTAA---------------------------------------------------------------------------------------------------------------------------------------------------------------------
>OLICH1608-14|Anaptychia ciliaris
ATCATTACCGAGAGACGGGGTCTAACCGGTCCCACCTCTTCACCCCTGTTTACCTAATAAATGTTGCTTCGGCGGGCCCGAGCTGGCAATTGCGTTGGCCAGTGCCCGCCAGAGGCCCTTCAAACTCTGTGATTAGTGTCGTCCGAGTACAAACAATCGTTAAAACTTTCAACAACGGATCTCTTGGTTCCGGCGTCGATGAAGAACGCAGCGAAATGCGAAAAGTAATGTGAATTGCAGAATTCAGTGAATCATCGAATCTTTGAACGCACATTGCGCCCTTTGGTATTCCGAAGGGCATGCCTGTTCGAGCGTCATTGCACCCCTCAAGCATTGCTTGGTATTGAGCTTCGCCCCCGCGGCGGGCCCGAATTACAGTGGCGGTCCAGCGAGACTTCAAGCGTAGCAAGATTATCCACATCCCGCTTTCGAAGCCTATCTCGCTGCGCGCCGGCCAGACAACCCCATACACTCCAATGATGACCTC-------------------------------------------------------------------------------------------------------------------------------------------------------------------------------------------------------------------------
>OLICH1620-14|Allantoparmelia alpicola
AAGGATCATTACCGAGAGAGGGGCTTCGAGCCTCGGGGGGTTCAGCCCCCCAACTCTTCACCCGCTGCCTACCTACCTTCGTTGCTTTGACGGGCCTCGGGGGTTCGCCCCGCGTCGGTTCTTGGGCCGATGAGCGCCCGTCAGAGACCATTCAAATCCTATCTGATAAGTGACGTCCGAGTAAGAATACATAATAGCAAAAACTTTCAACAACGGATCTCTTGGTTCCAGCATCGATGAAGAACGCAGCGAAATGCGATAAGTAATGTGAATTGCAGAATTCAGTGAATCATCGAATCTTTGAACGCACATTGCGCCCCTCGGTATTCCGGGGGGCATGCCTGTTCGAGCGTCATTGCACCCCTCAAGCGTAGCTTGGTATTGGGTCCTCGCCCTCTTGGCGTGCCCGAAAAACAGTGGCGGTCCGGCGTGACTTTAAGCGTAGTAATGTCCATCCCGCTTTGAAGGTTCGCCCCGTGACCGGCCAGATAACCCCATTACTTTTAATAATTGACCTCGGATCAGGTAGGGATACCCGCTGAACTTAA------------------------------------------------------------------------------------------------------------------------------------------------------------
>OLICH1626-14|Asahinea chrysantha
ATCATTACCGAGAGAGGGGCTTCGCGCTCCCGGGGGCTCCGGCCCCCAGCTCTTCGCCCATTGTCTACCTACCTTTGTTGCTTTGGCGGGCCCCGGGGTTCGCCCCGAACTGGCCTTTGGGCTCGTGAGCGCCCGTCAGAGGCCCATTAAATTCTGCTTAATTAGTGATGTCCGAGTTAAAACAATAGTAAAAACTTTCAACAACGGATCTCTTGGTTCCAGTATCGATGAAGAACGCAGCGAAATGCGATAAGTAATGTGAATTGCAGAATTCAGTGAATCATCGAATCTTTGAACGCACATTGCGCCCCTCGGTATTCCGGGGGGCATGCCTGTTCGAGCGTCATTACTCCCCTCAAGCGTAGCTTGGTATTGGGTCCTCGCCCCGGTGGCGTGCCCGAAAAGTAGTGGCGGTCCGGTGTGACTTTAAGCGCAGTAAATAATAATCATCCCGCTTCGAAAGTTCGCCCCGTGACCTGCCAGACAACCCCATTCATTTCAATAATTGACCTCGGATCAGGTA-------------------------------------------------------------------------------------------------------------------------------------------------------------------------------------
>OLICH1587-14|Bryoria nitidula
AAGGATCATTACCGAGAGAGGGGCTTCGCGCTCCCGGGGGTTTCGGCCCCCAACTCTTCACCCACTGTTTACCTACCTTTGTTGCTTTGGCGGGCCCTGGGGTACGCCCCGCGCTGGCTTTCGGGCCGGTGAGCGCCCGTCAGAGGCCCATTAAATTCCTTTAATTAGTGACGTCCGAGTAAAAAACACAATAGTAAAAACTTTCAACAACGGATCTCTTGGTTCCAGCATCGATGAAGAACGCAGCGAAATGCGATAAATAATGTGAATTGCAGAATTCAGTGAATCATCGAGTCTTTGAACGCACATTGCGCCCCTCGGTATTCCGGGGGGCATGCCTGTTCGAGCGTCATTACACCCCTCAAGCGTAGCTTGGTATTGGGCTCTCGCCCCCGTGGCGTGCTCGAAAAACAGTGGCGGTCCGGTGAGACTTTAAGCGTAGTAATTTTCATCCCGCTTTGAAAGATCCTTCCGTGGCCTGCCAGACAACCCCTATATTTCAATCATTGACCTCGGATCAGGTAGGGATACCCGCTGAACTTAA----------------------------------------------------------------------------------------------------------------------------------------------------------------
>OLICH1622-14|Cetraria ericetorum
AAGGATCATTACTGAGAGAGGGGCTTCGCGCTCCCGGGGGTCTCGGCCCCTAACTCTTCACCCTTTGTGTACCAACCTTTGTTGCTTTGGCGGGTCCGAGGACCTCTCGCGCCGCCCACAGGCCGGCGAGCGCCCGCCAGAGGCCCATTAAAATCTGCTTATTAGTGATGTCCGAGCGAAAAACACAATAAATAAAACTTTCAACAACGGATCTCTTGGTTCCAGCATCGATGAAGAACGCAGCGAAATGCGATAACTAATGTGAATTGCAGAATTCAGTGAATCATCGAGTCTTTGAACGCACATTGCGCCCCTCGGTATTCCGGGGGGCATGCCTGTTCGAGCGTCATTATACCCTTCAAGCGTAGCTTGGTATTGGGCCTCGCCCCCGTGGCGTGCCCGAAAAGCAGTGGCGGTCCGGGGCGACTTTAAGCGCAGTAAAATTATCCCGCTTTGAAAGTTCGCTTCGTGGCCTGCCAGATAACCCCGTACATTTCAAATCATTGACCTCGGATCAGGTAGGGATACCCGCTGAACTTAA-------------------------------------------------------------------------------------------------------------------------------------------------------------------
>OLICH1634-14|Cetrariella fastigiata
AAGGATCATTACTGAGAGAGGGGCTTCGCGCTCCCGGGGGCTTCGGCCCCTAACTCTTCACCCATTGTCTACCTACCTTTGTTGCTTTGGCGGGTCCTGAGGACCTCTCGCGCCGGCGCACCCGCCGGCGAGCGCCCGCCAGAGGCCTATTAAAACCTATTTGTCAGTGATGTCCGAGCGAAAAACACAATAATCAAAACTTTCAACAACGGATCTCTTGGTTCCAGCATCGATGAAGAACGCAGCGAAATGCGATAACTAATGTGAATTGCAGAATTCAGTGAATCATCGAGTCTTTGAACGCACATTGCGCCCCTCGGTATTCCGGGGGGCATGCCTGTTCGAGCGTCATTATACCCCTCAAGCGTAGCTTGGTATTGGGCCTCGCCCCCGTGGCGTGCCCGAAAAGCAGTGGCGGTCCGGGGCGACTTTAAGCGTAGTAAAATCATCCCGCTTTGAAAGATCGCCCCGTGGCCGGCCAGACAACCCCACATATTCCAAATCATTGACCTCGGATCAGGTAGGGATACCCGCTGAACTTAA-----------------------------------------------------------------------------------------------------------------------------------------------------------------
>OLICH1518-14|Cetrariella fastigiata
AAGGATCATTACTGAGAGAGGGGCTTCGCGCTCCCGGGGGCTTCGGCCCCTAACTCTTCACCCATTGTCTACCTACCTTTGTTGCTTTGGCGGGTCCTGAGGACCTCTCGCGCCGGCGCACCCGCCGGCGAGCGCCCGCCAGAGGCCTATTAAAACCTATTTGTCAGTGATGTCCGAGCGAAAAACACAATAATCAAAACTTTCAACAACGGATCTCTTGGTTCCAGCATCGATGAAGAACGCAGCGAAATGCGATAACTAATGTGAATTGCAGAATTCAGTGAATCATCGAGTCTTTGAACGCACATTGCGCCCCTCGGTATTCCGGGGGGCATGCCTGTTCGAGCGTCATTATACCCCTCAAGCGTAGCTTGGTATTGGGCCTCGCCCCCGTGGCGTGCCCGAAAAGCAGTGGCGGTCCGGGGCGACTTTAAGCGTAGTAAAATCATCCCGCTTTGAAAGATCGCCCCGTGGCCGGCCAGACAACCCCATATATTCCAAATCATTGACCTCGGATCAGGTAGGGATACCCGCTGAACTTAA-----------------------------------------------------------------------------------------------------------------------------------------------------------------
>OLICH1635-14|Cetrariella delisei
ATCATTACTGAGAGAGGGGCTTCGCGCTCCCGGGGGCTTCGGCCCCCAACTCTTCACCCATTGTCTACCTACCTTTGTTGCTTTGGCGGGTCCTGGGGACCTCTCGCGCCGGCGCACCCGCCGGCGAGCGCCCGCCAGAGGCCTATTAAAACCTATTTTGTCAGTGATGTCCGAGCGAAAAACATAATAATCAAAACTTTCAACAACGGATCTCTTGGTTCCAGCATCGATGAAGAACGCAGCGAAATGCGATAACTAATGTGAATTGCAGAATTCAGTGAATCATCGAGTCTTTGAACGCACATTGCGCCCCTCGGTATTCCGGGGGGCATGCCTGTTCGAGCGTCATTATACCCCTCAAGCGTAGCTTGGTATTGGGCCTCGCCCCCGTGGCGTGCCCGAAAAGCAGTGGCGGTCCGGTGCGACTTTAAGCGTAGTAAAATCATCCCGCTTTGAAAGATCGCCCCGTGGCCGGCCAGACAACCCCACATATTCCAATTCATTGACCTCGGATC---------------------------------------------------------------------------------------------------------------------------------------------------------------------------------------------
>OLICH1535-14|Cladonia symphycarpa
AAGGATCATTATTGAGTTCCGGGGGCCTAGCCCCCAGCGGCGAGTGTCGTTAGAGTCCATCTGGGCTCGACCGGTGGTCGTCGTGTTTCTCAACCCCATGTTAACCATACCTTTGTTGCTTTGGCGGGCCTTGAGTAGGCTATACAGCTCATGCCGGCCCTAGGCTTTATTGCCTGGGGGCGGCTCGCGCCCGCCAAAGGTTTATTCAAATTCTATTTATTAGTGATGTCCGAGCAAATTTTAAATAATCAAAACTTTCAACAACGGATCTCTTGGTTCTGGCATCGATGAAGAACGCAGCGAAATGCGATAAGTAATGTGAATTGCAGAATTCAGTGAATCATCGAATCTTTGAACGCACATTGCGCCCCTCGGTATTCCGGGGGGCATGCCTGTTCGAGCGTCATTACACCCCTCAAGCATAGCTTGGTATTGGATATTCGCGGGCCCTCTTCCTTAATAGAGGGGCTCGCGGGTCCGAAAAGCAGTGGCGGTCCCCGAGGATTTCGCGCGTAGTAAAATATGATCCCGCGTTGGAATGAATCGGTAGGCCTGCCAAAACCCCTTATAATCTCCATAATTGACCTCGGATCAGGTAGGGATACCCGCTGAACTTAA----------------------
>OLICH1636-14|Cladonia gracilis
AAGGATCATTAATGAGTTCGGGGGCCTAGCCCCCAGCGGCGAGTGTCGTTCGAGTCCCCCGGGACTCGGCCGGCGGTCGTCGTGTTTCTCAACCCCATGTTTACCATACCTTTGTTGCTTTGGCGGGCCTTGAGTAGGCTATACGGCTCATGCCGGCCCCAGGCTTTATTGCCTGGGGGCGGCTCGCGCCCGCCAGAGGTTTAAACCAAATCCTATTTATCAGTGATGTCTGAGCAAATATAAATAATCAAAACTTTCAACAACGGATCTCTTGGTTCTGGCATCGATGAAGAACGCAGCGAAATGCGATAAGTAATGTGAATTGCAGAATTCAGTGAATCATCGAATCTTTGAACGCACATTGCGCCCCTCGGTATTCCGGGGGGCATGCCTGTTCGAGCGTCATTACACCCCTCAAGCGTAGCTTGGTATTGGACATTCGCGGGCCCTTTATTAGGGGCTCGCGGGTCCGAAAAGCAGTGGCGGTCCCCGAGGATTTCGCGCGTAGTAAATATTATCCCGCGTTGGAAAGAATCGGTGGGCTTGCCAAAACCCCCCATAATCTCCATAATTGACCTCGGATC--------------------------------------------------------
>OLICH1646-14|Cladonia rangiferina
AAGGATCATTAATGAGTTCGGGGGCCTAGCCCCCAGCGGTGGGTGTCTGTCCGGGTCCGTCTGGGCTCGGCCAGCACTCGTCGTGTATCTCAACCCCATGTTTACCTTACCTTTGTTGCTTTGGCGGGCCTTGAGTAGGCTATACGGCTCATGCCGGCCCCCAGCGTTTTCTGTTGGGGGGCGGCTCGCGCCCGCCAGAGGTTTATTCAAATCTTGTTTATTAGTGAAGTCCGAGTAGATATTAAATAATCAAAACTTTCAACAACGGATCTCTTGGTTCTGGCATCGATGAAGAACGCAGCGAAATGCGATAAGTAATGTGAATTGCAGAATTCAGTGAATCATCGAATCTTTGAACGCACATTGCGCCCCTTGGTATTCCGAGGGGCATGCCTGTTCGAGCGTCATTACACCCCTCAAGCGTAGCTTGGTATTGGACGTTCGCGGGCCCTCTTTGGGGGCTTGCGTGTCCGAAAAGCAGTGGCGGTCCCCGGGGATTTCGCGCGTAGTAAATTTTATCCCGCGTTGGAAAGAACCGATGGGCCTGGCCAAAACCCCCATAAATCTCCATGATTGACCTCGGATCAGGTAGGGATACCCGCTGAACTTAA-----------------------------
>OLICH1648-14|Cladonia amaurocraea
AAGGATCATTAATGAGTTAGGGGGCCTAGCCCCCAGCGGTGGGTGCCTGCCGATCAAGTCGTCTTAAAACTGGAATGGTAACCTAGACGACTCGGATGCCGCCCATCGTGTATCTCAACCCCATGTTTACCTTACCTTTGTTGCTTTGGCGGGCCATGAGTAGGCTATACGGCTCATACCGGCCCCCAGCGATTTATGCTGGGGAGCGGCTCGCGCCCGCCAGGGGTTCATTCAAATTCTGTTTATCAGTGAAGTCTGAGTACATATTAAATAATCAAAACTTTCAACAACGGATCTCTTGGTTCTGGCATCGATGAAGAACGCAGCGAAATGCGATAAGTAATGTGAATTGCAGAATTCAGTGAATCATCGAATCTTTGAACGCACATTGCGCCCCTCGGTATTCCGGGGGGCATGCCTGTTCGAGCGTCATTACACCCCTCAAGCGCAGCTTGGTGTTGGACGTTTCGCGGGCCCTCTCTAGGGGGCCTGCGCGTCCGAAAATCAGTGGCGGTCCCCGGGGATTTCGCGCGTAGTAAATATTCTCCCGCGTTGGAAAGAACCGATGGGCCTGGCCAAAACCCCCAATAAATCTCCATGATGACCT---------------------------------
>OLICH1558-14|Cladonia squamosa
AAGGATCATTAATGAGTTTGGGGGCCTAGCCCCCAGCGGTGGGTGTTTGTCCGAGTCCCTAGGGCTCGGCCAGCGCTCGTCGTGTATCTCAAACCCCATGTTTACCATACCTTAGTTGCTTTGGCGGGCCTTGAGTAGGCTATACGGCTCATGCCGGCCCCCAGCAGAAAATGCTGGGGGGTGGCTCGTGCCCGCCAGAGGTTCAATCAATTCTATTATTAGTGAAGTCTGAGTAAATATCAAATAATCAAAACTTTCAACAACGGATCTCTTGGTTCTGGCATCGATGAAGAACGCAGCGAAATGCGATAAGTAATGTGAATTGCAGAATTCCGTGAATCATCGAATCTTTGAACGCACATTGCGCCCCTCGGTATTCCGGGGGGCATGCCTGTTCGAGCGTCATTACACCCCTCAAGCGTAGCTTGGTATTGGTCGTTCGCGGGCCCTCTTCGGGGGGCCTGCGCGTCCGAAAAGCAGTGGCGGTCCCCGGGGATTTCGCGCGTAGTAAACATTATCCCGCGTTGGAAAGAACCGATGGGTCCTGCCAAAACCCCTTATAAATCTCCATGATTGACCTCGGATC------------------------------------------------------
>OLICH1629-14|Cladonia grayi
AAGGATCATTAATGAGTTCGGGGGCCTAGCCCCCAGCGGCGAGTGTCGTTCGAGTCCCTCGGGGCTCGACCGGCGGTCGTCGTGTTTCTCAACCCCATGTTTACCATACCTTTGTTGCTTTGGCGGGCCTTGAGTAGGTTATACGGCTCATGCCGGCCCCAGGCTATATTGCCTAGGGGCGGCTCGCGCCCGCCAGAGGTTTAACCAAATTCTATTTATTAGTGATGTCTGAGCAAATATTAAATAATCAAAACTTTCAACAACGGATCTCTTGGTTCTGGCATCGATGAAGAACGCAGCGAAATGCGATAAGTAATGTGAATTGCAGAATTCAGTGAATCATCGAATCTTTGAACGCACATTGCGCCCCTCGGTATTCCGGGGGGCATGCCTGTTCGAGCGTCATTACACCCCTCAAGCGTAGCTTGGTGTTGGACTTTCGCGGGCCTTCTTATAGGGTGGAGCTCGCGGGTCCGAAAAGCAGTGGCGGTCCCCGAGGATTTCGCGCGTAGTAAATATTATCCCGCGTTGGAAAGAATCTGGTGGGCTTGCCAAAACCCCCATAATCTCCATGATTGACCTCGGATCAGGTAGGGATACCCGCTGAACTTAA---------------------------
>OLICH1615-14|Cladonia fimbriata
AAGGATCATTAATGAGTTCGGGGGCCTAGCCCCCAGCGGCGAGTGTCGTTGAGTCCCCCGGGACTCAACGGCGGTCGTCGTGTTTCTCAACCCCATGTTTACCATACCTTTGTTGCTTTGGCGGGCCTTGAGTAGGCTATACGGCTCATGCCGGCCCCAAGCTTTATTGCTTGGGGGCGGCTCGCGCCCGCCAGAGGTTTAATTAAACCCTATTTATTAGTGACGTCTGAGCAAATATTATATAATCAAAACTTTCAACAACGGATCTCTTGGTTCTGGCATCGATGAAGAACGCAGCGAAATGCGATAAGTAATGTGAATTGCAGAATTCAGTGAATCATCGAATCTTTGAACGCACATTGCGCCCCTCGGTATTCCGGGGGGCATGCCTGTTCGAGCGTCATTACACCCCTCAAGCGTAGCTTGGTATTGGACATTTGCGGGCCCTTTTACAAGGGCTCGCGGGTCCGAAAAACAGTGGCGGTCCCCGAGGATTTCGCGCGTAGTAAATATTATCCCGCGTTGGAAAGAATCGGTGGGCTTGCCAAAACCCCCC------------------------------------------------------------------------------------
>OLICH1705-14|Gyalecta jenensis
ATCATTAAAGAGAGAAGGGTCCCCTCGGGGGCCCGCACCTCCCAACCCCATGCCAACATACCTTCGTTGCTTCGGCGGGCCGGGGCCGTCGAGGTCCCCTCGCGCGCCCGTCGGAAGCCCAACCAAAACCCATTTTAAAACCCTTGCAGTCTGAATGAAGAAAATCGAATAGCCAAAAACTTTCAACAACGGATCTCTTGGTTCCGGCATCGATGAAGAACGCAGCGAAATGCGATAAGTAATGTGAATTGCAGAATTCAGTGAATCATCGAATCTTTGAACGCACATTGCGCCCTCTGGTATTCCGGGGGGCATGCCTGTTCGAGCGTCATTACACCCATCGAGCCCCGCTCGGTATTGGGGGCCGCCCCGCGCGGGCGCCCCCGGAAATTAGCGGCGGAGCGGCCGGAGCGAGAGCGCAGTGACACTTGACGTTTCGCTCCTCGTCCCCGGCGGCACCGGCCGGGCAACCACCCCGAATCTAACGATCGACCTCGGATCAGGTAGGGATACCCGCTGAACTTAA----------------------------------------------------------------------------------------------------------------------------------------------------------------------------------
>OLICH1719-14|Icmadophila ericetorum
AAGGATCATTAATAGAGATAGAGACTTCACCCGTCTCGAACCTCCATCCCTTGTGAACAAATGTTACCTTTGTTGCTTCGGTGCCTCATCGCACCGATAATACCATTCAAATTCCTTTCAAATTATATATTGTCTGAATAATAAAATTAAAATTAAATAAAACTTTCAACAACGGATCTCTTGGTTCTGGCATCGATGAAGAACGCAGCGAAATGCGATAAGTAATGTGAATTGCAGAATTCAGTGAATCATCGAATCTTTGAACGCACATTGCACCTTTTGGTATTCCGAAAGGTATGCCTGTCCGAGCGTCATTTCACCTCTCAAACTTCAGTTTGGTGTTGGGCTTGTGTTGACTTGTTCAATGGCCTCAAAATCAATGGCGGCGCGACATCGATCCCAAGCGTAGTGACACTATTTCTGCTTTGGTGATGGATGTTGTGATGGCTAAAATTTGACGACTCTGTGTCTGACCTATTACGATTGACCTCGGATCAGGTAGGGATACCCGCTGAACTTAA---------------------------------------------------------------------------------------------------------------------------------------------------------------------------------------
>OLICH1779-14|Parmeliopsis ambigua
AAGGATCATTATCGAGAGAGGGCCTTCGTGCTCCCGGGGGTTCCGGCCCCTAACTCTTCACCCATTGTTTATCTACCTTTGTTGCTTTGGCGGGCCACGGGGCCTTCCCGCGCTGGCTCTCGGGCCGGCGAGCGCCCGTCAGAGGCCCATTAAATTCTGTTTATTAGTGTTGTCCGAGTAAAAACATAAATAAGTAAAAACTTTCAACAACGGATCTCTTGGTTCCAGCATCGATGAAGAACGCAGCGAAATGCGATAAGTAATGTGAATTGCAGAATTCAGTGAATCATCGAATCTTTGAACGCACATTGCGCCCCTCGGTATTCCGGGGGGCATGCCTGTTCGAGCGTCATTACACCCCTCAAGCGTAGCTTGGTATTGGGCTTCGCCCCTGCGGCGTGCCCGAAAGTTAGTGGCGGTCCGGTGTGACTTTAAGCGTAGTAAATACAAATCCCGCTCTGAAAGTTCACGCTGCGGCCTGCCAGACAACCCCATAACTTTTCAATAATTGACCTCGGATCAGGTAGGGATACCCGCTGAACTTAA--------------------------------------------------------------------------------------------------------------------------------------------------------------
>OLICH1777-14|Peltigera neckeri
AAGGATCATTAATGAGGGCGTGTGGGCTTAACATCCCTGCGAACCCCAACCCTTTGTTTACTGCCCCCTTGTGGTTTTACTTGGGCGCGGTTCTTCAGGCTAAAATGCAACACTTTTGGTCTGAGGCCTCGCCCAGAAGGATGCCACAATTTAAAATTCTAGTAAATATATGATGTCTGAAAAAAAATTTTTAAAATAAGCAAAACTTTCAACAACGGATCTCTTGGTTCCGGCATCGATGAAGAACGCAGCGAAATGCGATAAGTAATGTGGACCGCAGTACTCAGCGACTCATCGAATCTTTGAACGCATATTGCGCCCCTTGGTATCCCAAGGGGCACACCTGTCCGAGCGTCATTATACATCTCATCTAGCCTGGCTTGCTAAGTCTTGCCGGGCTTGGTTTTGGGCTCCATCTGCTTAACGTAGAGGTCTAAAAGTCAGTGGCGGATCAATTAGGCGTTCCAGCGTAGTGATTATACCAGCTGTAGAAACGTCTTTTGTATACTGTCAATACTTAATGAAGTTTCAGAGTTTTTGCTGGTTGAAAAAGCCTGATGGGCTTTTTTCCTGGCGGGAATTTGGGATTTCCCGAATTATTGACCTCGGATCANGTGAGGATACCCGCTGAATTTAA-------------------------------------------------------------------
>OLICH1766-14|Hypogymnia physodes
ATCATTACTGAGAGAGGGGCTTCGCGCTCCCGGGGGTTCCGGCCCCTACCTCTTCACCCATTGTTTATCTACCTTTGTTGCTTTGGCGGGCTTTGGGGTTCGCCTCACGCCGGACTTCGGACTGGTGAGCGCCCGCCAGAGGCCCATTAAATTCCGTTTATGCAGTATTGTCAGAACAAAAATTACTATAGTAAAAACTTTCAACAACGGATCTCTTGGTTCCAGCATCGATGAAGAACGCAGCGAAATGCGATAAGTAATGTGAATTGCAGAATTCAGTGAATCATCGAATCTTTGAACGCACATTGCGCCCCTCGGTATTCCGGGGGGCATGCCTGTTCGAGCGTCATTACACCCCTCAAGCGTAGCTTGGTATTGGGTCCTCGCCCCCCGGGGCGTGCCCGAAAAGCAGTGGCGGCTCGGTGTGACTTTAAGCGTAGTAAATTTTCATCCCGCTTTGAAAGTTCGCCCCGTGGCTTGCCAGACAACCCCATTTATTTCAATGATTGACCTCGGATC-----------------------------------------------------------------------------------------------------------------------------------------------------------------------------------------
>OLICH942-13|Arctoparmelia centrifuga
AAGGATCATTACTGAGAGAGGGGCCTCGCGCTCCCGAGGGTTTCGGCCCTCAACTCTTCACCCATTGTTTATCTACCTTTGTTGCTTTGGCGGGCCTTGGGGTCCGCCCCGCGCCGGCCTTCGGGCTGGTGAGCGCCCGTCAGAGACCCACCACATTCTGTTTATTAGTGATGTCTGAGTAAAACTACAATAGTAAAAACTTTCAACAACGGATCTCTTGGTTCCAGCATCGATGAAGAACGCAGCGAAATGCGATAAGTAATGTGAATTGCAGAATTCAGTGAATCATCGAATCTTTGAACGCACATTGCGCCCCTCGGTATTCCGGGGGGCATGCCTGTTCGAGCGTCATTACACCCCTCAAGCGTAGCTTGGTATTGGGTTTTCGTCCCCGCGGCGTGCCCGAAAATCAGTGGCGGTCCGGTGTGACTTTAAGCGTAGTAAATTTTCATCCCGCTTTGAAAGTTCGCCCCGTGGCCGGCCAGACAACCCCATATTTTTCAATGATTGACCTCGGAT-----------------------------------------------------------------------------------------------------------------------------------------------------------------------------------------
>OLICH1693-14|Peltigera malacea
AAGGATCATTACTGAGGGCGTGTGGGTTTTAATAACTCCGCGAACCCCCCAACCCTTTGTCTATCATCCTATTATAGTTTGTTTGGGGCACGGTTTTGTGGGCTTTAAGTCTTAAGAAGACTCCAAACCAAATCTCACGGCTCCAAAAGAAAAAACTACTCAAGTTTAAAACTCAAATATTTATGTTCGTCTGAAATTAAATAAAACAAGCAAAACTTTCAACAACGGATCTCTTGGTTCCGGCATCGATGAAGAACGCAGCGAAATGCGATAAGTAATGTGGACTGCAGTACTCAGCGACTCATCGAATCTTTGAACGCATATTGCGCCCCTTGGTATCCCAAGGGGCACACCTGTTCGAGCGTCATTATACATCTCATCAAGCTTAGCTTGGTTTTGGGCTGTTATCTGCTTTACGTAGAAGCCTAAAAGATAGTGAAGGTTCAGTTAAATGTTCCAGTGTAGTCATAATTAATCGCTGTAGTAATGTTTTTTTGAACTTAGTCAAAACACAATGATGTCCAGGGTTTTCTGCGGGCGGAGAACTTGGTTGGATGTCCCGAATTATTGACCTCGAATCAGGTGAGGATACCCGCTGAATTTAA---------------------------------------------------------------------------------------------------
>OLICH1692-14|Halecania alpivaga
AAGGATCATTACCGAGAGTGTCCCTTCGGGGGCGACCTCCCACCCGTGTGTATCTACCCCTGTTGCTTTGGCGGGTGACCTGCCCAGGCTGGTCCCAAGCCCGTCAGAGGACCCAAACCTCTTGTGTTTGATGCAGTCCGAGTAAAACTTTCAAATTATCAAAACTTTCAACAACGGATCTCTTGGTTCCGGCATCGATGAAGAACGCAGCGAAATGCGATAAGTAATGTGAATTGCAGAATTCAGTGAATCATCGAATCTTTGAACGCACATTGCGCCCCTTGGTATTCCGAGGGGCATGCCTGTCCGAGCGTCATTGCACCTCTCAAGCTCCGCTTGGTCTTGGGACCCGCCCCCCCCGCGGCGGACCCGAAAAGCAGTGGCGGTCCGGCGAGACTTCAAGCGTAGTGGAAATTTTCGCTTCGAGAGCTCGAGCCGTGGCCCCGCCAAGTTCAACCCCCAGGATTTTCCTTCCAGGTTGACCTCGGATCAGGTAGGGATACCCGCTGAACTTAA--------------------------------------------------------------------------------------------------------------------------------------------------------------------------------------------
>OLICH1747-14|Parmeliopsis ambigua
AAGGATCATTATCGAGAGAGGGCCTTCGTGCTCCCGGGGGTTCCGGCCCCTAACTCTTCACCCATTGTTTATCTACCTTTGTTGCTTTGGCGGGCCACGGGGCCTTCCCGCGCTGGCTCTCGGGCCGGCGAGCGCCCGTCAGAGGCCCATTAAATTCTGTTTATTAGTGTTGTCCGAGTAAAAACATAAATAAGTAAAAACTTTCAACAACGGATCTCTTGGTTCCAGCATCGATGAAGAACGCAGCGAAATGCGATAAGTAATGTGAATTGCAGAATTCAGTGAATCATCGAATCTTTGAACGCACATTGCGCCCCTCGGTATTCCGGGGGGCATGCCTGTTCGAGCGTCATTACACCCCTCAAGCGTAGCTTGGTATTGGGCTTCGCCCCTGCGGCGTGCCCGAAAGTTAGTGGCGGTCCGGTGTGACTTTAAGCGTAGTAAATACAAATCCCGCTCTGAAAGTTCACGCTGCGGCCTGCCAGACAACCCCATAACTTTTCAATAATTGACCTCGGATCAGGTAGGGATACCCGCTGAACTTAA--------------------------------------------------------------------------------------------------------------------------------------------------------------
>OLICH1733-14|Hypogymnia physodes
AAGGATCATTACTGAGAGAGGGGCTTCGCGCTCCCGGGGGTTTCGGCCCCTACCTCTTCACCCATTGTTTATCTACCTTTGTTGCTTTGGCGGGCTTTGGGGTTCGCCTCACGCCGGACTTCGGACTGGTGAGCGCCCGCCAGAGGCCCATTAAATTCCGTTTATGCAGTATTATCAGAACAAAATTACTATAGTAAAAACTTTCAACAACGGATCTCTTGGTTCCAGCATCGATGAAGAACGCAGCGAAATGCGATAAGTAATGTGAATTGCAGAATTCAGTGAATCATCGAATCTTTGAACGCACATTGCGCCCCTCGGTATTCCGGGGGGCATGCCTGTTCGAGCGTCATTACACCCCTCAAGCGTAGCTTGGTATTGGGTCCTCGCCCCCCGGGGCGTGCCCGAAAAGCAGTGGCGGCTCGGTGTGACTTTAAGCGTAGTAAATTTTCATCCCGCTTTGAAAGTTCGCCCCGTGGCTTGCCAGACAACCC------------------------------------------------------------------------------------------------------------------------------------------------------------------------------------------------------------------
>OLICH1761-14|Lecidea auriculata
AAGGATCATTAACGAGTAAGGGGCTTCGCGCCCCGGGGGTTCCGGCCCCGACTCTTCACCCTGTGCGTACCTACCTTTGTTGCTTTGGCGGACCTCGGTTAACCCCGACGCCGGCCCGGGGGCGACCCCGGGCTCGCGAGCGCCCGCCGAAGGCCAATTTAACTCTGTTTATCGGTGAAGTCTGAGGAGAAATTCAATAACTAAAACTTTCAACAACGGATCTCTTGGTTCTGGCATCGATGAAGAACGCAGCGAAATGCGATAAGTAATGTGAATTGCAGAATTCAGTGAATCATCGAATCTTTGAACGCACATTGCGCCCCTTGGTATTCCGAGGGGCATGCCTGTTCGAGCGTCATTGCAACCCTCAAGCACTGCTTGGTATTGGGCCTCGTCCCCCGGACGTGCCCGAAAGTTAGTGGCGGTCCAGTTGAGACTTCGAGCGTAGTAAATTTTCATTCGCTCTGGAAGGCTCTCGCTGCGGCCGGCCAGACAACCCCCGTAACTTCAATGGTTGACCTCGGATCAGGTAGGGATACCCGCTGAACTTAA--------------------------------------------------------------------------------------------------------------------------------------------------------
>OLICH1765-14|Physconia muscigena
AAGGATCATTACCGAGAGACGGGACCTAACCGGTCCCAACTCTTCACCCCTCTTTACCGAAATATGTTGCTTTGGCGCGCCAACCGGGCTTCCCCGGGGAAGGCTGACCCCTTCTCGTGCCCGCCAAAGGCCTCAATAAACCCTGTGATCAGTGTCGTCCGAGTAAAAACAATCGTTAAAACTTTCAACAACGGATCTCTTGGTTCCGGCGTCGATGAAGAACGCAGCGAAATGCGAAAAGTAATGTGAATTGCAGAATTCCGCGAATCATCGAATCTTTGAACGCACATTGCGCCCTTTGGTATTCCGAAGGGCATGCCTGTTCGAGCGTCATTGCACCCCTCAAGCACTGCTTGGTATTGGGCTTCGCCCCTGCGGCGGGCCCGGATTCTAGTGGCGGTCCAGCGAGACTTCAAGCGTAGCAAGATTATCACATCCCGCTTAGCAAGCCTTTTCGCTGCGTGCCGGCCAGACAACCCTATACCATTCCAATGATTGACCTCGGATCAGGTAGGGATACCCGCTGAACTTAA---------------------------------------------------------------------------------------------------------------------------------------------------------------------------
>OLICH1737-14|Lobaria linita
ATCATTATCGAGAGAGGCGTCAGCCTCGGGGGCTTCGGCTCCAACTCTTTACCCGGTGGCTATGCAGCTCAAGTCCCTTTGGCGGCACATTGGTCGCCAGGAGGCCTTCAAAATTCTGCCATCAGTGTCGTCCGAGTCATTGAATAACTAAAACTTTCAACAACGGATCTCTTGGTTCTGGCATCGATGAAGAACGCAGCGAAATGCGATAAGTAATGTGAATTGCAGAATTCAGTGAATCATCGAATCTTTGAACGCACATTGCGCCCCTTGGCATTCCGAGGGGCATACCTGTTCGAGCGTCATTACACCCCTCAAGCTGGGCTTGGTGTTGGGCCTCGTCCCCCGGGACGGGCCTGAATAGCAGTGGCGGTCCGACGTGGCTTCAAGCGCAGTGAAACACATGTTCGCTTGAAAGGCGCGCCTGGGTCCCGCCAGACAACCCGTATGGCTATCCGTTTGACCTCGGATC----------------------------------------------------------------------------------------------------------------------------------------------------------------------------------------------------------------------------------------
>OLICH1720-14|Nephroma parile
AAGGATCATTAATCAAGTTCCAACGGGGGTCGTCAGACATCCCCGGAGGCGTGGTGGTCAAGTGCTCCTAGGGTAGCTCCGGGACTACCCCACCCGTCTTATTCTACACCCAATGTCTACCTAAACGTTAAGCTTGCTTTGGCGGCTTTCCCCGTCAAGGGCACCTAAAACTCGATATATCGATGCTGTCGGAGTTATACACAATAACTAAAACTTTCAACAACGGATCTCTTGGTTCTGGCATCGATGAAGAACGCAGCGAAATGCGATAAGTAATGTGAATTGCAGAATTCAGTGAATCATCGAATCTTTGAACGCACATTGCGCCTTTTGGAAATTCCGGAAGGCATGCCTGTTCGAGCGTCATTGAAACCCCTCGAGTTAGGCTTGATGTTGGGCGTCGTCCCCTGGACGTGCCTAAAATCCAGTGACGGTCCAGGTGATTTTGAGCGCACTGAATCCATTTTCGCTTTGAAAATCATCTGGCATCGGCTTTTTACCCATACGATTGACCTCGGATCAGGTAGGGATACCCGCTGAACTTAA--------------------------------------------------------------------------------------------------------------------------------------------------------------
>OLICH1679-14|Melanelia hepatizon
AAGGATCATTACTGAGAGAGGGGCTTCGCGCTCCCGGGGGTCTCATCCCCAACTCTTCACCCATTGTCTATCTACCTTTGTTGCTTTGGCGGGCCCTGGGGTCTTCTCGCGTCGGCTTTGAGGCCGGCGAGCGCCCGTCAGAGGCTCATTAAATTCTGTTTATCAGTGATGTCCGAGCGAAACTACAATAATAAAAACTTTCAACAACGGATCTCTTGGTTCCAGCATCGATGAAGAACGCAGCGAAATGCGATAAGTAATGTGAATTGCAGAATTCAGTGAATCATCGAATCTTTGAACGCACATTGCGCCCCTCGGTATTCCGGGGGGCATGCCTGTTCGAGCGTCATTACACCCCTCAAGCGTAGCTTGGTATTGGGCCTCGCCCCCGCGGCGTGCCCGAAAATCAGTGGCGGTCCGCTGCGGCTTTAAGCGTAGTAAACTTTCATCCCGCTTTGAAAGTCCGCGCCGTGACCGGCCAGACAACCCCAATTATTTCAATCA--------------------------------------------------------------------------------------------------------------------------------------------------------------------------------------------------------
>OLICH1691-14|Mycobilimbia tetramera
AAGGATCATTAAAGAGAAAGACCTCGCGGTCTTGTTCCGCTCGGGCGGACACCTCTTCACCCTGTGATTATCTACCTTTCTGTTGCTTTGGCGGGCCTTGGGGTCAAGCTCATGCCGGTTTCGCCGGTGAGTGCCCGCCAATGGCCGCCCAAACTTGTTTTTATTGGTGTTGTCTGAGCGGGAATATAATAATCAAAACTTTCAACAACGGATCTCTTGGCTCTGGCATCGATGAAGAACGCAGCGAAATGCGATAAGTAATGTGAATTGCAGAATTCAGTGAATCATCGAATCTTTGAACGCACATTGCGCCCCTCGGCATTCCGGGGGGCATGCCTGTTCGAGCGTCATTGCACCCCTCAAGCGTAGCTTGGTATTGGGCCCTCGCCTCCTGGGCGTGCCCAAAAGGCATTGGCGGTCCGGTGCGGCTTTAAGCGTAGTAAATGTACCTCCCGCTTTGAAAGTTCGCCCCGTGGCTGCCAGACAACCTCCTTTATGTATCAATGATTGACCTCGGATCAGGTAGGGATACCCGCTGAACTTAA---------------------------------------------------------------------------------------------------------------------------------------------------------------
>OLICH1732-14|Bryoria implexa
ATCATTACCGAGAGAGGGGCTTCGCGCTCCCGGGGGCTCCGGCCCCCAACTCTTCACCCACTGTCTACCTACCTTTGTTGCTTTGACGGGCCACGGGGCCTTCCTGCGCTGGCTTTCGGGCCGGCGAGTGCCCGTCAGAGGCCCATTAAATTCCGTTTAATAAGTGACGTCCGAGTAAAAATTACAATAGTAAAAACTTTCAACAACGGATCTCTTGGTTCCAGCATCGATGAAGAACGCAGCGAAATGCGATAAATAATGTGAATTGCAGAATTCAGTGAATCATCGAGTCTTTGAACGCACATTGCGCCCCTCGGTATTCCGGGGGGCATGCCTGTTCGAGCGTCATTACACCCCTCAAGCGTAGCTTGGTATTGGGCTTCGCCCCCGCGGCGTGCCCGAAAAACAGTGGCGGTCCGGCGTGACTTTAAGCGTAGTAAATTTTCATCCCGCTTTGAAAGCTCAATCCGTGGCCTGCCAGACAACCCCAAAATTTCAATCATTGACCTCGGATCAGGTAGGGATACCCGCTGAACTTAA--------------------------------------------------------------------------------------------------------------------------------------------------------------------
>OLICH1749-14|Montanelia panniformis
AAGGATCATTACCGAGAGAGGGGCTTCGCGCTCCCGGGGGCTTTGGCCCCCAACTCTTCACCCATTGTTTATCTACCTTTGTTGCTTTGGCGGACCCCGGGGTCTCTCTCGCGTTAGCTTTCGGGCCGGCGAGCGTCCGTCAGAGGCCTATTAAATTCTATCTAATCAGTGACGTCCGAGTTAAAAACAATAGTAAAAACTTTCAACAACGGATCTCTTGGTTCCAGCATCGATGAAGAACGCAGCGAAATGCGATAAGTAATGCGAATTGCAGAATTCAGTGAATCATCGAATCTTTGAACGCACATTGCGCCCCCCGGTATTCCGGGGGGCATGCCTGTTCGAGCGTCATTACACCCCTCAAGCGTAGCTTGGTATTGGGCCTCGCCCCCGCGGCGTGCCCGAAAAGCAGTGGCGGTCCGGGTCGACTTTAAGCGTAGTAAGATTTATCCCGCTTTGAAAGTTCGCCCCGCGGCCGGCCAGACAACCCCGTATATCTAATATTTGACCTCGGATCAGGTAGGGATACCCGCTGAACTTAA------------------------------------------------------------------------------------------------------------------------------------------------------------------
>OLICH1785-14|Pleopsidium chlorophanum
AAGGATCATTACAGAGTTAGGGTCTTCCGGGCCCGATCTCCAACCCTATGTCTACCTGCCTTTGTTGCTTTGGCGGGCCCGCTGGGGAGACCCACCGGTGGCTCCGGCTGCCGAGCGCCCGTCAGAGACCCATCAAACCCTGTTAACCGTGTAGTCTGAGTACCAATACAATAGTTAAAACTTTCAACAACGGATCTCTTGGTTCTGGCATCGATGAAGAACGCAGCGAAATGCGATAAGTAATGTGAATTGCAGAATTCAGTGAATCATCGAATCTTTGAACGCACATTGCGCCCTTTGGTATTCCGAGGGGCATGCCTGTTCGAGCGTCATTACACCACTCAAGCACAGCTTGGTATTGGGCCTCGTCCCCCGCGGACGTGCCTGGAAACCAGTGGCGGCGCAGCCCGGCTTCAAGCGTAGTAACTTAACCGCCGCTTTGGAAGTCTCGGGCCTGGGTCTGCCGGACAACCCCCATCTTACTAAAAGGTTGACCTCAGATCAGGTAGGGATACCCGCTGAACTTAA--------------------------------------------------------------------------------------------------------------------------------------------------------------------------------
>OLICH1709-14|Melanelia hepatizon
AAGGATCATTACTGAGAGAGGAGCTTCGCGCTCCCAGGGGTCTCATCCCCAACTCTTCACCCATTGTCTATCTACCTTTGTTGCTTTGGCGGACCCCGGGGTCTCCTCGCGTCGGCTTTCAGGTCGGCGAGCGCCCGTCAGAGGCTCATTAAATTCTGTTTATCAGTGATGTCCGAGCGAAACCACAATAAAAACTTTCAACAACGGATCTCTTGGTTCCAGCATCGATGAAGAACGCAGCGAAATGCGATAAGTAATGTGAATTGCAGAATTCAGTGAATCATCGAATCTTTGAACGCACATTGCGCCCCTCGGTATTCCGGGGGGCATGCCTGTCCGAGCGTCATTACACCCCTCAAGCGTAGCTTGGTGTTGGGCCTCGCCCCCGCGGCGTGCCCGAAAATCAGTGGCGGTCCGCTGCGGCTTTAAGCGTAGTAAACTTTCATCCCGCTTTGAAAGTCCGCGCCGTGACCGGCCAGACAACCCCATTTATTTCAATCATTGACCTCGGATCAGGTAGGGATACCCGCTGAACTTAA---------------------------------------------------------------------------------------------------------------------------------------------------------------------
>OLICH1774-14|Rhizoplaca melanophthalma
ATCATTACTGAGAGGGGTTTTCGGACCCCGGGGGCTTCGGCCCCCATCTCTTCACCCTATGTTTACGTACCTTCGTTGCTTTGGCGGGTCTCGGGGCTCGCCCCCTACCGGCTACTGGCCTAGTGCCCCCCGGCCGGTCCGTGCCCGCCTGAGGCCCATCAAATTCTGTTCATCAGTGACGTCCGAGCAAAAACACAATAGTAAAAACTTTCAACAACGGATCTCTTGGTTCTGGCATCGATGAAGAACGCAGCGAAATGCGATAAGTAATGTGAATTGCAGAATTCAGTGAATCATCGAATCTTTGAACGCACATTGCGCCCCTCGGTATTCCGGGGGGCATGCCTGTTCGAGCGTCATTGCACCCCTCAAGCTTAGCTTGGTATTGGGTCTTCGCTCCCGTGGCGCGCCCGAAAGTCAGTGGCGGTTCGGCGCGACTTCGAGCGTAGTAAATCTTCTCCCGCTTTGGAAGCTCGCGCTGCGGCCGGCCATAAACGCCCAAATCTTTCAATGATTGACCTCGGATC---------------------------------------------------------------------------------------------------------------------------------------------------------------------------------
>OLICH1764-14|Siphula ceratites
AAGGATCATTAACAGAGATAAGAGATGTCCATCATCTCGAGCCTCCATCCTATGCGAACCAATGCTACCTTTTGTTGCTTCGGTGCCTTCATCACACCGATAGTATAGCTCAAATTCGTTTTAAAATCGTGATGTCTGAGTTTTTATACCAAACTTAATAAAACTTTCAACAACGGATCTCTTGGTTCTGGCATCGATGAAGAACGCAGCGAAATGCGATAAGTAATGTGAATTGCAGAATTCAGTGAATCATCGAATCTTTGAACGCATATTGCACCTTTTGGTATTCCGAAAGGTATGCCTGTCCGAGCGTCATTTCACCCCTCAAACTTTGGTTTGGTATTGGGCCTGGTGTTGGCATTGTCAACGGCCCCAAAATCAGTGGCGGCGCGACATAAATCCCAAGCGTAGTGATACTGTTTGTGCTTCGGTGGTTTATGGTCGTGGTAGCCAAAAGCATGGGCGGATGTAAAGGGGGGCGGAAAATGATATTTTCCCTCTTTGCACCTTCCGAATGTTTTTCCATCATTGACCTCGGATCAGGTAGGGATACCCGCTGAACTTAA------------------------------------------------------------------------------------------------------------------------------------------
>OLICH1735-14|Protopannaria pezizoides
AAGGATCATTACCGAGAGTGGAGCCTGGCTCCGCGGGGGCCAACCGCCCCCGACTCTTCACCCTGTGTCAACCGTGCCGCGTTGCTTTGGCGAGGGGACTCCCCGAGCCCGTCGCCGAAGACCATTGAAATTTCTGTGTTCACGGCAGTCTGAGTAACACATCAATTAAACAAAACTTTCAACAACGGATCTCTTGGCTCTGGCATCGATGAAGAACGCAGCGAAATGCGATAAGTAATGCGAATTGCAGAATTCAGTGAATCATCGAATCTTTGAACGCACATTGCGCCCCTCGGCATTCCGAGGGGCATACCTGTTCGAGCGTCATTTGCTCCCCTCACGCGGCGCGTGGTCTTGGGCGTGCGTCCCCCGGGACGGCCCCGAAAATCAGTGGCGGCGCGGTGCCGCGGCGAGCGTAGTAGTTAAACCCCCTCGCTCGGCTGGCGGTGTCGCGGTGGCCAACCAACCTGTGAATCTCACCGGTTGACCTCGGATCAGGTAGGGATACCCGCTGAACTTAA---------------------------------------------------------------------------------------------------------------------------------------------------------------------------------------
>OLICH1741-14|Lecanora leptacina
AAGGATCATTAATGAGGGGTTTTCGAACCCGGGGGGCTTCGGCCTCCGACTCTTCACCCCATGTTTACCTACCTTTGTTGCTTTGGCGGGCCCTGGAGCACGCTTCGTTTCGGCTTCGGACTTCGCTGTCCGGGTCGGTTCGTGCCCGTCGAAGGCCTATTCCACTTCGTATATTTGTGTCGTCCGAGCAGAACCATAATAGCAAAAACTTTCAACAACGGATCTCTTGGTTCTGGCATCGATGAAGAACGCAGCGAAATGCGATAAGTAATGTGAATTGCAGAATTCAGTGAATCATCGAATCTTTGAACGCACATTGCGCCCCTCGGTACTCCGGGGGGCATGCCTGTCCGAGCGTCATCGCATCCCTCAAGCGTAGCTTGGTATTGGGTCTTCGTCTCCGAGGCGAGCCCGAAAGTCAGTGGCGGCCCGGCGTACCTTCGAGCGAAGTAAATCCTCTCCCGCTCTGGAAGCGTGCCCTATGGCCGGCCAGAACGCCCCATATTTTTCAATGATTGACCTCGGATCAGGTAAGGATACCCGCTGAACTTAA-------------------------------------------------------------------------------------------------------------------------------------------------------
>OLICH1778-14|Melanohalea olivacea
AAGGATCATTATTGAGAGAGGGGCTCACGCTCCCGGGGTTTCGGCCCTAAACTCTTCACCCATTGTTTACCTTACCTTTGTTGCTTTGGCGGACCTCGGGGTCCCCCCGCGCTGGCTTTCGGGCCGGTGAGCGTCCGTCAGAGGCCCATTCAAACTCATTTGTATCAGTGATGTCCGAGTACAAACATAATAATAAAAACTTTCAACAACGGATCTCTTGGTTCCAGCATCGATGAAGAACGCAGCGAAATGCGATAAGTAATGTGAATTGCAGAATTCAGTGAATCATCGAATCTTTGAACGCATATTGCGCCCCCTGGTATTCCGGGGGGCATGCCTGTCCGAGCGTCATTGCACCCCTCAAGCGTAGCTTGGTATTGGGCCCTCGCCCCCGCGGCGTGCCCGAAAAACAGTGGCGGTCCGGAGCGACTTTAAGCGTAGTAAATTTCTCCCGCTCTAAAGCTCGCCCCGTGGCTGGCCAGTCAACCCCATTATTTCAATAATGACCTCGGAT----------------------------------------------------------------------------------------------------------------------------------------------------------------------------------------------
>OLICH1694-14|Pseudephebe pubescens
ATCATTACCGAGAAGGGGCCTCGCCGCCCCGGGGGCCTCGGCCTCCAACTCTTTACCCTTTGTCTTCTTACCTTTGTTGCTTTGGCGAGCCTCGGGGGACCCCCCGGCTGGCTTTCGGGCCGGTGAGCGCTCGCCAGAGGCCCATCCAATCCTGTTCAAAACATAGTGTCCGAGTACAAAACGCAATAATAAAAACTTTCAACAACGGATCTCTTGGTTCCAGCATCGATGAAGAACGCAGCGAAATGCGATAAGTAATGTGAATTGCAGAATTCAGTGAATCATCGAATCTTTGAACGCACATTGCGCCCCTCGGTATTCCGGGGGGCATGCCTGTTCGAGCGTCATTACACCCCTCAAGCGTAGCTTGGTATTGGGTCTTCGCCCCCACGGCGTGCCCGAAAATCAGTGGCGGTCCGGGGTGACTTCAAGCGCAGTAATCTTTTATCCCGCTTCGAAAGTCCCTCCGTGGCCTGCCAGACAACCCCTTATACTTCTATCATTGACCTCGGATC---------------------------------------------------------------------------------------------------------------------------------------------------------------------------------------------
>OLICH1702-14|Psoroma hypnorum
ATCATTACCGAGAGTGGAGCCTGGCTCCGGGGGGCAAACCGCCCCCACCTCTTCACCCATGTGGATATTTCCGCGTTGCTTTGGCGAGCTCTTCGGGAACCCCTGGGGGCCATCGCCAGAGACCCAATTCAATGCTGTGTATAATTGTGATCTGAGTAAACTTATAATCGTTAAAACTTTCAACAACGGATCTCTTGGCTCTGGCATCGATGAAGAACGCAGCGAAATGCGATAAGTAATGTGAATTGCAGAATTCAGTGAATCATCGAATCTTTGAACGCACATTGCGCCCCTCGGTATTCCGAGGGGCATACCTGTTCGAGCGTCATTGCTCACCTCAAGCTTGGCTTGGTCTTGGGCGTGCGTCCCGCGGGACGGGCCCGAAAAACAGTGGCGGTGCGGCCGTGACCGCGAGCGTAGTAATTAATCGTTCGCTCCGCGCGTGACGCCGTGCCCGCCAGCCAACCCGTGATTCATCACCGGTTGACCTCGGATCAGGTAGGGATACCCGCTGAACTTAA---------------------------------------------------------------------------------------------------------------------------------------------------------------------------------------
>OLICH1815-14|Protopannaria pezizoides
AAGGATCATTACCGAGAGTGGAGCCTGGCTCCGCGGGGGCCAACCGCCCCCGACTCTTCACCCTGTGTCAACCGTGCCGCGTTGCTTTGGCGAGGGGACTCCCCGAGCCCGTCGCCGAAGACCATTGAAATTTCTGTGTTCACGGCAGTCTGAGTAACACATCAATTAAACAAAACTTTCAACAACGGATCTCTTGGCTCTGGCATCGATGAAGAACGCAGCGAAATGCGATAAGTAATGCGAATTGCAGAATTCAGTGAATCATCGAATCTTTGAACGCACATTGCGCCCCTTGGCATTCCGAGGGGCATACCTGTTCGAGCGTCATTTGCTCCCCTCACGCGGCGCGTGGTCTTGGGCGTGCGTCCCCCGGGACGGCCCCGAAAATCAGTGGCGGCGCGGTGCCGCGGCGAGCGTAGTAGTTAAACCCCCTCGCTCGGCTGGCGGTGTCGCGGTGGCCAACCAACCTGTGAATCTCACCGGTTGACCTCGGATCAGGTAGGGATACCCGCTGAACTTAA---------------------------------------------------------------------------------------------------------------------------------------------------------------------------------------
>OLICH1762-14|Fuscidea mollis
AAGGATCATTAAAGAGATAGGGTCACCAGGCCCAAACCTCCCACCCATTGTTAACCAACTTTAATTGCTTTGGCGGGCTGTTGGCCCGTCAGAGAACCTTTAAAAACCTGCTATCTGTGGAGTCTGAGCATCATACAATCGTTAAAACTTTCAACAACGGATCTCTTGGTTCCGGCATCGATGAAGAACGCAGCGAAATGCGATAAGTAATGTGAATTGCAGAATTCAGTGAATCATCGAATCTTTGAACGCATATTGCGCCCCTTGGCATTCCGGGGGGCATGCCTGTTCGAGCGTCATTACACCCTTCAAGCTCCAGCTTGGTGTTGGGCCCTGTGTCCTTGGGACAGGCCTGAAAAGCAGCGGCGGTGTGGCCCGACTTCAAGCGCAGTACCTTCAAAACCCGCTTTGGAAGCATTGGACCAGGCTGGCCGGTTAACCCCCACTTATCACTATAGACCTCGGATCAGGTAGGGATACCCGCTGAACTTAA-------------------------------------------------------------------------------------------------------------------------------------------------------------------------------------------------------------------
>OLICH1684-14|Protoparmelia badia
AAGGATCATTACCGAGAGGGGGCTTCGCGCTCCAGGGGCTTCGGCCCCGTACTCTTCACCCTTTGCCTACCTATCTTTGTTGCTTTGGCGGGCCTCGGGGTACGTCCCGCGCCGGCCAGGGCTTTGCCGCCTCGGCTTGTGAGCGCCCGTCGGAGGCCCATTCAATCCTGTTTTATCAGTGACGTCCGAGTGAAAACACAATCGTTAAAAACTTTCAACAACGGATCTCTTGGTTCCAGCATCGATGAAGAACGCAGCGAAATGCGATAAGTAATGTGAATTGCAGAATTCAGTGAATCATCGAATCTTTGAACGCATATTGCGCCCCTTGGTATTCCGGGGGGCATGCCTGTTCGAGCGTCATTGCACCCCTCAAGCGCAGCTTGGTATTGGGCCTTCGCCCCCGCGGCGGGCTCGAAAAGTATTGGCGGCCCGGCGTGGACTTCAGGTGTAGTAAACTTCTCCCGCTCTGGAAGTCGCGTCGTGGCCCGCTAGATA--------------------------------------------------------------------------------------------------------------------------------------------------------------------------------------------------------------
>OLICH1706-14|Tephromela atra
ATCATTACAGAGAGGGGGCCCCCGGGCTCCCGGGGGCTTCGGCCCCCGCCTCTTCACCCTGTGTATACATACCTTTGTTGCTTTGGCGGGCCCTGAGGGACTCCTCACGCCGGTCCCCTGGCCTCGCGGCCTCGGTCGGCCCGTGCCCGTCAGAGGCCCATTCAATTCTGTTTCATCAGTGTCGTCCGAGCTAAAAACACAATTATAAAAACTTTCAACAACGGATCTCTTGGTTCCAGCATCGATGAAGAACGCAGCGAAATGCGATAAGTAATGTGAATTGCAGAATTCAGTGAATCATCGAATCTTTGAACGCACATTGCGCCCCTCGGTATTCCGGGGGGCATGCCTGTTCGAGCGTCATTAACACCCCTCAAGCGTAGCTTGGTACTGAGTCTTCGCCGTCTCGGCGGGCTCGAAAAGCAGTGGCGGTCCGGCGAGACTTCAAGCGTAGTAGATAAACCCACCCGCTTTGGAAGCCTTCTCGTCGCGACCCGCCAGTCAACCTCACACTCTGACGATTGACCTCGGATC--------------------------------------------------------------------------------------------------------------------------------------------------------------------------
>OLICH1751-14|Cladonia bellidiflora
AAGGATCATTAATGAGTTCGGGGGCCTAGCCCCCAGCGGTGAGTGTCTGTTCGAGTCCGTCATGGCTCGGCCAGCGCTCGTCGTGTATCTCAACCCCATGTTTACCTTACCTTTGTTGCTTTGGCGGGCCTTGAGTAGGCTATACGGCTCATGCCGGCCCTCCGCGTTTTCTGCTGGGGGGCGGCTCGCGCCCGCCGGAGGTTCAATTAAATTCTGTTTATTAGTGAAGTCCGAGTAAAAATTAAATAATCAAAACTTTCAACAACGGATCTCTTGGTTCTGGCATCGATGAAGAACGCAGCGAAATGCGATAAGTAATGTGAATTGCAGAATTCAGTGAATCATCGAATCTTTGAACGCACATTGCGCCCCTCGGTATTCCGGGGGGCATGCCTGTTCGAGCGTCATTACACCCCTCAAGCGTAGCTTGGTATTGAACGTTCGCGGGCCCTCTTTAGGGGGCCTGCGCGTCCGAAAAACAGTGGCGGTCCCCGGGGATTTCGCGCGTAGTAAATATTCTCCCGCGTTGGAAAGAACCGATGGGCCCTGCCAAAACCCCCCATAAATCTCCATGATTGACCTCGGATCAGGTAGGGATACCCGCTGAACTTAA---------------------------
>OLICH1776-14|Toninia alutacea
AAGGATCATTAGTGAGAGGGGCTTTGTGCTCCGGGGGGATTTCGACCCCCGACTCTCCACCCCGTGAGGACCTACCGCGAATGTTGCTTTGGCGGGCCTTGGGTGCAGTTGCGCCCATTATGCCGAGATCTCGGCGAGTGCCCGTCAGAAGCCCACCGAAACTCGCATCATGGTGCTTGTCCGAGTCTCGAACCAACATAAAAAAAACTTTCAACAACGGATCTCTTGGTTCTGGCATCGATGAAGAACGCAGCGAAATGCGATAAGTAATGTGAATTGCAGAATTCAGTGAATCATCGAATCTTTGAACGCACATTGCGCCCCTTGGTACTCCGGGGGGCATGCCTGTCCGAGCGTCATTACACCCCTCAAGCGTAGCTTGGTATTGGGCCTCGCTCCTCCGAACGAGAGGGAGCGTGCCTTAAAATTAGCGGCGGTCTAGCGTGACTTTGGATGTAGTAGATTTTCTCCCATCCTGAAAGCCTCCAGCCATGGCCTGCCAAAGCCACAGTCCTTCGACGATTGACCTCGGATCAGGTAGGGATACCCGCTGAACTTAA------------------------------------------------------------------------------------------------------------------------------------------------
>OLICH1715-14|Myriolecis straminea
ATCATTAATGAGAGGGGTTAAACCCCGCGGGGGCTCCGGCCCCCAACTCTACACCCCTTGTGTACCTACCTTTGTTGCTTTGGCGGGCCCAGGGGGCTCGCCCCTGGCCGACCGGTGGCCCGTCCGCCGGTCCGGTTCGTGCCCGTCAGAGGCCCATCAAACCCCGTTCATCAGTGACGTCCGATTTAAATACCACAATCGTAAAAAACTTTCAACAACGGATCTCTTGGTTCTGGCATCGATGAAGAACGCAGCGAAATGCGATAAGTAATGTGAATTGCAGAATTCAGTGAATCATCGAATCTTTGAACGCACATTGCGCCCCTCGGTATTCCGGGGGGCATGCCTGTTCGAGCGTCATTGCACCCCTCAAGCTCCGCTTGGTGTTGGGCCTCGCCCCCTCGGGTGGACCCGAAAGTCAGTGGCGGTCCGGCGCGGCTTCGAGCGTAGTAAATTATCTCCCGCTTTTGGAAGTTGGCGTCGAGGCCGGCCAGCAAGCCTCTTATCTTCAAATAATTGACCTCGGATC-------------------------------------------------------------------------------------------------------------------------------------------------------------------------------
>OLICH1792-14|Parmelia omphalodes
ATCATTATCGAGAGAGGGGCTTCGCGCTCCCGGGGGCTTCGGCCCCTACCTCTTCACCCATTGCTAATTTACACTTGTTGCTTTGGCGGATCGCGGGGTACCCCTCGCGCCGATCTACCGGTCGGCGAGCGTCCGCCAGAGGCTTATTAAATTCTGTTTATTAGTGACGTCCGAGTTCAAAATAAATAATAAAAACTTTCAACAACGGATCTCTTGGTTCCAGCATCGATGAAGAACGCAGCGAAATGCGATAAGTAATGTGAATTGCAGAATTCAGTGAATCATCGAATCTTTGAACGCACATTGCGCCCCCTGGTATTCCGGGGGGCATACCTGTTCGAGCGTCATTGCACCCCTCAAGCGTAGCTTGGTATTGGGCTCTCGCCCCCGCGGCGTGCCCGAAAAGCAGTGGCGGTCCGGTGTGACTTTAAGCGTAGTAAATTTCTCCCGCTTTGAAAGTTCGCGCCGTGGCTTGCCAGACAACCCTATATACTCCAATAATTGACCTCGGATC----------------------------------------------------------------------------------------------------------------------------------------------------------------------------------------------
>OLICH1803-14|Cladonia bellidiflora
AAGGATCATTAATGAGTTCGGGGGCCTAGCCCCCAGCGGTGAGTGTCTGTTCGAGTCCGTCAGGGCTCGGCCAGCGCTCGTCGTGTATCTCAACCCCATGTTTACCTTACCTTTGTTGCTTTGGCGGGCCTTGAGTAGGCTATACGGCTCATGCCGGCCCTCCGCGTTTTCTGCTGGGGGGCGGCTCGCGCCCGCCGGAGGTTCAATTAAATTCTGTTTATTAGTGAAGTCCGAGTAAAAATTAAATAATCAAAACTTTCAACAACGGATCTCTTGGTTCTGGCATCGATGAAGAACGCAGCGAAATGCGATAAGTAATGTGAATTGCAGAATTCAGTGAATCATCGAATCTTTGAACGCACATTGCGCCCCTTGGTATTCCGGGGGGCATGCCTGTTCGAGCGTCATTACACCCCTCAAGCGTAGCTTGGTATTGGACGTTCGCGGGCCCTCTTTGGGGGGCCTGCGCGTCCGAAAAACAGTGGCGGTCCCCGGGGATTTCGCGCGTAGTAAATATTCTCCCGCGTTGGAAAGAACCGATGGGCCCTGCCAAAACCCCCCATAAATCTCCATGATTGACCTCGGATCAGGTAGGGATACCCGCTGAACTTAA---------------------------
>OLICH1793-14|Thamnolia vermicularis
ATCATTATCAGAGATAGGGNTTCNCCGCCCGAACCTCCCATCCCGTGCGAANTGTTACCCGGTTGCTTCGGCGTTTAGGCTCGTCCACGCCAGTAGCTCATCACAAATCTTTGTTGCAATCGTGACGTCCGAGTACACAATATAGAAGAATAAGAAAACTTTCAACAACGGATCTCTTGGTTCTGGCATCGATGAAGAACGCAGCGAAATGCGATAAGTAATGTGAATTGCAGAATTCAGTGAATCATCGAATCTTTGAACGCACATTGCACCTCCTGGCATTCCGGGAGGTATGCCTGTCCGAGCGTCATTTCACCCCTCAAGCTCCGGCTCGGTGTTGGGCCACATCCCCCCCAACGGATGAGCCTCAAAATCAGTGGCGGCGTGGCATGACCCCGAGCGTAGTGACACTATTTTTGCTCCGTGGGTTTCATGCGACGGTGGCCAGAACTGGATGTCACAGTCCAACTTCTCAAAGGTGAC-----------------------------------------------------------------------------------------------------------------------------------------------------------------------------------------------------------------------------
>OLICH1680-14|Umbilicaria cylindrica
AAGGATCATTACCGAGAGAGGGTCCTCCGGGCCCGAACCTCCAACCCTTTGCGTACCTTACCTTTGTTGCTTTGGCGGGCCCGCTGGGGCAACCCACCGCCGGTGTTGAGCCGGTGAGCGCCCGCCGGAGGCCCTCAAAACTCCGTCTGTCAGTGTCGTCTGAGTCCCATGCAATAGTCAAAAAACTTTCAACAACGGATCTCTTGGTTCTGGCATCGATGAAGAACGCAGCGAAATGCGATAAGTAATGTGAATTGCAGAATTCAGTGAATCATCGAATCTTTGAACGCACATTGCGCCCCCTGGCATTCCGGGGGGCATGCCTGTTCGAGCGTCATTACACCTCTCAAGCTGTGCTTGGTATTGGGCCGTCGTCCCCCGGGACGGGCCCGAAAGTGAGTGGCGGTGCAGCCTGGCTTCAAGCGCAGTAACTTAAAAACCCGCTTCGGGAGCCTCCAGGCTGGGCCGGCCAGACAACCCACCCGTATTTTCTATGGTTGACCTCGGATCAGGTAGGGATACCCGCTGAACTTAA----
>OLICH1724-14|Umbilicaria hyperborea
CCGACCTCTCACCCCGTGCGTACCTTACCTTTGTTGCTTTGGCGGGCCCGCTGGGGCAACCCACCGCCGGCGTTGAGCCGGTGAGTGTCCGCCGGAGGCCCTCAAAACTCCGTCTGTCAGTGTCGTCTGAGTACTATACAATAGCTAAAACTTTCAACAACGGATCTCTTGGTTCTGGCATCGATGAAGAACGCAGCGAAATGCGATAAGTAATGTGAATTGCAGAATTCAGTGAATCATCGAATCTTTGAACGCACATTGCGCCCCCTGGTATTCCGGGGGGCATGCCTGTTCGAGCGTCATTACACCCCTCAAGCCCCGCTTGGTATTGGGCCCCGTCCCCCGGGACGGGCCTGAAAGTGAGTGGCGGTGCAGCCTGACTTCAAGCGCAGTAACTTCAAAACCCGCTTTGGAAGCCCTCAGGCTGCGCCGGCCAGACAACCCCGCCGTATTTTCTACGGTCGACCTCGGATCAGGTAGGGATACCCGCTGAACTTAA----------------------------------------
>OLICH1686-14|Lecanora intricata
AAGGATCATTACTGAGAGGGGTCTCCGGACTCCGGGAGCTTCAGCCCCCTACTCTTCACCCTATGTCTACACACCTTCGTTGCTTTGGCGGGCCTCGGGTTCGCCCCGGCCGATCCGTGCCCGTCAGAGGCCCTTGAACCTTCTGTTATCAGTGTCGTCCGAGTAAAACCATAATAGTAAAAAACTTTCAACAACGGATCTCTTGGTTCTGGCATCGATGAAGAACGCAGCGAAATGCGATAAGTAATGTGAATTGCAGAATTCAGTGAATCATCGAATCTTTGAACGCACATTGCGCCCCTCGGTATTCCGGGGGGCATGCCTGTTCGAGCGTCATTGCACCCCTCAAGCGTAGCTTGGTATTGGGCCTTCGCCCCCGCGGCGGACCCGAAAGTCAGTGGCGGTTCGGTGCGATTTCAAGCGTAGTAAAACATCTCCCGCTTTGGAAGCTCGCGCTGTGGCCGGCCATAACGCCCAAATCTTCAATGA-----------------------------------------------------------------------------------------------------------------------------------------------------------------------------------------------------------------------
>OLICH1781-14|Umbilicaria proboscidea
AAGGATCATTACCGAGATAGGGTCCTCCGGGCCCGAACCTCCAACCCTTTGCGTACCTCACCTTTGTTGCTTTGGCGGACCCGCTGGGGAAACCCACCGCCGGTGTTGAGCCGGCGAGCGCCCGCCGGAGGCCCTCAAAACTCCGTCTGTCGGTGTCGTCTGAGTACCATACAATCGTTAAAACTTTCAACAACGGATCTCTTGGTTCTGGCATCGATGAAGAACGCAGCGAAATGCGATAAGTAATGTGAATTGCAGAATTCAGTGAATCATCGAATCTTTGAACGCACATTGCGCCCCCTGGTATTCCGGGGGGCATGCCTGTTCGAGCGTCATTACACCTCTCAAGCCCCGCTTGGTATTGGGCCTTCGTCCCCCAGGACGGGCCTGAAAGTGAGTGGCGGTGCGGCCTGACTTCAAGCGTAGTAACTTCAAAACCCGCTTCGGAAGCCTTCAGGCTGGGCCGGCCAGACAACCCGACTGTATTTTCTACGGTTGACCTCGGATCAGGTAGGGATACCCGCTGAACTTAA------
>OLICH1676-14|Umbilicaria crustulosa
AAGGATCATTACCGAGATAGGGCCCTCCGGGCCCGAACCTCCAACCCTATGTCTACCCTACCTTTGTTGCTTTGGCGGGCCCGCTGGGGAAACCCACCGCCGGCGTTGAGCCGGTGAGCGCCCGCCGGAGGCCCTTGAAACTCCGCCTGCCGGTGCTGTCTGAGTACGATACAATAGTTAAAACTTTCAACAACGGATCTCTTGGTTCCGGCATCGATGAAGAACGCAGCGAAATGCGATAAGTAATGTGAATTGCAGAATTCAGTGAATCATCGAATCTTTGAACGCACATTGCGCCCCCTGGTACTCCGGGGGGCATGCCTGTTCGAGCGTCATTACATCTCTCAAGCNNNGCTTGGTGTTGGGCCTCGCCCCCCGGGGCGGGCCTGAAAGTGAGTGGCGGTGCTGCCTGACTCCAAGCGTAGTAACTTAGAAAGCCGCTTCGGGAGCCTTCAGGCTGG------------------------------------------------------------------------------
>OLICH1728-14|Alectoria ochroleuca
AAGGATCATTACCGAGAGAGGGGCCTCGCGCTCCCGGGGGCTTCGGCCCCCAACTCTTCACCCATTGCGTACCTACTTTGTTGCTTTGGCGGGCCCTGGGGCTCGCCTCGCGCCGGCTTTCGGGCCGGTGAGCGCCCGCCAGAGGCCCATTAAAATCTGCTCAATAAGTGCCGTCAGAGTAAAAAACACAATAGCAAAAACTTTCAACAACGGATCTCTTGGTTCCAGCATCGATGAAGAACGCAGCGAAATGCGATAAATAATGTGAATTGCAGAATTCAGTGAATCATCGAATCTTTGAACGCACATTGCGCCCCTCGGTATTCCGGGGGGCATGCCTGTTCGAGCGTCATTACACCCCTCAAGCGTAGCTTGGTATTGGGCCTTCGCCCCCGCGGCGTGCCCGAAAAGCAGTGGCGGTCCGGGGTGACTTTAAGCGTAGTAAAACGTCCCGCTTTGAAAGCTCGCCCCGCGGCCGGCCAGACAACCCCCATTATTTCCATCATTGACCTCGGATCAGGTAGGGATACCCGCTGAACTTAA-----------------------------------------------------------------------------------------------------------------------------------------------------------------
>OLICH1731-14|Alectoria nigricans
AAGGATCATTACCGAGAGAGGGGCCTCGCGCTCCCGGGGGCTTCGGCCCCCAACTCTTCACCCGCTGCGTACCTACCTTTGTTGCTTTGGCGGGTTCCGGGCCGCCTCCCGGCCCGGACAGCGCCCGCCAGAGGCCCCTTCAATTCCGTTCATCAGTGACGTCCGAGCCAAAAAAAACACAATAGCAAAAACTTTCAACAACGGATCTCTTGGTTCCAGCATCGATGAAGAACGCAGCGAAATGCGATAAGTAATGTGAATTGCAGAATTCAGTGAATCATCGAATCTTTGAACGCACATTGCGCCCCTCGGTATTCCGGGGGGCATGCCTGTTCGAGCGTCATTACACCCCTCAAGCGTAGCTTGGTATTGGGCCCTCGCCCCCGCGGCGTGCCCGAAAATCAGTGGCGGCCCGGTGCGGCTTCGAGCGCAGTAAATTTTCATCCCGCTCCGAAGGCCCCCCCGCGGCCGGCCAGACAACCCCGCA-------------------------------------------------------------------------------------------------------------------------------------------------------------------------------------------------------------------------
>OLICH1795-14|Alectoria nigricans
AAGGATCATTACCGAGAGAGGGGCCTCGCGCTCCCGGGGGCTTCGGCCCCCAACTCTTCACCCGCTGCGTACCTACCTTTGTTGCTTTGGCGGGTTCCGGGCCGCCTCCCGGCCCGGACAGCGCCCGCCAGAGGCCCCTTCAATTCCGTTCATCAGTGACGTCCGAGCCAAAAAAAACACAATAGCAAAAACTTTCAACAACGGATCTCTTGGTTCCAGCATCGATGAAGAACGCAGCGAAATGCGATAAGTAATGTGAATTGCAGAATTCAGTGAATCATCGAATCTTTGAACGCACATTGCGCCCCTCGGTATTCCGGGGGGCATGCCTGTTCGAGCGTCATTACACCCCTCAAGCGTAGCTTGGTATTGGGCCCTCGCCCCCGCGGCGTGCCCGAAAATCAGTGGCGGCCCGGTGCGGCTTCGAGCGCAGTAAATTTTCATCCCGCTCCGAAGGCCCCCCCGCGGCCGGCCAGACAACCCCGCAACCATCCAATAATTGACCTCGGATCAGGTAGGGATACCCGCTGAACTTAA-----------------------------------------------------------------------------------------------------------------------------------------------------------------------
>OLICH1744-14|Allantoparmelia alpicola
AAGGATCATTACCGAGAGAGGGGCTTCGAGCCTCGGGGGGTTCAGCCCCCAAACTCTTCACCCGCTGCCTACCTACCTTCGTTGCTTTGACGGGCCTCGGGGGTTCGCCCCGCGTCGGTTCTCGGGCCGATGAGCGCCCGTCAGAGACCATTTAAATCCTATCTGATAAGTGACGTCCGAGTAAGAATACATAATAGCAAAAACTTTCAACAACGGATCTCTTGGTTCCAGCATCGATGAAGAACGCAGCGAAATGCGATAAGTAATGTGAATTGCAGAATTCAGTGAATCATCGAATCTTTGAACGCACATTGCGCCCCTCGGTATTCCGGGGGGCATGCCTGTTCGAGCGTCATTGCACCCCTCAAGCGTAGCTTGGTATTGGGTCCTCGCCCTCTTGGCGTGCCCGAAAAACAGTGGCGGTCCGGCGTGACTTTAAGCGTAGTAATGTCCATCCCGCTTTGAAGGTTCGCCCCGTGACCGGCCAGATAACCCCATTACTTTTAATAATTGACCTCGGATCAGGTAGGGATACCCGCTGAACTTAA------------------------------------------------------------------------------------------------------------------------------------------------------------
>OLICH1704-14|Protoblastenia rupestris
AAGGATCATTACAGAGAGGGGCTTCGTGCTCCAGGGGGCTTCGGCCCCCGCCTCTATACCCCGTGATTATTTTACCACATTGTTGCTTTGGTGGGCCTTGGGGTCGTGCCCATGCCGGTTCGCTGGCGAGCGCCCGCCAAAAGCCCCTTCCAAACCCTTTTTAAATTAGTGATGTCTGAGTGGATTATCAATAAATCAAAACTTTCAACAACGGATCTCTTGGTTCTGGCATCGATGAAGAACGCAGCGAAATGCGATAAGTAATGTGAATTGCAGAATTCAGTGAATCATCGAATCTTTGAACGCACATTGCGCCCCTCGGTATCCCGGGGGGCATGCCTGTTCGAGCGTCATTGCACCTCTCAAGCGTAGCTTGGTAATGGGTTTTCGCCCCCTGGGCGTGCCCGAAAGGTAGTGGCGGTCCGGTGTGACTTTGAGCGTAGTAAACTTCTCTCCCGCTTTGAAAGTTCCGTCCGTGGCCCGCCAGACAACCCTAAAAACCGTTTCAACGATTGACCTCGGATCAGGTAGGGATACCCGCTGAACTTAA----------------------------------------------------------------------------------------------------------------------------------------------------------
>OLICH1675-14|Umbilicaria hyperborea
AAGGATCATTACCGAGATAGGGTCCTCCGGGCCCGAACCTCTCACCCCGTGCGTACCTTACCTTTGTTGCTTTGGCGGGCCCGCTGGGGCAACCCACCGCCGGCGTTGAGCCGGTGAGTGTCCGCCGGAGGCCCTCAGAACTCCGTCTGTCAGTGTCGTCTGAGTACTATACAATAGTTAAAACTTTCAACAACGGATCTCTTGGTTCTGGCATCGATGAAGAACGCAGCGAAATGCGATAAGTAATGTGAATTGCAGAATTCAGTGAATCATCGAATCTTTGAACGCACATTGCGCCCCCTGGCATTCCGGGGGGCATGCCTGTTCGAGCGTCATTACACCCCTCAAGCCCCGCTTGGTATTGGGCCCCGTCCCCTGGGACGGGCCTGGAAGTGAGTGGCGGTGCAGCCTGACTTCAAGCGCAGTAACTTCAAAACCCGCTTTGGAAGCCTTCAGGCTGCGCCGGCCAGACAACCCCACCGTATTTTCTACGGTCGACCTCGGATCAGGTAGGGATACCCGCTGAACTTAA-------
>OLICH1688-14|Umbilicaria torrefacta
AAGGATCATTACTGAGATAGGGTCCTCCGGGCCCGAACCTCCAACCCTCTGTCTACCATACCTTTGTTGCTTTGGCGGGCCCGCTGGGGAGACCCTCCGCCGGCGCTGAGCCGGTGAGCGCCCGCCGAAGACCCTCAAAACTCCCGCCTGTCAGTGTCGTCTGAGTACCGAACAATCGTTAAAACTTTCAACAACGGATCTCTTGGTTCTGGCATCGATGAAGAACGCAGCGAAATGCGATAAGTAATGTGAATTGCAGAATTCAGTGAATCATCGAATCTTTGAACGCACATTGCGCCCCCTGGTATTCCGGGGGGCATGCCTGTTCGAGCGTCATTACACCTCTCAAGCCCTGCTTGGTGTTGGGCATCCGTCCCCCGGGACGGGCCCGAAAGTGAGTGGCGGTGCAGCCTGACTTCAAGCGCAGTAACTTAAAAACCCGCTTCGGGAGCCTTCAGGCTTGGGCCGGCCAGACAACCCAACTGTATTTTCTTATGGTTGACCTCGGATC----------------------------
>OLICH1721-14|Lecanora intricata
ATCATTACTGAGAGGGGTCTCCGGACTCCGAGGGCTTCGGCCCTCTACTCTTCACCCTATGTCTACACACCTTCGTTGCTTTGGCGGGCCTCGGGTTCGCCCCGTGCCGGCCGTGGGCCTTCGCGCCCCGGCCGATCCGTGCCCGTCAGAGGCCCTTGAACCTTCTGTTATCAGTGTCGTCTGAGTAAAACCACAATAGTAAAAACTTTCAACAACGGATCTCTTGGTTCTGGCATCGATGAAGAACGCAGCGAAATGCGATAAGTAATGTGAATTGCAGAATTCAGTGAATCATCGAATCTTTGAACGCACATTGCGCCCCTCGGTATTCCGGGGGGCATGCCTGTTCGAGCGTCATTGCACCCCTCAAGCGTAGCTTGGTATTGGGCCTTCGCCCCCGCGGCGGACCCGAAAGTCAGTGGCGGTTCGGTGCGACTTTAAGCGTAGTAAAACATCTCCCGCTTTGGAAGCTCGCGCTGTGGCCGGCCATAACGCCCAATCTTCAATGATTGACCTCGGATC--------------------------------------------------------------------------------------------------------------------------------------------------------------------------------------
>OLICH1687-14|Calvitimela livida
AAGGATCATTATAGAGCGTGGGAGCTTCGGCCCCTAATTCTACACCCCGTGCCTACCTACCTTCGTTGCTTTGGCGGGCCCTGGGGTTCGCTCCACGCCGACCCGGTGGCTTCGTTGCCTCGGCCAGTCCGTGCCCGCCAGAGGTCCATTAAACCCCGTTTTATCCGTGCCGTCCGAGTCAAAAACATAATAGTCAAAAACTTTCAACAACGGATCTCTTGGTTCCAGCATCGATGAAGAACGCAGCGAAATGCGATAAGTAATGTGAATTGCAGAATTCAGTGAATCATCGAATCTTTGAACGCACATTGCGCCCCTCGGTATTCCGGGGGGCATGCCTGTTCGAGCGTCATTGCACCCCTCAAGCGTAGCTTGGTGTTGGGCCCTCGCCTCTCGAGGCGTGCCCGAAAAGCAGTGGGGGTCCGGCGAGACTTTAAGCGTAGTAAATTTTCATGTCGCTTCCAAGGCCTCGGGGTAACCCGTCCATCAGCCCCCCCTTTCTCAATAATTGACCTCGGATCAGGTAGGGATACCCGCTGAACTTAA--------------------------------------------------------------------------------------------------------------------------------------------------------------
>OLICH1805-14|Bryobilimbia diapensiae
AAGGATCATTACCGAGAGCCGTCCTTCGGACTGGGGGGTTGATAGCCCCGACTCTTTTTACCCTATGTCAACAAACCTTCGCGTCTTTGGCGAGGCATTTGCGGGTCCTGTGGCCCTTGCGTGCCCGCCGGAAGCCCTTGAAACTCGGTTTTATCGGTGCTGTCTGAGTAAAAACACAATAACTAAAACTTTCAACAACGGATCTCTTGGTTCTGGCATCGATGAAGAACGCAGCGAAATGCGATAAGTAATGTGAATTGCAGAATTCAGTGAATCATCGAATCTTTGAACGCACATTGCGCCCTTTGGTATTCCGAAGGGCATGCCTGTTCGAGCGTCATTGCACTCCTCAAGCCTAGCTTGGTATTGGGCCTTCGTCTCGGTGGGACGTGCCCGAAAGTTAGTGGCGGTCCAGCGAGACTTCAAGCGCAGTAAATCAAACCCCGCTTTGGAAGGCTCTCGCTGCGCGCCGGCCAGACAACCCCCGAATTTTAATGGTTGACCTCGGATCAGGTAGGGATACCCGCTGAACTTAA------------------------------------------------------------------------------------------------------------------------------------------------------------------------
>OLICH1770-14|Umbilicaria hyperborea
AAGGATCATTACCGAGATAGGGTCCTCCGGGCCCGAACCTCTCACCCCGTGCGTACCTTACCTTTGTTGCTTTGGCGGGCCCGCTGGGGCAACCCACCGCCGGCGTTGAGCCGGTGAGTGTCCGCCGGAGGCCCTCAAAACTCCGTCTGTCAGTGTCGTCTGAGTACTATACAATAGTTAAAACTTTCAACAACGGATCTCTTGGTTCTGGCATCGATGAAGAACGCAGCGAAATGCGATAAGTAATGTGAATTGCAGAATTCAGTGAATCATCGAATCTTTGAACGCACATTGCGCCCCCTGGTATTCCGGGGGGCATGCCTGTTCGAGCGTCATTACACCCCTCAAGCCCCGCTTGGTATTGGGCCCCGTCCCCTGGGACGGGCCTGAAAGTGAGTGGCGGTGCAGCCTGACTTCAAGCGCAGTAACTTCAAAACCCGCTTTGGAAGCCTTCAGGCTGCGCCGGCCAGACAACCCCACCGTATTTTCTACGGTCGACCTCGGATCAGGTAGGGATACCCGCTGAACTTAA-------
>OLICH1816-14|Umbilicaria hyperborea
AAGGATCATTACCGAGATAGGGTCCTCCGGGCCCGAACCTCTCACCCCGTGCGTACCTTACCTTTGTTGCTTTGGCGGGCCCGCTGGGGCAACCCACCGCCGGCGTTGAGCCGGTGAGTGTCCGCCGGAGGCCCTCAAAACTCCGTCTGTCAGTGTCGTCTGAGTACTATACAATAGTTAAAAACTTTCAACAACGGATCTCTTGGTTCTGGCATCGATGAAGAACGCAGCGAAATGCGATAAGTAATGTGAATTGCAGAATTCAGTGAATCATCGAATCTTTGAACGCACATTGCGCCCCCTGGTATTCCGGGGGGCATGCCTGTTCGAGCGTCATTACACCCCTCAAGCCCCGCTTGGTATTGGGCCCCGTCCCCCGGGACGGGCCTGAAAGTGAGTGGCGGCGCAGCCTGACTTCAAGCGCAGTAACTTCAAAACCCGCTTTGGAAGCCTTCAGGCTGCGCCGGCCAGACAACCCCGCCGTATTTTCTACGGTCGACCTCGGATCAGGTAGGGATAC-------------------
>OLICH1740-14|Cladonia coccifera
AAGGATCATTAATGAGTTCGGGGGCCTAGCCCCCAGCGGTGGGTGTCTGTCCGAGTCCGTCAGGGCTCGGCCAGCGCTCGTCGTGTATCTCAACCCCATGTTTACCTTACCTTTGTTGCTTTGGCGGGCCTTGAGTAGGCTATACGGCTCATGCCGGCCCCCAGCGTTTTCTTGCTGGGGGGCGGCTCGCGCCCGCCGGAGGTTCAATCAAATTCTGTTTATTAGTGAAGTCCGAGTAAAAATTAAATAATTAAAACTTTCAACAACGGATCTCTTGGTTCTGGCATCGATGAAGAACGCAGCGAAATGCGATAAGTAATGTGAATTGCAGAATTCAGTGAATCATCGAATCTTTGAACGCACATTGCGCCCCTCGGTATTCCGGGGGGCATGCCTGTTCGAGCGTCATTACACCCCTCAAGCGTAGCTTGGTATTGGACGTTCGCGGGCCCTCTTTGGGGGGCCTGCGCGTCCGAAAAACAGTGGCGGTCCCCGGGGATTTCGCGCGTAGTCAATATTCTCCCGCGTTGGAAAGAACCGATGGGCCCTGCCAAAACCCCCCATAAATCTCCATGATTGACCTCGGATC---------------------------------------------------
>OLICH1743-14|Umbilicaria arctica
AAGGATCATTATCGAGATAGGGTCCTCTGGGCCCGAACCTCCCACCCTGTGCGTACCTTACCTTTGTTGCTTTGGCGGGCCCGCTGGGGCAGCCCACCGCCGGCGTCGAGCCGGTGAGCGCCCGCCGGAGGCCCCCTAAAACTCCGTCTGTCAGTGTCGTCTGAGTGGCCATACAATTAAAAAAACTTTCAACAACGGATCTCTTGGTTCTGGCATCGATGAAGAACGCAGCGAAATGCGATAAGTAATGTGAATTGCAGAATTCAGTGAATCATCGAATCTTTGAACGCACATTGCGCCCCCTGGCATTCCGGGGGGCATGCCTGTTCGAGCGTCATTACACCCCTCAAGCCCTGCTTGGTGTTGGGCCCCGCCCCCCGGGACGGGCCTGAAAGTGAGTGGCGGTGCGGCCTGGACTTCAAGCGTAGTAACTTCAAAACCCGCTTCGGAAGCCTCCAGGCCGCGTCAGCCAGACAACCCCACCGTATCTTCTATGGTTGACCTCGGATCAGGTAGGGATACCCGCTGAACTTAA----
>OLICH1717-14|Umbilicaria cylindrica
AAGGATCATTACCGAGAGAGGGTCCTCCGGGCCCGAACCTCCAACCCTTTGTGTACCTTACCTTTGTTGCTTTGGCGGGCCCGCTGGGGCCACCCACCGCCGGTGTTGAGCCGGTGAGCGCCCGCCGGAGACCCTCAAAACTCCGTCTGCCAGTGTCGTCTGAGTACTATGCAATAAAAAACTTTCAACAACGGATCTCTTGGTTCTGGCATCGATGAAGAACGCAGCGAAATGCGATAAGTAATGTGAATTGCAGAATTCAGTGAATCATCGAATCTTTGAACGCACATTGCGCCCCCTGGCATTCCGGGGGGCATGCCTGTTCGAGCGTCATTACACCTCTCAAGCTGTGCTTGGTATTGGGCCGTCGTCCCCCGGGACGGGCCTGAAAGTGAGTGGCGGTGCAGCCTGACTTCAAGCGCAGTAACTTAAAAACCCGCTTCGGAAGCCTTCAGGCTGGGCCGGCCAGACAACCCACCCGTATTTTCTATGGTTGACCTCGGATCAGGTAGGGATACCCGCTGAACTTAA--------
>OLICH1802-14|Umbilicaria cylindrica
AAGGATCATTACTGAGAGAGGGTCCTTCGGCCTGAACCTCCAACCCTTTGTGTACCTTACTTTTGTTGCTTTGGCGGGCCCGCTGGGGCAACCCACCGCCGGTGTTGAGCCGGTGAGCGCCTGCCGGAGACCCTCAAAACTCCGTCTGCCAGTGTCGTCTGAGTACTATGCAATAGTTAAAAAACTTTCAACAACGGATCTCTTGGTTCTGGCATCGATGAAGAACGCAGCGAAATGCGATAAGTAATGTGAATTGCAGAATTCAGTGAATCATCGAATCTTTGAACGCACATTGCGCCCCCTGGCATTCCGGGGGGCATGCCTGTTCGAGCGTCATTACACCTCTCAAGCTGTGCTTGGTATTGGGCCGTCGTCCCCCGGGACGGGCCTGAAAGTGAGTGGCGGTGCAGCCTGACTTCAAGCGCAGTAACTTAAAAACCCGCTTCGGAAGCCTTCAGGCTGGGCCGGCCAGACAACCCACCCGTATTTTCTATGGTTGACCTCGGATCAGGTAGGGATACCCGCTGAACTTAA-----
>OLICH1768-14|Umbilicaria proboscidea
AAGGATCATTACCGAGATAGGGTCCTCCGGGCCCGAACCTCCAACCCTTTGCGTACCTTACCTTTGTTGCTTTGGCGGACCCGCTGGGGAAACCCACCGCCGGTGTTGAGCCGGTGAGCGCCCGCCGGAGGCCCTCAAAACTCCCGTCTGTCGGTGTCGTCTGAGTACCATACAATCGTTAAAACTTTCAACAACGGATCTCTTGGTTCTGGCATCGATGAAGAACGCAGCGAAATGCGATAAGTAATGTGAATTGCAGAATTCAGTGAATCATCGAATCTTTGAACGCACATTGCGCCCCCTGGTATTCCGGGGGGCATGCCTGTTCGAGCGTCATTACACCTCTCAAGCCCCGCTTGGTATTGGGCCTTCGTCCCCCAGGACGGGCCTGAAAGTGAGTGGCGGTGCGGCCTGACTTCAAGCGTAGTAACTTCAAAACCCGCTTCGGAAGCCTTCAGGCTGGGCCGGCCAGACAACCCAACTGTATTTTCTACGGTTGACCTCGGATCAGGTAGGGATACCCGCTGAACTTAA-----
>OLICH1678-14|Brodoa intestiniformis
AAGGATCATTACTGAGAGAGGGGCTTCGCGCTCCCGGGGGTTTCGGCCCCCAACTCTTCACCCATTGTTTACCTATCTTTGTTGCTTTGGCGAGCCTTGGGGTGCGCCCCGCGCTGGCTTTCGGGCCGGTGAGCGCCCGTCAGAGGCCCATTAAATTCTGTTTAATCCGTAACGTCCGAGTAAAAAACAACAGTAAAAAAACTTTCAACAACGGATCTCTTGGTTCCAGCATCGATGAAGAACGCAGCGAAATGCGATAAATAATGTGAATTGCAGAATTCAGTGAATCATCGAATCTTTGAACGCACATTGCGCCCCTCGGTATTCCGGGGGGCATGCCTGTTCGAGCGTCATTACACCCTTCAAGCCTAGCTTGGTATTGGGTCTTCGCCCCCGCGGCGTGCCCGAAAAGCAGTGGCGGTCCGGTGCGACTTCAAGCGCAGTAAATTTTCATCCCGCTTCGAAAGTTCGCTCCGTGGCCGGCCAGACAACCCCAATTACTTCAATAATTGACCTCGGATCAGGTAGGGATACCCGCTGAACTTAA-------------------------------------------------------------------------------------------------------------------------------------------------------------
>OLICH1771-14|Cetrariella commixta
AAGGATCATTACTGAGAGAGGGGCTTCGCGCTCCCGGGGGTTTCGGCCCCTAACTCTACCCCCTGTGTACCTACCTTTGTTGCTTTGGCGGGCCCTGAGGGCCTCTCGCGCCGGCGCACAGGCCGGCGAGCGCCCGCCAGAGGCCTATTAAAAAATCTATATATCAGTGACGTCTGAGTGAAAAACACAATAATCAAAACTTTCAACAACGGATCTCTTGGTTCCAGCATCGATGAAGAACGCAGCGAAATGCGATAACTAATGTGAATTGCAGAATTCAGTGAATCATCGAGTCTTTGAACGCACATTGCGCCCCTCGGTATTCCGGGGGGCATGCCTGTTCGAGCGTCATTATACCCCTCAAGCGTAGCTTGGTATTGGGCCTCGCCTCCGTGGCGTGCCCGAAAAACAGTGGCGGTCCGAGGTGACTTTAAGCGTAGTAAAATCATCCCGCTTTGAAAGTTCGCCCCGTGGCCGGCCAGACAACCCCATACAATCCAGATCATTGACCTCGGATCAGGTAGGGATACCCGCTGAACTTAA-----------------------------------------------------------------------------------------------------------------------------------------------------------------
>OLICH1791-14|Cetrariella delisei
AAGGATCATTACTGAGAGAGGGGCTTCGCGCTCCCGGGGGCTTCGGCCCCTATCTCTTCACCCATTGTCTATCTACCTTTGTTGCTTTGGCGGGTCCTGAGGACCTCTCGCGCCGGCGCACCCGCCGGCGAGTGCCCGCCAGAGGCCCATTAAAATCTACTTATCAGTGATGTCCGAGTGAAAAACAATAATTAAAACTTTCAACAACGGATCTCTTGGTTCCAGCATCGATGAAGAACGCAGCGAAATGCGATAACTAATGTGAATTGCAGAATTCAGTGAATCATCGAGTCTTTGAACGCACATTGCGCCCCTCGGTATTCCGGGGGGCATGCCTGTTCGAGCGTCATTATACCCCTCAAGCGTAGCTTGGTATTGGGCCTCGCCCCCGTGGCGTGCCCGAAAAGCAGTGGCGGTCCGGTGCGACTTTAAGCGTAGTAAAATCATCCCACTTTGAAAGATCGCCCCGTGGCCGGCCAGACAACCCCACATATTCCAAATCATTGACCTCGGATCAGGTAGGGATACCCGCTGAACTTAA-------------------------------------------------------------------------------------------------------------------------------------------------------------------
>OLICH1671-14|Cetraria muricata
AAGGATCATTACTGAGAGAGGGGCTTCGCGCTCCCGGGGGTCTCGGCCCCCAACTCTTCACCCTTTGTGTACCAACCTTTGTTGCTTTGGCGGGCCCGAGGACCTCCCGCGCCGCATACAAACCGGCGAGCGCCCGTCAGAGGCCCATTAAAATCTGCTTATCAGTGATGTCCGAGCGAAAAACACAATCAATAAAACTTTCAACAACGGATCTCTTGGTTCCAGCATCGATGAAGAACGCAGCGAAATGCGATAACTAATGTGAATTGCAGAATTCAGTGAATCATCGAGTCTTTGAACGCACATTGCGCCCCTCGGTATTCCGGGGGGCATGCCTGTTCGAGCGTCATTATACCCCTCAAGCGTAGCTTGGTATTGGGTCTCGCCCCCGTGGCGTACCCGAAAAGTAGTGGCGGTCCGGGGCGACTTTAAGCGTAGTAAAATCAATCCCGCTTTGAAAGTTCGCATCGTGGCCGGCCAGACAACCTCGTACATTTCAAATCATTGACCTCGGATCAGGTAGGGATACCCGCTGAACTTAA------------------------------------------------------------------------------------------------------------------------------------------------------------------
>OLICH1707-14|Cetraria aculeata
AAGGATCATTACTGAGAGAGGGGCTTCGCGCTCCCGGGGGTCTCGGCCCCCAACTCTTCACCCTTTGTGTACCAACCTTTGTTGCTTTGGCGGGCCCGAGGACCTCCCGCGCCGCATACAAACCGGCGAGCGCCCGTCAGAGGCCCATTAAAATCTGCTTATCAGTGATGTCCGAGCGAAAAACACAATCAATAAAACTTTCAACAACGGATCTCTTGGTTCCAGCATCGATGAAGAACGCAGCGAAATGCGATAACTAATGTGAATTGCAGAATTCAGTGAATCATCGAGTCTTTGAACGCACATTGCGCCCCTCGGTATTCCGGGGGGCATGCCTGTTCGAGCGTCATTATACCCCTCAAGCGTAGCTTGGTATTGGGTCTCGCCCCCGTGGCGTACCCGAAAAGTAGTGGCGGTCCGGGGCGACTTTAAGCGTAGTAAAATCAATCCCGCTTCGAAAGTTCGCATCGTGGCCGGCCAGACAACCCCGTACATTTCAAATCATTGACCTCGGATCAGGTAGGGATACCCGCTGAACTTAA------------------------------------------------------------------------------------------------------------------------------------------------------------------
>OLICH1727-14|Cetrariella delisei
AAGGATCATTACTGAGAGAGGGGCTTCGCGCTCCCGGGGGCTTCGGCCCCTAACTCTTCACCCATTGTCTATCTACCTTTGTTGCTTTGGCGGGTCCTGAGGACCTCTCGCGCCGGCGCACCCGCCGGCGAGTGCCCGCCAGAGGCCCATTAAAATCTACTTATCAGTGATGTCCGAGTGAAAAACAATAATTAAAACTTTCAACAACGGATCTCTTGGTTCCAGCATCGATGAAGAACGCAGCGAAATGCGATAACTAATGTGAATTGCAGAATTCAGTGAATCATCGAGTCTTTGAACGCACATTGCGCCCCTCGGTATTCCGGGGGGCATGCCTGTTCGAGCGTCATTATACCCCTCAAGCGTAGCTTGGTATTGGGCCTCGCCCCCGTGGCGTGCCCGAAAAGCAGTGGCGGTCCGGTGCGACTTTAAGCGTAGTAAAATCATCCCACTTTGAAAGATCGCCCCGTGGCCGGCCAGACAACCCCACATATTCCAAATCATTGACCTCGGATCAGGTAGGGATACCCGCTGAACTTAA-------------------------------------------------------------------------------------------------------------------------------------------------------------------
>OLICH1734-14|Blastenia ammiospila
AAGGATCATTAATGAGAGGGGGGCTTCGCGCTCCAGGGGGGTTACTCCCCGCACCTTTCCACCCTTTGTTGTACCTTCCATGTTGCTTTGGCGGGCCCCGGGGGGTTAATCCCTGGCGCTGGTCCCCTAACTGGGGGTTGGCGAGTGCCCGTCGAAGGCCCATCAAAAATCTTTTTTTTTATCAGTGAAGTCCGAGTACAAAACAAATCAATTAAAACTTTCAACAACGGATCTCTTGGTTCTGGCATCGATGAAGAACGCAGCGAAATGCGATAAGTAATGTGAATTGCAGAATTCAGTGAATCATCGAATCTTTGAACGCACATTGCGCCCTTGGGAATTCCTAGGGGCATGCCTGTTCGAGCGTCATTAAACCCCTCAAGCATTGCTTGGTATTGGGTGCTCGCCCCCCAAGGGCGCACCCCAAATCTAGTGGCGGTCCAGGGAGACTTCGAGCGCAGTAAATTACAATTCGCTTTGGAAGCTTTTCTGCCTGTGGCCTCGCCAGCAACCCCCCCAATCTTTAACCAAATTGACCTCGGATCAGGTAGGGATACCCGCTGAACTTAA--------------------------------------------------------------------------------------------------------------------------------------
>OLICH1750-14|Cladonia stellaris
AAGGATCATTAATGAGTTCGAGGGCACAGCGAATGAGCTATGCTCTCAGCGGTGGGTGTCGTCTGGGTCTATATGGGCCAGGCTGCGCTCGTCGTGTCTCTCAACCCCATGTTTACCTTACCTTTGTTGCTTTGGCGGGCCTTGAGTAGGCTATACGGCTCATGCCGACCCCGGGCGTTTCCTGCCCGGGGGCGGCTCGCGCCCGCCAGAGGTCCATTCAAAACCCTTCATTATCAGTGATGTCTGAGACAAATATTAAATAATCAAAACTTTCAACAACGGATCTCTTGGTTCTGGCATCGATGAAGAACGCAGCGAAATGCGATAAGTAATGTGAATTGCAGAATTCAGTGAATCATCGAATCTTTGAACGCACATTGCGCCCCTCGGTATTCCGGGGGGCATGCCTGTTCGAGCGTCATTACACCCCTCAAGCGTAGCTTGGTATTGGGCGTTCGCGGGCCCCTTTATAGGGAGGGGGCCCGCGTGTCCGAAAAGCAGTGGCGGTCCCCGGGGATTTCGCGCGTAGTAAATATTATCCCGCGTTGGAAAGAACCGATGGGCCCTGCCAAAACACCCCATT---------------------------------------------------------
>OLICH1669-14|Cladonia verticillata
AAGGATCATTAATGAGGTGAGGGAGGCCCGCCCCTCCGCGGCGAGTGTCGGTCGAGTCCCTCCGGGCTCGGTCGGCAGTCGTCGTGCTTCTCAACCCCATGTTTACCATACCTTTGTTGCTTTGGCGGGCCTTGAGTAGGCTATACGGCTCATGCCGGCCCCAGGCTTTATTGCCTGGGGGCGGATCGCGCCCGCCGGAGGTTTAATCAAACCCTATTATCAGTGATGTCTGAGCAAATATTAAATAATCAAAACTTTCAACAACGGATCTCTTGGTTCTGGCATCGATGAAGAACGCAGCGAAATGCGATAAGTAATGTGAATTGCAGAATTTAGTGAATCATCGAATCTTTGAACGCACATTGCGCCCCTCGGTATTCCGGGGGGCATGCCTGTTCGAGCGTCATTACACCCCTCAAGCGTAGCTTGGTATTGGACTTTCGCGGGACCTCTTATAATAGGGAGGGACTCGCGGGTCCGAAAAGCAGTGGCGGTCCCCGAGGATTTCGCGCGTAGTAAATCTTATCCCGCGTTGGAAAGAATCGATGGGTCTTGCCAAAACCCCCCATA----------------------------------------------------------------------
>OLICH1759-14|Cladonia pyxidata
AAGGATCATTAATGAGTTCGGGGGCCTAAACCCCCAGCGGCGAGTGTCGTTCGAGTCCCCCGGGACTCGACCGGCGGTCGTCGTGTTTCTCAACCCCATGTTTACCATACCTTTGTTGCTTTGGCGGGCCTTGAGTAGGCTATACGGCTCATGCCGGCCCCAGGCTTTGTTGCCTGGGGGCGGCTCGCGCCCGCCAGAGGTTTAAACCAAATCCTATTTATCAGTGATGTCTGAGCAAATATTAAATAATCAAAACTTTCAACAACGGATCTCTTGGTTCTGGCATCGATGAAGAACGCAGCGAAATGCGATAAGTAATGTGAATTGCAGAATTCAGTGAATCATCGAATCTTTGAACGCACATTGCGCCCCTCGGTATTCCGGGGGGCATGCCTGTTCGAGCGTCATTACACCCCTCAAGCGTAGCTTGGTATTGGACATTCGCGGGCCCTTTTATAGGGGCTCGCGGGTCCGAAAAGCAGTGGCGGTCCCCGAGGATTTCGCGCGTAGTAAATATTATCCCGCGTTGGAAAGAATCGGTGGGCTTGCCAAAACCCCCCATAATCTCCATGATTGACCTCGGATCGGGTAGGGATACCCGCTGAACTTAA-----------------------------
>OLICH1809-14|Cladonia furcata
AAGGATCATTAATGAGGTCGGGGAGGCCCGCCCCCGTGGCGGCGGGTGTCGAATCGAGTCCATTCGGGCTTGAGCCGGCAGTCGTCCGTTATTCTCAACCCCATGTTTACTATACCTTTGTTGCTTTGGCGGGCCTTGAGTAGGCTATACGGCTCATGCCGGCCCCAGGCTTCATTGCCTAGGGGCGGCTCGCGCCCGCCAGAGGTTTTATTCAAATCCTAATTATTAGTGATGTCTGAGCAAATATTAAATAATCAAAACTTTCAACAACGGATCTCTTGGTTCTGGCATCGATGAAGAACGCAGCGAAATGCGATAAGTAATGTGAATTGCAGAATTTAGTGAATCATCGAATCTTTGAACGCACATTGCGCCCCTCGGTATTCCGGGGGGCATGCCTGTTCGAGCGTCATTACACCCCTCAAGCGTAGCTTGGTATTGGACTTTCGCGGGCTCTCTTACGGGGGCTCGCGGGTTCGAAAAGCAGTGGCGGTCCCCGAGGATTTCGCGCGTAGTAAATTTTATCCCGCGTTGGAAAGAATCGATGGGTCTTGCCAAAACCCCCTAATCTCCATAAATTGACCTCGGATCAGGTAGGGATACCCGCTGAACTTAA------------------------
>OLICH1801-14|Cladonia ecmocyna
AAGGATCATTAATGAGTTCGGGGGCCTAGCCCCCAGCGGCGAGTGTCGTTCGAGTCCCCCGGGACTCGGCCGGCGGTCGTCGTGTTTCTCAACCCCATGTTTACCATACCTTTGTTGCTTTGGCGGGCCTTGAGTAGGCTATACGGCTCATGCCGGCCCCAGGCTTTGTTGCCTGGGGGCGGCTCGCGCCCGCCAGAGGTTTAAACCAAATCCTATTTATCAGTGATGTCTGAGCAAATATTAAATAATCAAAACTTTCAACAACGGATCTCTTGGTTCTGGCATCGATGAAGAACGCAGCGAAATGCGATAAGTAATGTGAATTGCAGAATTCAGTGAATCATCGAATCTTTGAACGCACATTGCGCCCCTCGGTATTCCGGGGGGCATGCCTGTTCGAGCGTCATTACACCCCTCAAGCGTAGCTTGGTATTGGATGTTCGCGGGCCCCCTTATAGGGGCTCGCGGGTCCGAAAAGCAGTGGCGGTCCCCGAGGATTTCGCGCGTAGTAAATATTGTCCCGCGTTGGAAAGAATCGGTGGGCTTGCCAAAACCCCCCATAATCTCCATGATTGACCTCGG----------------------------------------------------------
>OLICH1725-14|Cladonia crispata
AAGGATCATTAATGAGTTTGGGGGCCTAGCCCCCAGCGGTGGGTGTCTGTCCGAGTCCCTAGGGCTCGGCCAGCGCTCGTCGTGTATCTCACACCCCATGTTTACCACACCTTAGTTGCTTTGGCGGGCCTTGAGTAGGCTATACGGCTCATGCCGGCCCCCAGCAGAAAATGCTGGGGGGCGGCTCGCGCCCGCCAGAGGTTCAATCAATTCTATTATTAGTGAAGTCTGAGTAAATATCAAATAATCAAAACTTTCAACAACGGATCTCTTGGTTCTGGCATCGATGAAGAACGCAGCGAAATGCGATAAGTAATGTGAATTGCAGAATTCAGTGAATCATCGAATCTTTGAACGCACATTGCGCCCCTCGGTATTCCGGGGGGCATGCCTGTTCGAGCGTCATTACACCCCTCAAGCGTAGCTTGGTATTGGTCGTTCGCGGGCCCTCTTCGGGGGGCCTGCGCGTCCGAAAAGCAGTGGCGGTCCCCGGGGATTTCGCGCGTAGTAAATATTATCCCGCGTTGGAAAGAACCGATGGGTCCTGCCAAAACCCCTTATAAAACTCCATGATTGACCTCGGATC------------------------------------------------------
>OLICH1784-14|Cladonia uncialis
AAGGATCATTAATGAGTTCGGGGGCCTAGCTCCCAGCGGTGGGTGTTTGTCCGAGTCCGTCTGGGCTCGGCCAGCGCTCATCGTGTATCTCAACCCCATGTTTACCTTACCTTTGTTGCTTTGGCGGGCCTTGAGTAGGCTATACGGCTCATGCCGGCCCCCAGCGTTTTTAGCTGGGGGACGGATCGCGCCCGCCAGAGGTTTATTCAAATCCTGTTTATTAGTGAAGTCTGAGTAAATATTAAATAATCAAAACTTTCAACAACGGATCTCTTGGTTCTGGCATCGATGAAGAACGCAGCGAAATGCGATAAGTAATGTGAATTGCAGAATTCAGTGAATCATCGAATCTTTGAACGCACATTGCGCCCCTCGGTATTCCGGGGGGCATGCCTGTTCGAGCGTCATTACACCCCTCAAGCGTAGCTTGGTATTGGACCTTCGCGGGCCCCTCTTCGGGGCTTGCGTGTCCGAAAAGCAGTGGCGGTCCCCGGGGATTTCGCGCGTAGTAAATATTCTCCCGCGTTGGAAAGAACCGGTGGGCCTCGCCAAAACCCTCTATAAATCTCCATGATTGACCTCGGATCAGGTAGGGATACCCGCTGAACTTAA----------------------------
>OLICH1665-14|Cladonia ecmocyna
AAGGATCATTAATGAGTTCGGGGGCTTAGCCCCTAGCGGCGAGTGTCGTTCGAGCCCCCCGGGACTCGGCCGGCGGTCGTCGTGTTTCTCAGCCCCATGTTTACCATACCTTTGTTGCTTTGGCGGGCCTTGAGTAGGCTATACGGCTCATGCCGGCCCCGGGCTTTGTTGCCTGGGGGCGGCTCGCGCCCGCCAGAGGTTTAAACCATATCCTATTATCAGTGATGTCTGAGCAAATATTAAATAATCAAAACTTTCAACAACGGATCTCTTGGTTCTGGCATCGATGAAGAACGCAGCGAAATGCGATAAGTAATGTGAATTGCAGAATTCAGTGAATCATCGAATCTTTGAACGCACATTGCGCCCCTCGGTATTCCGGGGGGCATGCCTGTTCGAGCGTCATTACACCCCTCAAGCGTAGCTTGGTATTGGACATTCGCGGGCCCCTTTATAGGGGCTCGCGGGTCCGAAAAGCAGTGGCGGTCCCCGAGGATTTCGCGCGTAGTAAATATTATCCCGCGTTGGAAAGAATCGGTGGGCTGGCCAAAACCCCCATAATCTCCATGATTGACCTCGGATC---------------------------------------------------------
>OLICH1722-14|Cladonia amaurocraea
AAGGATCATTAATGAGTTAGGGGGCCTAGCCCCCAGCGGTGGGTGCCTGCCGATCAAGTCGTCTTAAAACTGGAATGGTAACCTAGACGACTCGGATGCCGCCCATCGTGTATCTCAACCCCATGTTTACCTTACCTTTGTTGCTTTGGCGGGCCTTGAGTAGGCTATACGGCTCATACCAATCCCCGGCGATTCATGCTGGGGGGTGGCTCGCGCCCGCCAGGGGTTCAATCAAATTCTGTTTATCAGTGAAGTCCGAGTAGATATCAAATAGTCAAAACTTTCAACAACGGATCTCTTGGTTCTGGCATCGATGAAGAACGCAGCGAAATGCGATAAGTAATGTGAATTGCAGAATTCAGTGAATCATCGAATCTTTGAACGCACATTGCGCCCCTCGGTATTCCGAGGGGCATGCCTGTTCGAGCGTCATTACACCCCTCAAGCGTAGCTTGGTGTTGGACGTTTCGCGGGCCCTCTCTGGAGGGCCTGCGCGTCCGAAAAGCAGTGGCGGTCCCCGGGGATTTCGCGCGTAGTAAATATTCTCCCGCGTTGGAAAGAACCGATGGGCCTGGCCAAAACCCCCCATAAATCTCCATGATTGACCTCGGATCAGGTAGAGGATACCCGCTGAACTTAA
>OLICH1804-14|Cladonia pleurota
AAGGATCATTAATGAGTTTGGGGGCCTAGCCCCCAGCGGTGGGTGTCTGTCCGAGTCCGTCAGGGCTCGGCCAGCGCTCGTCGTGTATCTCAACCCCATGTTTACCTTACCTTTGTTGCTTTGGCGGGCCTTGAGCAGGCTATACGGCTCATGCCAGCCCCCAGCGTTTTCTTGCTGGGGAGTGGCTCGCGCCCGCCGGAGGTTCAACCAAATTCTGTTTGTTAGTGAA---------------------------------------------------------------------------------------------------------------------------------------------------------------------------------------------------------------------------------------------------------------------------------------------------------------------------------------------------------------------------------------------------------------------------
>OLICH1789-14|Vulpicida pinastri
AAGGATCATTACTGAGAGAGGGGCTTCGCGCTCCCGGGGGTCTCGGCCCCCAACTCTTCACCCATTGTGTACACTACCTTTGTTGCTTTGGCGGGCCCCGAGGACTTCTCGCGCTGCCTACAGGGCGGCGAGCGCCCGCCAGAGGCCCATCAAAATCTGTTTATCAATGGTGTCCGAGCGAAAACACAATAATCAAAACTTTCAACAACGGATCTCTTGGTTCCAGCATCGATGAAGAACGCAGCGAAATGCGATAACTAATGTGAATTGCAGAATTCAGTGAATCATCGAGTCTTTGAACGCACATTGCGCCCCTCGGTATTCCGGGGGGCATGCCTGTTCGAGCGTCATTATACCCCTCAAGCGTAGCTTGGTATTGGGCCTCGCCCCCGTGGCGTGCCCGAAAAGCAGTGGCGGTCCGGGGCGACTTTAAGCGTAGTAAAATCATCCCGCTTCGAAAGTCCGCCTCGCGACCGGCCAGACAACCCCN----------------------------------------------------------------------------------------------------------------------------------------------------------------------------------------------------------------------
>OLICH1808-14|Cladonia carneola
AAGGATCATTAATGAGTTTGGGGGCCTAGCCCCCAGCGGTGGGTGTCTGTCCGAGTCCGTCAGGGCTCGGCCAGCGCTCGTCGTGTATCTCAACCCCATGTTTACCTTACCTTTGTTGCTTTGGCGGGCCTTGAGCAGGCTATACGGCTCATGCCAGCCCCCAGCGTTTTCTTGCTGGGGAGTGGCTCGCGCCCGCCGGAGGTTCAACCAAATTCTGTTTGTTAGTGAAGTCCGAGTATAAATCAAATAATCAAAACTTTCAACAACGGATCTCTTGGTTCTGGCATCGATGAAGAACGCAGCGAAATGCGATAAGTAATGTGAATTGCAGAATTCAGTGAATCATCGAATCTTTGAACGCACATTGCGCCCCTCGGTATTCCGGGGGGCATGCCTGTTCGAGCGTCATTACACCCCTCAAGCGTAGCTTGGTATTGGGCGTTTCGCGGGCCCTCTTTGGGGGGCCTGCGCGTCCGAAAAGCAGTGGCGGTCCCCGGGGATTTCGCGCGTAGTAAATATTCTCCCGCGTTGGAAAGAACCGATGGGTCTGGCCAAAACCCCCATAAATCTCCATGATTGACCTCG-------------------------------------------------------
>OLICH1760-14|Calvitimela melaleuca
AAGGATCATTATAGAGAGGGGGCTTACGGGCTCCCGGGGGTTTCGTCCCCCCAACTCCTTACCCCATGTCCATCTACCTTGGTTGCTTTGGCGGGCCTTGAGGCTTGCCTCACGTCGGCTCGGAGGTATCGCTACCCCGGCCAGCCCGTGCCCGTCAGAGGCACACTTAAGTCTGTTTCATCAGTGACGTCCGAGTACAAGCAGAATACTTAAAAAACTTTCAACAACGGATCTCTTGGTTCCAGCATCGATGAAGAACGCAGCGAAATGCGATAAGTAATGTGAATTGCAGAATTCAGTGAATCATCGAATCTTTGAACGCACATTGCGCCCTTCGGTATTCCGGGGGGCATGCCTGTTCGAGCGTCATTGCACTCCTCAAGCGCAGCTTGGTATTGGGCCTTCGCCTCCGAGGCGGACCCGAAAAGTAGTGGCGGTCCGGTAGGACTTCAAGCGTAGTAAATTTTCATCCCGTTTTGGAAGCTTCTCGTCGCGACCCGCCAGATAACCTTTGAGCCTTTCAATAATTGACCTCGGATCAGGTAGGAATACCCGCTGAACTTAA-------------------------------------------------------------------------------------------------------------------------------------------
>OLICH1726-14|Cladonia bellidiflora
AAGGATCATTAATGAGTTCGGGGGCCTAGCCCCCAGCGGTGAGTGTCTGTTCGAGTCCGTCAGGGCTCGGCCAGCGCTCGTCGTGTATCTCAACCCCATGTTTACCTTACCTTTGTTGCTTTGGCGGGCCTTGAGTAGGCTATACGGCTCATGCCGGCCCTCCGCGTTTTCTGCTGGGGGGCGGCTCGCGCCCGCCGGAGGTTCAATTAAATTCTGTTTATTAGTGAAGTCCGAGTAAAAATTAAATAATCAAAACTTTCAACAACGGATCTCTTGGTTCTGGCATCGATGAAGAACGCAGCGAAATGCGATAAGTAATGTGAATTGCAGAATTCAGTGAATCATCGAATCTTTGAACGCACATTGCGCCCCTTGGTATTCCGGGGGGCATGCNTGTTCGAGCGTCATTACACCCCTCAAGCGTAGCTTGGTATTGGACGTTCGCGGGCCCTCTTTGGGGGGCCTGCGCGTCCGAAAAACAGTGGCGGTCCCCGGGGATTTCGCGCGTAGTAAATATTCTCCCGCGTGGAAAGAACCGATGGGCCCTGCCAAAACCCA----------------------------------------------------------------------------------
>OLICH1892-14|Evernia prunastri
AAGGATCATTACTGAGAGAGGGGCTTCGCGCTCCCGGGGGTTTCGGCCCTCAACTCTTCACCCTATGTCTATCTACCTTCGTTGCTTTGGCGGGCCATGAGGTTTGCCACGCGCTGGCCTTTGGGCCGGTGAGCGCCCGTCAGAGGCTCTTTAAATTCTTTTTGTTAGTGATGTCCGAGTCTTAAAAACAATAATGAAAAACTTTCAACAACGGATCTCTTGGTTCCAGCATCGATGAAGAACGCAGCGAAATGCGATAAGTAATGTGAATTGCAGAATTCAGTGAATCATCGAATCTTTGAACGCACATTGCGCCCCTCGGTATTCCGGGGGGCATGCCTGTTCGAGCGTCATTGCACCCCTCAAGCGCAGCTTGGTATTGGGCTTCGCCCCCGCGGCGTGCCCGAAAATCAGTGGCGGTCCGGAGTGACTTTAAGCGTATTAAATTAATCCCGCTTTGAAAGTTTGCCCCGCGGTCGGCCAAATGACCCCCCAATTTTCAATGATTGACCTCGGATCAGGTAGGGATACCCGCTGAACTTAA----------------------------------------------------------------------------------------------------------------------------------------------------------------
>OLICH1866-14|Lobaria amplissima
TCCGGCCCCCCCACCTCTTCACCCGATGGGTACCCAGCAGCGTTTCTTTGGCGGNTCGCACGCCGCCCGAAGACCCCCCCCCAAACTCCAGTGATCCCTGTCGTCGGAGCCATATCGAATACGCACAAAACTTTCAACAACGGATCTCTTGGTTCTGGCATCGATGAAGAACGCAGCGAAATGCGATAAGTAATGTGAATTGCAGAATTCAGTGAATCATCGAATCTTTGAACGCACATTGCGCCCCTTGGTATTCCGAGGGGCATGCCTGTCCGAGCGTCATTACACCCGTCAAGCGCGTGCTTGGTGTTGGGCCGGCGTCCCCCCGGGACGGGTCCGAATGGCAGTGGCGGTCCGGCGTGACTTCGAGCGCAGTAGAACCTTGTTTCGCTCGGGAGGCACGCCCGGGTCCGGCCAGTCAACCGTGAACCCCA--------------------------------------------------------------------------------------------------------------------------------------------------------------------------------------------------------------------------------------------------------------------------------------------------------------------------------------------------------------------------------------------------------------------------------------
>OLICH1847-14|Ramalina farinacea
AAGGATCATTAAAGAGAGGGGCTTCGCGCTCCAGGGGACTCCGGTCCCCGCCTATACACCCTGTGATTACCTTACCTTTTGTTGCCTTGGCGGGGAGTCCCCCGCCAGCAGCCCACCGAAACCCGTTTCATCCATGCCTGTCTGAGTCTAATTCATAATGAATCAAAACTTTCAACAACGGATCTCTTGGTTCTGGCATCGATGAAGAACGCAGCGAAATGCGATAAGTAATGTGAATTGCAGAATTCAGTGAATCATCGAATCTTTGAA-GCACATTGC-CCCCTCGGTATTCCGGGGGGCATGCCTGTTCGAGCGTCATTGCACCATTCAAGCGTAGCTTGGTATTGGGTCCTTTCGCCGGGGGTCATCCCCGGCGTGCCCGAAAAGCATTGGCGGTCCGG-GTGACTTTAAGCGTAGTAAATTTTCTCCCGCTTAGAAAGCCTCACGCCGT-----------------------------------------------------------------------------------------------------
>OLICH1855-14|Ramalina siliquosa
AAGGATCATTAAAGAGAGGGGCTTCGCGCTCCAGGGGACTTCGGTCCCCGCCTCTACACCCTGTGATTACGTTACCTTTTTGTTGCTTTGGCGGGGAGTCCCCCGCCCGCAGCCCACCGAAACTCGTTTTATTCATGTTTGTCTGAGTCTCATTCATAATGAATCAAAACTTTCAACAACGGATCTCTTGGTTCTGGCATCGATGAAGAACGCAGCGAAATGCGATAAGTAATGTGAATTGCAGAATTCAGTGAATCATCGAATCTTTGAACGCACATTGCGCCCCTCGGTATTCCGGGGGGCATGCCTGTTCGAGCGTCATTGCACCACTCAAGCGTAGCTTGGTATTGGGTTCTTCGCCGGGGGTACCCCCCGGTGTGCCCGAAAAGCATTGGCGGTCCGGTGTGACTTTAAGCGTAGTAAATTCTCTCCCGCTTTGAAAGCCCCACGCCGTGGCCGGCCAGACAACCCCACATTTTCTCACGATTGACCTCGGATCAGGTAGGGATACCCGCTGAACTTAA-------------------------------
>OLICH1822-14|Sphaerophorus fragilis
AAGGATCATTACCGAGAGAGGGCCCCGCGCCCCGGGGGCTCCGGCCCCCACTCTTCACCCTGTGTTTATGCGTCCATGTTGCTTTGGCGGGTCTTGGGGTCATGCCCATGCCGGCTCCGGGCGTCTGCCCGCGCCGGTGCGTGCCCGCCGGAGGCCCTTTACCATTCTGTTTACGTGAAGTCCGAGTCCATCATAATGAATTAAAACTTTCAACAACGGATCTCTTGGTTCTGGCATCGATGAAGAACGCAGCAAAATGCGATAAGTAATGTGAATTGCAGAATTCAGTGAATCATCGAATCTTTGAACGCACATTGCGCCCTTCGGTATTCCGGAGGGCATGCCTGTCCGAGCGTCATTGCACCCCTCAAGCTCTGCTTGGTCTTGGGTCGTCGCCCCTAAAGCGTACCCGAAAAGCAACGGCGGTCCGGTGAGACTTCGAGCGTAGTAAATTTACACCCCGCTCGGGAAGCCTTCACAGGGACCTGCCCACCCCTCAATTTTCAATGATTGACCTCGGATCAGGTAGGGATACCCGCTGAACTTAA------------------------------------------------------------------------------------------------------------------------------------------------------------
>OLICH1846-14|Tuckermannopsis chlorophylla
AAGGATCATTACTGAGAGAGGGGCTTCGGTCCCCAACTCTTCACCCATTGTCTACCTACCTATGTTGCTTTGGCGGGCCTCGGGTATCATCCCGTGTCGGCTTACCGGTCGGCGAGCGCCCGTCAGAGGCCCATTAAATTCTGTTTTTCAATGACGTCTGAGCAAAAACACAATAATCAAAACTTTCAACAACGGATCTCTTGGTTCCAGCATCGATGAAGAACGCAGCGAAATGCGATAACTAATGTGAATTGCAGAATTCAGTGAATCATCGAGTCTTTGAACGCACATTGCGCCCCTCGGTATTCCGGGGGGCATGCCTGTTCGAGCGTCATTGCACCCCTCAAGCGTAGCTTGGTATTGGACCTCGCCCCCGCGGCGTGCCCGAAAAGCAGTGGCGGTCCGGAGCGACTTTAAGCGTAGTAAATTTCATCCCGCTTTGAAAGTTCGCCCCGTGGCCGGCCAGACAACCCCATTACTTCAATAATTGACCTCGGATCAGGTAGGGATACCCGCTGAACTTAA-----------------------------------------------------------------------------------------------------------------------------------------------------------------------------------
>OLICH1897-14|Xanthoria parietina
AAGGATCATTACCGAGAGTGACGGACGCCGGCGGCGCCGTCCCGGGGGCCCCGCCCCCGACCTCTTCAACCCTGTGAATATTTGCCCTTGTTGCTTCGGCGAGCGTCGAGGCCTTTCGCGCCTCGGCCCCGGCTCCGGCCGGTGAGCTCTCGCCCGAGGCCCTCTCCATTCGGCTCTACAGTGACGTCCGAGGATTTGCAATCAATATCAAAACTTTCAACAACGGATCTCTTGGTTCTGGCATCGATGAAGAACGCAGCGAAATGCGATAAGTAATGTGAATTGCAGAATTCAGTGAATCATCGAATCTTTGAACGCACATTGCGCCCCCTGGTATTCCGGGGGGCATGCCTGTTCGAGCGTCATTGCAACCCTCAAGCTCTGCTTGGTATTGGGCGTTCGCTTCCAAGGAGGCGCGCCCGCAAATCAGTGGCGGTCCAGGGAGACTTCAAGCGCAGTAGAAACATTCCGCTATCGAGGTGTCGCCTGCGGCCTGGCCAGAAAACCCCCAAATTCCAATGATTGACCTCGGATCAGGTAGGGATACCCGCTGAACTTAA------------------------------------------------------------------------------------------------------------------------------------------------
>OLICH1821-14|Cladonia straminea
AAGGATCATTAATGAGTTAGGGGGCCTAGCCCCCAGCGGTGGGTGTCTGTTCAAGTCCGTCAGGGCTTGGACAGCGCTCGTCGTGTATCTCAACCCCATGTTTACCATACCTTTGTTGCTTTGGCGGGCCTTGAGTAGGCTATACGGCTCATGCCGGCCCCCAGCGTCTTCTTGCTGGGGGGCGGCTCGCGCCCGCCGGAGGTTCAATCAAATTCTGTTTATTAGTGAAGTCCGAGTAAAAATTAAATAATCAAAACTTTCAACAACGGATCTCTTGGTTCTGGCATCGATGAAGAACGCAGCGAAATGCGATAAGTAATGTGAATTGCAGAATTCAGTGAATCATCGAATCTTTGAACGCACATTGCGCCCCTCGGTATTCCGGGGGGCATGCCTGTTCGAGCGTCATTACACCCCTCAAGCGTAGCTTGGTATTGGACGTTCGCGGGCCCTCTTTGGGGGGGCCTGCGCGCCCGAAAAGCAGTGGCGGTCCCCGGGGATTTCGCGCGTAGTAAATATTCTCCCGCGTTGGAAAGAACCGATGGGGCCCTGCCAACACCCCCCATAAATCTCCATGATTGACCTCGGATCAGGTAGGGATACCCGCTGAACTTAA------------------------
>OLICH1885-14|Toninia candida
AAGGATCATTAATGAGAGGGGCTCTGTGCTCCGGGGGGCTACGGCCCCCGACTCTCCACCCTCTGAACACCTACCTTTGACGTTGCTTTGGCGGGCCTTGGGCTGCGAGCCCACGCCGAGCCCTCGGCTAGTGCCCGTCAGAAGCCCCACTCCAACTCGATTTATAGTGTCGTCCGAGTCTGAAACCAATACAATCAAAACTTTCAACAACGGATCTCTTGGTTCTGGCCTCGATGAAGAACGCAGCGAAATGCGATAAGTAATGTGAATTGCAGAATTCAGTGAATCATCGAATCTTTGAACGCACATTGCGCCCCTCGGTATTCCGGGGGGCATGCCTGTCCGAGCGTCATCACACCCCTCAAGCGTAGCTTGGTATTGGGCCTCGCTCCTTGTAACAGGAGCGGGCCTCAAAAGTAGCGGCGGTCTCGCGTGGCTTTGGACGCAGTAGATTTCCACCCGTCCTGGAAGCCCCGTGCTGTGGCCTGCCAAACCCGTCATTGTCGACGATTGACCTCGGATCAGGTAGGGATACCCGCTGAACTTAA------------------------------------------------------------------------------------------------------------------------------------------------------------
>OLICH1857-14|Xanthoparmelia pulla
AAGGATCATTATTGAGAGAGGGGCCTCGTGCTCCCGGGGGTTTCGGCCCCCAACTCTTCACCCCTTGCCTACCTACCTTTGTTGCTTTGGCGGACCCGGGAATCCTCTCGCGCTGGCTCTTAAGCCGGTGCGCGTCCGTCAGAGGCCCATTTAATTCTATTTAATCTATGACGTCCGAGTCTAAACACAATGAATAAAAACTTTCAACAACGGATCTCTTGGTTCCAGCATCGATGAAGAACGCAGCGAAATGCGATAAGTAATGTGAATTGCAGAATTCAGTGAATCATCGAATCTTTGAACGCACATTGCGCCCCTCGGCATTCCGGGGGGCATGCCTGTTCGAGCGTCATTGCACCCTTCAAGCGCAGCTTGGTATTGGGCCTTCGCCCCTGCGGCGTGCCCGAAAAACAGTGGCGGTCCGGCGTGACTTTAAGCGTAGTAACATCTTCCCGCTTTAAAGCACTCGTTGTGGCCGGCCAGAGAACCTATTTATTTCCATAATTGACCTCGGATCAGGTAGGGATACCCGCTGAACTTAA------------------------------------------------------------------------------------------------------------------------------------------------------------------
>OLICH1826-14|Cladonia cyanipes
AAGGATCATTAATGAGTCCGGGGGCCTAGCCCTCAGCGGTGGGTGTCTGTCCGAGTCCGTCAAGGCTCGACCAGCGCTCGTCGTGTATCTCAACCCCATGTTTACCTTACCTTTGTTGCTTTGGCGGGCCTTGAGTAGGCTATACGGCTCATGCCAGCCCCCAGCGTTTTCTTGCTGGGGGGCGGCTCGCGCCCGCCGGAGGCTCAACCAAATTCTGTTTATTAGTGAAGTCCGAGTAAAAATCAAATAATGAAAACTTTCAACAACGGATCTCTTGGTTCTGGCATCGATGAAGAACGCAGCGAAATGCGATAAGTAATGTGAATTGCAGAATTCAGTGAATCATCGAATCTTTGAACGCACATTGCGCCCCTCGGTATTCCGGGGGGCATGCCTGTTCGAGCGTCATTACACCCCTCAAGCGTAGCTTGGTATTGGGCGTTTCGCGGGGCCTCTTCGGGGGGCCTGCGCGTCCGGAAAGCAGTGGCGGTCCCCGGGGATTTCGCGCGTAGTAAATATTCTCCCGCGTTGGAAAGAACCGATGGGTCTGGCCAAACCCCCCCATAAATCTCCATGATTGACCTCGGATCAGGTAGGGATACCCGCTGAACTTAA-------------------------
>OLICH1845-14|Parmelia sulcata
AAGGATCATTATCGAGAGAGGGGCTTCGCGCTCCCGGGGGTTTCGGCCCCCAACTCTTCACCCATTGTCAATTTACCCTTGTTGCTTTGGCGGATTCCGGGGTATGTCTTGCGTAAGTTTGTCATAAACCCGTGCGAGATGTGCCCCGGCGCCCGCCGGAGGCCCATTAAAATCTGTTTATCAGTGATGTCCGAGTAAAAAACCAATAATAAAAACTTTCAACAACGGATCTCTTGGTTCCAGCATCGATGAAGAACGCAGCGAAATGCGATAAGTAATGTGAATTGCAGAATTCAGTGAATCATCGAATCTTTGAACGCACATTGCGCCCCCTGGTATTCCGGGGGGCATGCCTGTTCGAGCGTCATTACACCCCTCAAGCATAGCTTGGTATTGGGCTCTCGCCCCCGCGGCGTGCCCGAAAAGCAGTGGCGGTCCGGTGTGACTTTAAGCGTAGTAAATTTCTCCCGCTTTGAAAGTTCGCCCCGTGGCCTGCCAGACAACCCCATATTCTTCAATAATTGACCTCGGATCAGGTAGGGATACCCGCTGAACTTAA-------------------------------------------------------------------------------------------------------------------------------------------------
>OLICH1839-14|Parmelia saxatilis
ATCATTATCGAGAGAGGGGCTTCGCGCTCCCGGGGGCTTCGGCCCTTACCTCTTCACCCATTGCTAATTTACCCTTGTTGCTTTGGCGGATCGCGGGGTACCCCTCGCGTCGATCTACCGATCGGTGAGCGTCCGCCAGAGGCTTATTAAATTCTGTTTATTAGTGACGTCCGAGTTAAAAACAAATAATAAAAACTTTCAACAACGGATCTCTTGGTTCCAGCATCGATGAAGAACGCAGCGAAATGCGATAAGTAATGTGAATTGCAGAATTCAGTGAATCATCGAATCTTTGAACGCACATTGCGCCCCCTGGTATTCCGGGGGGCATACCTGTTCGAGCGTCATTGCACCCCTCAAGCGTAGCTTGGTATTGGGCTCTCGCCCCCGCGGCATGCCCGAAAAGCAGTGGCGGTCCGGTGCGACTTTAAGCGTAGTAAATTTCTCCCGTTTTGAAAGTTCGCCCTGTGGCCTGCCAGACAACCTATATACTCCAATAATTGACCTCGGATCAGTAGGGATACCCGCTGAANTTAA-----------------------------------------------------------------------------------------------------------------------------------------------------------------------
>OLICH1869-14|Lobaria pulmonaria
AAGGATCATTATCGAGAGGGGCGTCAGCCTCGGGGGGTTTCGGCCCCCAACTCTTTACCCTGTGGCTACACGGTCCGTGTTGCTTTGGCGGTTAAATCGCCGCCAGAAACCCTCCAAAACTCTGATATCATGTGTGGTCCGAGTCATATTCAATAACTAAAACTTTCAACAACGGATCTCTTGGTTCTGGCATCGATGAAGAACGCAGCGAAATGCGATAAGTAATGTGAATTGCAGAATTCAGTGAATCATCGAATCTTTGAACGCACATTGCGCCCCTTGGTGTTCCGAGGGGCATACCTGTTCGAGCGTCATTACACCCCTCAAGCGTGGCTTGGTGTTGGGCTCGCGTCCCCCCGGGATGGGCCTGAAGAGCAGTGGCGGTCCGACGTAGACTTCAAGCGCAGTAAATACGTTCGCTTGGAAGGCTCGCTGGGCTCTCGCCAGACAAACCCATCATTCAATCCGTTTGACCTCGGATCAGGTAGGGATACCCGCTGAACTTAA-----------------------------------------------------------------------------------------------------------------------------------------------------------------------------------------------------
>OLICH1834-14|Parmeliopsis hyperopta
ATCATTATCGAGAGGGGCCTCGTGCTCCCGGGGGTTTCGGCCCCTAACTCTTCACCCATTGTTTATCTACCTTTGTTGCTTTGGCGGGCCACGGGGTCTTCCCGCGCTGGCTCTTGGGCCGGCGAGCGCCCGTCAGAGGCCCATCAAATTCTGTTTATTAGTGTTGTCCGAGTCAAAACGCAAATAAGTAAAAACTTTCAACAACGGATCTCTTGGTTCCAGCATCGATGAAGAACGCAGCGAAATGCGATAAGTAATGTGAATTGCAGAATTCAGTGAATCATCGAATCTTTGAACGCACATTGCGCCCCTCGGTATTCCGGGGGGCATGCCTGTTCGAGCGTCATTACACCCCTCAAGCGTAGCTTGGTATTGGGCGTCGCCCCCGCGGCGTGCCCGAAAATTAGTGGCGGTCCGGTGTGACTTTGAGCGAAGTAAATACAAATCCCGCTTTGAAAGTTCACGCTGCGGCCTGCCAGACAACCCCATGATTTTTCAATAATTGACCTCGGA-----------------------------------------------------------------------------------------------------------------------------------------------------------------------------------------------
>OLICH1849-14|Phaeophyscia orbicularis
ATCATTACCGAGAGCCTGGGGTCTAACCGGCCCCTCTCTTCACCCGTGTCTACAAAAACAAACGTTGCTTTGGCGGGCCAGGGCCCCGTCCCTGGATGGGCTTAACCTTCCCACCCGGTGCCCGCCGAAGGTACAACCAAAATCTGTTATCAGTGTCGTCCGAGTATACACATAATAAACTAAAACTTTCAACAACGGATCTCTTGGTTCCCGCATCGATGAAGAACGCAGCGAAATGCGAAAATTAATGTGAATTGCAGAATTCCGTGAATCATCGAGTCTTTGAACGCACATTGCGCCCTTTGGTATTCCGAAGGGCATGCCTGTTCGAGCGTCATTGCACCTCTCAAGCACTGCTTGGTATTGGGCCGCGCCCCCGTGGCGTGCCTGGAATTCAGTGGCGGTCCAGCGAGAGTTCAAGCGTAGCAAGATTTCACGATCCCGCT------------------------------------------------------------------------------------------------------------------------------------------------------------------------------------------------------------------------------------------------------------------
>OLICH1853-14|Melanohalea exasperata
AAGGATCATTACTGAGAGAGGGGCTTCGCGCTCCCGGGGTTTCGGCCTCGAACTCTTCACCCATTGTGTATCGTACCTTTGTTGCTTTGGCGGACCTTGGGGTCTCCCCGCCCTGGCCTTCGTGCCGAGGAGTGTCCGTCAGAGGCCCATCAAAACCCATTGTATTAGTGACGTCCGAGTTAAAACACAATAGTAAAAACTTTCAACAACGGATCTCTTGGTTCCAGCATCGATGAAGAACGCAGCGAAATGCGATAAGTAATGTGAATTGCAGAATTCAGTGAATCATCGAATCTTTGAACGCACATTGCGCCCCTTGGTATTCCGGGGGGCATGCCTGTTCGAGCGTCATTGCACCCCTCAAGCGTAGCTTGGTGTTGGGCCTTCGCCCCCGCGGCGTGCCCGAAAAGCAGTGGCGGTCCGGAGCGACTTTAAGCGTAGTAAATTTCTCCCGCTTTGAAAGTCCGCCTCGCGGCCGGCCAGATAACCCCATTATTTCAATAATTGACCTCGGATCAGGTAGGGATACCCGCTGAACTTAA------------------------------------------------------------------------------------------------------------------------------------------------------------------
>OLICH1842-14|Melanelixia subaurifera
AAGGATCATTACCGAGAGAGGGGCTTCGGGCTCCGGGGGGTTTCGGCCCCCGACTCTTCACCCGTTGCATATCGTACCTTTGTTGCTTTGGCGGACCCCGGGTCGCCCCGCGCTGGTTTTCGGGCCGGCGAGTGTCCGTCAGAGGCCCATTACATTCTGTTTATTAGAGTGACGTCCGAGTATAAACCACAATAATAAAAACTTTCAACAACGGATCTCTTGGTTCCAGCATCGATGAAGAACGCAGCGAAATGCGATAACTAATGTGAATTGCAGAATTCAGTGAATCATCGAGTCTTTGAACGCACATTGCGCCCCTCGGTATTCCGGGGGGCATGCCTGTTCGAGCGTCATTACACCCCTCAAGCTCAGCTTGGTATTGGGTCCTCGCCTCCCGGGGCGTGCCCGAAAATTAGTGGCGGTCCGGAGCGACTTTAAGCGTAGTAAAATTTATCCCGCTTTGAAAGTTCGCTCCGCGGCTGGCCAAGTAACCCCGATTACTTCAATAATTGGCCTCGGATCAGGTAGGGATACCCGCTGAACTTAA-------------------------------------------------------------------------------------------------------------------------------------------------------------
>OLICH1887-14|Peltigera elisabethae
CCCCGCGAACCCTAACCCTCTGTTTACTGTCCCCTAGTGGTTTTATTACTTGGGCGCGGTTCTAGGGCTTAAAAAGAAGTTTTTTTTTTTGGTCCTTAAAACTTCGTTCAAAAGAACTGCCACAGTTGAAAATTCTAGTAATAATTATGATGTCTGAAAAACTTTTTAAACAAGCAAAACTTTCAACAACGGATCTCTTGGTTCCGGCATCGATGAAGAACGCAGCGAAATGCGATAAGTAATGTGGACCGCAGTACTCAGCGACTCATCGAATCTTTGAACGCATATTGCGCCCTTTGGTATCCCCAAGGGGCACACCTGTCCGAGCGTCATTATGCATCTCATCAAGCAAGTTGGCCTTGAGGCTGGATCCTCGCCGAGCTTGGTTTTGGACTCATTCTGCTTTATGTAGAAGTCTAAAAGTTTGTGGCTGCACAATTAAGCGTTCCAGCATAGTGATTTTATTAGCTGTAGAAATGTTTTTTTTGTATGCAATCAACACTTAATGAAGTCCAGGGTTTCTGTTGGAAGAAGCCTGATGAGACGTCTGATGGTTTTTGAAGGCAAAAATTTGGTTGGGTTTCCCGAAT--------------------------------------------------------------------------------------------------------------------------------------------------------------------------------------------------------------------------------------------------------------------------
>OLICH1827-14|Bryocaulon divergens
AAGGATCATTACCGAGAGAGGGGCTTCGCGCTCCCGGGGGTTTCGGCCCCCAACTCTTCACCCATTGTTTACCTACCTTTGTTGCTTTGGCGGGCCCCGAGGTTCGCCTCCCGCTGGCTTTCGGGCCGGCGAGTGCCCGTCAGAGGCCCATTAAATTCTGTCTAATCAGTAATATCAGAGTACAAAACAAATAGAAAAAAACTTTCAACAACGGATCTCTTGGTTCCAGCATCGATGAAGAACGCAGCGAAATGCGATAAGTAATGTGAATTGCAGAATTCAGTGAATCATCGAATCTTTGAACGCACATTGCGCCCCTCGGTATTCCGGGGGGCATGCCTGTTCGAGCGTCATTACACCCCTCAAGCGTAGCTTGGTATTGGGTCTTCGCCCCCGCGGCGTACCCGAAAAGCAGTGGCGGTCCGGTGTGACTTTAAGCGTAGTAAATTTTCATCCCGCTTGGAAAGTTCGCACCGAGGCTTGCCAGACAACCTCATTGATTTCAATAATTGACCTCGGATCAGGTAGGGATACCCGCTGAACTTAA-------------------------------------------------------------------------------------------------------------------------------------------------------------
>OLICH1830-14|Cetrariella fastigiata
AAGGATCATTACTGAGAGAGGGGCTTCGCGCTCCCGGGGGCTTCGGCCCCTAACTCTTCACCCATTGTCTACCTACCTTTGTTGCTTTGGCGGGTCCTGAGGACCTCTCGCGCCGGCGCACCCGCCGGCGAGCGCCCGCCAGAGGCCTATTAAAACCTATTTGTCAGTGATGTCCGAGCGAAAAACACAATAATCAAAACTTTCAACAACGGATCTCTTGGTTCCAGCATCGATGAAGAACGCAGCGAAATGCGATAACTAATGTGAATTGCAGAATTCAGTGAATCATCGAGTCTTTGAACGCACATTGCGCCCCTCGGTATTCCGGGGGGCATGCCTGTTCGAGCGTCATTATACCCCTCAAGCGTAGCTTGGTATTGGGCCTCGCCCCCGTGGCGTGCCCGAAAAGCAGTGGCGGTCCGGGGCGACTTTAAGCGTAGTAAAATCATCCCGCTTTGAAAGATCGCCCCGTGGCCGGCCAGACAACCCCACATATTCCAAATCATTGACCTCGGATCAGGTAGGGATACCCGCTGAACTTAA-----------------------------------------------------------------------------------------------------------------------------------------------------------------
>OLICH1877-14|Calogaya decipiens
AAGGATCATTACCGAGAGGGATGTGCGCCTTGCGGCCACGTCCCGGGGGGGTTGCGCCCCCCATCTCATCAACCCTTGCCTATCTACCTCTGTTGCTTCGGCGAGCGCCCGGGTGCTTTGCGCCCGGGCCCCGGCCTCGGTCGGTGCGCTCTCGCCGGAGGCCATCTTGAACCTGTCTGTAGGGTCGTCTGAGTGTACCGATTACAATCAAAACTTTCAACAACGGATCTCTTGGTTCTGGCATCGATGAAGAACGCAGCGAAATGCGATAAGTAATGTGAATTGCAGAATTCAGTGAATCATCGAATCTTTGAACGCACATTGCGCCCCCTGGTATTCCGGGGGGCATGCCTGTTCGAGCGTCATTGCAACCTCAAGCTTTGCTTGGTCTTGGGCGTTCGCGTCCCCGTTCCCGGGGATGCGTGCCCGTAAATCAGTGGCGGTCCAGGGGGACTTCAAAGCGCAGTAGTATCTATCCGCTTCAGAGGTCTCGCCTGTGGCCCGGCCATCAAACCCCCAATGTCCAATGATTGACCTCGGATCAGGTAGGGATACCCGCTGAACTTAA----------------------------------------------------------------------------------------------------------------------------------------
>OLICH1889-14|Cladonia pyxidata
AAGGATCATTAATGAGTTCGGGGGCCTAAGCCCCCAGCGGCGAGTGTCGTTCGAGTCCCCCGGGACTCGACCGGCGGGTCGTCGTGTTTCTCAACCCCATGTTTACCATACCTCTGTTGCTTTGGCGGGCCTTGAGTAGGCTATACGGCTCATGCCGGCCCCAGGCTTTGTTGTCTGGAGGCGGCTCGCGCCCGCCAGAGGTTTTAAACCAAATTCTATTTATCAGTGATGTCTGAGCAAATATTAAATAATCAAAACTTTCAACAACGGATCTCTTGGTTCTGGCATCGATGAAGAACGCAGCGAAATGCGATAAGTAATGTGAATTGCAGAATTCAGTGAATCATCGAATCTTTGAACGCACATTGCGCCCCTCGGTATTCCGGGGGGCATGCCTGTTCGAGCGTCATTACACCCCTCAAGCGTAGCTTGGTATTGGATATTCGCGGGCCCTTTTATAATAGGGGGGCTCGCGGGTCCGAAAAGCAGTGGCGGTCCCCGAGGATTTCGCGCGTAGTAAATATTATCCCGCGTTGGAAAGAATCGGTGGGCTTGCCAAAACCCCCCCATAATCTCCATGATTGACCTCGGATC----------------------------------------------
>OLICH1832-14|Cladonia subfurcata
AAGGATCATTAATGAGTTTGGGGGCCTAGCCCCCAGCGGTGGGTGTCTGTCCGAGTCCCTAGGGCTCGGCCAGCGCTCGTCGTGTATCTCAAACCCCATGTTTACCATACCTTAGTTGCTTTGGCGGGCCTTGAGTAGGCTATACGGCTCATGCCGGCCCCCAGCAGAAAATGCTGGGGGGCGGCTCGCGCCCGCCAGAGGTTCAATCAATTCTATTATTAGTGAAGTCTGAGTAAATATCAAATAATCAAAACTTTCAACAACGGATCTCTTGGTTCTGGCATCGATGAAGAACGCAGCGAAATGCGATAAGTAATGTGAATTGCAGAATTCAGTGAATCATCGAATCTTTGAACGCACATTGCGCCCCTCGGTATTCCGGGGGGCATGCCTGTTCGAGCGTCATTACACCCCTCAAGCGTAGCTTGGTATTGGTCGTTCGCGGGCCCTCTTCGGGGGGCCTGCGCGTCCGAAAAGCAGTGGCGGTCCCCGGGGATTTCGCGCGTAGTAAATATTATCCCGCGTTGGAAAGAACCGATGGGTCCTGCCAAAACCCCTTATAAATCTCCATGATTGACCTCG----------------------------------------------------------
>OLICH1888-14|Peltigera rufescens
TTTTTTTTTTTTTTTTTTNAAAAAAAAAAAAAAAACATACATTAACAAAAATCCTTAAATAACACAATTAATGTCTGAAGTAAATTATTTTAAACAAGCAAAACTTTCAACAACGGATCTCTTGGTTCCGGCATCGATGAAGAACGCAGCGAAATGCGATAAGTAATGTGGACCGCAGTACTCAGCGACTCATCGAATCTTTGAACGCACATTGCGCCCCTTGGTATCACCAAAGGGCACACCTGTTCGAGCGTCATCATACATCGAATCAGGCCTGGGCGCCCGGGCTTGCNATTGGGCTTTGTCTGCTTTATGTAGAAGTCTAAAAGTCAGTGACGGTTAAGTTAGACATTCCAGCGTAGTGATTATATTAGCTGTTG--------------------------------------------------------------------------------------------------------------------------------------------------------------------------------------------------------------------------------------------------------------------------------------------------------------------------------------------------------------------------------------------------------------------------------------------------------------------------------------------
>OLICH1895-14|Physcia tenella
ATCATTACCGAGAGACGGGGTCTAACCGGCCTCAACTCTTCATCCGTGTCTACATACCAATGTTGCTTTGGCGAGCCTCGGGCTTGTTCCGGGGAGTTCACGCTCCTTCGCCCGCCAAAGGCCCATATAAAACCTGTTATCAGTGTCGTCCGAGTAAACATATAATAATTAAAACTTTCAACAACGGATCTCTTGGTTCTGGCATCGATGAAGAACGCAGCGAAATGCGATAAGTAATGTGAATTGCAGAATTCCGTGAATCATCGAATCTTTGAACGCACATTGCGCCCTTTGGTATTCCGAAGGGCATGCCTGTTCGAGCGTCATTGCAACCCTCAAGCACTGCTTGGTATTGGGCCTCGTCCCCGCGACGTGCCCGCAATTTCGTGGCGGTCCAGTGAGACTTGAAGCGTA--------------------------------------------------------------------------------------------------------------------------------------------------------------------------------------------------------------------------------------------------------------------------------------------------
>OLICH1837-14|Physcia aipolia
ATCATTACCGAGAGACGGGGTCTAACCGGCCCCACCTCTTCATCCGTGTCTACATACCAATGTTGCTTTGGCGAGCCTCGGGCTTGTTCCGGGGAGTTTACGCTCCTTCGCCCGCCAAAGGCCCATACAAAACCTGTCATTAGTGTCGTCCGAGTAAACATTTAATAGTTAAAACTTTCAACAACGGATCTCTTGGTTCTGGCATCGATGAAGAACGCAGCGAAATGCGATAAGTAATGTGAATTGCAGAATTCCGTGAATCATCGAATCTTTGAACGCACATTGCGCCCTTTGGTATTCCGAAGGGCATGCCTGTTCGAGCGTCATTGCAACCCTCAAGCATTGCTTGGTATTGGGTCTCGTCTCCGCGACGTGCCCGCAATTTGGTGGCGGTCCAGTGAGACTTCAAGCGTAGCAAGATTTCATATCCCGCTTTGAAAGCCTCTCGCTGCGTGCCAGCCAGACAACTCCTATATTTTTCAATGGTTGACCTCGGATC-------------------------------------------------------------------------------------------------------------------------------------------------------------------------------------------------------------
>OLICH1852-14|Physcia tenella
ATCATTACCGAGAGACGGGGTCTAACCGGCCTCAACTCTTCATCCGTGTCTACATACCAATGTTGCTTTGGCGAGCCTCGGGCTTGTTCCGGGGAGTTCACGCTCCTTCGCCCGCCAAAGGCCCATATAAAACCTGTTATCAGTGTCGTCCGAGTAAACATATAATAATTAAAACTTTCAACAACGGATCTCTTGGTTCTGGCATCGATGAAGAACGCAGCGAAATGCGATAAGTAATGTGAATTGCAGAATTCCGTGAATCATCGAATCTTTGAACGCACATTGCGCCCTTTGGTATTCCGAAGGGCATGCCTGTTCGAGCGTCATTGCAACCCTCAAGCACTGCTTGGTATTGGGCCTCGTCCCCGCGACGTGCCCGCAATTTCGTGGCGGTCCAGTGAGACTTGAAGCGTAGCAAGATTTATATCCCGCTTTGCAAGCCTCTCGCTGCGTGCCGGCCAAACAACCCTTCTATTTTTCAATGGTTGA-----------------------------------------------------------------------------------------------------------------------------------------------------------------------------------------------------------------------
>OLICH1894-14|Physcia caesia
ATCATTACCGAGAGACGGGGTCTAACCGGGCCCCACCTCTTCATCCGTGTCTACATACCAATGTTGCTTTGGCGAGCCTCGGGCTTGTTCCGGGGAGTTTACGCTCCTTCGCCCGCCAAAGGCCCATACAAAACCTGTCATTAGTGTGGTCCGAGTAAATATTTAATAGTTAAAACTTTCAACAACGGATCTCTTGGTTCTGGCATCGATGAAGAACGCAGCGAAATGCGATAAGTAATGTGAATTGCAGAATTCCGTGAATCATCGAATCTTTGAACGCACATTGCGCCCTTTGGTATTCCGAAGGGCATGCCTGTTCGAGCGTCATTGCAACCCTCAAGCATTGCTTGGTATTGGGTCTCGTCCCCGTGACGTGCCCGCAATTTGGTGGCGGTCCAGTGAGACTTCAAGCGTAGCAAGATTTTCATATCCCGCTTTGGAAGACTCTCGCTGCGTGCCGGCCAGACAACTCCTAT------------------------------------------------------------------------------------------------------------------------------------------------------------------------------------------------------------------------------------
>OLICH1850-14|Physcia adscendens
ATCATTACCGAGAGACGGGGTCTAACCGGCCTCAACTCTTCATCCGTGTCTACATACCAATGTTGCTTTGGCGAGCCTCGGGCTTGTTCCGGGGAGTTCACGCTCCTTCGCCCGCCAAAGGCCCATATAAAACCTGTTATCAGTGTCGTCCGAGTAAACATATAATAATTAAAACTTTCAACAACGGATCTCTTGGTTCTGGCATCGATGAAGAACGCAGCGAAATGCGATAAGTAATGTGAATTGCAGAATTCCGTGAATCATCGAATCTTTGAACGCACATTGCGCCCTTTGGTATTCCGAAGGGCATGCCTGTTCGAGCGTCATTGCAACCCTCAAGCACTGCTTGGTATTGGGCCTCGTCCCCGCGACGTGCCCGCAATTTCGTGGCGGTCCAGTGAGACTTGAAGCGTAGCAAGATTTATATCCCGCTTTGCAAGTCTCTCGCTGCGTGCCGGCCAAACAACTCTAATATTTTTCAATGGTTGA-----------------------------------------------------------------------------------------------------------------------------------------------------------------------------------------------------------------------
>OLICH1878-14|Peltigera neocanina
------CATTAATGAGGGCGTGTGGGCTAATATCCCCGCGAACCCTAACCCTTTGTTTACTGTCCCATTGTGGTTTACTTGAGTGCGATTTGGCTCAAAAGTTTTTTTGTTTTTTTTGTTTTTGGGTCTTTTACGATGTGCTCAAAAGGCTACCACAATTATTTTAAAAAAAAAAAAAATAAAATAAAAATAAAAAAATTCTGGTAATACATTGATGTCTGAGCAAATTATTTAAACAAGCAAAACTTTCAACAACGGATCTCTTGGTTCCGGCATCGATGAAGAACGCAGCGAAATGCGATAAGTAATGTGGACCGCAGTACTCAGCGACTCATCGAATCTTTGAACGCACATTGCGCCCCTTGGTATCACCAAAGGGCACACCTGTTCGAGCGTCATCATACATCGTATCAGGCTAAGGGCCCGGCTTGAATTGGACCTTTTCTGCTTTATGTAGAGGTCTTAAAGTTAGTGGCGGTTAAGTTAGGCATTCCAGCGTAGTGATTATATTAGCTGTTGAAGTGTCTTTTACAATAACAGTCAACAGGTCCAGGGTTTCTGCTGGCGGAGACCTGGTTGGATTTTATCA-------------------------------------------------------------------------------------------------------------------
>OLICH1835-14|Parmeliopsis ambigua
AAGGATCATTATCGAGAGAGGGCCTTCGTGCTCCCGGGGGTTCCGGCCCCTAACTCTTCACCCATTGTTTATCTACCTTTGTTGCTTTGGCGGGCCACGGGGCCTTCCCGCGCTGGCTCTCGGGCCGGCGAGCGCCCGTCAGAGGCCCATTAAATTCTGTTTATTAGTGTTGTCCGAGTAAAAACATAAATAAGTAAAAACTTTCAACAACGGATCTCTTGGTTCCAGCATCGATGAAGAACGCAGCGAAATGCGATAAGTAATGTGAATTGCAGAATTCAGTGAATCATCGAATCTTTGAACGCACATTGCGCCCCTCGGTATTCCGGGGGGCATGCCTGTTCGAGCGTCATTACACCCCTCAAGCGTAGCTTGGTATTGGGCTTCGCCCCTGCGGCGTGCCCGAAAGTTAGTGGCGGTCCGGTGTGACTTTAAGCGTAGTAAATACAAATCCCGCTCTGAAAGTTCACGCTGCGGCCTGCCAGACAACCCCATAACTTTTCAATAATTGACCTCGGATCAGGTAGGGATACCCGCTGAACTTAA--------------------------------------------------------------------------------------------------------------------------------------------------------------
>OLICH1836-14|Peltigera membranacea
AAAAAAAAAAAAAAATCTCGTTATAAAAATACACTGATGTCTGAGAAAATTATTTTTAAACAAGCAAAACTTTCAACAACGGATCTCTTGGTTCCGGCATCGATGAAGAACGCAGCGAAATGCGATAAGTAATGTGGACCGCAGTACTCAGCGACTCATCGAATCTTTGAACGCACATTGCGCCCCTTGGTATCCACCACAGGGCACACCTGTTCGAGCGTCAACAGACATTGCATCAGGCTAGGGCCCGGTCTGCCTTGGGCTTTTTCTTATCTATGGGAAAAGCCTTAAAATCAGTGGCGGTTAAGTTAGGCATTCCAGCGTAGTGAAATTATTTATTAGCTGTTGAAATACTTTTTACATAACCGTCAACATGTCCAGGGTTTCTGCTGGCGGAGACCCTGGATTTTT-------------------------------------------------------------------------------------------------------------------------------------------------------------------------------------------------------------------------------------------------------------------------------------------------------------------------------------------------------------------------------------------------------------------------------------------------------------
>OLICH1831-14|Pseudephebe pubescens
ATCATTACCGAGAAGGGGCTTCGCCGCCCCGGGGGCCTCGGCCTCCAACTCTTTACCCTGTGTCTTCCTTACCTTTGTTGCTTTGGCGAGCCTCGGGCGACCCCCCGCTGGCTTTCGGGCCGGTGAGCGCTCGCCAGAGGGCCCATCCAATCCTGTTCAAAACATAAGTGTCCGAGTATAAAACGCAATAGTAAAAACTTTCAACAACGGATCTCTTGGTTCCAGCATCGATGAAGAACGCAGCGAAATGCGATAAGTAATGTGAATTGCAGAATTCAGTGAATCATCGAATCTTTGAACGCACATTGCGCCCCTCGGTATTCCGGGGGGCATGCCTGTTCGAGCGTCATTACACCCCTCAAGCGTAGCTTGGTATTGGGTCTTCGCCTCCACGGCGTGCCCGAAAATCAGTGGCGGTCCGGGGCGACTTCAAGCGCAGTAATCTTTTATCCCGCTTCGAAAGTCCCTCCGTGGCCTGCCAGACAACCCCTTATACTTCTATCATTGACCTCGGATCAGGCAGGGATACCCGCTGAACTTAA------------------------------------------------------------------------------------------------------------------------------------------------------------------
>OLICH1838-14|Platismatia glauca
AAGGATCATTACCGAGAGGGGCTTGCGCCCCCGGGGGCTCCGGCCCCCGACTCTCCACCCATTGCGTACCGACCTTTGTTGCTTTGGCGGACCCCGGGGTCTCCCCGCGCTGGCTCCCGGGCCGGCGAGCGTCCGTCAGAGGCCCATCAAATTCCATTTTCCACGCGTCCGAGTGAAAACACAATCATTAAAACTTTCAACAACGGATCTCTTGGTTCCAGCATCGATGAAGAACGCAGCGAAATGCGATAAGTAATGTGAATTGCAGAATTCAGTGAATCATCGAATCTTTGAACGCACATTGCGCCCCTCGGTATTCCGAGGGGCATGCCTGTCCGAGCGTCATTACACCCCTCAAGCGTCGCTTGGTCTTGGACGTCGCCCCCGAGGCGCGCCCGAAAATCAGTGGCGGTCCGGTGCGACTTTGCGCGTAGTAAATTTCTCCCGCGTTGAAAGTCCGCCCCGCGGCCGGCCAGACAACCCCCAGATTCAACCATTGACCTCGGATCAGGTAGGGATACCCGCTGAACTTAA--------------------------------------------------------------------------------------------------------------------------------------------------------------------------
>OLICH1844-14|Pseudevernia furfuracea
AAGGATCATTACCGAGAGAGGGGCCTCGCGCTCCCGGGGGTTTCGGCCCCCAACTCTTCACCCACTGTGTATCTACCTTTGTTGCTTTGGCGGGCCTCGCCTTCCCGGCTTCCGGGCCGGCGGGCGCCCGTCGGAGGCCCATTAAATTCCGTTAAATCAGTGACGTCCGAGCAAACTACACAATTAGTAAAAACTTTCAACAACGGATCTCTTGGTTCCAGCATCGATGAAGAACGCAGCGAAATGCGATAAGTAATGTGAATTGCAGAATTCAGTGAATCATCGAATCTTTGAACGCACATTGCGCCCCTCGGTATTCCGGGGGGCATGCCTGTTCGAGCGTCATTACACCCCTCAAGCGTAGCTTGGTACTGGGTCCTCGTCCCCGCGACGTGCCCGAAAAGCAGTGGCGGTCCGGTGGGACTTTAAGCGTAGTAAATCTTATCCCGCTTTGAAAGTTCGCCCGGCGACCGGCCAGATAACCCCATTTATTCAATGATTGACCTCGGATCAGGTAGGGATACCCGCTGAACTTAA-----------------------------------------------------------------------------------------------------------------------------------------------------------------------
>OLICH1942-15|Baeomyces placophyllus
AAGGATCATTAACGAGCGAGGGTCCTTGGGGCCCGAACCTCCCACCCCGTGCGTATCGACCTCTGTTGCTTTGGCGGGCCCGGGGGCCTACCCCCCGCCGGTTTCGGCTGGCGAGTGCCCGTCGGAGGACCTCCGAACTCGATTTATCAGTGATGTCTGAGTGACCAAACAATCAATTAAAACTTTCAACAACGGATCTCTTGGTTCTGGCATCGATGAAGAACGCAGCGAAATGCGATAAGTAATGTGAATTGCAGAATTCAGTGAATCATCGAATCTTTGAACGCACATTGCGCCCTCCGGTATTCCGGGGGGCATGCCTGTTCGAGCGTCATTAAACCCCTCAAGCCCAGCTTGGTATTGGATCTCGTCCCCCGGGGTGGATCTCAAAATTAGCGGCGGAGCAGCTGATCGTCGAGCGTAGTCACTTTTACCCCGCTTCGACCGATCCAGTTGATTCCAGCCGGACAACCCCCCCATCTTCTCAGGATTGACCTCGGATCAGGTAGGGATACCCGCTGAACTTAA--------------------------------------------------------------------------------------------------------------------------------------------------------------------------------
>OLICH1905-15|Bryoria tenuis
AAGGATCATTACCGAGAGAGGGGCTTCGCGCTCCCGGGGGTTTCGGCCCCTGACTCTTCACCCATTGTATACCTACCTTTGTTGCTTTGGCGGGCCCCGGGTTCCACCCGCGTCAGCCTTCGGGCCGACGAGCGCCCGTCAGAGTCCCATCAAATTCTGTTTAATCGTGACGTCCGAGTGATAAAACACAATAGTAAAAACTTTCAACAACGGATCTCTTGGTTCCAGCATCGATGAAGAACGCAGCGAAATGCGATAAATAATGTGAATTGCAGAATTCAGTGAATCATCGAGTCTTTGAACGCACATTGCGCCCCTCGGTATTCCGGGGGGCATGCCTGTTCGAGCGTCATTACACCCCTCAAGCGTAGCTTGGTATTGGGTCTTCGCCCTCGTGGCGTGCCCGAAAAACAGTGGCGGTCCGGTGCGACTTTAAGCGTAGTAAATTTTCCCGCTTTGAAAGATTCCTCCGTGGCCTGCCAGACAACCCTTCTATTTCAATCA--------------------------------------------------------------------------------------------------------------------------------------------------------------------------------------------------------
>OLICH1919-15|Bryocaulon divergens
AAGGATCATTACCGAGAGAGGGGCTTCGCGCTCCCGGGGGTTTCGGCCCCCAACTCTTCACCCATTGTTTACCTACCTTTGTTGCTTTGGCGGGCCCCGAGGTTCGCCTCCCGCTGGCTTTCGGGCCGGCGAGTGCCCGTCAGAGGTCCATTAAATTCTGTCTAATCAGTAATATCAGAGTAAAAACAAATAGTAAAAAACTTTCAACAACGGATCTCTTGGTTCCAGCATCGATGAAGAACGCAGCGAAATGCGATAAGTAATGTGAATTGCAGAATTCAGTGAATCATCGAATCTTTGAACGCACATTGCGCCCCTCGGTATTCCGGGGGGCATGCCTGTTCGAGCGTCATTACACCCCTCAAGCGTAGCTTGGTATTGGGTCTTCGCCCCCGCGGCGTACCCGAAAAGCAGTGGCGGTCCGGTGTGACTTTAAGCGTAGTAAATTTTCATCCCGCTTGGAAAGTTCGCCCCGAGGCTTGCCAGACAACCCCATTGATTTCAATAATTGACCTCGGATCAGGTAGGGATACCCGCTGAACTTAA--------------------------------------------------------------------------------------------------------------------------------------------------------------
>OLICH1938-15|Cladonia macrophyllodes
AAGGATCATTAATGAGGTGAGGGAGGCCCGCCCCTCCGCGGCGAGTGTCGGTCGAGTCCCTCCGGGCTCGGTCGGCAGTCGTCGTGCTTCTCAACCCCATGTTTACCATACCTTTGTTGCTTTGGCGGGCCTTGAGTAGGCTATACGGCTCATGCCGGCCCCAGGCTTTATTGCCTGGGGGCGGATCGCGCCCGCCGGAGGTTTAATCAAACCCTATTATCAGTGATGTCTGAGCAAATATTAAATAATCAAAACTTTCAACAACGGATCTCTTGGTTCTGGCATCGATGAAGAACGCAGCGAAATGCGATAAGTAATGTGAATTGCAGAATTTAGTGAATCATCGAATCTTTGAACGCACATTGCGCCCCTCGGTATTCCGGGGGGCATGCCTGTTCGAGCGTCATTACACCCCTCAAGCGTAGCTTGGTATTGGACTTTCGCGGGCCCTCTTGTAATAGGGAGGGACTCGCGGGTCCGAAAAGCAGTGGCGGTCCCCGAGGATTTCGCGCGTAGTAAATCTTATCCCGCGTTGGAAAGAATCGATGGGTCTTGCCAAAACCCCCCATAATCTCCAAAATTGA--------------------------------------------------------
>OLICH1944-15|Cladonia stygia
AAGGATCATTAATGAGTGCGGGGGCCTAGCCCCCAGCGGTGGGTGTCTGTCCGGGTCCGTCTGGGCTCGAACAGCGCTCGTCGTGTACCTCAACCCCATGTTTACCTTACCTTTGTTGCTTTGGCGGGCCTTGAGTAGGCTATACGGCTCATGCCGGCCCCCAGCGTTTCCTGCTGGGGGGCGGCTCGCGCCCGCCAGAGGTTTATTCAAATCTTGTTTATTAGTGAAGTCCGAGTAAATATTAAATAATCAAAACTTTCAACAACGGATCTCTTGGTTCTGGCATCGATGAAGAACGCAGCGAAATGCGATAAGTAATGTGAATTGCAGAATTCAGTGAATCATCGAATCTTTGAACGCACATTGCGCCCCTTGGTATTCCGAGGGGCATGCCTGTTCGAGCGTCATTACACCCCTCAAGCGTAGCTTGGTATTGGACGTTCGCGGGCCCCCTTTGGGGGGCCTGCGTGTCCGAAAAGCAGTGGCGGTCCCCGGGGATTTCGCGCGTAGTAAATTTTATCCCGCGTTGGAAAGAACCGGTGGGCGTGACCAAAACCCCCATAA----------------------------------------------------------------------------
>OLICH1918-15|Cladonia gracilis
AAGGATCATTAATGAGTTCGGGGGCCTAGCCCCCAGCGGCGAGTGTCGTTCGAGTCCCCCGGGACTCGGTCGGCGGTCGTCGTGTTTCTCAACCCCATGTTTACCATACCTTTGTTGCTTTGGCGGGCCTTGAGTAGGCTATACGGCTCATGCCGGCCCCAGGCTTTGTTGCCTGGGGGCGGCTCGCGCCCGCCAGAGGTTTAAACCAAATCCTATTATCAGTGATGTCTGAGCAAATATTAAATAATCAAAACTTTCAACAACGGATCTCTTGGTTCTGGCATCGATGAAGAACGCAGCGAAATGCGATAAGTAATGTGAATTGCAGAATTCAGTGAATCATCGAATCTTTGAACGCACATTGCGCCCCTCGGTATTCCGGGGGGCATGCCTGTTCGAGCGTCATTACACCCCTCAAGCGTAGCTTGGTATTGGACATTCGCGGGCCCCTTTATAGGGGCTCGCGGGTCCGAAAAGCAGTGGCGGTCCCCGAGGATTTCGCGCGCAGTAAATGTTATCCCGCGTTGGAAAGAATCGGTGGGCTTGCCAAAACCCCCATAATCTCCATGATTGACCTCGGATC---------------------------------------------------------
>OLICH1940-15|Fuscopannaria praetermissa
AAGGATCATTATCGAGAGTGGAGCCGAGCTCCAAAGGGGGGCTAACCGCCCCCCGACTCTTCACCCATTGTGAACTTTGCCGTGTTGCTTTGGCGAAAACGCGGAAGCATTTTCGCCAGAGACCCAAACAACGCTGTTTTCGAGTGGTCTGAGTACGTTATCAATTATTATTAAAAACTTTCAACAACGGATCTCTTGGTTCTGGCATCGATGAAGAACGCAGCGAAATGCGATAAGTAATGCGAATTGCAGAATTCAGTGAATCATCGAATCTTTGAACGCACATTGCGCCCCTTGGCATTCCGAGGGGCATACCTGTTCGAGCGTCATTTGTGCACCCCTCAAGCCTGGCTTGGTCTTGGGCGCGCGTCCTCCGGGACGGCCCCGAAAAACAGTGGCAGTGTGACGCAGCTGCGAGCGTAGTAGTTGTACCCCCCGCTCCGCACGCTGCGCCGCGCCCGCCATCCAACCTGCGAATTTTCTCAGTTGACCTCGGATCAGGTAGGGATACCCGCTGAACTTAA------------------------------------------------------------------------------------------------------------------------------------------------------------------------------------
>OLICH1931-15|Ramalina pollinaria
AAGGATCATTAAAGAGAGGGGCTTCGCGCTCCAGGGGACTCCGGTCCCCGCCTCTACACCCTGTGATTACCTTACCTCTTGTTGCTTTGGCGGGGTACTCCCCGCCAGCAGCCCCCCGAAACTCGTTTTATGCATGTTCGTCTGAGCCTAATTCATAATGAATCAAAACTTTCAACAACGGATCTCTTGGTTCTGGCATCGATGAAGAACGCAGCGAAATGCGATAAGTAATGTGAATTGCAGAATTCAGTGAATCATCGAATCTTTGAACGCACATTGCGCCCCTCGGTATTCCGGGGGGCATGCCTGTTCGAGCGTCATTGCACCATTCAAGCGTAGCTTGGTATTGGGTCCTTCGCCCGGGAGATCCCCGCGGCGTGCCCGAAAAGCATTGGCGGTCCGGTGTGACTTTAAGCGTAGTAAATTTTCTCCCGCTTTGAAAGCTTCGCGCCGTGGCCGGCCAGACAACCCCCATATTTCTCACGATTGACCTCGGATCAGGTAGGGATACCCGCTGAACTTAA-------------------------------
>OLICH1906-15|Nephroma expallidum
AAGGATCATTATTAAAGTCACAAGGGGGTCATTAGACACCTCCGGGGGCGTGATGGTCAAGTACTCCTAGGGTAGTTCCGGGATTTACCCCATCCGTCTTATTTTATACCCGATGCGTATCTAAAACGTTAAGCTTGCTTTGGCGGCTATACCCGTCAAGGGGAACCTAAAACTCGATATATTGGTGATGTCAGAGTTAACCATAATAACTAAAACTTTCAACAACGGATCTCTTGGTTCTGGCATCGATGAAGAACGCAGCGAAATGCGATAAGTAATGTGAATTGCAGAATTCAGTGAATCATCGAATCTTTGAACGCACATTGCGCCTTCTGGAAATTCCGGAAGGCATACCTGTTCGAGCGTCATTTAAACCCCTCAAGCTAGGCTTGATGTTGGGTGTCGTCCCCTGGGCGTGCCTAAAATACAGTGACGGTCCAGGTGATTTTAAGCGCATTAAATAATCTTTCGCTTTGAAAATCATCTGGCATCGGGTTTTGATCATAAGATTGACCTCGGATCAGGTAGGGATACCCGCTGAACTTAA-------------------------------------------------------------------------------------------------------------------------------------------------------------
>OLICH1933-15|Parmelia fraudans
AAGGATCATTATCGAGAGAGGGGCTTCGCGCTCCCGGGGGTTTCGGCCCCCAACTCCTCACCCATTGTCAATTTACCCTTGTTGCTTTGGCGGATCTCGGGGTATGTCTTGCGTAGGTTTGACATAAACCCGCGCGAGATGTGCCCCGGCGCCCGCCGGAGGCCTATTAAAATCTGTTTATCCAGTGATGTCCGAGTCAAAAACCAATAATAAAAACTTTCAACAACGGATCTCTTGGTTCCAGCATCGATGAAGAACGCAGCGAAATGCGATAAGTAATGTGAATTGCAGAATTCAGTGAATCATCGAATCTTTGAACGCACATTGCGCCCCCCGGTATTCTGGGGGGCATGCCTGTTCGAGCGTCATTACACCCCTCAAGCATAGCTTGGTATTGGGCTCTCGCCCCCGCGGCGTGCCCGAAAAGCAGTGGCGGTCCGGTGCGACTTTAAGCGTAGTAAATTTCTCCCGCTTTGGAAGTTCGCCCCGTGGCCTGCCAGATAACCCCATATACTTCAATAATTGACCTCGGATCAGGAGGGATACCCGCTGAACTTAA-------------------------------------------------------------------------------------------------------------------------------------------------
>OLICH1910-15|Rusavskia elegans
AAGGATCATTATCGAGAGGGATATACGCTTCCGGCCGTATCCCGGGGGGCTGCGCCCCCCACCTCTTCAACCCTGTGCATACCAACCGCTGTTGCTTCGGCGAGCGTCGGGGCGTCCGCGCCCCGGCCCCGGCCTCGGTCGGTGAGCTCTCGCCGGAGGCCCGTCTTTATTCTGTTTTGCAGTGACGTCCGAGAATACCAACACAATCAATCAAAACTTTCAACAACGGATCTCTTGGTTCTGGCATCGATGAAGAACGCAGCGAAATGCGATAAGTAATGTGAATTGCAGAATTCAGTGAATCATCGAATCTTTGAACGCACATTGCGCCCCTTGGTATTCCGGGGGGCATACCTGTTCGAGCGTCATTGCAACCCTCAAGCTTTGCTTGGTATTGGGCGCTCGTCTCCCCCGGACGGGGAGGCGTGCCCGCAAACTAGTGGCGGTCCAGGGAGACTTCAAGCGCAGTAGAATCATTCCGCTTTCGAGGTGTCGCCTGCGGCCCGGCCGTGAAACCCACAACTTTCAATGATTGACCTCGGATCAGGTAGGGATACCCGCTGAACTTAA--------------------------------------------------------------------------------------------------------------------------------------
>OLICH1958-15|Parmelina tiliacea
AAGGATCATTATCGAGAGAGGGGCTTCGCGCTCCCGAGGGCTCCGGCCCTCAACTCTTCACCCGTTGACGATATACCTTTGTTGCTTTGGCGGACCTCGGGGTCTCTCCCGCGCAGGCTTCCGGGTCGGCGAGCGTCCGTCAGAGACCCATCAAAACCCGTTTAATCGTGTCGTCCGAGATTAAAAAACAATAGTAAAAACTTTCAACAACGGATCTCTTGGTTCCAGCATCGATGAAGAACGCAGCGAAATGCGATAAGTAATGTGAATTGCAGAATTCAGTGAATCATCGAATCTTTGAACGCACATTGCGCCCCTCGGTATTCCGGGGGGCATGCCTGTTCGAGCGTCATTACACCCTTCAAGCGCGGCTTGGTATTGGGCCCTCGCCCCCGTGGCGTGCCCGAAAAGCAGTGGCGGTCCGGTGCGACTTTAAGCGTAGTAAATTCGATCCCGCTTTGAAAGTTCGCTCCGCGCCCGGCCAGACAACCCCATCATTTCGTTAATTGACCTCGGATCAGGTAGGGATACCCGCTGAACTTAA----------------------------------------------------------------------------------------------------------------------------------------------------------------
>OLICH1928-15|Pannaria conoplea
AAGGATCATTATCGAGAGGGGAGCTCGTCTCCCAGGGGGCTAACCGCCCCCGACTCTTCACCCACTGTGGAATTACCTTATGTTGCTTTGGCGGCTTTCGAGAATTTCTCGAGGCGGCCGCCGGGGGTCGATTCAACGCTGTAATGCTGCGGTCGGAGTGATAAACGCAATAGTAAAAAACTTTCAACAACGGATCTCTTGGCTCCGGCATCGATGAAGAACGTAGCGAAATGCGATAAGTAATGTGAATTGCAGAATTCAGTGAATCATCGAATCTTTGAACGCATATTGCGCCCCTTGGCATTCCGAGGGGCATACCTGTCCGAGCGTCATTTGCTCCCTTCAAGCTTCGCTTGGTCTTGGGCGTGCGTCCCCCGGGACGGCCCCGAAAAGCAGTGGCGGTGCGGTGCGCCCCGGGAACGTAGTCATGTTATCGTTCCGTGAGGGGCGCGTCGGGCCTGCCAGGCGACCGATGACCCATCCGGTTGACCTCGGATCAGGTAGGGATACCCGCTGAACTTAA-------------------------------------------------------------------------------------------------------------------------------------------------------------------------------------
>OLICH1908-15|Hypogymnia austerodes
AAGGATCATTACTGAGAGAGGGGCTTCGCGCTCCCGGGGGTCTCGGCCCCCAACTCTTCACCCATTGTTTACCTACCTTTGTTGCTTTGGCGGGCCCTGGGGCACTGCCCCGCGCCGGCCTTCCGGGCTGATGAGCGCCCGCCAGAGGCTCATTAAATTCTGTTTATTCAGTGTCATCGGAAGAAAATTTAATAGTAAAAACTTTCAACAACGGATCTCTTGGTTCCAGCATCGATGAAGAACGCAGCGAAATGCGATAAGTAATGTGAATTGCAGAATTCAGTGAATCATCGAATCTTTGAACGCACATTGCGCCCCTCGGTATTCTGGGGGGCATGCCTGTTCGAGCGTCATTACACCCCTCAAGCGTAGCTTGGTATTGGGCTTTCGCCCCCGCGGCGTGCCCGAAAAGCAGTGGCGGTCCGGTGCGACTTTAAGCGTAGTAAATTTTCACCCCGCTTTGAAAGTTTGCCCCGTGGCTCGCCAGACAACCCCATTTTACTTCAATGATTGACCTCGGA---------------------------------------------------------------------------------------------------------------------------------------------------------------------------------------
>OLICH1909-15|Lobaria scrobiculata
AAGGATCATTATCGAGAGAGGCTTCGGCCTCGGGGGCTTCGGCCCCCAACTCTTCACCCTGTGCGCATCCAACCCGTGTTGCTTTGACGGCATTCACGCCGTCCAAGAACCCATCAAACTCGGCAATCAGTGTCGTCGGAGCCCAATCTAATAACTAAAACTTTCAACAACGGATCTCTTGGTTCTGGCATCGATGAAGAACGCAGCGAAATGCGATAAGTAATGTGAATTGCAGAATTCAGTGAATCATCGAATCTTTGAACGCACATTGCGCCCCTTGGCATTCCGAGGGGCATACCTGTTCGAGCGTCATTACACCCCTCAAGCCTTGGCTTGGTGTTGGGCGACGTCCCCCGGGACGGGCCCGAATGGCAGTGGCGGTCCGGCGTGGCTTCAAGCGCAGTAGATACACCGTTCGCTTGGGAGCCATGCTCGGGTCCCGCCAGTCAACCCCAGACTCCAACCGTTTGACCTCGGATCAGGTAGGGATACCCGCTGAACTTAA-------------------------------------------------------------------------------------------------------------------------------------------------------------------------------------------------------
>OLICH1915-15|Lobaria pulmonaria
AAGGATCATTATCGAGAGGGGCGTCAGCCTCGGGGGGTTTCGGCCCCCAACTCTTTACCCTGTGGCTACACGGTCCGTGTTGCTTTGGCGGTTAAATCGCCGCCAGAAACCCTCCAAAACTCTGATATCATGTGTGGTCCGAGTCATATTCAATAACTAAAACTTTCAACAACGGATCTCTTGGTTCTGGCATCGATGAAGAACGCAGCGAAATGCGATAAGTAATGTGAATTGCAGAATTCAGTGAATCATCGAATCTTTGAACGCACATTGCGCCCCTTGGTATTCCGAGGGGCATACCTGTTCGAGCGTCATTACACCCCTCAAGCGTGGCTTGGTGTTGGGCTCGCGTCCCCCCGGGATGGGCCTGAAGAGCAGTGGCGGTCCGACGTAGACTTCAAGCGCAGTAAATACGTTCGCTTGGAAGGCTCGCTGGGCTCTCGCCAGACAAACCCATCATTCAATCCGTTTGACCTCGGATCAGGTAGGGATACCCGCTGAACTTAA-----------------------------------------------------------------------------------------------------------------------------------------------------------------------------------------------------
>OLICH1922-15|Thamnolia vermicularis
AAGGATCATTATCAGAGATAGGGCTTCACCGCCCGAACCTCCCATCCCGTGCGAACTGTTACCCGGTTGCTTCGGCGTTTAGGCTCGTCCACGCCAGTAGCTCATCACAAATCTTTGTTGCAATCGTGACGTCCGAGTACACAATATAGAAGAATAAGAAAACTTTCAACAACGGATCTCTTGGTTCTGGCATCGATGAAGAACGCAGCGAAATGCGATAAGTAATGTGAATTGCAGAATTCAGTGAATCATCGAATCTTTGAACGCACATTGCACCTCCTGGCATTCCGGGAGGTATGCCTGTCCGAGCGTCATTTCACCCCTCAAGCTCCGGCTCGGTGTTGGGCCACATCCCCCCCAACGGATGAGCCTCAAAATCAGTGGCGGCGTGGCATGACCCCGAGCGTAGTGACACTATTTTTGCTCCGTGGGTTTCATGCGACGGTGGCCAGAACTGGATGTCACAGTCCAACTTCTCAAAGG-----------------------------------------------------------------------------------------------------------------------------------------------------------------------------------------------------------------------------
>OLICH1935-15|Melanelia agnata
AAGGATCATTACCGGGAGAGGGGCTTCGCGCTCCCGGGGGTTTCGGCCCCCAACTCTTCACCCATTGTCTATCTACCTTCGTTGCTTTGGCGGGCCTCTGGGGTCCCCCCGCGTCGGCTTTTGGGCCGGCGAGCGCCCGTCAGAGACCCATCAAATTCCGTTTTATCAGTGATGTCCGAGCGAAACCACAATAATCAAAACTTTCAACAACGGATCTCTTGGTTCCAGCATCGATGAAGAACGCAGCGAAATGCGATAAGTAATGTGAATTGCAGAATTCAGTGAATCATCGAATCTTTGAACGCACATTGCGCCCCTCGGTATTCCGGGGGGCATGCCTGTTCGAGCGTCATTACACCCTTCAAGCGTAGCTTGGTATTGGGCCTCGCCTCCGCGGCGTGCCCGAAAATCAGTGGCGGTCCGCTGCGGCTTCCAGCGTAGTAAATTCTTATCCCGCTGTGAAAGTCCGCATCGCGACCGGCCAGACAACCCCATTTACTTCAATCATTGACCTCGGATCAGGTAGGGATACCCGCTGAACTTAA---------------------------------------------------------------------------------------------------------------------------------------------------------------
>OLICH1949-15|Umbilicaria vellea
AAGGATCATTACTGAGATAGGGCCCCCGGGCCTGAACCTCCAACCCTTTGTCTACCATACCTTCGTTGCTTTGGCGGGCCCGCTGGGGAACCCCACCGCCGGCGTTGAGCCGGTGTGCGCCCGCCGGAGGCCCTTGAAACCCTGTCTGCCGGTGTCGTCTGAGTATCACACAATGGTTAAAAACTTTCAACAACGGATCTCTTGGTTCTGGCATCGATGAAGAACGCAGCGAAATGCGATAAGTAATGTGAATTGCAGAATTCAGTGAATCATCGAATCTTTGAACGCACATTGCGCCCCCCGGTATTCCGGGGGGCATGCCTGTTCGAGCGTCATTACACCCCTCAAGCCCTGCTTGGTATTGGGCCTCGCCCCCCGGGACGGGCCTGAAAGTGAGTGGCGGTGCGGCCCGACTTCAAGCGTAGTAACTTAGAAACCCGCTTAGGGAGCCTTCAGGCTGGACCGGCCAGACAACCCAACTGTATCTTCCACGGTTGACCTCGGATCAGGTAGGGATACCCGCTGAACTTAA-------
>OLICH1920-15|Umbilicaria proboscidea
AAGGATCATTACCGAGATAGGGTCCTCCGGGCCCGAACCTCCAACCCTTTGCGTACCTTACCATTGTTGCTTTGGCGGACCCGCTGGGGAAACCCACCGCCGGCGTTGAGCCGGTGAGCGCCCGCCGGAGGCCCTCAAAACTCCGTCTGTCGGTGCCGTCTGAGTACCATACAATCGTTAAAACTTTCAACAACGGATCTCTTGGTTCTGGCATCGATGAAGAACGCAGCGAAATGCGATAAGTAATGTGAATTGCAGAATTCAGTGAATCATCGAATCTTTGAACGCACATTGCGCCCCCTGGTATTCCGGGGGGCATGCCTGTTCGAGCGTCATTACGCCTCTCAAGCCCTGCTTGGTATTGGGCCTTCGTCCCCGGGACGGGCCTGAAAGTGAGTGGCGGTGCAGCCTGACTTCAAGCGTAGTAACTTCAAAACCCGCTGCGGAAGCCTTCAGGCTGGGCCGGCCAGACAACCCAACTGTATTTTCTACGG---------------------------------------------
>OLICH1913-15|Umbilicaria cylindrica
AAGGATCATTACCGAGAGAGGGTCCTCCGGGCCCGAACCTCCAACCCTTTGTGTACCTTACCTTTGTTGCTTTGGCGGGCCCGCTGGGGCCACCCACCGCCGGTGTTGAGCCGGTGAGCGCCCGCCGGAGACCCTCAAAACTCCGTCTGCCAGTGTCGTCTGAGTACTATGCAATAAAAAACTTTCAACAACGGATCTCTTGGTTCTGGCATCGATGAAGAACGCAGCGAAATGCGATAAGTAATGTGAATTGCAGAATTCAGTGAATCATCGAATCTTTGAACGCACATTGCGCCCCCTGGCATTCCGGGGGGCATGCCTGTTCGAGCGTCATTACACCTCTCAAGCTGTGCTTGGTATTGGGCCGTCGTCCCCCGGGACGGGCCTGAAAGTGAGTGGCGGTGCAGCCTGACTTCAAGCGCAGTAACTTAAAAACCCGCTTCGGAAGCCTTCAGGCTGGGCCGGCCAGACAACCCACCCGTATTTTCTATGGTTGACCTCGGATCAGGTAGGGATACCCGCTGAACTTAA--------
>OLICH1951-15|Xanthoparmelia conspersa
AAGGATCATTACCGAGAGAGGGGCTTCGTGCTCCCGGGGGTTTCGGCCCCCTAACTCTTCACCCTTTGCGTACCTACCTTTGTTGCTTTGACGGGCCCGAGAGACCTCTCGCGTCGACTCGGCGAGTGTCCGTCAGAGGCCCATTCAAATTCTATTCATTAGAGACGTCTGAGTTCCAATACAATAAGTAAAAACTTTCAACAACGGATCTCTTGGTTCCAGCATCGATGAAGAACGCAGCGAAATGCGATAAGTAATGTGAATTGCAGAATTCAGTGAATCATCGAATCTTTGAACGCACATTGCGCCCCTCGGCATTCCGGGGGGCATGCCTGTTCGAGCGTCATTGCA-----------------------------------------------------------------------------------------------------------------------------------------------------------------------------------------------------------------------------------------------------------------------------------------------------------------------------------------------------------------
>OLICH1936-15|Melanelia stygia
AAGGATCATTACTGAGAGAGGGGCTTCGCGCTCCCGGGGGTCTCGGCCCCCAACTCTTCACCCATTGTCTATCTACCTTTGTTGCTTTGGCGGGCCCCGGGTCCCCGAGCGTCGGCTTTCGGGCCGGCGAGCGCCCGTCAGAGGCCCATTAAATTCCGTTTATCAGTGATGTCCGAGCGAAAATACAAAATAATAAAAACTTTCAACAACGGATCTCTTGGTTCCAGCATCGATGAAGAACGCAGCGAAATGCGATAAGTAATGTGAATTGCAGAATTCAGTGAATCATCGAATCTTTGAACGCACATTGCGCCCCTCGGTATTCCGGGGGGCATGCCTGTTCGAGCGTCATTACACCCCTCAAGCGTAGCTTGGTATTGGGCCTCGCCCCCGCGGCCTGCCCGAAAATCAGTGGCGGTCCGCTGCGGCTTTAAGCGTAATAAATTTTCATCCCGCTTTGAAAGTCCGCGCCGTGACCGGCCAGATAACCCCATCATTCAATCATTGGCCTCGGATCAGGTAGGGATACCCGCTGAACTTAA------------------------------------------------------------------------------------------------------------------------------------------------------------------
>OLICH1932-15|Physcia phaea
AAGGATCATTACCGAGAGACGGGGTCTAACCGGCCCCACCTCTTCATCCGTGTCTACATACCAATGCTGCTTTGGCGAGCCTCGGGCTTGTTCCGGGGAGTTTGCGCTCCTTCGCCCGCCAAAGGCCCATACAAAATCTGTCATTAGTGTTGTCCGAGTAAACCTTCAATAGTTAAAACTTTCAACAACGGATCTCTTGGTTCTGGCATCGATGAAGAACGCAGCGAAATGCGATAAGTAATGTGAATTGCAGAATTCCGTGAATCATCGAATCTTTGAACGCACATTGCGCCCTTTGGTATTCCGAAGGGCATGCCTGTTCGAGCGTCATTGTAACCCTCAAGCATTGCTTGGTATTGGGCCTCGTCCCCGTGACGTGCCCGCAATTTGGTGGCGGTCCAGTGAGACTTCAAGCGTAGCAAGATTTCATATCCCGCTCTGAAAGCCTCTCGCTGCGTGCCGGCCAGACAACTCCTAATTTTTCAATGGTTGACCTCGGATCAGGTAGGGATACCCGCTGAACTTAA---------------------------------------------------------------------------------------------------------------------------------------------------------------------------------
>OLICH1921-15|Peltigera malacea
AAGGATCATTACTGAGGGCGTGTGGGTTTTAATAACTCCGCGAACCCCCCAACCCTTTGTCTATCATCCTATTATAGTTTGTTTGGGGCACGGTTTTGTGGGCTTTAAGTCTTAAGAAGACTCCAAACCAAATCTCACGGCTCCAAAAGAAAAAACTACTCAAGTTTAAAACTCAAATATTTATGTTCGTCTGAAATTAAATAAAACAAGCAAAACTTTCAACAACGGATCTCTTGGTTCCGGCATCGATGAAGAACGCAGCGAAATGCGATAAGTAATGTGGACTGCAGTACTCAGCGACTCATCGAATCTTTGAACGCATATTGCGCCCCTTGGTATCCCAAGGGGCACACCTGTTCGAGCGTCATTATACATCTCATCAAGCTTAGCTTGGTTTTGGGCTGTTATCTGCTTTACGTAGAAGCCTAAAAGATAGTGAAGGTTCAGTTAAATGTTCCAGTGTAGTCATAATTAATCGCTGTAGTAATGTTTTTTTGAACTTAGTCAAAACACAATGATGTCCAGGGTTTTCTGCGGGCGGAGAACTTGGTTGGATGTCCCGAATTATTGACCTCGAATCAGGTGAGGATACCCGCTGAATTTAA---------------------------------------------------------------------------------------------------
>OLICH1916-15|Montanelia disjuncta
AAGGATCATTACCGAGAGAGGGGCTTTCGGGCCCCGGGGGTTTCAGCCCCCAACTCTGCACCCATTGTGTACCTGCCTTTGTTGCTTTGACGGACCGCGGGGCCGTTCCCGCGCTGGCTTTCGGGCCGGAGAGCGTCCGTCAGAGGCCCATCGAAATCCCTTTAATCAGTCATGTCCGAGTTAAAAACAACAGTAAAAACTTTCAACAACGGATCTCTTGGTTCCAGCATCGATGAAGAACGCAGCGAAATGCGATAAGTAATGCGAATTGCAGAATTCAGTGAATCATCGAATCTTTGAGCGCACATTGCGCCCCTCGGTATTCCGGGGGGCATGCCTGTTCGAGCGTCATTTGCCCCCCTCAAGCGTAGCTTGGTATTGGGCCTTCGCCCCCGCGGCGTGCCCGAAAAGCAGTGGCGGTCCGGAGGGACTTTAAGCGTAGTAAACACTCTCCTGCTTTGAAAGTTCGCCCCGCGGCCGGCCAGAGAACCCCGCAGACTCAATCATTGACCTCGGATCAGGTAGGGATACCCGCTGAACTTAA----------------------------------------------------------------------------------------------------------------------------------------------------------------
>OLICH1941-15|Peltigera neopolydactyla
AAGGATCATTATTGAGGGCGTATGGGCTAATAACCCCTGCGAACCCCCCAATCCTTTGTTTATTGTCCCTTTGTGGTTTGCTTGGGCATATAAAGCTGTGGGATAAAAAAAGACTATGAACCTCTTATGAAGGGAGGGGAATAGATTCTTCTTGGTCTCACACACAAAGCATTGAGTTGCCCAGAAGACTACCTAAATTAAAATTCAATAATTTTTGATGTCTGAACAATTGTATAAAACAAGCAAAACTTTCAACAACGGATCTCTTGGTTCCGGCATCGATGAAGAACGCAGCGAAATGCGATAAGTAATGTGGACCGCAGTACTCAGCGACTCATCGAATCTTTGAACGCATATTGCGCCCCGTGGTGACCCCATAGGGCACACCTGTCCGAGCGTCATTGGCCAAAATTTTTTTACTTTACAGGTTGTATATAGAGGTTGTCATAGGAATTCGGTATTTATTTGAGCTTATCTGCTTTAGGCAGAAGTTTTAAAGTTAGTGACGGTTCTGATAAGTGTTCCAACGTAGTAATAATTAAATCGTTGGTAAGAATGCTTTTCTAAAACTAGTCAAAAACCATATGATATTCTAGGGTTTCTGCTGGCAGAAACCTGGTTGGATGTCCCAAATAATGACCGCGGATCAGGTGAGGATACCCGCTGAATTTAA-------------------------------
>OLICH1901-15|Peltigera rufescens
GAAGTAAATTATTTTAAACAAGCAAAACTTTCAACAACGGATCTCTTGGTTCCGGCATCGATGAAGAACGCAGCGAAATGCGATAAGTAATGTGGACCGCAGTACTCAGCGACTCATCGAATCTTTGAACGCACATTGCGCCCCTTGGTATCACCAAAGGGCACACCTGTTCGAGCGTCATCATACATCGAATCAGGCCTGGGCGCCCGGGCTTGCAATTGGGCTTTGTCTGCTTTATGTAGAAGTCTAAAAGTCAGTGACGGTTAAGTTAGACATTCCAGCGTAGTGATTATATTAGCTGTTGAAATGCCTCGTACATAACAGTCAGGGTTTCTGCTGGCGGAGACCCCATTAGATTTTATCAAATCATGACCTCGGATC-------------------------------------------------------------------------------------------------------------------------------------------------------------------------------------------------------------------------------------------------------------------------------------------------------------------------------------------------------------------------------------------------------------------------------------------------------------------------------------------
>OLICH1914-15|Phaeophyscia kairamoi
AAGGATCATTACCGAGAGCTTGGGGTCTAACCGGCCCCTCTCTTCACCCGTGTCTACGAAAACAAAAGTTGCTTTGGCGGGCCAGGGCCCCGTCCCTGGATGGGCTTAACCTCCCCACCCGGTGCCCGCCGAAGGTACAACCAAACTCTGTTATCAGTGTCGTCCGAGTATACACATAATAAACTAAAACTTTCAACAACGGATCTCTTGGTTCCCGCATCGATGAAGAACGCAGCGAAATGCGAAAATTAATGTGAATTGCAGAATTCCGTGAATCATCGAGTCTTTGAACGCACATTGCGCCCTTTGGTATTCCGAAGGGCATGCCTGTTCGAGCGTCATTGCACCCCTCAAGCACTGCTTGGTATTGGGTTTCGCCCCCGTGGCGGGCCTGGAATTCAGTGGCGGTCCAGCGAGACTTCAAGCGTAGCAAGATTTCACGATCCCGCTTTGAAAGGTTCCTGCTGTGTGCCGGCCAGACAACCTCACTATTTATCAA-------------------------------------------------------------------------------------------------------------------------------------------------------------------------------------------------------------
>OLICH1903-15|Peltigera extenuata
AAGGATCATTAATGAGGGCGTGTGGGCTAATATCCCCGCGAACCCTAATCCTTTGTTTACTGCCCCATTGTGGTTTTAATTTGGGCCCGGTATGGCTTTCCCATCTACTTTTCTATTAGAAAAGTAAGAAAGTTTTGTGATGTCGCCTAAATTGGCTGTCACAGCGCCCCCCAAAAAAACAAAACCAGACCAAAAAAAATCTAATAATATATTGATGTCTGAAGTAAATTATTTAAACAAGCAAAACTTTCAACAACGGATCTCTTGGTTCCGGCATCGATGAAGAACGCAGCGAAATGCGATAAGTAATGTGGACCGCAGTACTCAGCGACTCATCGAATCTTTGAACGCATATTGCGCCCCTTGGTATCACCAAAGGGCACACCTGTCCGAGCGTCATTATACATCATATCAGGCCAAGGGCCCGGCTTGCATTGGGCTTGTCTACTTTATGTAGAGGTCTAAAAGTTATTGGCGGTTAAGTTAGGCATTCCGGCTTAGTAATTTATATTAGCTGTTGAAATGTCTTTTAATAGTCAACACGTCCAGGGTTTCTGCTGGCAGAGACCTGGTTGAATTTTATCAATTATTGACCTCGGATCAGGTGAGGATACCCGCTGAATTTAA-----------------------------------------------------------------------------
>OLICH1939-15|Peltigera polydactylon
AAGGATCATTATTGAGGGCGTATGGATTAATAACCCCTACGAACCCCCAATCCTTTGTTTATTGTCCCTTTGTGGTTTGCTTTGGGCATTAGCTGTGGACTAAAGAGACTATGAACCCTGTGAGGGGGGAATAGATTTTTCTTGGTCTCATACAAAAAAAGCACTTGGTTGCCCAGAAGACTACCTAAATTAAAATTCAATAATCTTTGATGTCTGAAAAATTGTATAAACAAGCAAAACTTTCAACAACGGATCTCTTGGTTCCGGCATCGATGAAGAACGCAGCGAAATGCGATAAGTAATGTGGACCGCAGTACTCAGCGACTCATCGAATCTTTGAACGCATATTGCGCCCCTTGGTAAACCCAATGGGCACACCTGTTCGAGCGTCATTGAAGATGTACAGGTCGTGGCCAGACTTGGTATTTGAACTTGTCTGCTTTAGGCAGAAGTTTTAAAGTTAGTGATGGTTCAGATAGGTGTTCCAACGTAGTAATAATTAAATCGTTGGTAAGAATGCTTTTCTAAAACTAGTCAAAAGCCATATGATATCCCAGGGCTTCTGCTTGCGGAAACCTGGTTGGATGTCCCAAATATTGACCTCGGATCAGGTGAGGATACCCGCTGAATTTAA----------------------------------------------------------------------
>OLICH1904-15|Physconia muscigena
AAGGATCATTACCGAGAGACGGGACCTAACCGGTCCCAACTCTTCACCCCTGTCTACCGAAATATGTTGCTTTGGCGGGCCAACCGGGCTTCCCCGGGGAAGGCTGACCCCTTCTCGTGCCCGCCAAAGGCCTCAATAAACCCTGTGATCAGTGTCGTCCGAGTAAAAACAATCGTTAAAACTTTCAACAACGGATCTCTTGGTTCCGGCGTCGATGAAGAACGCAGCGAAATGCGAAAAGTAATGTGAATTGCAGAATTCCGCGAATCATCGAATCTTTGAACGCACATTGCGCCCTTTGGTATTCCGAAGGGCATGCCTGTTCGAGCGTCATTGCACCCCTCAAGCACTGCTTGGTATTGGGCCTCGCCCCCGCGGCGGGCCCGGATTCCAGTGGCGGTCCAGCGAGACTTCAAGCGTAGCAAGATTATCACATCCCGCTTAGCAAGCCTTCTCGCTGCGTGCCGGCCAGACAACCCTATACAATCTCAATGATTGACCTCGGATCAGGTAGGGATACCCGCTGAACTTAA---------------------------------------------------------------------------------------------------------------------------------------------------------------------------
>OLICH1934-15|Cladonia phyllophora
AAGGATCATTAATGAGTTCGGGGGCCTAGCTCCCAGCGGCGAGTGTCGTTCGAGTCTTCCGGGGCTCGGCCGGCGGTCGTCGTGTTTCTCAACCCCATGTTTACCATACCTTTGTTGCTTTGGCGGGCCTTGAGTAGGCTATACGGCTCATGCCGGCCCCAGGCTTCATTGCCTGGGGGCGGCTCGCGCCCGCCAAAGGTTTATTCAAACCCTGTTTATCAGTGATGTCTGAGCAAATATTAAAATAATCAAAACTTTCAACAACGGATCTCTTGGTTCTGGCATCGATGAAGAACGCAGCGAAATGCGATAAGTAATGTGAATTGCAGAATTCAGTGAATCATCGAATCTTTGAACGCACATTGCGCCCCTCGGTATTCCGGGGGGCATGCCTGTTCGAGCGTCATTACACCCCTCAAGCATAGCTTGGTATTGGAATGTCGCGAGCCTCCTTATAAGGAGGGGCTCGCGGGTCCGAAAAGCAGTGGCGGTCCCCGAGGATTTCGCGCGTAGTAAATATTATCCCGCGTTGGAAAGAATCGGTGGGCTTGCCAAAACCCCCCATAATCTCCAAAATTGACC----------------------------------------------------------
>OLICH1954-15|Cladonia turgida
AAGGATCATTAATGAGGTGAGGGAGGCCCGCCCCTCCGCGGCGAGTGTCGGTCGAGTCCTTCCGGGCTCGGTCGGCAGTCGTCGTGCTTCTCAACCCTATGTTTACCATACCTTTGTTGCTTTGGCGGGCCTTGAGTAGGCTATACGGCTCATGCCGGCCCCAGGCTTTATTGCCTGGGGGCGGATCGCGCCCGCCGGAGGTTTAATCAAACTCTTTTATCAGTGATGTCTGAGCAAATATTCAATAATCAAAACTTTCAACAACGGATCTCTTGGTTCTGGCATCGATGAAGAACGCAGCGAAATGCGATAAGTAATGTGAATTGCAGAATTCAGTGAATCATCGAATCTTTGAACGCACATTGCGCCCCTCGGTATTCCGGGGGGCATGCCTGTTCGAGCGTCATTACACCCCTCAAGCGTAGCTTGGTATTGGACTTTCGCGGGCCCTCTTTAATAGGGAGGGGCTCGCGGGTCTGAAAAGCAGTGGCGGTCCCCGAGGATTTCGCGCGTAGTAAACTTATTATCCCGCGTTGGAAAGAATCGATGGGTCTTGCCAAAAACCCCCATACTCTCCATGA-----------------------------------------------------------
>OLICH1943-15|Cladonia arbuscula
AAGGATCATTAATGAGTTCGGGGGCCTAGCCCCCAGCGGTGGGCGTCTGTCCGAGTCCTCCGGGCTCGGCCAGCGCTCATCGTGCATCTCAACCCCATGTTTACCTTACCTTTGTTGCTTTGGCGGGCCTTGAGTAGGCTATACGGCTCATGCCGCCCCCCAGCGTTTTTCGCTGGGGGGCGGCTCGCGCCCGCCAGAGGTTTATTCAAATTCTATTTATTAGTGAAGTCTGAGCAAATATTAAATAATCAAAACTTTCAACAACGGATCTCTTGGTTCTGGCATCGATGAAGAACGCAGCGAAATGCGATAAGTAATGTGAATTGCAGAATTCAGTGAATCATCGAATCTTTGAACGCACATTGCGCCCCTCGGTATTCCGGGGGGCATGCCTGTTCGAGCGTCATTACACCCCTCAAGCGTAGCTTGGTATTGGACGTTCGCGGGCCCTCTTCGGGGGGCCTGCGTGTCCGAAAAGCAGTGGCGGTCCCCGGGGATTTCGCGCGTAGTAAATATTATCCCGCGTTGGAATGAACCGATGTGGGCCTTGCCAAAACACCATAAATCTCCATGATTGACCTCGGATCAGGTAGGGATACCCGCTGAACTTAA----------------------------
>OLICH1917-15|Cladonia arbuscula
AAGGATCATTAATGAGTTCGGGGGCCTAGCCCCCAGCGGTGGGCGTCTGTCCGAGTCCTCCGGGCTCGGCCAGCGCTCATCGTGCATCTCAACCCCATGTTTACCTTACCTTTGTTGCTTTGGCGGGCCTTGAGTAGGCTATACGGCTCATGCCGGCCCCCAGCGTTTTTCGCTGGGGGGCGGCTCGCGCCCGCCAGAGGTTTATTCAAATTCTATTTATTAGTGAAGTCTGAGCAAATATTAAATAATCAAAACTTTCAACAACGGATCTCTTGGTTCTGGCATCGATGAAGAACGCAGCGAAATGCGATAAGTAATGTGAATTGCAGAATTCAGTGAATCATCGAATCTTTGAACGCACATTGCGCCCCTCGGTATTCCGGGGGGCATGCCTGTTCGAGCGTCATTACACCCCTCAAGCGTAGCTTGGTATTGGACGTTCGCGGGCCCTCTTTAGGGGGTCTGCGTGTCCGAAAAGCAGTGGCGGTCCCCGGGGATTTCGCGCGTAGTAGATATTCTCCCGCGTTGGAATGAACCGATGGGCCTTGCCAAAACACCATAAATCTCCATGATTGACCTCGGATCAGGTAGGGATACCCGCTGAACTTAA------------------------------
>OLICH1923-15|Cladonia amaurocraea
AAGGATCATTAATGAGTTAGGGGGCCTAGCCCCCAGCGGTGGGTGCCTGCCGATCAAGTCGTCTTAAAACTGGAATGGTAACCTAGACGACTCGGATGCCGCCCATCGTGTATCTCAACCCCATGTTTACCTTACCTTTGTTGCTTTGGCGGGCCATGAGTAGGCTATACGGCTCATACCGGCCCCCAGCGATTTATGCTGGGGGGCGGCTCGCGCCCGCCAGGGGTTCATTCAAATTCTGTTTATCAGTGAAGTCCGAGTATATATCAAATAATCAAAACTTTCAACAACGGATCTCTTGGTTCTGGCATCGATGAAGAACGCAGCGAAATGCGATAAGTAATGTGAATTGCAGAATTCAGTGAATCATCGAATCTTTGAACGCACATTGCGCCCCTCGGTATTCCGGGGGGCATGCCTGTTCGAGCGTCATTACACCCCTCAAGCGTAGCTTGGTGTTGGACGTTTCGCGGGCCCTCTCTGGGGGGCCTGCGCGTCCGAAAATCAGTGGCGGTCCCCGGGGATTTCGCGCGTAGTAAATATTCTCCCGCGTTGGAAAGAACCGATGGGCCTGGCCAAAACCCCCCATAA-------------------------------------------------
>OLICH1946-15|Peltigera neopolydactyla
AAGGATCATTATTGAGGGCATGTGGGCTAACAACCTGCAAACCCCCCAATCCTTTGTTTATTGTCTCTTTGTGGTTTGCTTGGGCATGGCTGTAGGCTAAAAAGACCAATTCCCCCCGCCCTTATAAGGGGGGAATGGACTTAGATGCCTTTTTTAAAAGCATTTTGTTGCCCAGAAGACTACCTAAATTAAAAACTCAATTAATGTTTGATGTCTGAAAAATTATACAAGTAAGCAAAACTTTCAACAACGGATCTCTTGGTTCCGGCATCGATGAAGAACGCAGCGAAATGCGATAAGTAATGTGGACCGCAGTACTCAGCGACTCATCGAATCTTTGAACGCATATTGCGCCCCTTGGTATCCCCAATGGGCACACCTGTTCGGAGCGTCATTGGTCATCTATACAGCTTGTGGCCAGACGTGGTCTGACTTGGTATTTGAACTCATCTGCTTTGTAGGCAGAAGTTTTAAAGTTAGTGGCGGTTCAGATAAGTGTTCCAACGTAGTAATAATAGCCGTTGTAGAAATGCTTTTCTAAAACCAGTCAAAAGCCTTTATTGGCGTTCCAGGATTTCTGCTGGCGGAAATCTAGTTTTGGACGTCCCACATATTGACCTCGGATCAGGTGAGGATACCCGCTGAATTTAA-----------------------------------------------------
>OLICH1957-15|Physconia distorta
AAGGATCATTACCGAGAGACGAGACCTAACCGGTCCCAATTCTTCACCCCTGTCTACATTAAATATGTTGCTTTGGCGGGCCAACCGGGCTCTGCTCGGGGAAGGCTGACCCCTTCTCGTGCCCGCCGAAGGCCCCGATAAACTCTGTGATTAGTGTCGTCCGAGTAAAAACAATCGTTAAAACTTTCAACAACGGATCTCTTGGTTCCGGCGTCGATGAAGAACGCAGCGAAATGCGAAAAGTAATGTGAATTGCAGAATTCCGTGAATCATCGAATCTTTGAACGCACATTGCGCCCTTTGGTATTCCGAAGGGCATGCCTGTTCGAGCGTCATTGCACCCCTCAAGCATTGCTTGGTATTGGGCCGCGCCCCCGCGGCGGGCCCGGAACTTAGTGGCGGTCCAGCGAGACTTCAAGCGTAGCAAGATTATCACATCCCGCTTAGCAAGCCTTCTCGCCGCGTGCC--------------------------------------------------------------------------------------------------------------------------------------------------------------------------------------------------------------------------------------------
>OLICH1930-15|Peltigera collina
AAGGATCATTAATGAGGGCGTGTGGGCTTAACATCCCTGCGAACCCTAACCCTTTGTTTACTGCCCCCTTGTGGTTTACTTGGGCGCGGTTCTTCAGGCTAAATGCAATATTTTTGGTCTGAGTCCTCGCCCAGAAGGATGCCACAGTTTTAAAATTCTAGTGAATATATGATGTCTGAAAAAATATTTAAATAAGCAAAACTTTCAACAACGGATCTCTTGGTTCCGGCATCGATGAAGAACGCAGCGAAATGCGATAAGTAATGTGGACCGCAGTACTCAGCGACTCATCGAATCTTTGAACGCATATTGCGCCCCTTGGTATCCCAAGGGGCACACCTGTCCGAGCGTCATTATACATCTCATCTAGCCTGGCTTGCTAAGTCTTGCCGGGCTTGGTTTTGGGCTCCATCTGCTTAACGTAGAGGTCTAAAAGTCAGTGGCGGATCAATCAGGCGTTCCAGCGTAGTGATTATACCAGCTGTAGAAACGTCTTTTGTATACTGTCAATACTTAATGAAGTCCAGAGTTTTTGCTGGTTGAAAAAGCCTGATGGGCTTTTTCCTGGCGGGAATTTGGGGTTTCCCGAATTATTGACCTCGGATCAGGTGAGGATACCCGCTGAATTTAA-------------------------------------------------------------------------
>OLICH1950-15|Peltigera degenii
AAGGATCATTAATGAGGGCGCGTGGGCTAATATCCCCGCGAACCCTAACCCTTTGTTTACTGCCCCCATTGTGGTTTACTTGGGTGCGGTTTGGCTTCAAAGAAAAAAAAAGAAAGATAAAATAAGAAACTGTTTTTTTCTTTCTCTTTTCTTTTGAGGTTTTAATGATGTGCCCAAAAGGCTGCCACAGTTAAAAAAAATCTCATTAATACATTGATGTCTGAGCAAATTATTTTTAAACAAGCAAAACTTTCAACAACGGATCTCTTGGTTCCGGCATCGATGAAGAACGCAGCGAAATGCGATAAGTAATGTGGACCGCAGTACTCAGCGACTCATCGAATCTTTGAACGCACATTGCGCCCCTTGGTATCACCAAAGGGCACACCTGTTCGAGCGTCACCAGACATGCATCAGGCTAAGGGCCCGGCTTGCATTGGGCTTTTTCTATGTATGGAAAAGTCTTAAAATCAGTGGCGGTTAAGTTAGGCATTCCAGCGTAGTGATTATATTAGCTGTTGAAATACCATTAACATAACCGTCAACATGTCCAGGGTTTCTGCTGGCGGAGACCTGGTTGGATTTATTATCAGATATTGACCTCGTATCAGGTGAGGATACCCGCTGAATTTAA----------------------------------------------------------------------
>OLICH1911-15|Phaeophyscia sciastra
AAGGATCATTACCGAGAGCTTGGGGTCTAACCGGCCCCTCTCTTCACCCGTGTCCACGAAAACAAATGTTGCTTTGGCGGGCCAGGGCCCGGTCCCTGGATGGGCTTAATCTCCCCACCCGGTGCCCGCCGAAGGTACAATCAAACTCTGTTATCAATGTCGTCCGAGTATACACATAATAAACTAAAACTTTCAACAACGGATCTCTTGGTTCCCGCATCGATGAAGAACGCAGCGAAATGCGAAAATTAATGTGAATTGCAGAATTCCGTGAATCATCGAGTCTTTGAACGCACATTGCGCCCTTTGGTATTCCGAAGGGCATGCCTGTTCGAGCGTCATTGCACCCCTCAAGCACTGCTTGGTATTGGGCTTCGCCCCCGTGGTGGGCCTGGAATTCAGTGGCGGTCCAGCGAGACTTCAAGCGTAGCAAGATTTCACGATCCCGCTTTGGAAGGTTCCTGCTGTGTGCCGGCCAGACAACCCCACTATTTATCAATGGTTGACCTCGGATCAGGTAGGGATACCCGCTGAACTTAA--------------------------------------------------------------------------------------------------------------------------------------------------------------------
>OLICH1902-15|Peltigera leucophlebia
AAGGATCATTAATGAGGGCGTATGGGCTGAAAACCCAAACGAACCCCCAATCCTTTGCTTACTGCCCCTTCTTGTGGTTTGCTTGGGCGTGGCTAAATCGTAACCTTTTTTAAGGTTTCGGAACAGCTTTTTTATCGCCCAAAAGACTACCAAAATTAAACATTCTAGTAATGATGTGTCTGAGTGAAATATAAAGAAGCAAAACTTTCAACAACGGATCTCTTGGTTCCGGCATCGATGAAGAACGCAGCGAAATGCGATAAGTAATGTGGACCGCAGTACTCAGCGACTCATCGAATCTTTGAACGCATATTGCGCCCCTTGGTATCCCCTATGGGCACACCTGACCGAGCGTCATAGTGGTCAATCAGGAAACAGCTAGCACAACTTGGTTATGGGTTTAATTTACTCTATGTGGACGCCTCAAAGTTATTGGCGGTACAATTAGGTGTTCCAGTGTAGTTATAAACACGTATCACTGTAGAAATGCTTATTTGTACCTATTTCAAAACTTTTTTAGCATCTACCAAAGTTTCTGCTGGCGGAAACTTAGTGGATGTTCGCTAAAATGACCGCGGGTCAGGTGAGGATACCCGCTGAATTTAA--------------------------------------------------------------------------------------------------
>OLICH1937-15|Pseudephebe minuscula
AAGGATCATTACCGAGAAGGGGCCTCGCCGCCCCGGGGGCCTCGGCCTCCAACTCTTTACCCTTTGTCTTCCTTACCTTTGTTGCTTTGGCGAGCCTCGGGGGACCCCCCGGCTGGCTTTCGGGCCGGTGAGCGCTCGCCAGAGGCCCATCCAATCCTGTTCAAAACATAGTGTCCGAGTACAAAACGCAATAGTAAAAACTTTCAACAACGGATCTCTTGGTTCCAGCATCGATGAAGAACGCAGCGAAATGCGATAAGTAATGTGAATTGCAGAATTCAGTGAATCATCGAATCTTTGAACGCACATTGCGCCCCTCGGTATTCCGGGGGGCATGCCTGTTCGAGCGTCATTACACCCCTCAAGCGTAGCTTGGTATTGGGTCTTCGCCTCCACGGCGTGCCCGAAAATCAGTGGCGGTCCGGGGCGACTTCAAGCGCAGTAATATTTTATCCCGCTTCGAAAGTCCCTCTGTGGCCTGCCAGACAACCCCTTATACTTCAATATCATTGACCTCGGATCAGGCAGGGATACCCGCTGAACTTAA-------------------------------------------------------------------------------------------------------------------------------------------------------------
>OLICH1907-15|Protopannaria pezizoides
AAGGATCATTACCGAGAGTGGAGCCTGGCTCCGCGGGGGCCAACCGCCCCCGACTCTTCACCCTGTGTCAACCGTGCCGCGTTGCTTTGGCGAGGGGACTCCCCGAGCCCGTCGCCGAAGACCATTGAAATTTCTGTGTTCACGGCAGTCTGAGTAACACATCAATTAAACAAAACTTTCAACAACGGATCTCTTGGCTCTGGCATCGATGAAGAACGCAGCGAAATGCGATAAGTAATGCGAATTGCAGAATTCAGTGAATCATCGAATCTTTGAACGCACATTGCGCCCCTTGGCATTCCGAGGGGCATACCTGTTCGAGCGTCATTTGCTCCCCTCACGCGGCGCGTGGTCTTGGGCGTGCGTCCCCCGGGACGGCCCCGAAAATCAGTGGCGGCGCGGTGCCGCGGCGAGCGTAGTAGTTAAACCCCCTCGCTCGGCTGGCGGTGTCGCGGTGGCCAACCAACCTGTGAATCTCACCGGTTGACCTCGGATCAGGTAGGGATACCCGCTGAACTTAA---------------------------------------------------------------------------------------------------------------------------------------------------------------------------------------
>OLICH1955-15|Polycauliona candelaria
TTCGGCGAGCGTCGGGGCGCTTCGGCGCCCCGGCCCCGGCCTCGGCCGGTGAGCTCTCGCCAGAGGCCCCTCTCCATTCTGTTTCAGTGTCGTCCGAGTACAGCGATGAAATCAATCAAAACTTTCAACAACGGATCTCTTGGTTCTGGCATCGATGAAGAACGCAGCGAAATGCGATAAGTAATGTGAATTGCAGAATTCAGTGAATCATCGAATCTTTGAACGCACATTGCGCCCCTTGGTATTCCGGGGGGCATGCCTGTTCGAGCGTCATTGCAACCCTCAAGCTTGGCTTGGTATTGGGCCCTCGCCCCCCCCGCTCGGGGGAGGCGTGCCCGCAAATTAGTGGCGGTCCAGGGAGACTTCAAGCGCAGTAATACTATCCGCTTGCGAGGTCTCGC-----------------------------------------------------------------------------------------------------------------------------------------------------------------------------------------------------------------------------------------------------------------------------------------------------------------------------------------------------------------------------------------------------------------------------------------------------------------------
>OLICH2086-15|Bacidia subincompta
AAGGATCATTACAGAGAGGGGCTTCGCGCTCCAGGGGGTTTCGGCCCCCGACTCTCAACCCTGTGAATATTTACCGTTACGTTGCTTTGGCGGGCCTTGGGCTCTGCTCATGCCGGTTCGCCGGCGAGCGCCCGCCGAAAGCCCCCAAAATTCGTATTATTAGTGTGGTCCGAGCATACAAAAATAAATAAAACTTTCAACAACGGATCTCTTGGTTCTGGCATCGATGAAGAACGCAGCGAAATGCGATAAGTAATGTGAATTGCAGAATTCAGTGAATCATCGAATCTTTGAACGCACATTGCGCCCCTCGGTACTCCGGGGGGCATGCCTGTCCGAGCGTCATTACACCCCTCAAGCGTAGCTTGGTATTGGGCGTCGCCCCCCCGCCAAGGGGCGTGCCCCAAAAGTAGTGGCGGTCCGGTGCGACTTTGAACGTAGTAAACTTATCCCGTTCTGAAAGCCTTCGCGCCGTGGCCGGCCAAAAGCCACCGATTTTCCACGATTGACCTCGGATCAGGTAGGGATACCCGCTGAACTTAA-----------------------------------------------------------------------------------------------------------------------------------------------------------------
>OLICH2107-15|Parmeliella parvula
aaggatcattatcgagagtaggagcccagctccggggggccaaccgcccccgactcttcacccattgtgaactgtctttgttgctttggcgacctcagggggcaccccgggggcctttcgccagagacccctttcatgccgagtgtttgcggtctgagtggtaattataatcatttaaaactttcaacaacggatctcttggctctggcatcgatgaagaacgcagcgaaatgcgataagtaatgcgaattgcagaattcagtgaatcatcgaatctttgaacgcacattgcgccccttggcattccgaggggcatacctgttcgagcgtcatttgctcttttcaagcccccggcttggtcttgggcgcgcgccctccggggcggccccgaaaaccagtggcagcgtgatgggagctgcgagcgtagtagataaaaacccttcgctccgcatgctccgtcgcgccggccagtcaacgtgtcatatttcaccggttgacctcggatcaggtagggatacccgctgaacttaa-----------------------------------------------------------------------------------------------------------------------------------------------------------------------------
>OLICH1983-15|Dibaeis baeomyces
AAGGATCATTATCAGAGATAGAGATCTTCATGGTCTCGACCCTCCATCCCGTGTGAACTTATACCAAAATTTTGTTGCTTCGGGGCTTCTCTGCCCCGATAGTACACCTTAAATTCGTTTTAATTTATGCAGTCTGAGAAAATTTGAATCAATCAAATAAAACTTTCAACAACGGATCTCTTGGTTCTGGCATCGATGAAGAACGCAGCGAAATGCGATAAGTAATGTGAATTGCAGAATTCAGTGAATCATCGAATCTTTGAACGCACATTGCACCTTTTGGTATTCCGAAAGGTATGCCTGTCCGAGCGTCATTTCACCACTCAAACTTCTAATTTAGTTTGGTCTTGGATCATATGGACTTTCGAGTTCATGATCTTAAAATCATTGGCGGCGCAACATGAATCCCAAGCGTAGTGACACTATTTTTTGCTTCGAGGATTTGTGATGTGGTAGCCAAAAACTTGTGACTGTACTCCGGTGCTTTCAAAATTTTTCTTTGATTGACCTCGGATCAGGTAGGGATACCCGCTGAACTTAA-------------------------------------------------------------------------------------------------------------------------------------------------------------------
>OLICH1982-15|Evernia mesomorpha
AAGGATCATTACCGAGAGAGGGGCTTCGCGCTCCCGGGGGTTCCGGCCCCCAACTCTTCACCCATTGCCTACCTACCTTTGTTGCTTTGGCGGACCACGAGGGTTCGCCCCGCGCTGGCTTTCGGGCCGGTGAGCGTCCGTCAGAGGCCAATTATATTCTGTTTAATCAACGATGTCCGAGTTTAAAAACACAATAGTAAAAACTTTCAACAACGGATCTCTTGGTTCCAGCATCGATGAAGAACGCAGCGAAATGCGATAAGTAATGTGAATTGCAGAATTCAGTGAATCATCGAATCTTTGAACGCACATTGCGCCCCTCGGTATTCCGGGGGGCATGCCTGTTCGAGCGTCATTGCACCCCTCAAGCGTAGCTTGGTATTGGGTTTTCGCCCCCGCGGCGTGCCCGAAAAACAGTGGCGGTCCGGCGTGACTTTAAGCGTAGTAAATTTTCATCCCGCTTTGAAAGTTCGCCCCGTGGCCGGCCAGATAACCCTTGTCATTTTCAATGATTGACCTCGGATCAGGTAGGGATACCCGCTGAACTTAA----------------------------------------------------------------------------------------------------------------------------------------------------------
>OLICH2097-15|Fuscopannaria praetermissa
aaggatcattatcgagagtggagccgagctccaaaggggggctaaccgccccccgactcttcacccattgtgaactttgccgtgttgctttggcgaaaacgcggaagcattttcgccagagacccaaacaacgctgttttcgagtggtctgagtacgttatcaattattaaaaactttcaacaacggatctcttggttctggcatcgatgaagaacgcagcgaaatgcgataagtaatgcgaattgcagaattcagtgaatcatcgaatctttgaacgcacattgcgccccttggcattccgaggggcatacctgttcgagcgtcatttgcacccctcaagcctggcttggtcttgggcgcgcgtcctccgggacggccccgaaaaacagtggcagtgtgacgcagctgcgagcgtagtagttgtaccccccgctccgcacgctgcgccgcgcccgccatccaacctgcgaattttctcagttgacctcggatcaggtagggatacccgctgaacttaa-----------------------------------------------------------------------------------------------------------------------------------------------------------------------------------------
>OLICH2109-15|Parmotrema crinitum
aaggatcattaccgagagaggggcctcgcgctcccgggggtttcggcccccaactcttcaccctgtgtgtacccatctttgttgctttggcggacctcgggggtcttccttcgcaccggcttccgggtcggtgagtgtccgtcagaggcccatctaaattccgtttatcagtgttgtccgagtccaaaccaaataagtaaaaactttcaacaacggatctcttggttccagcatcgatgaagaacgcagcgaaatgcgataagtaatgtgaattgcagaattcagtgaatcatcgaatctttgaacgcacattgcgcccctcggtattccggggggcatacctgttcgagcgtcattacacccctcaagcttcgcttggtattgggcctcgcccccgcggcgtgcccgaaaaacagtggcggtccggcgtgactttaagcgtagtaaattttgatcccgctttgaaagctcgcgttgtgactcgccaggcaaccctcacgtatactgtgtacccactgagttacgtgattccattaattgacctcggatcaggtagggatacccgctgaacttaa---------------------------------------------------------------------------------------------------------------------------------
>OLICH2111-15|Peltula euploca
aaggatcattaccgagatgagggtcttacacccgcacctcccgtccttctgtgtacgtaggctcgttccttcggtggatgagccgtgtacggcccccgccgaaggggacttgtaacccttcgctcaagtaatctggtgtcagagtccccctcaacacagatgaaaaactttcaacaacggatctcttggctctggcgtcgatgaagaacgcagcaaaatgcgataagtaatgtgaattgcagaatccagtgaatcatcgaatctttgaacgcatattgcgccccttgggtattccgaggggcacacctgtccgagcgtcattctaaccacctcggggcaatcacccccggcgttgggccgcgcatccttggggtgccgccctcaatgacatgtctgagctccgtgagggatcctcaagcgaagtaggaacctttgccgctttggaggacctccgagcctcggtgactttggcgacatctgcc------------------------------------------------------------------------------------------------------------------------------------------------------------------------------------------------------------------------------
>OLICH2044-15|Peltigera praetextata
AAGGATCATTAATGAGGGCGTGTGGGCTTAATATCCCCACGAACCCTAATCCTTTGTTTACTGCCCCAGTGTGGTTTACTTGGGTTCGGTTTGGCTTCCCGTTTTCTTATGGGGGTCTTATATGTGCCCAAAAGGCTGCCACAGTTTAAAAATCTGGTTAAATACAGTGATGTCTGAGCAAATTATTTAAATAAGCAAAACTTTCAACAACGGATCTCTTGGTTCCGGCATCGATGAAGAACGCAGCGAAATGCGATAAGTAATGTGGACCGCAGTACTCAGCGACTCATCGAATCTTTGAACGCACATTGCGCCCCTTGGTGTCCCCAAAGGGCACACCTGTTCGAGCGTCATCAAGCATTGCATCAGGCTAAGGGCCCGGCTTGCGTTGGGCTTTTTCTATCTATGGAAAGGTCTTAAAATCAGTGGCTGTTAAGTTAGGCATTCCAGCGTAGTGATTATATTAGCTGTTGAAATATCTTTTTACAATAACAGTCAACATGTCCAAGGTTTCTGCTGGCGGAGACCTGGTTGGATTTACTATCAAATATTGACCTCGGATCAGGTGAGGATACCCGCTGAATTTAA--------------------------------------------------------------------------------------------------------------------
>OLICH2096-15|Fuscopannaria mediterranea
aaggatcattatcgagagtggagcctgactccaagggggctaaccgcccccgactcttcaccccttgtgaactttgccgtgttgctttgacggagcgcccctcgggctttccgtcagaggccaatcaacgctgttttccgtgtggtctgagtgaacattcaattattaaaaactttcaacaacggatctcttggttctggcatcgatgaagaacgcagcgaaatgcgataagtaatgcgaattgcagaattcagtgaatcatcgaatctttgaacgcacattgcgccccttggcattccgaggggcatgcctgttcgagcgtcatttgcacccctcaagcctggcttggtcttgggcgcgcgtcccccgggacggccccgaaaaacagtggcagtgggatgcagctgcgagcgtagtagtttgacccccccgctccgcacgctgcgccgcgctggccagccaacctgtaaatttat------------------------------------------------------------------------------------------------------------------------------------------------------------------------------------------------------------------------------------
>OLICH1968-15|Peltigera neopolydactyla
AAGGATCATTATTGAGGGCGTATGGGCTAATAACCCCTGCGAACCCCCCAATCCTTTGTTTATTGTCCCTTTGTGGTTTGCTTGGGCATATAAAGCTGTGGGATAAAAAAAGACTATGAACCTCTTATGAAGGGAGGGGAATAGATTCTTCTTGGTCTCACACACAAAGCATTGAGTTGCCCAGAAGACTACCTAAATTAAAATTCAATAATTTTTGATGTCTGAACAATTGTATAAAACAAGCAAAACTTTCAACAACGGATCTCTTGGTTCCGGCATCGATGAAGAACGCAGCGAAATGCGATAAGTAATGTGGACCGCAGTACTCAGCGACTCATCGAATCTTTGAACGCATATTGCGCCCCGTGGTGACCCCATAGGGCACACCTGTCCGAGCGTCATTGGCCAAAATTTTTTTACTTTACAGGTTGTATATAGAGGTTGTCATAGGAATTCGGTATTTATTTGAGCTTATCTGCTTTAGGCAGAAGTTTTAAAGTTAGTGACGGTTCTGATAAGTGTTCCAACGTAGTAATAATTAAATCGTTGGTAAGAATGCTTTTCTAAAACTAGTCAAAAACCATATGATATTCTAGGGTTTCTGCTGGCAGAAACCTGGTTGGATGTCCCAAATAATGACCGCGGATCAGGTGAGGA-----------------------------------------------
>OLICH2048-15|Peltigera aphthosa
AAGGATCATTACTGAGGGCGTGTGGGTTTTAATAACTCCGCGAACCCCCAACCCTTTGTCTATCATCCTATTATAGTTTGTTTGGGGCACGGTTTTGTGGGTTTTTTAAGTCTAAGAAGACTCTAAACCAAATCTCACAGCCCCAAAAGAAAAAACTACTCAAGTTTAAAAACTCAAATATTATGTCTGAAATTAAATAAAAACAAGCAAAACTTTCAACAACGGATCTCTTGGTTCCGGCATCGATGAAGAACGCAGCGAAATGCGATAAGTAATGTGGACTGCAGTACTCAGCGACTCATCGAATCTTTGAACGCATATTGCGCCCCTTGGTATCCCAAGGGGCACACCTGTTCGAGCGTCATTATACATCTCATCAAGCTTAGCTTGGTTTTGGGCTGTTATCTGCTTTACGTAGAAGCCTAAAAGATAGTGAAGGTTCAGTTAAATGTTCCAGTGTAGTCATAATTAATCGCTGTAGTAATGTTTTTTTGAATCTAGTCAAAACACAATGATGTCCAGGGTTTTCTGCTGGCGGAGAACTTGGTTGGATGTCCCGAATTATTGACCTCGAATCAGGTGAGGATACCCGCTGAATTTAA------------------------------------------------------------------------------------------------------
>OLICH2099-15|Hypotrachyna revoluta
aaggatcattatcgagagcggggcttcgcgctcccgggggcctcggcccccaactcttcaccctttgtctacctaccattgttgctttggcgggccccgggggtctctcctccgcgctggctttcgggtcggtgagcgtccgccagaggcccattatactctatttttccagtgtcgtcagagcacacaaagaattaaataaaactttcaacaacggatctcttggttccagcatcgatgaagaacgcagcgaaatgcgataaataatgtgaattgcagaattcagtgaatcatcgagtctttgaacgcacattgcgcccctcggtattccggggggcatgcctgttcgagcgtcattacacccctcaagcgtagcttggtattgggccctcgcccttccggcgtgcccgaaaagcagtggcggtccggtgtgacttttaagcgtattcaaaacacccgcttcgaaggtctgcgccgcggcttgccagacaacccccatatgctttgataattgacctcggatcaggcagggatacccgctgaacttaa-----------------------------------------------------------------------------------------------------------------------------------------------------------
>OLICH2014-15|Hypocenomyce scalaris
AAGGATCATTACCGAGATAGGGTCTTTCTGGCCCGAACCTCCTACCCTCTGTGTACCTTACCTTTGTTGCTTTGGTGGGCCGTTGGGGAGACCCACCGCCGGCCGCTGCTGACGAGTGCCCGCCGGAGTCCCTCAAAATTCTGTTTCATCGGTGATGTCTGAGTACTATACACAATAGTTTAAAACTTTCAACAACGGATCTCTTGGTTCTGGCATCGATGAAGAACGCAGCGAAATGCGATAAGTGATGTGAATTGCAGAATTCAGTGAATCATCGAATCTTTGAACGCACATTGCGCCCCTTGGTATTCCGAGGGGCATGCCTGTTCGAGCGTCATTACACCCCTCAAGCTATGCTTGGTGTTGGGCCTCGCCCCTCGGGGCGTGCCCGAAAGTTAGTGGCGGTGCAGCCTGACTTCAAGCGTAGTAAATACATCATTTCGCTTTGGAAGCCTCCAGGTTGGGCCTGCCAGACAACCCCATCATTTCAATGGTTGACCTCGGATCAGGTAGGGATACCCGCTGAACTTAA----------------------------------------------------------------------------------------------------------------------------------------------------------------------------
>OLICH1978-15|Lichenomphalia velutina
AAGGATCATTGTCGAGCCCCGATCGACGCTGCTGCTGGCCGTCTCGACGGTATTGTGCACGCGTCGACTCGCCTCTCATTCACCCCTGTGCACCTCTGTAGGCTGGGCGGAAGCCTGGCTCTACGCTTTACACACACGCTCAAACTTTGTGATTGGATGGTATAATAATACAACTTTCAACAACGGATCTCTTGGTTCTCCCATCGATGAAGAACGCAGCGAAATGCGATAAGTAATGTGAATTGCAGAATCCAGTGAATCATCGAATCTTTGAACGCACCTTGCGCCCTTTGGCATTCCAAAGGGCATGCCTGTTTGAGTGTCATTTTGCATCGTCGACGGCCCCCTCTTGAGGAGGCGCGGTCGGAAGGGTGGAGGCTGCCGGCCCTGAGGTCGGCTCCTCTCAAACGCATTAGCGAGGTGCAGACCGGACCCGCTTCGACGTGATAAGTGTTTATTCGTCGTAGCGGTTCGATGTGCTCGCTTCGAACCGTCCCTCACGAGACAACGAGAGAGGCGCCTCGCGCGCGCTCTCTTGACGCTCTGACCTCAAATCAGGTAGGACTACCCGCTGAACTTAA---------------------------------------------------------------------------------------------------------------------------
>OLICH2114-15|Physcia magnussonii
aaggatcattatcgagagacggggtctaaccggcctcaactcttcatccgtgtctacataccaatgttgctttggcgagcctcgggcttgttccggggagttcacgctcctttgcccgccaaaggcccataccaaacctgttatccgtgtcgtccgagtaaccatataacaattaaaactttcaacaacggatctcttggttctggcatcgatgaagaacgcagcgaaatgcgataagtaatgtgaattgcagaattccgtgaatcatcgaatctttgaacgcacattgcgccctttggtattccgaagggcatgcctgttcgagcgtcattgcaaccctcaagcactgcttggtattgggcctcgtccccgtgacgtgcccgcaatttcgtggcggtccagccagacttgaagcgtagcaagatttttacatcccgctttccaagtttctcgctgcgtgccggccaaacaacccttaatactgtcaatggtgacct---------------------------------------------------------------------------------------------------------------------------------------------------------------------------------------------------------------
>OLICH2007-15|Lobothallia melanaspis
TAAACTGGCCACTCGTTGCCGGTCCCGGCCCGTCGGAAGCTCGGTAAATTCTGATTATCGGTGACGTCTGAGTAACCCCCGAATGAATGAAAACTTTCAACAACGGATCTCTTGGCTCTGGCATCGATGAAGAACGCAGCGAAATGCGATAAGTAATGTGAATTGCAGAATTCAGTGAATCATCGAATCTTTGAACGCACATTGCGCCCTCTGGTATTCCGGGGGGCATGCCTGTTCGAGCGTCATTTCACCTCTCAAGCTCGGCTTGGTATTGGGCTGTCGTCCCCTAGGGGCGGGCCTCAAAATCAGTGGTGGTGCAGCCGGTGCTCAAGCGCAGTAATAATGTTAACCCCGCTTTGGAGTCACCGGGTGAACCCGCCA-------------------------------------------------------------------------------------------------------------------------------------------------------------------------------------------------------------------------------------------------------------------------------------------------------------------------------------------------------------------------------------------------------------------------------------------------------------------------------------------
>OLICH1967-15|Melanelixia subaurifera
AAGGATCATTACCGAGAGAGGGGCTTCGGGCTCCGGGGGGTTTCGGCCCCCGACTCTTCACCCGTTGCATATCGTACCTTTGTTGCTTTGGCGGACCCCGGGTCGCCCCGCGCTGGTTTTCGGGCCGGCGAGTGTCCGTCAGAGGCCCATTACATTCTGTTTATTAGAGTGACGTCCGAGTATAAACCACAATAATAAAAACTTTCAACAACGGATCTCTTGGTTCCAGCATCGATGAAGAACGCAGCGAAATGCGATAACTAATGTGAATTGCAGAATTCAGTGAATCATCGAGTCTTTGAACGCACATTGCGCCCCTCGGTATTCCGGGGGGCATGCCTGTTCGAGCGTCATTACACCCCTCAAGCTCAGCTTGGTATTGGGTCCTCGCCTCCCGGGGCGTGCCCGAAAATTAGTGGCGGTCCGGAGCGACTTTAAGCGTAGTAAAATTTATCCCGCTTTGAAAGTTCGCTCCGCGGCTGGCCAAGTAACCCCGATTACTTCAATAATTGACCTCGGATCAGGTAGGGATACCCGCTGAACTTAA-------------------------------------------------------------------------------------------------------------------------------------------------------------
>OLICH1990-15|Montanelia panniformis
AAGGATCATTAACGAGAGAGGGGCTTCGCGCTCCCGGGGGCTTCGGCCCCCAACTCTTCACCCATTGTTTATCTACCTTTGTTGCTTTGGCGGACCCCGGGGTCTCTCCCGCGTTAGCTTTCGGGCCGGCGAGCGTCCGTCAGAGGCCCATTAAATTCTATTTAATCAGTGACGTCCGAGTTAAAAAAACAATAGTAAAAACTTTCAACAACGGATCTCTTGGTTCCAGCATCGATGAAGAACGCAGCGAAATGCGATAAGTAATGCGAATTGCAGAATTCAGTGAATCATCGAATCTTTGAACGCACATTGCGCCCCCCGGTATTCCGGGGGGCATGCCTGTTCGAGCGTCATTACACCCCTCAAGCGTAGCTTGGTATTGGGCCCTCGCCCCCGCGGCGTGCCCGAAAAGCAGTGGCGGTCCGGGTCGACTTTAAGCGTAGTAAGATTTATCCCGCTTTGAAAGTTCGCCCCGCGGCCGGCCAAACAACCCCGTATACCTAATATATACCTAATATTTGACCTCGGATCAGGTAGGGATACCCGCTGAACTTAA----------------------------------------------------------------------------------------------------------------------------------------------------
>OLICH2084-15|Peltigera neopolydactyla
AAGGATCATTATTGAGGGCATGTGGGCTAACAACCTGCAAACCCCCCAATCCTTTGTCTATTGTCTCTTTGTGGTTTGCTTGGGCATGGCTGTAGGCTAAAAAGACCAATTCCCCCCGCCCTTATAAGGGGGGAATGGACTTAGATGCCTTTTTTAAAAGCATTTTGTTGCCCAGAAGACTACCTAAATTAAAAACTCAATTAATGTTTGATGTCTGAAAAATTATACAAGTAAGCAAAACTTTCAACAACGGATCTCTTGGTTCCGGCATCGATGAAGAACGCAGCGAAATGCGATAAGTAATGTGGACCGCAGTACTCAGCGACTCATCGAATCTTTGAACGCATATTGCGCCCCTTGGTATCCCCAATGGGCACACCTGTTCGGAGCGTCATTGGTCATCTATACAGCTTGTGGCCAGACGTGGTCTGACTTGGTATTTGAACTCATCTGCTTTGTAGGCAGAAGTTTTAAAGTTAGTGGCGGTTCAGATAAGTGTTCCAACGTAGTAATAATAGCCGTTGTAGAAATGCTTTTCTAAAACCAGTCAAAAGCCTTTATTGGCGTTCCAGGATTTCTGCTGGCGGAAATCTAGTTTTGGACGTCCCACATATTGACCTCGGATCAGTGAGGATACCCGCTGAATTTAA------------------------------------------------------
>OLICH1998-15|Montanelia sorediata
AAGGATCATTACCGAGAGAGGGGCCTCGCGCTCCCGGGGGTTTCGGCCCCCAACTCTTCACCCATTGTTTATCTACCTTTGTTGCTTTGGCGGATCCCGGGGCCTCCCCCGCGCCGGCTCTCGGGCCCGCGAGCGTCCGTCAGAGGCCCATCAAATGCTATTAATTAGTGACGTCCGAGTTAAAAACACAATAGTAAAAACTTTCAACAACGGATCTCTTGGTTCCAGCATCGATGAAGAACGCAGCGAAATGCGATAAATAATGTGAATTGCAGAATTCAGTGAGTCATCGAATCTTTGAACGCACATTGCGCCCCTCGGTATTCCAGGGGGCATGCCTGTTCGAGCGTCATTACACCCCTCAAGCGTAGCTTGGTATTGGGCCCTCGCCCCCGCGGCGTGCCCGAAAAGTAGTGGCGGTCCGGGTCGACTTTAAGCGTAGTAAATTTATCCCGCTTTTGAAAGTCCGCCCCGCGGCCTGCCAGACAACCCCGTATGCCTCATATTTGACCTCGGATCAGGTAGGGATACCCGCTGAACTTAA----------------------------------------------------------------------------------------------------------------------------------------------------------------
>OLICH1986-15|Ramalina capitata
AAGGATCATTAAAGAGAGGGGCCTCGCGCTCCTGGGGACTCCGGTCCCTGCCTCTTCACCCGGTGATGACCTTACCTTTTGTTGCCTTGGCGGGATGCCGGCCCTCCGGCCGGCGGGTCCTCGCGACCGCCCCGCCAGCAGCCCGCCGAAACTCGTTTTATCTATGTCCGTCTGACCACCATTCATAATGAATCAAAACTTTCAACAACGGATCTCTTGGTTCTGGCATCGATGAAGAACGCAGCGAAATGCGATAAGTAATGTGAATTGCAGAATTCAGTGAATCATCGAATCTTTGAACGCACATTGCGCTCCTCGGTATTCCGGGGGGCATGCCTGTTCGAGCGTCATTGCACTATTCAAGCGTAGCTTGGTATTGGGTCCTTCGCCCGGGGTTCCCCGCGGCGGGCCCGAAAAGCATTGGCGGTCCGGTGTGACTTTAAGCGTAGTAAACTTTCTCCCGCTTTGAAAGCCTCGCGCCGTGGCCGGCCAGACAACCCCCATACATATCTCACGATTGACCTCGGATCAGGTAGGGATACCCGCTGAACTTAA
>OLICH1961-15|Ramalina farinacea
AAGGATCATTAAAGAGAGGGGCTTCGCGCCCCAGGGGACTCCGGTCCCCGCCTCTACACCCTGTGATTACCTTACCTTTTGTTGCCTTGGCGGGGAGTCCCCCGCCAGCAGCCCACCGAAACCCGTTTCATCCATGCCTGTCTGAGTCTAATTCATAATGAATCAAAACTTTCAACAACGGATCTCTTGGTTCTGGCATCGATGAAGAACGCAGCGAAATGCGATAAGTAATGTGAATTGCAGAATTCAGTGAATCATCGAATCTTTGAACGCACATTGCGCCCCTCGGTATTCCGGGGGGCATGCCTGTTCGAGCGTCATTGCACCATTCAAGCGTAGCTTGGTATTGGGTCCTTTCGCCGGGGGTCATCCCCGGCGTGCCCGAAAAGCATTGGCGGTCCGGCGTGACTTTAAGCGTAGTAAATTTTCTCCCGCTTTGAAAGCCTCGCGCCGTGGCCGGCCAGACAACCCCCATATTTCTCACGATTGACCTCGGATCAGGTAGGGATACCCGCTGAACTTAA-------------------------------
>OLICH1969-15|Sphaerophorus globosus
AAGGATCATTACCGAGAGAGGGCCCCGCGCCCCGGGGGCTCCGGCCCCCACTCTTCACCCTGTGTTTATACGTCCATGTTGCTTTGGCGGGTCTTGGGGTCATGCCCATGCCGGCTCCGGGCGTCTGCCCGCGCCGGTGCGTGCCCGCCGGAGGCCCTTTACCATTCTGTTTACGTGAAGTCCGAGTCCATCATAATGAATTAAAACTTTCAACAACGGATCTCTTGGTTCTGGCATCGATGAAGAACGCAGCAAAATGCGATAAGTAATGTGAATTGCAGAATTCAGTGAATCATCGAATCTTTGAACGCACATTGCGCCCTTCGGTATTCCGGAGGGCATGCCTGTCCGAGCGTCATTGCACCCCTCAAGCTCTGCTTGGTCTTGGGTCGTCGCCCCCAAAGCGTACCCGAAAAGCAACGGCGGTCCGGTGAGACTTCGAGCGTAGTAAATTTACACCCCGCTCGGGAAGCCTTCACAGGGACCTGCCCGCCCCTCAATTTTCAATGATTGACCTCGGATCAGGTAGGGATACCCGCTGAACTTAA------------------------------------------------------------------------------------------------------------------------------------------------------------
>OLICH1979-15|Usnea dasypoga
AAGGATCATTACCGAGAGAGGGGCTTCGCGCTCCCGGGGGTTTCGGCCTCCACCTCTTCACCCATTGCGTACCTACCTCTGTTGCTTTGGCGGGCCCTGGGGTTCGCCCCACGCCGGCCTATGCGCTGGTGAGCGCCCGTCAGAGGTCCTCAAAATTCTGTTTATAGTGACGTCCGAGTTAAACACAAATAGTTAAAAACTTTCAACAACGGATCTCTTGGTTCCAGCATCGATGAAGAACGCAGCGAAATGCGATAAGTAATGTGAATTGCAGAATTCAGTGAATCATCGAATCTTTGAACGCACATTGCGCCCCTCGGTATTCCGGGGGGCATGCCTGTTCGAGCGTCATTGCACCCCTCAAGCACAGCTTGGTATTGGGTCTCGCCCCCCGGGCGTACCCGAAAAGCAGTGGCGGTCCGGAGCGACTTTAAGCGTAGTAAATTTTCATCCCGCTTTGAAAGATCGTCTCGGGGCTGGCCAGAAACCTAAAATTTTTCATAATTGACCTCGGATCAGGTAGGGATACCCGCTGAACTTAA------------------------------------------------------------------------------------------------------------------------------------------------------------------
>OLICH1996-15|Umbilicaria hyperborea
AAGGATCATTACCGAGATAGGGTCCTCCGGGCCCGAACCTCTCACCCCGTGCGTACCTTACCTTTGTTGCTTTGGCGGGCCCGCTGGGGCAACCCACCGCCGGCGTTGAGCCGGTGAGTGTCCGCCGGAGGCCCTCAAAACTCCGTCTGTCAGTGTCGTCTGAGTACTATACAATAGTTAAAAACTTTCAACAACGGATCTCTTGGTTCTGGCATCGATGAAGAACGCAGCGAAATGCGATAAGTAATGTGAATTGCAGAATTCAGTGAATCATCGAATCTTTGAACGCACATTGCGCCCCCTGGTATTCCGGGGGGCATGCCTGTTCGAGCGTCATTACACCCCTCAAGCCCCGCTTGGTATTGGGCCCCGTCCCCCGGGACGGGCCTGAAAGTGAGTGGCGGCGCAGCCTGACTTCAAGCGCAGTAACTTCAAAACCCGCTTTGGAAGCCTTCAGGCTGCGCCGGCCAGACAACCCCGCCGTATTTTCTACGGTCGACCTCGGATCAAGTAGGGATACCCGCTGAACTTAA------
>OLICH2005-15|Umbilicaria rigida
AAGGATCATTACTGAGATAGGGTCCTCCGGGCCCGAACCTCCAACCCTTTGTCTACCTTACCTTTGTTGCTTTGGCGGGCCCGCTGGGGAGACCCACCGCCGGCGTTGAGCCGGTGAGCGCCCGCCAGAGGCCCCCAAAACTCTGTCTGTCAGTGCCGTCTGAGTACCATATAATAGTTAAAACTTTCAACAACGGATCTCTTGGTTCTGGCATCGATGAAGAACGCAGCGAAATGCGATAAGTAATGTGAATTGCAGAATTCAGTGAATCATCAAATCTTTGAACGCACATTGCGCCCCCTGGCATTCCGGGGGGCATGCCTGTTCGAGCGTCATTACACCTCTCAAGCCCTGCTTGGTATTGGGCCCCGTCCCCCGGGACAGGCCCGAAAGTGAGTGGCGGTGCAGCCTGACTTCAAGCGTAGTAACTTAAAAACCCGCTTCGGAAGCCTCCAGGCTGGGCCGGCCAGACAACCCAACTGTATTTTCTACGGTTGACCTCGGATCAGGTAGGGATACCCGCTGAACTTAA-------
>OLICH1973-15|Umbilicaria polyrrhiza
AAGGATCATTACTGAGATAGGGCCCTCTGGGCCCGAACCTCCAACCCTTTGTGTACCTTACCTTTGTTGCTTTGGCGGGCCCGCTGGGGAAACCCACCGCCGGCGTTGAGCCGGTGAGCGCCTGCCGGAGGCCCTCAAAACTCCGTCTGTCAGTGTCGTCTGAGTACCATACAATAGTTTTAAAACTTTCAACAACGGATCTCTTGGTTCTGGCATCGATGAAGAACGCAGCGAAATGCGATAAGTAATGTGAATTGCAGAATTCAGTGAATCATCGAATCTTTGAACGCACATTGCGCCCCCTGGTATTCCGGGGGGCATGCCTGTTCGAGCGTCATTACACCTCTCAAGCTCCGCTTGGTATTGGGCCCCCGTCCCCCGGGACGGGCCTGAAAGTGAGTGGCGGTGCGGCCTGACTTCAAGCGTAGTAACTAAAAACCCCGCTTCGGAAGCCTTCAGGCCGGGCCGGCCAGACAACCCAACTGTATTTTCTATGGTTGACCTCGGATCAGGTAGGGATACCCGCTGAACTTAA----
>OLICH1964-15|Xanthoparmelia loxodes
AAGGATCATTATTGAGAGAGGGGCCTCGTGCTCCCGGGGGTTTCGGCCCCCAACTCTTCACCCCTTGCCTACCTACCTTTGTTGCTTTGGCGGACCCGGGAATCCTCTCGCGCTGGCTCTTAAGCCGGTGCGCGTCCGTCAGAGGCCCATTTAATTCTATTTAATCTATGACGTCCGAGTCTAAACACAATGAATAAAAACTTTCAACAACGGATCTCTTGGTTCCAGCATCGATGAAGAACGCAGCGAAATGCGATAAGTAATGTGAATTGCAGAATTCAGTGAATCATCGAATCTTTGAACGCACATTGCGCCCCTCGGCATTCCGGGGGGCATGCCTGTTCGAGCGTCATTGCACCCTTCAAGCGCAGCTTGGTATTGGGCCTTCGCCCCTGCGGCGTGCCCGAAAAACAGTGGCGGTCCGGCGTGACTTTAAGCGTAGTAACATCTTCCCGCTTTAAAGCACTCGTTGTGGCCGGCCAGAGAACCTATTTATTTCCATAATTGACCTCGGATCAGGTAGGGATACCCGCTGAACTTAA------------------------------------------------------------------------------------------------------------------------------------------------------------------
>OLICH2104-15|Megalaria pulverea
aaggatcattaccgagaggggcttcgcgctccagggggaatactcccgcctctccaccccatgatcgccgtaatttgtctctgctttggcgggtttttgggcttgggtaccacccacccccctgccgacagctttcaacccttctttctatcgtgatgtctgagtgtgatatgatgaatcaatcaaaactttcaacaacggatctcttggttctggcatcgatgaagaacgcagcgaaatgcgataagtaatgtgaattgcagaattcagtgaatcatcgaatctttgaacgcacattgcgccccgcggtattccgtggggcatgcctgttcgagcgtcattacaccagtcaggcctcggcttgggattgggtctcgcctgctcgggcgggcctgaaaagtatgggcggcccggggtggcttcgagcgtagtactgtatcgtctcccgctctgaaagttcaccctgtcggctggctctgcggcgcacctcttcgaattgacctcgaatcaggcagggatacccgctgaacttaa--------------------------------------------------------------------------------------------------------------------------------------------------------------------------
>OLICH2083-15|Peltigera horizontalis
AAGGATCATTAATGAGGGCGTGGGGCCTAACATCCCCGCGAACCCTAAACCCTCTGTTTACTGCACCCCTCCCTTTTGTGGTTTTACTTGGGCGCGGTTCTAGGGCTAAAAAGAAGTTTTTTGGTCTTGAGCACTTCGTTCAAAAGACTTGCCACAGTTGAAAATTCTAGTAATATTATGATGTCTGAGAAAATTTTTAAACAAGCAAAACTTTCAACAACGGATCTCTTGGTTCCGGCATCGATGAAGAACGCAGCGAAATGCGATAAGTAATGTGGACCGCAGTACTCAGCGACTCATCGAATCTTTGAACGCATATTGCGCCCTTTGGGATCCCCAAGGGGCACACCTGTCCGAGCGTCATTATGCATCTCATCAAGCAAGTTGGCCCGAGGCTGGATCTCGCCGGCCCGAGCTTGGTTTTGGACTCATTCTGCTCTAATGTAGAAGTCTAAAAGTTTGTGGCTGCACAATTAAGCGTTCCAGCATAGTGAATTATTAGCTGTAGAAATGGTTTTTTTTGGTAAGCAATCAACACTTAATGAAATCCAGGGTTTTTGTTCGGAAGAAGCCTGATGAGACGTCTGATGGTTTTTGAAGGCAAAAATTTGGCTGGGTTTCCCGAATTATTGACCTCGGATCAGGTGAGGATACCCGCTGAATTTAA-------------------------------------
>OLICH2110-15|Parmotrema crinitum
TCGCGCTCCGGGGGTTTCGGCCCCCAACTCTTCACCCTGTGTGTACCTATCTTTGTTGCTTTGGCGGACCTCGGGGGTCTTCCTTCGCACCGGCTTCCGGGTCGGTGAGTGTCCGTCAGAGGCCCATCTAAATTCCGTTTATCAGTGTTGTCCGAGTCCAAAATAAATAAGTAAAAACTTTCAACAACGGATCTCTTGGTTCCAGCATCGATGAAGAACGCAGCGAAATGCGATAAGTAATGTGAATTGCAGAATTCAGTGAATCATCGAATCTTTGAACGCACATTGCGCCCCTCGGTATTCCGGGGGGCATACCTGTTCGAGCGTCATTACACCCCTCAAGCTTCGCTTGGTATTGGGCCTCGCCCCCGCGGCGTGCCCGAAAAACAGTGGCGGTCCGGCGTGACTTTAAGCGTAGTAAACTTTGATCCCGCTTTGAAAGCTCGCGTTGTGGCTCGCCAGGCAACCCTCACGTATACTGTGTACCCACTGAGTTACGTGATTCCATTAATTGACCTCGGATCAGGTAGGGATACCCGCTGAACTTAA-------------------------------------------------------------------------------------------------------------------------------------------------------------------------------------------------------------------------------------------------------------------------------------------------------------------
>OLICH1963-15|Peltigera rufescens
AAAAATCCTTAAATAACACAATTAATGTCTGAAGTAAATTATTTTAAACAAGCAAAACTTTCAACAACGGATCTCTTGGTTCCGGCATCGATGAAGAACGCAGCGAAATGCGATAAGTAATGTGGACCGCAGTACTCAGCGACTCATCGAATCTTTGAACGCACATTGCGCCCCTTGGTATCACCAAAGGGCACACCTGTTCGAGCGTCATCATACATCGAATCAGGCCTGGGCGCCCGGGCTTGCAATTGGGCTTTGTCTGCTTTATGTAGAAGTCTAAAAGTCAGTGACGGTTAAGTTAGACATTCCAGCGTAGTGATTATATTAGCTGTTGAAATGCCTCGTACATAACAGTCAGGGTTTCTGCTGGCGGAGACCCCATTAGATTTTATCAAATCATGACCTCGGA---------------------------------------------------------------------------------------------------------------------------------------------------------------------------------------------------------------------------------------------------------------------------------------------------------------------------------------------------------------------------------------------------------------------------------------------------------------
>OLICH1992-15|Peltigera extenuata
CCGCGAACCCTAATCCTTTGTTTACTGCCCCATTGTGGTTTTAATTTGGGCCCGGTATGGCTTTCCCATCTACTTTTCTATTAGAAAAGTAAGAAAGTTTTGTGATGTCGCCTAAATTGGCTGTCACAGCGCCCCCCAAAAAAACAAANCCAGACCAAAAAAAATCTAATAATATATTGATGTCTGAAGTAAATTATTTAAACAAGCAAAACTTTCAACAACGGATCTCTTGGTTCCGGCATCGATGAAGAACGCAGCGAAATGCGATAAGTAATGTGGACCGCAGTACTCAGCGACTCATCGAATCTTTGAACGCATATTGCGCCCCTTGGTATCACCAAAGGGCACACCTGTCCGAGCGTCATTATACATCATATCAGGCCAAGGGCCCGGCTTGCATTGGGCTTGTCTACTTTATGTAGAGGTCTAAAAGTTATTGGCGGTTAAGTTAGGCATTCCGGCTTAGTAATTTATATTAGCTGTTGAAATGTCTTTTAATAGTCAACACTCCAGGGTTTCTGCTGGCAGAGACCTG---------------------------------------------------------------------------------------------------------------------------------------------------------------------------------------------------------------------------------------------------------------------------------------------------------------------------------
>OLICH2085-15|Peltigera malacea
AAGGATCATTACTGAGGGCGTGTGGGTTTTAATAACTCCGCGAACCCCCCCAACCCTTTGTCTATCATCCTATTGTAGTTTGTTTGGGGCACGGTTTTGTGGGCTTTTAAGTCCAAACCAAATCTCACGGCTCCAAAAGAAAAAACTACTCAAGTTTAAAACTCAAATATATTTATGTTAGTCTGAAATTAAATAAAACAAGCAAAACTTTCAACAACGGATCTCTTGGTTCCGGCATCGATGAAGAACGCAGCGAAATGCGATAAGTAATGTGGACTGCAGTACTCAGCGACTCATCGAATCTTTGAACGCATATTGCGCCCCTTGGTATCCCAAGGGGCACACCTGTTCGAGCGTCATTATACATCTCATCAAGCTCAGCTTGGTTTTGGGCTATTATCTGCTTTTCGTAGAAGCCTAAAAGATAGTGAAGGTTCAGTTAAATGTTCCAGTGTAGTCATAATTAATCGCTGTAGTAATGTTTTTTTGAACTTAGTCAAAACACAATGATGTCCAGGGTTTTCTGCGGGCGGAGAACTTGGTTGGATGTCCCGAATTATTGACCTCGAATCAGGTGAGGATACCCGCTGAATTTAA-----------------------------------------------------------------------------------------------------------
>OLICH1981-15|Peltigera extenuata
AAGGATCATTAATGAGGGCGTGTGGGCTAATATCCCCGCGAACCCTAATCCTTTGTTTACTGCCCCATTGTGGTTTTAATTTGGGCCCGGTATGGCTTTCCCATCTACTTTTCTATTAGAAAAGTAAGAAAGTTTTGTGATGTCGCCTAAATTGGCTGTCACAGCGCCCCCCAAAAAAACAAAACCAGACCAAAAAAAATCTAATAATATATTGATGTCTGAAGTAAATTATTTAAACAAGCAAAACTTTCAACAACGGATCTCTTGGTTCCGGCATCGATGAAGAACGCAGCGAAATGCGATAAGTAATGTGGACCGCAGTACTCAGCGACTCATCGAATCTTTGAACGCATATTGCGCCCCTTGGTATCACCAAAGGGCACACCTGTCCGAGCGTCATTATACATCATATCAGGCCAAGGGCCCGGCTTGCATTGGGCTTGTCTACTTTATGTAGAGGTCTAAAAGTTATTGGCGGTTAAGTTAGGCATTCCGGCTTAGTAATTTATATTAGCTGTTGAAATGTCTTTTAATAGTCAACACGTCCAGGGTTTCTGCTGGCAGAGACCTGGTTGAATTTTATCAATTATTGACCTCGGATCAGGTGAGGATACCCGCTGAATTTAA-----------------------------------------------------------------------------
>OLICH1993-15|Peltigera hymenina
AAGGATCATTATTGAGGGCGTATGGGCTTAATAACCCCTGCGAACCCCCCAATCCTTTGTTTATTGTCCCTTTGTGGTTTGCTTGGGCATAAAGCTGTGGGGATAAAAAAGACTATGAACCCCTATGAAAGGGGGCGAAATGGATTCTTCTTGGTCTCACACACAAAGCATTGAGTTGCCCAGAAGACTACCTAAATTAAAATTCAATAATTTTTGATGTCTGAACAATTGTATAAAACAAGCAAAACTTTCAACAACGGATCTCTTGGTTCCGGCATCGATGAAGAACGCAGCGAAATGCGATAAGTAATGTGGACCGCAGTACTCAGCGACTCATCGAATCTTTGAACGCATATTGCGCCCCGTGGTGACCCCATAGGGCACACCTGTCCGAGCGTCATTGGCCAAAACTTTTTTACTTTACAGGTTGTATATAGAGGTTGTCATAGGAATTCGGTATTTATTTGAGCTTATCTGCTTTAGGCAGAAGTTTTAAAGTTAGTGACGGTTCTGATAAGTGTTCCAACGTAGTAATAATTAAATCGTTGGTAAGAATGCTTTTCTAAAACTAGTCAAAAACCATATGATATTCTAGGGTTTCTGCTGGCAGAAACCTGGTTGGATGTCCCAAATAATGACCGCGGATCAGGTGAGGATACCCGCTGAATTTAA--------------------------------
>OLICH1980-15|Peltigera malacea
AAGGATCATTACTGAGGGCGTGTGGGTTTTAATAACTCCGCGAACCCCCCAACCCTTTGTCTATCATCCTATTATAGTTTGTTTGGGGCACGGTTTTGTGGGCTTTAAGTCTTAAGAAGACTCCAAACCAAATCTCACGGCTCCAAAAGAAAAAACTACTCAAGTTTAAAACTCAAATATTTATGTTCGTCTGAAATTAAATAAAACAAGCAAAACTTTCAACAACGGATCTCTTGGTTCCGGCATCGATGAAGAACGCAGCGAAATGCGATAAGTAATGTGGACTGCAGTACTCAGCGACTCATCGAATCTTTGAACGCATATTGCGCCCCTTGGTATCCCAAGGGGCACACCTGTTCGAGCGTCATTATACATCTCATCAAGCTTAGCTTGGTTTTGGGCTGTTATCTGCTTTACGTAGAAGCCTAAAAGATAGTGAAGGTTTAGTTAAATGTTCCAGTGTAGTCATAATTAATCGCTGTAGTAATGTTTTTTTGAACTTAGTCAAAACACAATGATGTCCAGGGTTTTCTGCGGGCGGAGAACTTGGTTGGATGTCCCGAATTATTGACCTCGAATCAGGTGAGGATACCCGCTGAATTTAA---------------------------------------------------------------------------------------------------
>OLICH2004-15|Bryoria implexa
AAGGATCATTACCGAGAGAGGGGCTTCGCGCTCCCGGGGGCTCCGGCCCCCAACTCTTCACCCACTGTCTACCTACCTTTGTTGCTTTGACGGGCCACGGGGCCTTCCTGCGCTGGCTTTCGGGCCGGCGAGTGCCCGTCAGAGGCCCATTAAATTCCGTTTAATAAGTGACGTCCGAGTAAAAATTACAATAGTAAAAACTTTCAACAACGGATCTCTTGGTTCCAGCATCGATGAAGAACGCAGCGAAATGCGATAAATAATGTGAATTGCAGAATTCAGTGAATCATCGAGTCTTTGAACGCACATTGCGCCCCTCGGTATTCCGGGGGGCATGCCTGTTCGAGCGTCATTACACCCCTCAAGCGTAGCTTGGTATTGGGCTTCGCCCCCGCGGCGTGCCCGAAAAACAGTGGCGGTCCGGCGTGACTTTAAGCGTAGTAAATTTTCATCCCGCTTTGAAAGCTCAATCCGTGGCCTGCCAGACAACCCCAAAATTTCAATCATGACCTCGATC-------------------------------------------------------------------------------------------------------------------------------------------------------------------------------------------
>OLICH2011-15|Bryoria fremontii
AAGGATCATTACCGAGAGAGGGGCTTCGCGCTCCCGGGGGTTTCGGCCCTCGACTCTTCACCCATTGTCTACCTACCTTTGTTGCTTTGGCGGGCCCCGGGGTTCGCTCCGCGCTGGCTTTCGGGCTGGTGAGCGCCCGTCAGAGGCCCATTACATTCCGTTTATTAGTGACGTCCGAGTAGAGAACACAATAGTAAAAAACTTTCAACAACGGATCTCTTGGTTCCAGCATCGATGAAGAACGCAGCGAAATGCGATAAATAATGTGAATTGCAGAATTCAGTGAATCATCGAGTCTTTGAACGCACATTGCGCCCCTCGGTATTCCGGGGGGTATGCCTGTTCGAGCGTCATTACACCCCTCAAGCGTAGCTTGGTATTGGGCCCTCGCCCCCGTGGCGTGCCCGAAAAACAGTGGCGGTCCGGTGTGACTTTAAGCGTAGTAAATTTTCATCCCGCTTTGAAAGATCCCCCCGTGGCCTGCCAGACAACCCCATATTTCAACCATTGACCTCGGATCAGGTAGGGATACCCGCTGAACTTAA---------------------------------------------------------------------------------------------------------------------------------------------------------------
>OLICH2009-15|Bryoria implexa
--GGATCATTACCGAGAGAGGGGCTTCGCGCTCCCGGGGGNTCCGGCCCCCAACTCTTCACCCACTGTTTACCTACCTTTGTTGCTTTGACGGGCCACGGGGCCTTCCTGCGCTGGCTTTCGGGCCGGCGAGTGCCCGTCAGAGGCCCATTAAATTCCGTTTAATAAGTGACGTCCGAGTAAAAATTACAATAGTAAAAACTTTCAACAACGGATCTCTTGGTTCCAGCATCGATGAAGAACGCAGCGAAATGCGATAAATAATGTGAATTGCAGAATTCAGTGAATCATCGAGTCTTTGAACGCACATTGCGCCCCTCGGTATTCCGGGGGGCATGCCTGTTCGAGCGTCATTACACCCCTCAAGCGTAGCTTGGTATTGGGCTTCGCCCCCGCGGCGTGCCCGAAAAACAGTGGCGGTCCGGCGTGACTTTAAGCGTAGTAAATTTTCATCCCGCTTGAAAGCTCAATCCGTGGCCTGCCAGACAACCCCAAAATTCA------------------------------------------------------------------------------------------------------------------------------------------------------------------------------------------------------------
>OLICH2008-15|Bryoria capillaris
------------------------------------------------------------------------------------------------------------TGCGCTGGCTTTCGGGCCGGCGAGTGCCCGTCAGAGGCCCATTAAATTCCGTTTAATAAGTGACGTCCGAGTAAAAATCACAATAGTAAAAACTTTCAACAACGGATCTCTTGGTTCCAGCATCGATGAAGAACGCAGCGAAATGCGATAAATAATGTGAATTGCAGAATTCAGTGAATCATCGAGTCTTTGAACGCACATTGCGCCCCTCGGTATTCCGGGGGGCATGCCTGTTCGAGCGTCATTACACCCCTCAAGCGTAGCTTGGTATTGGGCTTCGCCCCCGCGGCGTGCCCGAAAAACAGTGGCGGTCCGGCGTGACTTTAAGCGTAGTAAATTTTCATCCCGCTTTGAAAGCTCAATCCGTGGCCTGCCAGACAACCCCAAAATTCAATCATGACCTC------------------------------------------------------------------------------------------------------------------------------------------------------------------------------------------------
>OLICH2087-15|Bryoria implexa
AAGGATCATTACCGAGAGAGGGGCTTCGCGCTCCCGGGGGCTCCGGCCCCCAACTCTTCACCCACTGTCTACCTACCTTTGTTGCTTTGACGGGCCACGGGGCCTTCCTGCGCTGGCTTTCGGGCCGGCGAGTGCCCGTCAGAGGCCCATTAAATTCCGTTTAATAAGTGACGTCCGAGTAAAAATTACAATAGTAAAAACTTTCAACAACGGATCTCTTGGTTCCAGCATCGATGAAGAACGCAGCGAAATGCGATAAATAATGTGAATTGCAGAATTCAGTGAATCATCGAGTCTTTGAACGCACATTGCGCCCCTCGGTATTCCGGGGGGCATGCCTGTTCGAGCGTCATTACACCCCTCAAGCGTAGCTTGGTATTGGGCTTCGCCCCCGCGGCGTGCCCGAAAAACAGTGGCGGTCCGGCGTGACTTTAA-----------------------------------------------------------------------------------------------------------------------------------------------------------------------------------------------------------------------------------------------------------------------------
>OLICH2054-15|Callome multipartita
ATCATTACCGAGACCTGAAGCCCCGCGCTTCACCTCGCCACCCCGTGTCGACCAACCAACGTTGCCTTGGCGGATGCACGCGGAACCGAGGACCCTCCGGGGCCCCCCTCGTTCTGCAACGCCCGCCGGAGGCCTCTCTCCCAACTCGATGTGTCAGTGACGTCTGAGCGAACGACCGAATAGTGAAAACTTTCAACAACGGATCTCTTGGTTCCGGCATCGATGAAGAACGCAGCGAAATGCGATAAGTAATGCGAATTGCAGAATTCAGTGAGTCATCGAATCTTTGAACGCACATTGCGCCCCTCGGCACTCCGGGGGGCATGCCTGTTCGAGCGTCATATGCACCCCCTCAGGCCCGCGTTGGCTTGGTGTTGGGCGACGTCCCCGCGGGGACGCGCCCCAAAGTTAGTGGCGGTCCAGGGGCGGCTCCAGCGCGATTACTTTCTGTCCGCTGGTGAGCTCGCTCCGGGCGCTCGCCAGGCAACCTTTGTCTCATGGTTGACCTC---------------------------------------------------------------------------------------------------------------------------------------------------------------------------------------------------
>OLICH1966-15|Candelariella coralliza
AAGGATCATTAATGAGCAAGGGTCTTTCAGGCCCAACCTCCTACCCCATGAATATCTTACCACTGTTTCTTTGGCGGGCCCGTTGGGGAGACCCACCGCCGGCCTTGGCTGGTGAGCGCCCGTCAGAGACCGCCTAAAATTCTATTTATCGGTGACGTCTGAGTACTATACAATAGTTAAAACTTTCAACAACGGATCTCTTGGTTCTGGCATCGATGAAGAACGCAGCGAAATGCGATAAGTAATGTGAATTGCAGAATTCAGTGAATCATCGAATCTTTGAACGCACATTGCGCCCCTTGGTATTCCGAGGGGCATGCCTGTTCGAGCGTCATTACACCACTCAAGCTCGGCTTGGTAATGGGTCTTCGCCCCCGGGCGTGCCTAAAAGTTAGTGGCGATGCCGCCTGGCTTCAAGCGTAGTAATCATCTTTTTCGCTTTGGAAGTTGGGTGTGACATCTGCCAACCAAAACCCCCAATTCAATGGTTGA--------------------------------------------------------------------------------------------------------------------------------------------------------------------------------------------------------------------
>OLICH1977-15|Cetraria islandica
AAGGATCATTACTGAGAGAGGGGCTTCGCGCTCCCGGGGGTCTCGGCCCTCAACTCTTCACCCTTTGTGTACCAACCTTTGTTGCTTTGGCGGGCCCGAGGACCTCTCGCGCCGCCCACAGGCCGGCGAGCGCCCGCCAGAGGCCCATTAAAATCTGCTTATCAGTGATGTCCGAGCGAAAAACACAATAAATAAAACTTTCAACAACGGATCTCTTGGTTCCAGCATCGATGAAGAACGCAGCGAAATGCGATAACTAATGTGAATTGCAGAATTCAGTGAATCATCGAGTCTTTGAACGCACATTGCGCCCCTCGGTATTCCGGGGGGCATGCCTGTTCGAGCGTCATTATACCCCTCAAGCGTAGCTTGGTATTGGGCCTCGCCCCCGTGGCGTGCCCGAAAAGCAGTGGCGGTCCGGGGCGACTTTAAGCGTAGTAAAATTATCCCGCTTTGAAAGTTCGCTTCGTGGCCTGCCAGATAACCCCGTACATTTCAAATCATTGACCTCGGATCAGGTAGGGATACCCGCTGAACTTAA-------------------------------------------------------------------------------------------------------------------------------------------------------------------
>OLICH2113-15|Physcia dubia
aaggatcattaccgagagacggggtctaaccggccccaactcttcatccgtgtctacataccaatgttgctttggcgagcctcgggcttgttccggggagttcacgcttcttcgcccgccaaagacccatataaaacctgttatcattgtcgtccgagtaaacatacagtaattaaaactttcaacaacggatctcttggttctggcatcgatgaagaacgcagcgaaatgcgataagtaatgtgaattgcagaattccgtgaatcatcgaatctttgaacgcacattgcgccctttggtattccgaagggcatgcctgttcgagcgtcattgcaaccctcaagcattgcttggtattgggtctcgtccccgcgacgtgcccgcaatttcgtggcggtccagtgagacttgaagcgtagcaagatttatatcccgctttgcaagcctttcgctgcgtgccgg--------------------------------------------------------------------------------------------------------------------------------------------------------------------------------------------------------------------------------------------------
>OLICH2072-15|Cladonia subcervicornis
AAGGATCATTACTGAGTTCGGGGGCCTAGCCCCCAGCGGTGGGTGACGTTCGAGTTCCATCGGGGCTCGGACCCGCACTCATCGTGTCTCTCAACCCCATGTTTACCATACCTTTGTTGCTTTGGCGGGCCTTGAGTAGGCTATACGGCTCATGCCGGCCCCAGGCTTTATTGCTTGGGGGCGGCTCGCGCCCGCCAGAGGTATATCTAAACCCTATTTATTATTAGTGACGTCCGAGTAAAAATCAAATAATCAAAACTTTCAACAACGGATCTCTTGGTTCTGGCATCGATGAAGAACGCAGCGAAATGCGATAAGTAATGTGAATTGCAGAATTCAGTGAATCATCGAATCTTTGAACGCACATTGCGCCCCTCGGCATTCCGGGGGGCATGCCTGTTCGAGCGTCATTACACCCCTCAAGCGTAGCTTGGTATTGGACTTTCGCGAGCCCTCTTATAGGGAGGGGCTCGCGGGTTCGAAAAGCAGTGGCGGTCCCTGAGGATTTCGCGCGAAGTAAATTTTATCCCGCGTTGGAAAGAATCGGTGGGCTTGCCAAAACCCCCATTAATCTCCATGATTGACCTCGGATCAGGTAGGGATACCCGCTGAACTTAA----------------------
>OLICH1976-15|Cladonia macrophylla
AAGGATCATTATTGAGTTCGGGGGCCTAGCCCCCAGCGGCAGCTGTCCGTTTACGGGTCCATCTGGGCTCGGCCGGCGCATGTCGAGTTTCTCAACCCCATGTTTACCTTACCATCGTTGCTTTGGCGGGCCTTGAGTAGGCTATACGGCTCATGCCGGCCTCGGGCATTTATTGCTTGGGGGCGGCTCGCGCCCGCCGGAGGTCAATACAAATCCTATTTTGTCAGTGATGTCTGAGTAAATATCAAATAATCAAAACTTTCAACAACGGATCTCTTGGTTCTGGCATCGATGAAGAACGCAGCGAAATGCGATAAGTAATGTGAATTGCAGAATTCCGTGAATCATCGAATCTTTGAACGCACATTGCGCCCCTCGGTACTCCGGGGGGCATGCCTGTTCGAGCGTCATTACACCCCTCAAGCGTAGCTTGGTATTGGATGCTCGCGGGCCCTCTTATAGGGGCTCGCGTGTCCGAAAAGCAGTGGCGGTCCCCGAGGATTTCGCGCGTAGTAAACTATCATCCCGCGTTGGAAAGAATCGATGGGCCCTGCCAAAACCCCCCATAATCTCCATAATTGACCTC------------------------------------------------------
>OLICH2062-15|Cladonia rangiformis
AAGGATCATTAATGAGTTCGGGGGCCTAGCCCCCAGCGGCAGCTGTCGTTCGAGTCTTTCCGGGCTCGATCGGCGGTCGTCGTGTTTCTCAACCCCATGTTTATCATACCTTTGTTGCTTTGGCGGGCCTTGAGTAGGCTATACGGCTCATACCGGCCCCAGGCTTCAGTGCCTTGGGGGCGGCTCGCGCCCGCCAGAGGTCTATCAAATTCTATTTTCAAGTGATGTCTGAGCAAATATTAAATAATCAAAACTTTCAACAACGGATCTCTTGGTTCTGGCATCGATGAAGAACGCAGCGAAATGCGATAAGTAATGTGAATTGCAGAATTCAGTGAATCATCGAATCTTTGAACGCACATTGCGCCCCTCGGAACTCCGGGGGGCATGCCTGTTCGAGCGTCATTACACCCCTCAAGCGTAGCTTGGTATTGGACTTTCGCGGGCCTTCTTAtGGGGGCTCGCGGGTTCGAAAAACAGTGGCGGTCCCCGAGGATTTCGCGCGTAGTAAATTTTATCCCGCGTTGGAAAGAATCGATGGGTCTTGCCAAAACCCCCCATAATTCAA------------------------------------------------------------------------
>OLICH1974-15|Cladonia strepsilis
AAGGATCATTAATGAGTTTGGGGGCCTAGCTCCCAGCGGTGGGTGTCTGTCCGGGTCCCTAGGGCTCGGCCAGCGCTCGTCGTGCATCTCAAACCCCATGTTTACCATACTTTAGTTGCTTTGGCGGGCCTTGAGTAGGCTCTACGGCTCATGCCGGCCCCTAGTAGAAAATGCTGGGGGGCGGCTCGCGTCCGTCAGAGGTGCAATCAATTCTGTTTATTAGTGTAGTCTGAGTAAATATTAAATAATCAAAACTTTCAACAACGGATCTCTTGGTTCTGGCATCGATGAAGAACGCAGCGAAATGCGATAAGTAATGTGAATTGCAGAATTCAGTGAATCATCGAATCTTTGAACGCACATTGCGCCCCTCGGTATTCCGGGGGGCATGCCTGTTCGAGCGTCATTACACCCCTCAAGCGTAGCTTGGTATTGGACGTTCGCGGGCCCTCTTCGGGGGGCCTGCGCGTCCGAAAAGCAGTGGCGGTCCCCGGGGATTTCGCGCGTAGTAAATATTCTCCCGCGTTGGAAAGAACCGTTGGGCCCTGCCAAAAACCCCTTAATAAATCTCCATGATTGACCTCGGATCAGGTAGGGATACCCGCTGAACTTAA--------------------------
>OLICH2006-15|Cladonia decorticata
AAGGATCATTATTGAGTTCCGGGGGCCTAGCCCCCAGCGGCGGGTGTCGTTCGAGCCCATCTGGGCTTGGGCGGCGGTGGTCGTGTTTCTCAACCCCATGTTAACCATACCTTTGTTGCTTTGGCGGGCCTTGAGTAGGCTATACGGCTCATGCCGGCCCCAGGCTTTATTGCCTGGGGGCGGCTCGCGCCCGCCAGAGGTCTATTCAAATTNTATTTATTAGTGATGTCTGAGTAAATATTAAATAATTAAAACTTTCAACAACGGATCTCTTGGTTCTGGCATCGATGAAGAACGCAGCGAAATGCGATAAGTAATGTGAATTGCAGAATTCAGTGAATCATCGAATCTTTGAACGCACATTGCGCCCCTCGGCATTCCGGGGGGCATGCCTGTTCGAGCGTCATTACACCCCTCAAGCGTAGCTTGGTATTGGACTTTCGCGGGCCCTCCTTTGTTAAGGGGACTCGCGGGTTCGAAAAGCAGTGGCGGTCCCCGAGGATTTCGCGCGTAGTAAAATATCGTCCCGCGTTGGAATGAATCGGTGGGCTTGCCAAAACCCCCCATA------------------------------------------------------------------------
>OLICH2077-15|Acolium inquinans
AAGGATCATTACCGAGAGACGGGGTCTTACTGGCCCCACTCTTCACCCGTGCATTACTATCCATGTTGCTTTGGCAGGCCGCTGGGCCTTCAGCGCCGCCCGCGGGACGTCGGTCTTGCTCGGCGAGTGTCTGCCAAAGACCTCTAAAATTCTTGTATCCATGGCGTCCGAGCAAACCTTTAATAGTTAAAACTTTCAACAACGGATCTCTTGGTTCTGGCATCGATGAAGAACGCAGCGAAATGCGATAAGTAATGTGAATTGCAGAATTCAGTGAATCATCGAATCTTTGAACGCACATTGCGCCCTCCGGTATTCCGGAGGGCATGCCTGTTCGAGCGTCATTAAAACTCTCAAGCTCTGCTTGGTATTGGGATCCGCCCGCCGCGGCGCGCCCGAAAAGCAGTGGTGGTCCAGCGAGACTTCAAGCGTAGTAAGATTTTCAATCCCGCTTCCGAAGCTTTCGTTAGGGCTTGCCAATAAAACCCAAGTATAACTACTTCCACGATTGACCTCGGATCAGGTAGGGATACCCGCTGAACTTAA--------------------------------------------------------------------------------------------------------------------------------------------------------------
>OLICH1960-15|Physconia enteroxantha
AAGGATCATTACCGAGAGACGGGACCTAACCGGTCCCAACTCTTCACCCCTGTCTACCCTAATATGCTGCTTTGGCGGGCCAACCGGGCTTCCTCGGGGAAGGCTAACCCCTTCTCGTGCCCGCCGAAGGCCCCAATAAACCCTGTGATCAGTGTCGTCCGAGTAAAAACAATCGTTAAAACTTTCAACAACGGATCTCTTGGTTCCGGCGTCGATGAAGAACGCAGCGAAATGCGAAAAGTAATGTGAATTGCAGAATTCCGTGAATCATCGAATCTTTGAACGCACATTGCGCCCTTTGGTATTCCGAAGGGCATGCCTGTTCGAGCGTCATTGCACCCCTCAAGCATTGCTTGGTATTGGGCCTCGCCCCCGCGGCGGGCCTGGATTCTAGTGGCGGTCCAGCGAGACTTCAAGCGTAGCAAGATTACTACATCCCGCTTAGCAAGCCTTTTCGCTGCGTGCCGGCCAGACAACCCTATACAATTTCAATGAT----------------------------------------------------------------------------------------------------------------------------------------------------------------------------------------------------------------
>OLICH1994-15|Peltigera leucophlebia
AAGGATCATTAATGAGGGCGTATGGGCTGAAAACCCAAACGAACCCCCAATCCTTTGCTTACTGCCCCTTCTTGTGGTTTGCTTGGGCGTGGCTAAATCGTAACCTTTTTTAAGGTTTCGAACAGCTTTTTTATCGCCCAAAAGACTACCAAAATTAAACATTCTAGTAATGATGTGTCTGAGTGAAATATAAAGAAGCAAAACTTTCAACAACGGATCTCTTGGTTCCGGCATCGATGAAGAACGCAGCGAAATGCGATAAGTAATGTGGACCGCAGTACTCAGCGACTCATCGAATCTTTGAACGCATATTGCGCCCCTTGGTATCCCCTATGGGCACACCTGACCGAGCGTCATAGTGGTCAATCAGGAAACAGCTAGCACAACTTGGTTATGGGTTTAATTTACTCTATGTGGACGCCTCAAAGTTATTGGCGGTACAATTAGGTGTTTTAGTGTAGTTATAAACACGTATCACTGTAGAAATGCTTATTTGTACCTATTTCAAAACTTTTTTAGCATCTACCAAAGTTTCTGCTGGCGGAAACTTAGTGGATGTTCGCTAAAATGACCGCGGATCAGGTGAGGATACCCGCTGAATTTAA---------------------------------------------------------------------------------------------------
>OLICH1991-15|Peltigera aphthosa
AAGGATCATTACTGAGGGCGTGTGGGTTTTAATAACTCCGCGAACCCCCAACCCTTTGTCTATCATCCTATTATAGTTTGTTTGGGGCACGGTTTTGTGGGTTTTTTAAGTCTAAGAAGACTCTAAACCAAATCTCACGGCCCCAAAAGAAAAAACTACTCAAGTTTAAAAACTCAAATATTATGTTGTCTGAAATTAAATAAAAACAAGCAAAACTTTCAACAACGGATCTCTTGGTTCCGGCATCGATGAAGAACGCAGCGAAATGCGATAAGTAATGTGGACTGCAGTACTCAGCGACTCATCGAATCTTTGAACGCATATTGCGCCCCTTGGTATCCCAAGGGGCACACCTGTTCGAGCGTCATTATACATCTCATCAAGCTTAGCTTGGTTTTGGGCTGTTATCTGCTTTACGTAGAAGCCTAAAAGATAGTGAAGGTTCAGTTAAATGTTCCAGTGTAGTCATAATTAATCGCTGTAGTAATGTTTTTTTGAATCTAGTCAAAACACAATGATGTCCAGGGTTTTCTGCTGGCGGAGAACTTGGTTGGATGTCCCGAATTATTGACCTCGAATCAGGTGAGGATACCCGCTGAATTTAA---------------------------------------------------------------------------------------------------
>OLICH1959-15|Pleurosticta acetabulum
AAGGATCATTACCGAGAGAGGGGCTTCGTGCTCCCGGGGGCCTCGGCCCCCAACTCTTCACCCATTGTTTATCTACCTTTGTTGCTTTGGCGGGCCTCGGGGTCCCCCCCCCGCGCTGGCTTTCGGGCCGGTGAGCGCCCGCCGGAGGCCCATTAAACCCGTTTAATCAGTGACGTCCGAGCAAAAAAACAATAGTAAAAACTTTCAACAACGGATCTCTTGGTTCCGGCATCGATGAAGAACGCAGCGAAATGCGATAAGTAATGTGAATTGCAGAATTCAGTGAATCATCGAATCTTTGAACGCACATTGCGCCCCTCGGTATTCCGGGGGGCATGCCTGTTCGAGCGTCATTGCACCCCTCAAGCTTAGCTTGGTATTGGGCCTTCGCCCCCGTGGCGTGCCCGAAAATCAGTGGCGGTCCGGAGTGACTTCAAGCGTAGTAAATTTATCCCGCTTCGAAAGCTTGCCCCGCGGCTTGCCAGACAACCCCTTAGTTATCCAATAATTGACCTCGGATCAGGTAGGGATACCCGCTGAACTTAA--------------------------------------------------------------------------------------------------------------------------------------------------------------
>OLICH1975-15|Pycnothelia papillaria
AAGGATCATTAAAGAGAACGCAGTATGGTTGGACCCGACCCAACCATCCTGGTGGTGGGAAGCGCTATTGCGTAAGGCATGCCCCAGGCTGACCGACCCAGTATGCGCTTTTCATCATCTCTACAACCCTATGTCTACCTACCTTTGTTGCTTTGGCGGGCCTTGAGTAGGCTATACGGCTCATTCCAGCCCCAGGTTTTGCTGCCTGGGGGTGGCTCGCGTCCGCCAGAGGTATATCCAAACTCTATTATTACAGCGATGTCTGAGTCATATTAAAAATAATCAAAACTTTCAACAACGGATCTCTTGGTTCTGGCATCGATGAAGAACGCAGCGAAATGCGATAAGTAATGTGAATTGCAGAATTCAGTGAATCATCGAATCTTTGAACGCACATTGCGCCCCTCGGTATTCCGGGGGGCATGCCTGTTCGAGCGTCATTACACCTCTCAAGCATAGCTTGGTATTGGGCTTGTCGCAGTCTTCCTTCCGGGGGAGACGGTGTGCCTGAAAATCAGTGGCGGTCCTCTGGGGATTTCGCGCGTAGTAAAATCATTATCCCGCGTTGGAAATAACCGATGGATTTGTTCAAAAACCCCCTAATAAATTCCACAATTGACCTCGGATCAGGTAGGGATACCCGCTGAACTTAA---------------------------------------------------
>OLICH2115-15|Protopannaria pezizoides
aaggatcattaccgagagtggagcctggctccgcgggggccaaccgcccccgactcttcaccctgtgtcaaccgtgccgcgttgctttggcgaggggactccccgagcccgtcgccgaagaccattgaaatttctgtgttcacggcagtctgagtaacacatcaattaaacaaaactttcaacaacggatctcttggctctggcatcgatgaagaacgcagcgaaatgcgataagtaatgcgaattgcagaattcagtgaatcatcgaatctttgaacgcacattgcgccccttggcattccgaggggcatacctgttcgagcgtcatttgctcccctcacgcggcgcgtggtcttgggcgtgcgtcccccgggacggccccgaaaatcagtggcggcgcggtgccgcggcgagcgtagtagttaaaccccctcgctcggctggcggtgtcgcggtggccaaccaacctgtgaatctcaccggttgacctcggatcaggtagggatacccgctgaacttaa---------------------------------------------------------------------------------------------------------------------------------------------------------------------------------------
>OLICH2180-15|Letharia vulpina
aaggatcattactgagagaggggcttcgcgctcccgggggtttcggcccccaactcttcacccattgcatacctacctttgttgctttggcgggccccgggggtctccccgcgctggctttcgggccggtgagcgcccgtcggaggcccattaaaatctgtttcaatcagtgacgtccgagtaaaaacacaatagtaaaaactttcaacaacggatctcttggttccagcatcgatgaagaacgcagcgaaatgcgataagtaatgtgaattgcagaattcagtgaatcatcgaatctttgaacgcacattgcgcccctcggtattccggggggcatgcctgttcgagcgtcattgcacccctcaagcgtagcttggtattgggtcctcgcccccgcggcgtgcccgaaaatcagtggcggtccggtgtgactttaagcgtagtaaattttcgtccgctttgaaagttcgcgccgtgcccggccagacaacccccccctatttcaataattgacctcggatcaggtagggatacccgctgaacttaa-------------------------------------------------------------------------------------------------------------------------------------------------------------
>OLICH2179-15|Letharia vulpina
aaggatcattactgagagaggggcttcgcgctcccgggggtttcggcccccaactcttcacccattgcatacctacctttgttgctttggcgggccccgggggtctccccgcgctggctttcgggccggtgagcgcccgtcggaggcccattaaaatctgtttcaatcagtgacgtccgagtaaaaacacaatagtaaaaactttcaacaacggatctcttggttccagcatcgatgaagaacgcagcgaaatgcgataagtaatgtgaattgcagaattcagtgaatcatcgaatctttgaacgcacattgcgcccctcggtattccggggggcatgcctgttcgagcgtcattgcacccctcaagcgtagcttggtattgggtcctcgcccccgcggcgtgcccgaaaatcagtggcggtccggtgtgactttaagcgtagtaaattttcgtccgctttgaaagttcgcgccgtgcccggccagacaacccccccctatttcaataattgacctcggatcaggtagggatacccgctgaacttaa-------------------------------------------------------------------------------------------------------------------------------------------------------------
>OLICH2222-15|Evernia prunastri
AAGGATCATTACTGAGAGAGGGGCTTCGCGCTCCCGGGGGTTTCGGCCCTCAACTCTTCACCCTATGTCTATCTACCTTCGTTGCTTTGGCGGGCCATGAGGTTTGCCACGCGCTGGCCTTTGGGCCGGTGAGCGCCCGTCAGAGGCTCTTTAAATTCTTTTTGTTAGTGATGTCCGAGTCTTAAAAACAATAATGAAAAACTTTCAACAACGGATCTCTTGGTTCCAGCATCGATGAAGAACGCAGCGAAATGCGATAAGTAATGTGAATTGCAGAATTCAGTGAATCATCGAATCTTTGAACGCACATTGCGCCCCTCGGTATTCCGGGGGGCATGCCTGTTCGAGCGTCATTGCACCCCTCAAGCGCAGCTTGGTATTGGGCTTCGCCCCCGCGGCGTGCCCGAAAATCAGTGGCGGTCCGGAGTGACTTTAAGCGTATTAAATTAATCCCGCTTTGAAAGTTTGCCCCGCGGTCGGCCAAATGACCCCCCAATTTTCAATGATTGACCTCGGATCAGGTAGGGATACCCGCTGAACTTAA----------------------------------------------------------------------------------------------------------------------------------------------------------------
>OLICH2183-15|Hypotrachyna revoluta
aaggatcattatcgagagcggggcttcgcgctcccgggggcctcggcccccaactcttcaccctttgtctacctaccattgttgctttggcgggccccgggggtctctcctccgcgctggctttcgggtcggtgagcgtccgccagaggcccattatactctatttttccagtgtcgtcagagcacacaaagaattaaataaaactttcaacaacggatctcttggttccagcatcgatgaagaacgcagcgaaatgcgataaataatgtgaattgcagaattcagtgaatcatcgagtctttgaacgcacattgcgcccctcggtattccggggggcatgcctgttcgagcgtcattacacccctcaagcgtagcttggtattgggccctcgcccttccggcgtgcccgaaaagcagtggcggtccggtgtgacttttaagcgtattcaaaacacccgcttcgaaggtctgcgccgcggcttgccagacaacccccatatgctttgataattgacctcggatcaggcagggatacccgctgaacttaa-----------------------------------------------------------------------------------------------------------------------------------------------------------
>OLICH2264-15|Imshaugia aleurites
AAGGATCATTACCGAGAGAGGGGCTTCGCGCTCCCGGGGGTTTCGGCCTCCAACTCTTCACCCATTGTGTACGTACCATTGTTGCTTTGGCGGCCTCGGGGTTCGCCCTGCGCCGGCTTTGGGGCCGGTGTGTGCCGCCAGAGGCCCATTACATTCTGTCTAATCAGTGACGTCCGAGTAAAAACACAATAGTTAAAACTTTCAACAACGGATCTCTTGGTTCCAGCATCGATGAAGAACGCAGCGAAATGCGATAAGTAATGTGAATTGCAGAATTCAGTGAATCATCGAATCTTTGAACGCACATTGCGCTCCTCGGTATTCCGGGGGGCATGCCTGTTCGAGCGTCATTACACCCCTCAAGCGTAGCTTGGTATTGGGCCCTCGCCCCTGCGGCGTGCCCGAAAATCAGTGGCGGTCCGGTGCGACTTTAAGCGTAGTAAATTTTCATCCCGCTTTGAAAGCTCGCCCCGTGGCCGGCCAGACAACCCCACATACTTCTA---------------------------------------------------------------------------------------------------------------------------------------------------------------------------------------------------------
>OLICH2265-15|Hypogymnia farinacea
AAGGATCATTACTGAGAGAGGGGCTTCGCGTTCCCGGGGGTTTCGGCCCCCAACTCTTCACCCATTGTTTATCTACCTTTGTTGCTTTGGCGGGCCTTAGGGGTCACCCTGCGCTGGCCTTGGGGCTAGTGAGCGCCCGTCAGAGGCCCATTCAATTCTGTCTATTCAGTATTATCAGAACAAAAAACATAATAGTAAAAACTTTCAACAACGGATCTCTTGGTTCCAGCATCGATGAAGAACGCAGCGAAATGCGATAAGTAATGTGAATTGCAGAATTCAGTGAATCATCGAATCTTTGAACGCACATTGCGCCCCTCGGTATTCCGGGGGGCATGCCTGTTCGAGCGTCATTACACCCCTCAAGCGTAGCTTGGTATTGGGCCTTCGCCCCCGCGGCGTGCCCGAAAAGCAGTGGCGGTCCGGTGCGACTTTAAGCGTAGTAAATTTTCATGCCGCTTTGAAAGCTCGCCCCGTGGCTTGCCAGACAACCCCATTTTTTTCAATGATTGACCTCGGATCAGGTAGGGATACCCGCTGAACTTAA-------------------------------------------------------------------------------------------------------------------------------------------------------------
>OLICH2176-15|Lobaria amplissima
aaggatcattatcgagaacgaggcgccccgcctccgggggggctccggcccccccacctcttcacccgatgggtacccagcagcgtttctttggcggctcgcacgccgcccgaggaccccccccaaactccagtgatccatgttgtcggagccatatcgaatacgcacaaaactttcaacaacggatctcttggttctggcatcgatgaagaacgcagcgaaatgcgataagtaatgtgaattgcagaattcagtgaatcatcgaatctttgaacgcacattgcgccccttggtattccgaggggcatgcctgtccgagcgtcattacacccgtcaagcgcgtgcttggtgttgggccggcgtccccccgggacgggtccgaatggcagtggcggtccggcgtgacttcgagcgcagtagataactttgtttcgctcgggaggcacgcccgggtccggccagtcaaccgcaaaccccatcatctgtttgacctcggatcaggtagggatacccgctgaacttaa------------------------------------------------------------------------------------------------------------------------------------------------------------------------------------
>OLICH2198-15|Melanohalea olivacea
AAGGATCATTACTGAGAGAGGGGCTCACGCTCCCGGGGTTTCGGCCCTAAACTCTTCCCCCATTGTTTACCTTACCTTTGTTGCTTTGGCGGACCTCGGGGTCCCCCCGCGCTGGCTTTCGGGCCGGTGAGCGTCCGTCAGAGGCCCATTCAAACTCATTTGTATCAGTGATGTCCGAGTACAAACATAATAATAAAAACTTTCAACAACGGATCTCTTGGTTCCAGCATCGATGAAGAACGCAGCGAAATGCGATAAGTAATGTGAATTGCAGAATTCAGTGAATCATCGAATCTTTGAACGCATATTGCGCCCCCTGGTATTCCGGGGGGCATGCCTGTCCGAGCGTCATTGCACCCCTCAAGCGTAGCTTGGTATTGGGCCCTCGCCCCCGCGGCGTGCCCGAAAAATAGTGGCGGTCCGGAGCGACTTTAAGCGTAGTAAATTTCTCCCGCTCTAAAGCTCGCCCCGTGGCTGGCCAGTCAACCCCCATTATTTCA------------------------------------------------------------------------------------------------------------------------------------------------------------------------------------------------------------
>OLICH2217-15|Parmelina tiliacea
AAGGATCATTATCGAGAGAGGGGCTTCGCGCTCCCGAGGGCTCCGGCCCTCAACTCTTCACCCGTTGACGATATACCTTTGTTGCTTTGGCGGACCTCGGGGTCTCTCCCGCGCAGGCTTCCGGGTCGGCGAGCGTCCGTCAGAGACCCATCAAAACCCGTTTAATCGTGTCGTCCGAGATTAAAAAACAATAGTAAAAACTTTCAACAACGGATCTCTTGGTTCCAGCATCGATGAAGAACGCAGCGAAATGCGATAAGTAATGTGAATTGCAGAATTCAGTGAATCATCGAATCTTTGAACGCACATTGCGCCCCTCGGTATTCCGGGGGGCATGCCTGTTCGAGCGTCATTACACCCTTCAAGCGCGGCTTGGTATTGGGCCCTCGCCCCCGTGGCGTGCCCGAAAAGCAGTGGCGGTCCGGTGCGACTTTAAGCGTAGTAAATTCGATCCCGCTTTGAAAGTTCGCTCCGCGCCCGGCCAGACAACCCCATCATTTCGTTAATTGACCTCGGATCAGGTAGGGATACCCGCTGAACTTAA----------------------------------------------------------------------------------------------------------------------------------------------------------------
>OLICH2259-15|Phaeophyscia orbicularis
AAGGATCATTACCGAGAGCCTGGGGTCTAACCGGCCCCTCTCTTCACCCGTGTCTACAAAAACAAATGTTGCTTTGGCGGGCCAGGGCCCCGTCCCTGGATGGGCTTAACCTTCCCACCCGGTGCCCGCCGAAGGTACAACCAAAATCTGTTATCAGTGTCGTCCGAGTATACACATAATAAACTAAAACTTTCAACAACGGATCTCTTGGTTCCCGCATCGATGAAGAACGCAGCGAAATGCGAAAATTAATGTGAATTGCAGAATTCCGTGAATCATCGAGTCTTTGAACGCACATTGCGCCCTTTGGTATTCCGAAGGGCATGCCTGTTCGAGCGTCATTGCACCTCTCAAGCACTGCTTGGTATTGGGCCGCGCCCCCGTGGCGTGCCTGGAATTCAGTGGCGGTCCAGCGAGACTTCAAGCGTAGCAAGATTTCACGATCCCGCTTTGGAAGGTTCCTGCTGTGTGCCGGCCAGACAACCCCATTATTTATCAATG-----------------------------------------------------------------------------------------------------------------------------------------------------------------------------------------------------------
>OLICH2221-15|Phaeophyscia orbicularis
AAGGATCATTACCGAGAGCTTGGGGTCTAACCGGCCCCTCTCTTCACCCGTGTCTACAAAAACAAATGTTGCTTTGGCGGGCCAGGGCCCCGTCCCTGGATGGGCTTAACCTTCCCACCCGGTGCCCGCCGAAGGTACAACCAAACTCTGTTATCAGTGTCGTCCGAGTATACAATAATAAACTAAAACTTTCAACAACGGATCTCTTGGTTCCCGCATCGATGAAGAACGCAGCGAAATGCGAAAATTAATGTGAATTGCAGAATTCCGTGAATCATCGAGTCTTTGAACGCACATTGCGCCCTTTGGTATTCCGAAGGGCATGCCTGTTCGAGCGTCATTGCACCTCTCAAGCACTGCTTGGTATTGGGCCGCGCCCCCGTGGCGTGCCTGGAATTCAGTGGCGGTCCAGCGAGACTTCAAGCGTAGCAAGATTTCACGATCCCGCTTTGGAAGGTTCCTGCTGTGTGCCGGCCAGACAACCCCGTTATTTATCAATGGT----------------------------------------------------------------------------------------------------------------------------------------------------------------------------------------------------------
>OLICH2223-15|Physconia enteroxantha
AAGGATCATTACCGAGAGACGGGACCTAACCGGTTCCAACTCTTCACCCCTGTCTACCCTAATATGTTGCTTTGGCGGGCCAACCGGGCTTCCCCGGGGAAGGCTGACCCCTTCTCGTGCCCGCCGAAGGCCCCAATAAACCCTGTGATCAGTGTCGTCCGAGTAAAAACAATCGTTAAAACTTTCAACAACGGATCTCTTGGTTCCGGCGTCGATGAAGAACGCAGCGAAATGCGAAAAGTAATGTGAATTGCAGAATTCCGTGAATCATCGAATCTTTGAACGCACATTGCGCCCTTTGGTATTCCGAAGGGCATGCCTGTTCGAGCGTCATTGCACCCCTCAAGCATTGCTTGGTATTGGGCCTCGCCCCCGCGGCGGGCCTGGATTCTAGTGGCGGTCCAGCGAGACTTCAAGCGTAGCAAGATTACTACATCCCGCTTAGCAAGCCTTCTCGCTGCGTGCCGGCCAGACAACCCTACACAATT------------------------------------------------------------------------------------------------------------------------------------------------------------------------------------------------------------------------
>OLICH2192-15|Peltigera polydactylon
AAGGATCATTATTGAGGGCGTATGGATTAATAACCCCTACGAACCCCCAATCCTTTGTTTATTGTCCCTTTGTGGTTTGCTTTGGGCATTAGCTGTGGACTAAAGAGACTATGAACCCTGTGAGGGGGGAATAGATTTTTCTTGGTCTCATACAAAAAAAGCACTTGGTTGCCCAGAAGACTACCTAAATTAAAATTCAATAATCTTTGATGTCTGAAAAATTGTATAAACAAGCAAAACTTTCAACAACGGATCTCTTGGTTCCGGCATCGATGAAGAACGCAGCGAAATGCGATAAGTAATGTGGACCGCAGTACTCAGCGACTCATCGAATCTTTGAACGCATATTGCGCCCCTTGGTAAACCCAATGGGCACACCTGTTCGAGCGTCATTGAAGATGTACAGGTCGTGGCCAGACTTGGTATTTGAACTTGTCTGCTTTAGGCAGAAGTTTTAAAGTTAGTGATGGTTCAGATAGGTGTTCCAACGTAGTAATAATTAAATCGTTGGTAAGAATGCTTTTCTAAAACTAGTCAAAAGCCATATGATATCCCAGGGCTTCTGCTTGCGGAAACCTGGTTGGATGTCCCAAATATTGACCTCGGATCAGGTGAGGATACCCGCTGAATTTAA----------------------------------------------------------------------
>OLICH2220-15|Physconia distorta
AAGGATCATTACCGAGAGACGGGACCTAACCGGTCCCAACTCTTCATCCCTGTCTACATTAAATATGTTGCTTTGGCGGGCCAACCGGGCTCTGCTCGGGGAAGGCTGACCCCTTCTCGTGCCCGCCGAAGGCCCCAATAAACCCTGTGATTAGTGTCGTCCGAGTAAAAACAATCGTTAAAACTTTCAACAACGGATCTCTTGGTTCCGGCGTCGATGAAGAACGCAGCGAAATGCGAAAAGTAATGTGAATTGCAGAATTCCGTGAATCATCGAATCTTTGAACGCACATTGCGCCCTTTGGTATTCCGAAGGGCATGCCTGTTCGAGCGTCATTGCACCCCTCAAGCATTGCTTGGTATTGGGCCCCGCCCCCGCGGCGGGCCCGGAACTTAGTGGCGGTCCGGCGAGACTTCAAGCGTAGCAAGATTATCACATCCCGCTTAGCAAGCCATCTCGCCGCGTGCCGGCCAGACAACCCAATCAACTCT---------------------------------------------------------------------------------------------------------------------------------------------------------------------------------------------------------------------
>OLICH2209-15|Peltigera praetextata
AAGGATCATTAATGAGGGCGTGTGGGCTTAATATCCCCACGAACCCTAATCCTTTGTTTACTGCCCCAGTGTGGTTTACTTGGGTTCGGTTTGGCTTCCCGTTTTCTTATGGGGGTCTTATATGTGCCCAAAAGGCTGCCACAGTTTAAAAATCTGGTTAAATACAGTGATGTCTGAGCAAATTATTTAAATAAGCAAAACTTTCAACAACGGATCTCTTGGTTCCGGCATCGATGAAGAACGCAGCGAAATGCGATAAGTAATGTGGACCGCAGTACTCAGCGACTCATCGAATCTTTGAACGCACATTGCGCCCCTTGGTGTCCCCAAAGGGCACACCTGTTCGAGCGTCATCAAGCATTGCATCAGGCTAAGGGCCCGGCTTGCGTTGGGCTTTTTCTATCTATGGAAAGGTCTTAAAATCAGTGGCTGTTAAGTTAGGCATTCCAGCGTAGTGATTATATTAGCTGTTGAAATATCTTTTTACAATAACAGTCAACATGTCCAAGGTTTCTGCTGGCGGAGACCTGGTTGGATTTACTATCAAATATTGACCTCGGATCAGGTGAGGATACCCGCTGAATTTAA--------------------------------------------------------------------------------------------------------------------
>OLICH2263-15|Physcia caesia
AAGGATCATTACCGAGAGACGGGGTCTAACCGGCCCCACCTCTTCATCCGTGTCTACATACCAATGTTGCTTTGGCGAGCCTCGGGCTTGTTCCGGGGAGTTTACGCTCCTTCGCCCGCCAAAGGCCCATACAAAACCTGTCATTAGTGTGGTCCGAGTAAATATTTAATAGTTAAAACTTTCAACAACGGATCTCTTGGTTCTGGCATCGATGAAGAACGCAGCGAAATGCGATAAGTAATGTGAATTGCAGAATTCCGTGAATCATCGAATCTTTGAACGCACATTGCGCCCTTTGGTATTCCGAAGGGCATGCCTGTTCGAGCGTCATTGCAACCCTCAAGCATTGCTTGGTATTGGGTCTCGTCCCCGTGACGTGCCCGCAATTTGGTGGCGGTCCAGTGAGACTTCAAGCGTAGCAAGATTTTCATATCCCGCTTTGGAAGACTCTCGCTGCGTGCCGGCCAGACAACTCCTATATTTTCAATGGTGACCTCGG-------------------------------------------------------------------------------------------------------------------------------------------------------------------------------------------------------------
>OLICH2258-15|Physconia enteroxantha
AAGGATCATTACCGAGAGACGGGACCTAACCGGTTCCAACTCTTCACCCCTGTCTACCCTAATATGTTGCTTTGGCGGGCCAACCGGGCTTCCCCGGGGAAGGCTGACCCCTTCTCGTGCCCGCCGAAGGCCCCAATAAACCCTGTGATCAGTGTCGTCCGAGTAAAAACAATCGTTAAAACTTTCAACAACGGATCTCTTGGTTCCGGCGTCGATGAAGAACGCAGCGAAATGCGAAAAGTAATGTGAATTGCAGAATTCCGTGAATCATCGAATCTTTGAACGCACATTGCGCCCTTTGGTATTCCGAAGGGCATGCCTGTTCGAGCGTCATTGCACCCCTCAAGCATTGCTTGGTATTGGGCCTCGCCCCCGCGGCGGGCCTGGATTCTAGTGGCGGTCCAGCGAGACTTCAAGCGTAGCAAGATTACTACATCCCGCTTAGCAAGCCTTCTCGCTGCGTGCCGGCCAGACAACCCTACACAATTTCAATGATTGACCTCGGATC----------------------------------------------------------------------------------------------------------------------------------------------------------------------------------------------------
>OLICH2214-15|Ramalina subfarinacea
AAGGATCATTAAAGAGAGGGGCTTCGCGCTCCAGGGGACTCCGGTCCCCGCCTCTACACCCTGTGATTACCTTACCTTTTGTTGCCTTGGCGGGGAGTCCCCCGCCAGCAGCCCACCGAAACCCGTTTCATCCATGCCTGTCTGAGTCTAATTCATAATGAATCAAAACTTTCAACAACGGATCTCTTGGTTCTGGCATCGATGAAGAACGCAGCGAAATGCGATAAGTAATGTGAATTGCAGAATTCAGTGAATCATCGAATCTTTGAACGCACATTGCGCCCCTCGGTATTCCGGGGGGCATGCCTGTTCGAGCGTCATTGCACCATTCAAGCGTAGCTTGGTATTGGGTCCTTTCGCCGGGGGTCATCCCCGGCGTGCCCGAAAAGCATTGGCGGTCCGCCGTGACTTTAAGCGTAGTAAATTTTCTCCCGCTTTGAAAGCCTCGCGCCGTGGCCGGCCAGACAACCCCCATATTTCTCACGATTGACCTCGGATCAGGTAGGGATACCCGCTGAACTTAA-------------------------------
>OLICH2117-15|Pseudocyphellaria citrina
aaggatcattatcaagaggggcgtcagcctcgggggctccggcccccaactcttcacccgatgcatccagcacgcgttgctttgacggcgtaatggccgtcagagaacccttcaaaccctgattattggtgtcgtccgagtcatatcaaataactaaaactttcaacaacggatctcttggttctggcatcgatgaagaacgcagcgaaatgcgataagtaatgtgaattgcagaattcagtgaatcatcgaatctttgaacgcacattgcgccccttggcattccggggggcatacctgttcgagcgtcattacacccctcaagcctcgcttggtgttgggccgacgtccctcgggacgggcctgaaacgcagtggcggtccggcgtgacttcaagtgcagtgaaaagtcgtacgcttgaaaggcgcgcctggaccccgccagacaacccatgacatttttcgtttgacctcggatcaggtagggatacccgctgaacttaa---------------------------------------------------------------------------------------------------------------------------------------------------------------------------------------------------------
>OLICH2256-15|Polycauliona candelaria
AAGGATCATTACCGAGAGAGGGATCCGGCCTCACGGCGCGGGTCCCCGGGGGGGCCCGCCCCCCTGCCTCTTCAACCCCGTGTATATCTACCTCTGTTGCTTCGGCGAGCGTCGGGGCGCTTCGGCGCCCCGGCCCCGGCCTCGGCCGGTGAGCTCTCGCCAGAGGCCCCTCTCCATTCTGTTTCAGTGTCGTCCGAGTACAGCGATGAAATCAATCAAAACTTTCAACAACGGATCTCTTGGTTCTGGCATCGATGAAGAACGCAGCGAAATGCGATAAGTAATGTGAATTGCAGAATTCAGTGAATCATCGAATCTTTGAACGCACATTGCGCCCCTTGGTATTCCGGGGGGCATGCCTGTTCGAGCGTCATTGCAACCCTCAAGCTTGGCTTGGTATTGGGCCCTCGCCTCCCCCCGCTCGGGGGAGGCGTGCCCGCAAATTAGTGGCGGTCCAGGGAGACTTCAAGCGCAGTAATACTATCCGCTTGCGAGGTCTCGCCTGCGGCCCGGCCGTGAAAACCCCCCATTT----------------------------------------------------------------------------------------------------------------------------------------------------------------------------
>OLICH2116-15|Pseudocyphellaria citrina
aaggatcattatcaagaggggcgtcagcctcgggggctccggcccccaactcttcacccgatgcatccagcacgcgttgctttgacggcgtaatggccgtcagagaacccttcaaaccctgattattggtgtcgtccgagtcatatcaaataactaaaactttcaacaacggatctcttggttctggcatcgatgaagaacgcagcgaaatgcgataagtaatgtgaattgcagaattcagtgaatcatcgaatctttgaacgcacattgcgccccttggcattccggggggcatacctgttcgagcgtcattacacccctcaagcctcgcttggtgttgggccgacgtccctcgggacgggcctgaaacgcagtggcggtccggcgtgacttcaagtgcagtgaaaagtcgtacgcttgaaaggcgcgcctggaccccgccagacaacccatgacatttttcgtttgacctcggatcaggtagggatacccgctgaacttaa---------------------------------------------------------------------------------------------------------------------------------------------------------------------------------------------------------
>OLICH2219-15|Ramalina fastigiata
AAGGATCATTAAAGAGAGGGGCTTCGCGCTCCAGGGGACTCCGGTCCCCGCCTCTACACCCTTTGATTACGTTACCCTTTGTTGCTTTGGCGGGGGCACTCCCCGCCAGCAGCCCACCGAAACTCGTTTTATCCATGTTCGTCTGAGTCTAATCCATAACGAATCAAAACTTTCAACAACGGATCTCTTGGTTCTGGCATCGATGAAGAACGCAGCGAAATGCGATAAGTAATGTGAATTGCAGAATTCAGTGAATCATCGAATCTTTGAACGCACATTGCGCCCCTCGGTATTCCGGGGGGCATGCCTGTTCGAGCGTCATTGCACCACTCAAGCGTAGCTTGGTATTGGGTCCTTCGCCCGGGATTTCCCCCGCGGCGTGCCCGAAAAGCATTGGCGGTCCGGTGTGACTTTAAGCGTAGTAAATTTTCTCCCGCTTTGAAAGCTTCGCGCCGTGGCCGGCCAGACAACCCCCCACATATATTCTCACGATTGACCTCGGATCAGGTAGGGATACCCGCTGAACTTAA-------------------------
>OLICH2118-15|Ramalina cuspidata
aaggatcattaaagagaggggcttcgcgctccaggggacttcggtccccgcctctgcacccgttgattaccttacctttttgttgctttggcgaggagtccctcgccagcagcccaccgaaactcgttttatccatgcccgtctgagtagaattcataatgaatcaaaactttcaacaacggatctcttggttctggcatcgatgaagaacgcagcgaaatgcgataagtaatgtgaattgcagaatttagtgaatcatcgaatctttgaacgcacattgcgcccctcggtattccggggggcatgcctgttcgagcgtcattgcaccattcaagcgtagcttggtattgggtcttcgccggggtcccccccggcgtgcccgaaaagcattggcggtccggtgtgactttaagcgtagtaaatctttcgcccgctttgaaagcctcacgccgtggccggccagacaaccccacacttctcacgattgacctcggatcaggtagggatacccgctgaacttaa---------------------------------
>OLICH2218-15|Ramalina fraxinea
[truncated: 568,814 more chars]
